# Supplementary material for: On the fluorescence enhancement of arch neuronal optogenetic reporters
Source: Nat Commun. 2022 Oct 28;13:6432. doi: 10.1038/s41467-022-33993-4 (PMC9616920; doi:10.1038/s41467-022-33993-4)
Supplement: Supplementary file 4 — Supplementary Data 1 [file 41467_2022_33993_MOESM4_ESM.zip]

Archive with 26 entries (26 files):
- arch5_casscf_fc.xyz
- arch2_casscf_coin.xyz
- arch2_casscf_fs.xyz
- arch5_casscf_fs.xyz
- arch5_casscf_coin.xyz
- arch2_casscf_fc.xyz
- archon2_casscf_coin.xyz
- quasar1_casscf_coin.xyz
- arch7_casscf_tidir.xyz
- archon2_casscf_tidir.xyz
- arch3_casscf_coin.xyz
- quasar1_casscf_tidir.xyz
- quasar2_casscf_coin.xyz
- archon2_casscf_fs.xyz
- quasar2_casscf_tidir.xyz
- archon2_casscf_fc.xyz
- quasar2_casscf_fc.xyz
- arch7_casscf_fc.xyz
- quasar1_casscf_fs.xyz
- arch5_casscf_tidir.xyz
- arch3_casscf_fc.xyz
- arch7_casscf_coin.xyz
- quasar2_casscf_fs.xyz
- arch3_casscf_fs.xyz
- quasar1_casscf_fc.xyz
- arch7_casscf_fs.xyz
