# Supplementary material for: On the fluorescence enhancement of arch neuronal optogenetic reporters
Source: Nat Commun. 2022 Oct 28;13:6432. doi: 10.1038/s41467-022-33993-4 (PMC9616920; doi:10.1038/s41467-022-33993-4)
Supplement: Supplementary file 4 — Supplementary Data 1 [file 41467_2022_33993_MOESM4_ESM.zip › arch5_casscf_coin.xyz]

  3835  PROTEIN
     1  N3    -8.240000  -11.850000   15.980000   356     2     5     6     7
     2  CT    -9.140000  -12.830000   15.390000   357     1     3     8     9
     3  C     -8.360000  -13.720000   14.440000   358     2     4    13
     4  O     -7.710000  -13.230000   13.520000   360     3
     5  H     -8.690000  -11.220000   16.630000   359     1
     6  H     -7.820000  -11.330000   15.220000   359     1
     7  H     -7.490000  -12.350000   16.450000   359     1
     8  H1    -9.570000  -13.450000   16.180000   361     2
     9  CT   -10.260000  -12.110000   14.690000    13     2    10    11    12
    10  HC   -10.950000  -12.840000   14.240000    14     9
    11  HC   -10.820000  -11.490000   15.400000    14     9
    12  HC    -9.860000  -11.470000   13.900000    14     9
    13  N     -8.440000  -15.020000   14.650000     1     3    14    17
    14  CT    -7.710000  -15.990000   13.870000     2    13    15    18    19
    15  C     -7.540000  -17.250000   14.680000     3    14    16    20
    16  O     -8.400000  -17.560000   15.500000     5    15
    17  H     -9.020000  -15.430000   15.380000     4    13
    18  H1    -8.260000  -16.220000   12.950000     6    14
    19  H1    -6.720000  -15.600000   13.610000     6    14
    20  N     -6.440000  -17.960000   14.420000   122    15    21    24
    21  CT    -6.100000  -19.180000   15.120000   123    20    22    25    26
    22  C     -4.580000  -19.320000   15.160000   124    21    23    41
    23  O     -3.920000  -19.260000   14.120000   126    22
    24  H     -5.770000  -17.630000   13.730000   125    20
    25  H1    -6.460000  -19.100000   16.150000   127    21
    26  CT    -6.770000  -20.410000   14.480000   128    21    27    34    35
    27  CA    -6.460000  -21.660000   15.270000   130    26    28    29
    28  CA    -7.010000  -21.840000   16.530000   131    27    30    36
    29  CA    -5.510000  -22.570000   14.840000   131    27    31    37
    30  CA    -6.660000  -22.920000   17.310000   133    28    32    38
    31  CA    -5.160000  -23.670000   15.610000   133    29    32    39
    32  C     -5.750000  -23.850000   16.850000   135    30    31    33
    33  OH    -5.430000  -24.920000   17.630000   136    32    40
    34  HC    -7.850000  -20.260000   14.450000   129    26
    35  HC    -6.410000  -20.530000   13.450000   129    26
    36  HA    -7.730000  -21.120000   16.910000   132    28
    37  HA    -5.030000  -22.410000   13.880000   132    29
    38  HA    -7.110000  -23.050000   18.290000   134    30
    39  HA    -4.420000  -24.390000   15.270000   134    31
    40  HO    -5.890000  -24.900000   18.470000   137    33
    41  N     -4.070000  -19.520000   16.380000   210    22    42    45
    42  CT    -2.640000  -19.590000   16.640000   211    41    43    46    47
    43  C     -2.080000  -20.940000   16.180000   212    42    44    53
    44  O     -1.800000  -21.820000   17.000000   214    43
    45  H     -4.680000  -19.660000   17.170000   213    41
    46  H1    -2.140000  -18.810000   16.060000   215    42
    47  CT    -2.380000  -19.320000   18.120000   216    42    48    51    52
    48  C     -0.920000  -19.410000   18.550000   218    47    49    50
    49  O2    -0.040000  -19.180000   17.700000   219    48
    50  O2    -0.680000  -19.690000   19.750000   219    48
    51  HC    -2.740000  -18.310000   18.360000   217    47
    52  HC    -2.960000  -20.030000   18.710000   217    47
    53  N     -1.890000  -21.100000   14.860000    27    43    54    57
    54  CT    -1.550000  -22.370000   14.240000    28    53    55    58    59
    55  C     -0.240000  -22.960000   14.750000    29    54    56    72
    56  O     -0.150000  -24.180000   14.890000    31    55
    57  H     -2.100000  -20.310000   14.260000    30    53
    58  H1    -2.330000  -23.090000   14.490000    32    54
    59  CT    -1.400000  -22.180000   12.740000    33    54    60    63    64
    60  CT    -2.650000  -22.350000   11.890000    35    59    61    62    65
    61  CT    -2.300000  -22.120000   10.440000    37    60    66    67    68
    62  CT    -3.270000  -23.730000   12.060000    39    60    69    70    71
    63  HC    -0.990000  -21.190000   12.540000    34    59
    64  HC    -0.670000  -22.900000   12.370000    34    59
    65  HC    -3.390000  -21.600000   12.190000    36    60
    66  HC    -3.190000  -22.240000    9.820000    38    61
    67  HC    -1.910000  -21.110000   10.310000    38    61
    68  HC    -1.550000  -22.840000   10.120000    38    61
    69  HC    -4.170000  -23.810000   11.440000    40    62
    70  HC    -2.550000  -24.500000   11.760000    40    62
    71  HC    -3.560000  -23.920000   13.090000    40    62
    72  N      0.780000  -22.110000   14.940000    27    55    73    76
    73  CT     2.100000  -22.590000   15.300000    28    72    74    77    78
    74  C      2.300000  -22.620000   16.810000    29    73    75    91
    75  O      3.380000  -22.970000   17.270000    31    74
    76  H      0.610000  -21.140000   14.810000    30    72
    77  H1     2.220000  -23.630000   14.980000    32    73
    78  CT     3.200000  -21.740000   14.640000    33    73    79    82    83
    79  CT     3.180000  -21.750000   13.120000    35    78    80    81    84
    80  CT     4.240000  -20.810000   12.570000    37    79    85    86    87
    81  CT     3.390000  -23.160000   12.580000    39    79    88    89    90
    82  HC     3.100000  -20.710000   14.990000    34    78
    83  HC     4.180000  -22.100000   14.970000    34    78
    84  HC     2.210000  -21.390000   12.770000    36    79
    85  HC     4.220000  -20.820000   11.480000    38    80
    86  HC     4.050000  -19.790000   12.920000    38    80
    87  HC     5.230000  -21.120000   12.910000    38    80
    88  HC     3.380000  -23.140000   11.490000    40    81
    89  HC     4.360000  -23.550000   12.920000    40    81
    90  HC     2.590000  -23.830000   12.910000    40    81
    91  N      1.270000  -22.270000   17.590000     1    74    92    95
    92  CT     1.410000  -22.330000   19.030000     2    91    93    96    97
    93  C      2.490000  -21.390000   19.570000     3    92    94    98
    94  O      3.200000  -21.720000   20.510000     5    93
    95  H      0.370000  -22.010000   17.210000     4    91
    96  H1     0.460000  -22.070000   19.500000     6    92
    97  H1     1.670000  -23.350000   19.330000     6    92
    98  N      2.510000  -20.160000   19.020000   210    93    99   102
    99  CT     3.500000  -19.160000   19.400000   211    98   100   103   104
   100  C      2.840000  -17.810000   19.680000   212    99   101   110
   101  O      3.510000  -16.780000   19.670000   214   100
   102  H      1.790000  -19.920000   18.360000   213    98
   103  H1     3.970000  -19.460000   20.340000   215    99
   104  CT     4.620000  -19.090000   18.350000   216    99   105   108   109
   105  C      4.190000  -18.590000   16.990000   218   104   106   107
   106  O2     3.030000  -18.150000   16.850000   219   105
   107  O2     5.030000  -18.650000   16.060000   219   105
   108  HC     5.410000  -18.430000   18.730000   217   104
   109  HC     5.050000  -20.090000   18.230000   217   104
   110  N      1.550000  -17.830000   20.030000     1   100   111   114
   111  CT     0.850000  -16.630000   20.450000     2   110   112   115   116
   112  C      0.470000  -15.670000   19.320000     3   111   113   117
   113  O      0.270000  -14.490000   19.590000     5   112
   114  H      1.040000  -18.710000   20.020000     4   110
   115  H1    -0.070000  -16.930000   20.970000     6   111
   116  H1     1.480000  -16.090000   21.160000     6   111
   117  N      0.310000  -16.200000   18.100000   287   112   118   121
   118  CT     0.010000  -15.350000   16.940000   288   117   119   122   123
   119  C     -1.180000  -15.880000   16.150000   289   118   120   141
   120  O     -1.020000  -16.630000   15.190000   291   119
   121  H      0.440000  -17.200000   18.030000   290   117
   122  H1    -0.230000  -14.320000   17.250000   292   118
   123  CT     1.230000  -15.260000   16.010000   293   118   124   130   131
   124  CT     2.420000  -14.560000   16.660000   295   123   125   132   133
   125  CT     3.510000  -14.340000   15.620000   297   124   126   134   135
   126  N2     4.030000  -15.610000   15.130000   299   125   127   136
   127  CA     4.350000  -15.920000   13.880000   301   126   128   129
   128  N2     4.200000  -15.060000   12.880000   302   127   137   138
   129  N2     4.820000  -17.130000   13.630000   302   127   139   140
   130  HC     1.530000  -16.270000   15.710000   294   123
   131  HC     0.950000  -14.700000   15.120000   294   123
   132  HC     2.100000  -13.590000   17.060000   296   124
   133  HC     2.820000  -15.170000   17.480000   296   124
   134  H1     3.080000  -13.740000   14.810000   298   125
   135  H1     4.320000  -13.770000   16.080000   298   125
   136  H      4.170000  -16.350000   15.820000   300   126
   137  H      4.450000  -15.300000   11.930000   303   128
   138  H      3.820000  -14.200000   13.210000   303   128
   139  H      5.030000  -17.430000   12.690000   303   129
   140  H      4.970000  -17.770000   14.420000   303   129
   141  N     -2.420000  -15.510000   16.520000    96   119   142   148
   142  CT    -3.590000  -15.980000   15.770000    97   141   143   145   146
   143  C     -3.600000  -15.560000   14.310000    98   142   144   155
   144  O     -4.260000  -16.210000   13.490000    99   143
   145  H1    -3.620000  -17.060000   15.820000   100   142
   146  CT    -4.770000  -15.360000   16.510000   101   142   147   149   150
   147  CT    -4.220000  -15.100000   17.910000   103   146   148   151   152
   148  CT    -2.780000  -14.710000   17.700000   105   141   147   153   154
   149  HC    -5.620000  -16.050000   16.540000   102   146
   150  HC    -5.060000  -14.410000   16.050000   102   146
   151  HC    -4.270000  -16.020000   18.510000   104   147
   152  HC    -4.770000  -14.300000   18.410000   104   147
   153  H1    -2.180000  -14.970000   18.570000   106   148
   154  H1    -2.690000  -13.640000   17.470000   106   148
   155  N     -2.840000  -14.520000   13.950000   232   143   156   159
   156  CT    -2.810000  -14.090000   12.560000   233   155   157   160   161
   157  C     -2.080000  -15.080000   11.650000   234   156   158   170
   158  O     -2.200000  -14.970000   10.440000   236   157
   159  H     -2.260000  -14.000000   14.620000   235   155
   160  H1    -3.840000  -14.050000   12.210000   237   156
   161  CT    -2.230000  -12.690000   12.410000   238   156   162   166   167
   162  CT    -0.730000  -12.540000   12.650000   240   161   163   168   169
   163  C     -0.260000  -12.400000   14.100000   242   162   164   165
   164  O2    -1.060000  -12.690000   15.040000   243   163
   165  O2     0.930000  -12.060000   14.300000   243   163
   166  HC    -2.450000  -12.360000   11.400000   239   161
   167  HC    -2.770000  -12.010000   13.080000   239   161
   168  HC    -0.210000  -13.390000   12.200000   241   162
   169  HC    -0.400000  -11.650000   12.100000   241   162
   170  N     -1.360000  -16.080000   12.200000    65   157   171   174
   171  CT    -0.720000  -17.060000   11.330000    66   170   172   175   176
   172  C     -1.720000  -17.890000   10.520000    67   171   173   184
   173  O     -1.340000  -18.430000    9.470000    69   172
   174  H     -1.270000  -16.170000   13.210000    68   170
   175  H1    -0.130000  -16.500000   10.600000    70   171
   176  CT     0.250000  -17.970000   12.070000    71   171   177   178   179
   177  OH    -0.460000  -18.710000   13.060000    73   176   180
   178  CT     1.400000  -17.190000   12.660000    75   176   181   182   183
   179  H1     0.670000  -18.690000   11.360000    72   176
   180  HO     0.170000  -19.310000   13.440000    74   177
   181  HC     2.080000  -17.870000   13.180000    76   178
   182  HC     1.950000  -16.690000   11.860000    76   178
   183  HC     1.030000  -16.440000   13.360000    76   178
   184  N     -2.970000  -18.030000   11.000000    27   172   185   188
   185  CT    -3.960000  -18.690000   10.160000    28   184   186   189   190
   186  C     -4.000000  -18.000000    8.800000    29   185   187   203
   187  O     -4.020000  -18.650000    7.750000    31   186
   188  H     -3.210000  -17.670000   11.920000    30   184
   189  H1    -3.680000  -19.730000   10.020000    32   185
   190  CT    -5.310000  -18.600000   10.870000    33   185   191   194   195
   191  CT    -6.490000  -19.170000   10.100000    35   190   192   193   196
   192  CT    -6.280000  -20.640000    9.790000    37   191   197   198   199
   193  CT    -7.790000  -18.930000   10.860000    39   191   200   201   202
   194  HC    -5.230000  -19.130000   11.820000    34   190
   195  HC    -5.520000  -17.550000   11.090000    34   190
   196  HC    -6.580000  -18.640000    9.150000    36   191
   197  HC    -7.140000  -21.020000    9.230000    38   192
   198  HC    -5.390000  -20.780000    9.170000    38   192
   199  HC    -6.180000  -21.210000   10.720000    38   192
   200  HC    -8.630000  -19.330000   10.290000    40   193
   201  HC    -7.750000  -19.420000   11.830000    40   193
   202  HC    -7.940000  -17.860000   11.000000    40   193
   203  N     -4.090000  -16.670000    8.820000   138   186   204   207
   204  CT    -4.260000  -15.890000    7.610000   139   203   205   208   209
   205  C     -2.980000  -15.860000    6.790000   140   204   206   227
   206  O     -3.000000  -15.910000    5.560000   142   205
   207  H     -4.030000  -16.180000    9.700000   141   203
   208  H1    -5.010000  -16.380000    6.990000   143   204
   209  CT    -4.750000  -14.490000    7.930000   144   204   210   219   220
   210  C*    -5.890000  -14.460000    8.910000   146   209   211   212
   211  CW    -5.930000  -13.720000   10.050000   147   210   213   221
   212  CB    -7.140000  -15.170000    8.840000   149   210   214   215
   213  NA    -7.110000  -13.920000   10.710000   150   211   214   222
   214  CN    -7.870000  -14.830000   10.000000   152   212   213   216
   215  CA    -7.700000  -16.100000    7.950000   153   212   217   223
   216  CA    -9.130000  -15.340000   10.270000   155   214   218   224
   217  CA    -8.950000  -16.610000    8.220000   157   215   218   225
   218  CA    -9.660000  -16.230000    9.360000   159   216   217   226
   219  HC    -3.920000  -13.920000    8.350000   145   209
   220  HC    -5.060000  -14.010000    7.000000   145   209
   221  H4    -5.140000  -13.050000   10.380000   148   211
   222  H     -7.360000  -13.480000   11.590000   151   213
   223  HA    -7.170000  -16.400000    7.060000   154   215
   224  HA    -9.680000  -15.050000   11.150000   156   216
   225  HA    -9.390000  -17.330000    7.530000   158   217
   226  HA   -10.650000  -16.650000    9.530000   160   218
   227  N     -1.840000  -15.770000    7.500000    27   205   228   231
   228  CT    -0.560000  -15.770000    6.810000    28   227   229   232   233
   229  C     -0.320000  -17.110000    6.110000    29   228   230   246
   230  O      0.290000  -17.160000    5.030000    31   229
   231  H     -1.890000  -15.680000    8.510000    30   227
   232  H1    -0.580000  -15.010000    6.030000    32   228
   233  CT     0.560000  -15.450000    7.800000    33   228   234   237   238
   234  CT     0.500000  -14.080000    8.450000    35   233   235   236   239
   235  CT     1.530000  -13.990000    9.570000    37   234   240   241   242
   236  CT     0.730000  -12.970000    7.430000    39   234   243   244   245
   237  HC     0.550000  -16.210000    8.580000    34   233
   238  HC     1.520000  -15.540000    7.270000    34   233
   239  HC    -0.480000  -13.930000    8.890000    36   234
   240  HC     1.480000  -13.000000   10.040000    38   235
   241  HC     1.320000  -14.740000   10.330000    38   235
   242  HC     2.530000  -14.150000    9.170000    38   235
   243  HC     0.640000  -12.030000    7.920000    40   236
   244  HC     1.710000  -13.080000    6.960000    40   236
   245  HC    -0.040000  -13.000000    6.660000    40   236
   246  N     -0.740000  -18.200000    6.750000     1   229   247   250
   247  CT    -0.600000  -19.530000    6.180000     2   246   248   251   252
   248  C     -1.480000  -19.730000    4.950000     3   247   249   253
   249  O     -1.020000  -20.230000    3.920000     5   248
   250  H     -1.180000  -18.120000    7.660000     4   246
   251  H1     0.450000  -19.690000    5.900000     6   247
   252  H1    -0.870000  -20.270000    6.930000     6   247
   253  N     -2.750000  -19.300000    5.040000    41   248   254   257
   254  CT    -3.630000  -19.360000    3.890000    42   253   255   258   259
   255  C     -3.070000  -18.500000    2.750000    43   254   256   272
   256  O     -3.050000  -18.930000    1.600000    45   255
   257  H     -3.100000  -18.940000    5.920000    44   253
   258  H1    -3.660000  -20.390000    3.530000    46   254
   259  CT    -5.060000  -18.950000    4.280000    47   254   260   261   263
   260  CT    -5.690000  -20.010000    5.180000    49   259   262   264   265
   261  CT    -5.910000  -18.710000    3.040000    51   259   266   267   268
   262  CT    -6.930000  -19.550000    5.900000    53   260   269   270   271
   263  HC    -5.000000  -18.010000    4.840000    48   259
   264  HC    -5.940000  -20.890000    4.580000    50   260
   265  HC    -4.970000  -20.320000    5.940000    50   260
   266  HC    -6.920000  -18.410000    3.320000    52   261
   267  HC    -5.500000  -17.900000    2.430000    52   261
   268  HC    -5.960000  -19.620000    2.440000    52   261
   269  HC    -7.310000  -20.360000    6.530000    54   262
   270  HC    -6.690000  -18.690000    6.540000    54   262
   271  HC    -7.710000  -19.270000    5.190000    54   262
   272  N     -2.580000  -17.310000    3.080000     1   255   273   276
   273  CT    -1.980000  -16.440000    2.090000     2   272   274   277   278
   274  C     -0.800000  -17.110000    1.400000     3   273   275   279
   275  O     -0.650000  -17.010000    0.180000     5   274
   276  H     -2.630000  -16.990000    4.040000     4   272
   277  H1    -2.730000  -16.170000    1.340000     6   273
   278  H1    -1.630000  -15.530000    2.580000     6   273
   279  N      0.070000  -17.770000    2.180000    65   274   280   283
   280  CT     1.230000  -18.430000    1.610000    66   279   281   284   285
   281  C      0.770000  -19.450000    0.570000    67   280   282   293
   282  O      1.320000  -19.540000   -0.530000    69   281
   283  H     -0.050000  -17.790000    3.190000    68   279
   284  H1     1.850000  -17.680000    1.110000    70   280
   285  CT     2.070000  -19.120000    2.690000    71   280   286   287   288
   286  OH     2.520000  -18.180000    3.670000    73   285   289
   287  CT     3.310000  -19.770000    2.120000    75   285   290   291   292
   288  H1     1.460000  -19.880000    3.190000    72   285
   289  HO     3.010000  -18.650000    4.340000    74   286
   290  HC     3.860000  -20.250000    2.930000    76   287
   291  HC     3.040000  -20.540000    1.390000    76   287
   292  HC     3.940000  -19.020000    1.640000    76   287
   293  N     -0.200000  -20.280000    0.960000    27   281   294   297
   294  CT    -0.670000  -21.340000    0.070000    28   293   295   298   299
   295  C     -1.260000  -20.760000   -1.210000    29   294   296   312
   296  O     -0.970000  -21.250000   -2.310000    31   295
   297  H     -0.620000  -20.170000    1.880000    30   293
   298  H1     0.180000  -21.950000   -0.240000    32   294
   299  CT    -1.690000  -22.200000    0.810000    33   294   300   303   304
   300  CT    -1.130000  -23.100000    1.920000    35   299   301   302   305
   301  CT    -2.250000  -23.820000    2.640000    37   300   306   307   308
   302  CT    -0.140000  -24.120000    1.380000    39   300   309   310   311
   303  HC    -2.450000  -21.540000    1.250000    34   299
   304  HC    -2.190000  -22.840000    0.080000    34   299
   305  HC    -0.600000  -22.480000    2.650000    36   300
   306  HC    -1.840000  -24.450000    3.430000    38   301
   307  HC    -2.930000  -23.090000    3.090000    38   301
   308  HC    -2.810000  -24.440000    1.930000    38   301
   309  HC     0.240000  -24.740000    2.200000    40   302
   310  HC    -0.630000  -24.760000    0.640000    40   302
   311  HC     0.710000  -23.620000    0.920000    40   302
   312  N     -2.080000  -19.720000   -1.080000    27   295   313   316
   313  CT    -2.700000  -19.140000   -2.280000    28   312   314   317   318
   314  C     -1.660000  -18.490000   -3.190000    29   313   315   331
   315  O     -1.750000  -18.590000   -4.410000    31   314
   316  H     -2.280000  -19.340000   -0.160000    30   312
   317  H1    -3.140000  -19.950000   -2.870000    32   313
   318  CT    -3.800000  -18.150000   -1.880000    33   313   319   322   323
   319  CT    -5.020000  -18.760000   -1.190000    35   318   320   321   324
   320  CT    -5.990000  -17.690000   -0.700000    37   319   325   326   327
   321  CT    -5.730000  -19.790000   -2.070000    39   319   328   329   330
   322  HC    -3.360000  -17.390000   -1.220000    34   318
   323  HC    -4.150000  -17.640000   -2.780000    34   318
   324  HC    -4.680000  -19.300000   -0.300000    36   319
   325  HC    -6.840000  -18.160000   -0.200000    38   320
   326  HC    -5.480000  -17.030000    0.010000    38   320
   327  HC    -6.350000  -17.100000   -1.550000    38   320
   328  HC    -6.590000  -20.200000   -1.530000    40   321
   329  HC    -6.080000  -19.310000   -2.990000    40   321
   330  HC    -5.060000  -20.620000   -2.310000    40   321
   331  N     -0.690000  -17.770000   -2.620000   258   314   332   335
   332  CT     0.360000  -17.170000   -3.430000   259   331   333   336   337
   333  C      1.180000  -18.250000   -4.130000   260   332   334   348
   334  O      1.550000  -18.070000   -5.300000   262   333
   335  H     -0.680000  -17.640000   -1.610000   261   331
   336  H1    -0.100000  -16.550000   -4.210000   263   332
   337  CT     1.300000  -16.290000   -2.590000   264   332   338   341   342
   338  CT     0.640000  -15.060000   -2.050000   266   337   339   343   344
   339  S      0.030000  -13.930000   -3.330000   268   338   340
   340  CT    -0.490000  -12.600000   -2.250000   269   339   345   346   347
   341  HC     1.700000  -16.880000   -1.760000   265   337
   342  HC     2.140000  -15.970000   -3.220000   265   337
   343  H1    -0.200000  -15.350000   -1.430000   267   338
   344  H1     1.370000  -14.540000   -1.420000   267   338
   345  H1    -0.900000  -11.790000   -2.850000   270   340
   346  H1    -1.250000  -12.960000   -1.550000   270   340
   347  H1     0.370000  -12.230000   -1.680000   270   340
   348  N      1.490000  -19.350000   -3.440000    27   333   349   352
   349  CT     2.260000  -20.410000   -4.070000    28   348   350   353   354
   350  C      1.470000  -21.050000   -5.210000    29   349   351   367
   351  O      2.040000  -21.320000   -6.270000    31   350
   352  H      1.200000  -19.430000   -2.470000    30   348
   353  H1     3.160000  -19.980000   -4.510000    32   349
   354  CT     2.630000  -21.490000   -3.050000    33   349   355   358   359
   355  CT     3.730000  -21.130000   -2.070000    35   354   356   357   360
   356  CT     3.770000  -22.160000   -0.950000    37   355   361   362   363
   357  CT     5.070000  -21.040000   -2.780000    39   355   364   365   366
   358  HC     1.730000  -21.740000   -2.490000    34   354
   359  HC     2.940000  -22.390000   -3.590000    34   354
   360  HC     3.520000  -20.150000   -1.630000    36   355
   361  HC     4.560000  -21.900000   -0.240000    38   356
   362  HC     2.810000  -22.170000   -0.430000    38   356
   363  HC     3.970000  -23.150000   -1.360000    38   356
   364  HC     5.850000  -20.780000   -2.060000    40   357
   365  HC     5.310000  -22.000000   -3.240000    40   357
   366  HC     5.050000  -20.270000   -3.550000    40   357
   367  N      0.180000  -21.330000   -5.000000    41   350   368   371
   368  CT    -0.620000  -21.960000   -6.030000    42   367   369   372   373
   369  C     -0.660000  -21.030000   -7.250000    43   368   370   386
   370  O     -0.520000  -21.470000   -8.380000    45   369
   371  H     -0.240000  -21.110000   -4.100000    44   367
   372  H1    -0.140000  -22.890000   -6.340000    46   368
   373  CT    -2.030000  -22.280000   -5.510000    47   368   374   375   377
   374  CT    -1.970000  -23.380000   -4.460000    49   373   376   378   379
   375  CT    -2.960000  -22.650000   -6.650000    51   373   380   381   382
   376  CT    -3.260000  -23.540000   -3.700000    53   374   383   384   385
   377  HC    -2.430000  -21.370000   -5.040000    48   373
   378  HC    -1.730000  -24.330000   -4.950000    50   374
   379  HC    -1.170000  -23.190000   -3.740000    50   374
   380  HC    -3.970000  -22.860000   -6.290000    52   375
   381  HC    -3.060000  -21.830000   -7.360000    52   375
   382  HC    -2.580000  -23.530000   -7.170000    52   375
   383  HC    -3.150000  -24.340000   -2.960000    54   376
   384  HC    -3.500000  -22.610000   -3.180000    54   376
   385  HC    -4.080000  -23.810000   -4.360000    54   376
   386  N     -0.850000  -19.730000   -7.020000     1   369   387   390
   387  CT    -0.910000  -18.790000   -8.120000     2   386   388   391   392
   388  C      0.420000  -18.730000   -8.880000     3   387   389   393
   389  O      0.430000  -18.730000  -10.110000     5   388
   390  H     -0.970000  -19.390000   -6.070000     4   386
   391  H1    -1.700000  -19.090000   -8.810000     6   387
   392  H1    -1.140000  -17.790000   -7.730000     6   387
   393  N      1.540000  -18.690000   -8.140000    65   388   394   397
   394  CT     2.870000  -18.690000   -8.740000    66   393   395   398   399
   395  C      3.070000  -19.910000   -9.630000    67   394   396   407
   396  O      3.490000  -19.790000  -10.790000    69   395
   397  H      1.490000  -18.640000   -7.130000    68   393
   398  H1     2.940000  -17.850000   -9.420000    70   394
   399  CT     3.980000  -18.650000   -7.680000    71   394   400   401   402
   400  OH     3.750000  -17.530000   -6.830000    73   399   403
   401  CT     5.350000  -18.520000   -8.310000    75   399   404   405   406
   402  H1     3.950000  -19.560000   -7.070000    72   399
   403  HO     4.420000  -17.490000   -6.150000    74   400
   404  HC     6.110000  -18.490000   -7.530000    76   401
   405  HC     5.560000  -19.380000   -8.960000    76   401
   406  HC     5.410000  -17.600000   -8.900000    76   401
   407  N      2.730000  -21.090000   -9.110000   107   395   408   411
   408  CT     2.920000  -22.300000   -9.880000   108   407   409   412   413
   409  C      1.990000  -22.360000  -11.100000   109   408   410   427
   410  O      2.390000  -22.810000  -12.170000   111   409
   411  H      2.350000  -21.150000   -8.170000   110   407
   412  H1     3.940000  -22.310000  -10.270000   112   408
   413  CT     2.750000  -23.510000   -8.970000   113   408   414   420   421
   414  CA     4.020000  -23.860000   -8.250000   115   413   415   416
   415  CA     4.990000  -24.630000   -8.870000   116   414   417   422
   416  CA     4.250000  -23.430000   -6.950000   116   414   418   423
   417  CA     6.170000  -24.960000   -8.210000   118   415   419   424
   418  CA     5.430000  -23.750000   -6.290000   118   416   419   425
   419  CA     6.390000  -24.520000   -6.920000   120   417   418   426
   420  HC     1.950000  -23.320000   -8.240000   114   413
   421  HC     2.440000  -24.380000   -9.570000   114   413
   422  HA     4.830000  -24.980000   -9.880000   117   415
   423  HA     3.530000  -22.890000   -6.400000   117   416
   424  HA     6.920000  -25.570000   -8.710000   119   417
   425  HA     5.600000  -23.400000   -5.280000   119   418
   426  HA     7.310000  -24.780000   -6.410000   121   419
   427  N      0.750000  -21.900000  -10.940000   122   409   428   431
   428  CT    -0.140000  -21.830000  -12.080000   123   427   429   432   433
   429  C      0.450000  -20.980000  -13.210000   124   428   430   448
   430  O      0.480000  -21.400000  -14.370000   126   429
   431  H      0.430000  -21.580000  -10.030000   125   427
   432  H1    -0.270000  -22.840000  -12.470000   127   428
   433  CT    -1.500000  -21.310000  -11.640000   128   428   434   441   442
   434  CA    -2.490000  -21.210000  -12.770000   130   433   435   436
   435  CA    -3.050000  -22.350000  -13.330000   131   434   437   443
   436  CA    -2.830000  -19.990000  -13.320000   131   434   438   444
   437  CA    -3.930000  -22.270000  -14.400000   133   435   439   445
   438  CA    -3.730000  -19.890000  -14.370000   133   436   439   446
   439  C     -4.280000  -21.030000  -14.910000   135   437   438   440
   440  OH    -5.160000  -20.920000  -15.940000   136   439   447
   441  HC    -1.910000  -21.980000  -10.870000   129   433
   442  HC    -1.380000  -20.320000  -11.180000   129   433
   443  HA    -2.780000  -23.320000  -12.920000   132   435
   444  HA    -2.390000  -19.090000  -12.910000   132   436
   445  HA    -4.350000  -23.180000  -14.820000   134   437
   446  HA    -4.000000  -18.920000  -14.770000   134   438
   447  HO    -5.490000  -21.780000  -16.190000   137   440
   448  N      0.890000  -19.770000  -12.890000   107   429   449   452
   449  CT     1.450000  -18.900000  -13.900000   108   448   450   453   454
   450  C      2.730000  -19.510000  -14.490000   109   449   451   468
   451  O      2.980000  -19.380000  -15.680000   111   450
   452  H      0.840000  -19.440000  -11.930000   110   448
   453  H1     0.740000  -18.820000  -14.730000   112   449
   454  CT     1.710000  -17.500000  -13.350000   113   449   455   461   462
   455  CA     0.510000  -16.740000  -12.850000   115   454   456   457
   456  CA    -0.770000  -16.950000  -13.350000   116   455   458   463
   457  CA     0.680000  -15.780000  -11.860000   116   455   459   464
   458  CA    -1.840000  -16.230000  -12.840000   118   456   460   465
   459  CA    -0.380000  -15.050000  -11.380000   118   457   460   466
   460  CA    -1.650000  -15.280000  -11.870000   120   458   459   467
   461  HC     2.430000  -17.590000  -12.530000   114   454
   462  HC     2.180000  -16.900000  -14.140000   114   454
   463  HA    -0.950000  -17.670000  -14.140000   117   456
   464  HA     1.680000  -15.590000  -11.490000   117   457
   465  HA    -2.840000  -16.410000  -13.220000   119   458
   466  HA    -0.420000  -14.240000  -10.670000   119   459
   467  HA    -2.490000  -14.720000  -11.490000   121   460
   468  N      3.560000  -20.160000  -13.650000    27   450   469   472
   469  CT     4.800000  -20.750000  -14.120000    28   468   470   473   474
   470  C      4.510000  -21.830000  -15.170000    29   469   471   487
   471  O      5.130000  -21.870000  -16.230000    31   470
   472  H      3.340000  -20.210000  -12.660000    30   468
   473  H1     5.390000  -19.970000  -14.600000    32   469
   474  CT     5.570000  -21.310000  -12.930000    33   469   475   478   479
   475  CT     7.000000  -21.780000  -13.190000    35   474   476   477   480
   476  CT     7.890000  -20.590000  -13.490000    37   475   481   482   483
   477  CT     7.520000  -22.570000  -12.000000    39   475   484   485   486
   478  HC     5.610000  -20.540000  -12.150000    34   474
   479  HC     5.000000  -22.150000  -12.530000    34   474
   480  HC     7.000000  -22.440000  -14.060000    36   475
   481  HC     8.910000  -20.930000  -13.680000    38   476
   482  HC     7.540000  -20.070000  -14.380000    38   476
   483  HC     7.900000  -19.900000  -12.640000    38   476
   484  HC     8.540000  -22.900000  -12.200000    40   477
   485  HC     7.510000  -21.940000  -11.100000    40   477
   486  HC     6.890000  -23.450000  -11.840000    40   477
   487  N      3.570000  -22.730000  -14.840000    15   470   488   491
   488  CT     3.230000  -23.840000  -15.720000    16   487   489   492   493
   489  C      2.600000  -23.320000  -17.010000    17   488   490   503
   490  O      2.920000  -23.800000  -18.100000    19   489
   491  H      3.100000  -22.640000  -13.940000    18   487
   492  H1     4.170000  -24.340000  -16.000000    20   488
   493  CT     2.350000  -24.890000  -15.010000    21   488   494   495   496
   494  CT     1.870000  -25.940000  -16.000000    23   493   497   498   499
   495  CT     3.080000  -25.540000  -13.850000    25   493   500   501   502
   496  HC     1.460000  -24.380000  -14.610000    22   493
   497  HC     1.250000  -26.680000  -15.480000    24   494
   498  HC     1.260000  -25.490000  -16.790000    24   494
   499  HC     2.730000  -26.450000  -16.450000    24   494
   500  HC     2.430000  -26.270000  -13.360000    26   495
   501  HC     3.980000  -26.050000  -14.220000    26   495
   502  HC     3.380000  -24.800000  -13.110000    26   495
   503  N      1.690000  -22.340000  -16.890000   287   489   504   507
   504  CT     1.070000  -21.740000  -18.070000   288   503   505   508   509
   505  C      2.120000  -21.030000  -18.930000   289   504   506   527
   506  O      2.010000  -21.020000  -20.160000   291   505
   507  H      1.450000  -22.000000  -15.960000   290   503
   508  H1     0.680000  -22.530000  -18.710000   292   504
   509  CT    -0.030000  -20.780000  -17.640000   293   504   510   516   517
   510  CT    -1.260000  -21.450000  -17.050000   295   509   511   518   519
   511  CT    -1.890000  -22.430000  -18.020000   297   510   512   520   521
   512  N2    -2.370000  -21.770000  -19.220000   299   511   513   522
   513  CA    -3.240000  -22.300000  -20.070000   301   512   514   515
   514  N2    -3.710000  -23.520000  -19.860000   302   513   523   524
   515  N2    -3.630000  -21.620000  -21.130000   302   513   525   526
   516  HC     0.370000  -20.080000  -16.900000   294   509
   517  HC    -0.330000  -20.180000  -18.510000   294   509
   518  HC    -1.000000  -22.000000  -16.150000   296   510
   519  HC    -1.990000  -20.680000  -16.780000   296   510
   520  H1    -1.170000  -23.210000  -18.290000   298   511
   521  H1    -2.720000  -22.920000  -17.500000   298   511
   522  H     -2.010000  -20.850000  -19.410000   300   512
   523  H     -4.350000  -23.940000  -20.510000   303   514
   524  H     -3.390000  -24.030000  -19.060000   303   514
   525  H     -4.270000  -22.020000  -21.790000   303   515
   526  H     -3.250000  -20.700000  -21.300000   303   515
   527  N      3.130000  -20.430000  -18.300000     1   505   528   531
   528  CT     4.180000  -19.730000  -19.020000     2   527   529   532   533
   529  C      5.080000  -20.650000  -19.830000     3   528   530   534
   530  O      5.670000  -20.200000  -20.820000     5   529
   531  H      3.170000  -20.430000  -17.290000     4   527
   532  H1     3.720000  -19.000000  -19.700000     6   528
   533  H1     4.800000  -19.180000  -18.300000     6   528
   534  N      5.250000  -21.900000  -19.390000   138   529   535   538
   535  CT     6.140000  -22.820000  -20.090000   139   534   536   539   540
   536  C      5.700000  -23.040000  -21.540000   140   535   537   558
   537  O      6.540000  -23.350000  -22.380000   142   536
   538  H      4.780000  -22.210000  -18.550000   141   534
   539  H1     7.130000  -22.360000  -20.150000   143   535
   540  CT     6.260000  -24.150000  -19.340000   144   535   541   550   551
   541  C*     7.080000  -24.090000  -18.090000   146   540   542   543
   542  CW     8.020000  -23.160000  -17.750000   147   541   544   552
   543  CB     7.010000  -25.000000  -16.980000   149   541   545   546
   544  NA     8.530000  -23.430000  -16.510000   150   542   545   553
   545  CN     7.930000  -24.550000  -16.010000   152   543   544   547
   546  CA     6.260000  -26.160000  -16.720000   153   543   548   554
   547  CA     8.130000  -25.220000  -14.800000   155   545   549   555
   548  CA     6.440000  -26.810000  -15.510000   157   546   549   556
   549  CA     7.370000  -26.350000  -14.580000   159   547   548   557
   550  HC     5.260000  -24.510000  -19.090000   145   540
   551  HC     6.720000  -24.890000  -20.000000   145   540
   552  H4     8.320000  -22.320000  -18.360000   148   542
   553  H      9.230000  -22.880000  -16.040000   151   544
   554  HA     5.550000  -26.520000  -17.450000   154   546
   555  HA     8.850000  -24.860000  -14.070000   156   547
   556  HA     5.860000  -27.700000  -15.290000   158   548
   557  HA     7.500000  -26.890000  -13.650000   160   549
   558  N      4.400000  -22.900000  -21.830000     1   536   559   562
   559  CT     3.900000  -23.100000  -23.180000     2   558   560   563   564
   560  C      3.790000  -21.810000  -24.000000     3   559   561   565
   561  O      3.170000  -21.820000  -25.060000     5   560
   562  H      3.760000  -22.630000  -21.100000     4   558
   563  H1     4.550000  -23.790000  -23.730000     6   559
   564  H1     2.910000  -23.560000  -23.130000     6   559
   565  N      4.370000  -20.710000  -23.500000    15   560   566   569
   566  CT     4.270000  -19.440000  -24.180000    16   565   567   570   571
   567  C      5.550000  -19.180000  -24.970000    17   566   568   581
   568  O      6.650000  -19.360000  -24.450000    19   567
   569  H      4.900000  -20.750000  -22.640000    18   565
   570  H1     3.440000  -19.460000  -24.890000    20   566
   571  CT     3.970000  -18.330000  -23.160000    21   566   572   573   574
   572  CT     4.030000  -16.950000  -23.780000    23   571   575   576   577
   573  CT     2.630000  -18.550000  -22.490000    25   571   578   579   580
   574  HC     4.740000  -18.360000  -22.390000    22   571
   575  HC     3.820000  -16.190000  -23.020000    24   572
   576  HC     5.020000  -16.740000  -24.180000    24   572
   577  HC     3.290000  -16.860000  -24.580000    24   572
   578  HC     2.460000  -17.760000  -21.760000    26   573
   579  HC     1.830000  -18.540000  -23.240000    26   573
   580  HC     2.630000  -19.510000  -21.970000    26   573
   581  N      5.420000  -18.750000  -26.230000    65   567   582   585
   582  CT     6.590000  -18.540000  -27.080000    66   581   583   586   587
   583  C      6.720000  -17.080000  -27.530000    67   582   584   595
   584  O      7.830000  -16.610000  -27.770000    69   583
   585  H      4.510000  -18.600000  -26.630000    68   581
   586  H1     7.510000  -18.750000  -26.530000    70   582
   587  CT     6.600000  -19.460000  -28.300000    71   582   588   589   590
   588  OH     5.470000  -19.210000  -29.130000    73   587   591
   589  CT     6.620000  -20.930000  -27.940000    75   587   592   593   594
   590  H1     7.500000  -19.240000  -28.890000    72   587
   591  HO     5.520000  -19.790000  -29.890000    74   588
   592  HC     6.640000  -21.540000  -28.850000    76   589
   593  HC     7.510000  -21.150000  -27.350000    76   589
   594  HC     5.730000  -21.190000  -27.360000    76   589
   595  N      5.590000  -16.360000  -27.670000   210   583   596   599
   596  CT     5.630000  -15.000000  -28.150000   211   595   597   600   601
   597  C      6.570000  -14.180000  -27.250000   212   596   598   607
   598  O      6.460000  -14.250000  -26.020000   214   597
   599  H      4.690000  -16.750000  -27.460000   213   595
   600  H1     6.010000  -14.990000  -29.180000   215   596
   601  CT     4.240000  -14.380000  -28.140000   216   596   602   605   606
   602  C      4.180000  -12.970000  -28.680000   218   601   603   604
   603  O2     4.010000  -12.820000  -29.910000   219   602
   604  O2     4.320000  -12.030000  -27.880000   219   602
   605  HC     3.580000  -15.010000  -28.740000   217   601
   606  HC     3.850000  -14.390000  -27.120000   217   601
   607  N      7.460000  -13.380000  -27.850000   271   597   608   611
   608  CT     8.450000  -12.650000  -27.070000   272   607   609   612   613
   609  C      7.790000  -11.660000  -26.110000   273   608   610   629
   610  O      8.240000  -11.510000  -24.960000   275   609
   611  H      7.420000  -13.260000  -28.850000   274   607
   612  H1     8.980000  -13.360000  -26.430000   276   608
   613  CT     9.460000  -11.970000  -28.000000   277   608   614   618   619
   614  CT    10.330000  -12.950000  -28.770000   279   613   615   620   621
   615  CT    11.320000  -12.210000  -29.680000   281   614   616   622   623
   616  CT    12.200000  -13.160000  -30.460000   283   615   617   624   625
   617  N3    13.140000  -12.400000  -31.330000   285   616   626   627   628
   618  HC     8.910000  -11.330000  -28.710000   278   613
   619  HC    10.110000  -11.320000  -27.400000   278   613
   620  HC    10.890000  -13.570000  -28.060000   280   614
   621  HC     9.700000  -13.600000  -29.380000   280   614
   622  HC    10.750000  -11.580000  -30.380000   282   615
   623  HC    11.940000  -11.560000  -29.060000   282   615
   624  HP    12.760000  -13.790000  -29.750000   284   616
   625  HP    11.560000  -13.810000  -31.070000   284   616
   626  H     13.730000  -13.030000  -31.860000   286   617
   627  H     12.620000  -11.810000  -31.970000   286   617
   628  H     13.720000  -11.790000  -30.760000   286   617
   629  N      6.730000  -10.980000  -26.540000   210   609   630   633
   630  CT     6.020000  -10.050000  -25.660000   211   629   631   634   635
   631  C      5.360000  -10.820000  -24.520000   212   630   632   641
   632  O      5.440000  -10.410000  -23.360000   214   631
   633  H      6.330000  -11.090000  -27.470000   213   629
   634  H1     6.750000   -9.360000  -25.230000   215   630
   635  CT     5.020000   -9.200000  -26.440000   216   630   636   639   640
   636  C      5.730000   -8.530000  -27.610000   218   635   637   638
   637  O2     6.620000   -7.700000  -27.340000   219   636
   638  O2     5.440000   -8.880000  -28.780000   219   636
   639  HC     4.200000   -9.810000  -26.810000   217   635
   640  HC     4.610000   -8.450000  -25.770000   217   635
   641  N      4.630000  -11.880000  -24.860000     7   631   642   645
   642  CT     3.910000  -12.610000  -23.840000     8   641   643   646   647
   643  C      4.860000  -13.150000  -22.770000     9   642   644   651
   644  O      4.550000  -13.180000  -21.580000    11   643
   645  H      4.550000  -12.090000  -25.860000    10   641
   646  H1     3.240000  -11.900000  -23.350000    12   642
   647  CT     3.060000  -13.680000  -24.460000    13   642   648   649   650
   648  HC     2.520000  -14.220000  -23.680000    14   647
   649  HC     2.340000  -13.210000  -25.140000    14   647
   650  HC     3.700000  -14.380000  -25.000000    14   647
   651  N      6.050000  -13.580000  -23.200000   287   643   652   655
   652  CT     7.030000  -14.100000  -22.260000   288   651   653   656   657
   653  C      7.470000  -13.020000  -21.290000   289   652   654   675
   654  O      7.750000  -13.340000  -20.140000   291   653
   655  H      6.260000  -13.520000  -24.200000   290   651
   656  H1     6.560000  -14.880000  -21.650000   292   652
   657  CT     8.210000  -14.700000  -23.020000   293   652   658   664   665
   658  CT     7.860000  -16.030000  -23.670000   295   657   659   666   667
   659  CT     9.040000  -16.820000  -24.170000   297   658   660   668   669
   660  N2     9.870000  -17.280000  -23.070000   299   659   661   670
   661  CA     9.710000  -18.430000  -22.400000   301   660   662   663
   662  N2     8.730000  -19.260000  -22.710000   302   661   671   672
   663  N2    10.540000  -18.740000  -21.420000   302   661   673   674
   664  HC     8.550000  -14.000000  -23.790000   294   657
   665  HC     9.030000  -14.850000  -22.310000   294   657
   666  HC     7.320000  -16.650000  -22.940000   296   658
   667  HC     7.190000  -15.870000  -24.500000   296   658
   668  H1     8.680000  -17.670000  -24.760000   298   659
   669  H1     9.630000  -16.180000  -24.840000   298   659
   670  H     10.620000  -16.670000  -22.790000   300   660
   671  H      8.570000  -20.110000  -22.210000   303   662
   672  H      8.070000  -19.030000  -23.450000   303   662
   673  H     10.410000  -19.600000  -20.920000   303   663
   674  H     11.270000  -18.100000  -21.180000   303   663
   675  N      7.570000  -11.760000  -21.750000   232   653   676   679
   676  CT     7.910000  -10.660000  -20.860000   233   675   677   680   681
   677  C      6.820000  -10.480000  -19.790000   234   676   678   690
   678  O      7.130000  -10.320000  -18.610000   236   677
   679  H      7.390000  -11.540000  -22.730000   235   675
   680  H1     8.850000  -10.890000  -20.350000   237   676
   681  CT     8.110000   -9.360000  -21.630000   238   676   682   686   687
   682  CT     8.400000   -8.150000  -20.760000   240   681   683   688   689
   683  C      9.770000   -8.130000  -20.130000   242   682   684   685
   684  O2    10.590000   -9.020000  -20.480000   243   683
   685  O2    10.030000   -7.230000  -19.290000   243   683
   686  HC     8.920000   -9.490000  -22.350000   239   681
   687  HC     7.210000   -9.140000  -22.210000   239   681
   688  HC     8.290000   -7.250000  -21.380000   241   682
   689  HC     7.640000   -8.070000  -19.970000   241   682
   690  N      5.540000  -10.460000  -20.200000   122   677   691   694
   691  CT     4.490000  -10.320000  -19.210000   123   690   692   695   696
   692  C      4.500000  -11.490000  -18.240000   124   691   693   711
   693  O      4.290000  -11.290000  -17.040000   126   692
   694  H      5.340000  -10.510000  -21.200000   125   690
   695  H1     4.670000   -9.400000  -18.640000   127   691
   696  CT     3.120000  -10.220000  -19.890000   128   691   697   704   705
   697  CA     2.890000   -8.920000  -20.620000   130   696   698   699
   698  CA     2.550000   -7.780000  -19.930000   131   697   700   706
   699  CA     2.980000   -8.850000  -22.000000   131   697   701   707
   700  CA     2.280000   -6.590000  -20.590000   133   698   702   708
   701  CA     2.710000   -7.670000  -22.670000   133   699   702   709
   702  C      2.360000   -6.540000  -21.970000   135   700   701   703
   703  OH     2.100000   -5.380000  -22.640000   136   702   710
   704  HC     3.010000  -11.050000  -20.590000   129   696
   705  HC     2.340000  -10.320000  -19.130000   129   696
   706  HA     2.510000   -7.810000  -18.850000   132   698
   707  HA     3.260000   -9.720000  -22.580000   132   699
   708  HA     2.020000   -5.710000  -20.020000   134   700
   709  HA     2.790000   -7.640000  -23.750000   134   701
   710  HO     1.910000   -4.670000  -22.030000   137   703
   711  N      4.740000  -12.710000  -18.730000   122   692   712   715
   712  CT     4.760000  -13.850000  -17.830000   123   711   713   716   717
   713  C      5.890000  -13.690000  -16.810000   124   712   714   732
   714  O      5.700000  -14.000000  -15.630000   126   713
   715  H      4.890000  -12.820000  -19.730000   125   711
   716  H1     3.820000  -13.850000  -17.260000   127   712
   717  CT     4.840000  -15.180000  -18.580000   128   712   718   725   726
   718  CA     3.510000  -15.820000  -18.840000   130   717   719   720
   719  CA     2.750000  -15.500000  -19.950000   131   718   721   727
   720  CA     2.960000  -16.720000  -17.940000   131   718   722   728
   721  CA     1.500000  -16.070000  -20.170000   133   719   723   729
   722  CA     1.710000  -17.280000  -18.130000   133   720   723   730
   723  C      0.970000  -16.940000  -19.250000   135   721   722   724
   724  OH    -0.260000  -17.520000  -19.430000   136   723   731
   725  HC     5.360000  -15.030000  -19.530000   129   717
   726  HC     5.440000  -15.880000  -18.000000   129   717
   727  HA     3.130000  -14.790000  -20.670000   132   719
   728  HA     3.520000  -16.980000  -17.050000   132   720
   729  HA     0.940000  -15.800000  -21.060000   134   721
   730  HA     1.310000  -17.970000  -17.400000   134   722
   731  HO    -0.640000  -17.170000  -20.240000   137   724
   732  N      7.070000  -13.290000  -17.280000     7   713   733   736
   733  CT     8.220000  -13.190000  -16.400000     8   732   734   737   738
   734  C      7.960000  -12.180000  -15.290000     9   733   735   742
   735  O      8.240000  -12.450000  -14.120000    11   734
   736  H      7.190000  -13.040000  -18.260000    10   732
   737  H1     8.370000  -14.160000  -15.920000    12   733
   738  CT     9.460000  -12.860000  -17.170000    13   733   739   740   741
   739  HC    10.310000  -12.790000  -16.490000    14   738
   740  HC     9.660000  -13.640000  -17.920000    14   738
   741  HC     9.340000  -11.900000  -17.690000    14   738
   742  N      7.440000  -11.010000  -15.660000    15   734   743   746
   743  CT     7.170000   -9.960000  -14.690000    16   742   744   747   748
   744  C      6.120000  -10.470000  -13.700000    17   743   745   758
   745  O      6.240000  -10.290000  -12.490000    19   744
   746  H      7.250000  -10.820000  -16.650000    18   742
   747  H1     8.090000   -9.750000  -14.130000    20   743
   748  CT     6.710000   -8.670000  -15.380000    21   743   749   750   751
   749  CT     6.130000   -7.660000  -14.410000    23   748   752   753   754
   750  CT     7.820000   -8.050000  -16.210000    25   748   755   756   757
   751  HC     5.900000   -8.940000  -16.070000    22   748
   752  HC     5.820000   -6.760000  -14.960000    24   749
   753  HC     5.240000   -8.060000  -13.910000    24   749
   754  HC     6.880000   -7.380000  -13.670000    24   749
   755  HC     7.460000   -7.140000  -16.700000    26   750
   756  HC     8.680000   -7.800000  -15.580000    26   750
   757  HC     8.160000   -8.740000  -16.990000    26   750
   758  N      5.080000  -11.110000  -14.250000    65   744   759   762
   759  CT     3.890000  -11.410000  -13.470000    66   758   760   763   764
   760  C      4.100000  -12.600000  -12.540000    67   759   761   772
   761  O      3.610000  -12.570000  -11.410000    69   760
   762  H      5.070000  -11.290000  -15.250000    68   758
   763  H1     3.690000  -10.540000  -12.840000    70   759
   764  CT     2.670000  -11.600000  -14.370000    71   759   765   766   767
   765  OH     2.530000  -10.450000  -15.200000    73   764   768
   766  CT     1.390000  -11.830000  -13.590000    75   764   769   770   771
   767  H1     2.850000  -12.470000  -15.010000    72   764
   768  HO     1.820000  -10.580000  -15.820000    74   765
   769  HC     0.560000  -11.950000  -14.290000    76   766
   770  HC     1.470000  -12.730000  -12.980000    76   766
   771  HC     1.200000  -10.970000  -12.940000    76   766
   772  N      4.850000  -13.620000  -12.960000    41   760   773   776
   773  CT     5.160000  -14.760000  -12.100000    42   772   774   777   778
   774  C      5.830000  -14.280000  -10.820000    43   773   775   791
   775  O      5.580000  -14.830000   -9.730000    45   774
   776  H      5.230000  -13.600000  -13.910000    44   772
   777  H1     4.220000  -15.250000  -11.810000    46   773
   778  CT     6.030000  -15.790000  -12.850000    47   773   779   780   782
   779  CT     5.240000  -16.520000  -13.930000    49   778   781   783   784
   780  CT     6.680000  -16.790000  -11.900000    51   778   785   786   787
   781  CT     6.090000  -17.170000  -15.010000    53   779   788   789   790
   782  HC     6.840000  -15.230000  -13.340000    48   778
   783  HC     4.630000  -17.290000  -13.460000    50   779
   784  HC     4.550000  -15.830000  -14.420000    50   779
   785  HC     7.300000  -17.500000  -12.460000    52   780
   786  HC     7.340000  -16.290000  -11.190000    52   780
   787  HC     5.910000  -17.340000  -11.350000    52   780
   788  HC     5.440000  -17.660000  -15.740000    54   781
   789  HC     6.700000  -16.420000  -15.520000    54   781
   790  HC     6.750000  -17.920000  -14.570000    54   781
   791  N      6.680000  -13.250000  -10.960000    27   774   792   795
   792  CT     7.460000  -12.780000   -9.820000    28   791   793   796   797
   793  C      6.590000  -12.070000   -8.790000    29   792   794   810
   794  O      7.010000  -11.940000   -7.650000    31   793
   795  H      6.810000  -12.810000  -11.860000    30   791
   796  H1     7.900000  -13.640000   -9.310000    32   792
   797  CT     8.550000  -11.830000  -10.290000    33   792   798   801   802
   798  CT     9.720000  -12.460000  -11.040000    35   797   799   800   803
   799  CT    10.660000  -11.370000  -11.530000    37   798   804   805   806
   800  CT    10.470000  -13.450000  -10.180000    39   798   807   808   809
   801  HC     8.100000  -11.080000  -10.940000    34   797
   802  HC     8.960000  -11.300000   -9.420000    34   797
   803  HC     9.340000  -13.010000  -11.900000    36   798
   804  HC    11.500000  -11.810000  -12.080000    38   799
   805  HC    10.120000  -10.700000  -12.210000    38   799
   806  HC    11.040000  -10.790000  -10.680000    38   799
   807  HC    11.300000  -13.880000  -10.750000    40   800
   808  HC    10.870000  -12.940000   -9.300000    40   800
   809  HC     9.820000  -14.270000   -9.870000    40   800
   810  N      5.380000  -11.640000   -9.150000     7   793   811   814
   811  CT     4.540000  -10.900000   -8.230000     8   810   812   815   816
   812  C      4.040000  -11.820000   -7.110000     9   811   813   820
   813  O      4.420000  -11.620000   -5.940000    11   812
   814  H      5.050000  -11.810000  -10.090000    10   810
   815  H1     5.130000  -10.090000   -7.800000    12   811
   816  CT     3.300000  -10.300000   -8.920000    13   811   817   818   819
   817  HC     2.670000   -9.780000   -8.210000    14   816
   818  HC     3.620000   -9.610000   -9.710000    14   816
   819  HC     2.700000  -11.080000   -9.390000    14   816
   820  N      3.250000  -12.890000   -7.380000    27   812   821   824
   821  CT     2.940000  -13.830000   -6.310000    28   820   822   825   826
   822  C      4.160000  -14.640000   -5.870000    29   821   823   839
   823  O      4.160000  -15.150000   -4.750000    31   822
   824  H      3.000000  -13.080000   -8.330000    30   820
   825  H1     2.600000  -13.270000   -5.440000    32   821
   826  CT     1.790000  -14.760000   -6.720000    33   821   827   830   831
   827  CT     1.690000  -14.980000   -8.240000    35   826   828   829   832
   828  CT     1.080000  -13.750000   -8.960000    37   827   833   834   835
   829  CT     3.070000  -15.370000   -8.810000    39   827   836   837   838
   830  HC     1.910000  -15.730000   -6.230000    34   826
   831  HC     0.850000  -14.330000   -6.370000    34   826
   832  HC     1.010000  -15.820000   -8.420000    36   827
   833  HC     1.270000  -13.880000  -10.020000    38   828
   834  HC     0.040000  -13.610000   -8.660000    38   828
   835  HC     1.520000  -12.780000   -8.850000    38   828
   836  HC     2.990000  -15.530000   -9.880000    40   829
   837  HC     3.740000  -14.590000   -8.710000    40   829
   838  HC     3.490000  -16.220000   -8.450000    40   829
   839  N      5.200000  -14.740000   -6.720000     1   822   840   843
   840  CT     6.380000  -15.480000   -6.320000     2   839   841   844   845
   841  C      7.120000  -14.830000   -5.150000     3   840   842   846
   842  O      7.450000  -15.480000   -4.160000     5   841
   843  H      5.150000  -14.350000   -7.650000     4   839
   844  H1     6.100000  -16.490000   -6.030000     6   840
   845  H1     7.060000  -15.550000   -7.170000     6   840
   846  N      7.380000  -13.520000   -5.290000    41   841   847   850
   847  CT     8.000000  -12.780000   -4.210000    42   846   848   851   852
   848  C      7.050000  -12.720000   -3.010000    43   847   849   865
   849  O      7.500000  -12.850000   -1.870000    45   848
   850  H      7.140000  -13.040000   -6.150000    44   846
   851  H1     8.890000  -13.320000   -3.880000    46   847
   852  CT     8.440000  -11.400000   -4.710000    47   847   853   854   856
   853  CT     9.590000  -11.560000   -5.710000    49   852   855   857   858
   854  CT     8.810000  -10.490000   -3.550000    51   852   859   860   861
   855  CT     9.880000  -10.300000   -6.500000    53   853   862   863   864
   856  HC     7.590000  -10.940000   -5.230000    48   852
   857  HC    10.500000  -11.850000   -5.170000    50   853
   858  HC     9.370000  -12.350000   -6.430000    50   853
   859  HC     9.120000   -9.510000   -3.920000    52   854
   860  HC     7.960000  -10.330000   -2.890000    52   854
   861  HC     9.640000  -10.930000   -2.980000    52   854
   862  HC    10.710000  -10.480000   -7.190000    54   855
   863  HC     9.000000  -10.010000   -7.070000    54   855
   864  HC    10.160000   -9.490000   -5.830000    54   855
   865  N      5.750000  -12.520000   -3.260000     7   848   866   869
   866  CT     4.810000  -12.510000   -2.150000     8   865   867   870   871
   867  C      4.780000  -13.850000   -1.420000     9   866   868   875
   868  O      4.590000  -13.850000   -0.200000    11   867
   869  H      5.430000  -12.390000   -4.210000    10   865
   870  H1     5.140000  -11.800000   -1.400000    12   866
   871  CT     3.430000  -12.140000   -2.630000    13   866   872   873   874
   872  HC     2.730000  -12.180000   -1.800000    14   871
   873  HC     3.460000  -11.180000   -3.130000    14   871
   874  HC     3.090000  -12.880000   -3.360000    14   871
   875  N      4.980000  -14.970000   -2.130000    55   867   876   879
   876  CT     5.040000  -16.280000   -1.500000    56   875   877   880   881
   877  C      6.140000  -16.310000   -0.450000    57   876   878   886
   878  O      5.970000  -16.820000    0.650000    59   877
   879  H      5.060000  -14.940000   -3.140000    58   875
   880  H1     4.080000  -16.460000   -1.000000    60   876
   881  CT     5.280000  -17.410000   -2.490000    61   876   882   883   884
   882  OH     4.180000  -17.600000   -3.380000    63   881   885
   883  H1     6.180000  -17.210000   -3.080000    62   881
   884  H1     5.440000  -18.340000   -1.940000    62   881
   885  HO     4.370000  -18.310000   -3.990000    64   882
   886  N      7.320000  -15.820000   -0.850000     7   877   887   890
   887  CT     8.480000  -15.770000    0.040000     8   886   888   891   892
   888  C      8.170000  -14.900000    1.260000     9   887   889   896
   889  O      8.510000  -15.250000    2.390000    11   888
   890  H      7.420000  -15.450000   -1.790000    10   886
   891  H1     8.710000  -16.780000    0.390000    12   887
   892  CT     9.660000  -15.220000   -0.720000    13   887   893   894   895
   893  HC    10.530000  -15.180000   -0.060000    14   892
   894  HC     9.890000  -15.860000   -1.580000    14   892
   895  HC     9.450000  -14.210000   -1.080000    14   892
   896  N      7.560000  -13.740000    1.010000     7   888   897   900
   897  CT     7.260000  -12.830000    2.100000     8   896   898   901   902
   898  C      6.250000  -13.440000    3.070000     9   897   899   906
   899  O      6.420000  -13.360000    4.280000    11   898
   900  H      7.330000  -13.490000    0.060000    10   896
   901  H1     8.180000  -12.640000    2.660000    12   897
   902  CT     6.780000  -11.540000    1.540000    13   897   903   904   905
   903  HC     6.550000  -10.850000    2.350000    14   902
   904  HC     7.550000  -11.100000    0.900000    14   902
   905  HC     5.870000  -11.700000    0.950000    14   902
   906  N      5.180000  -14.040000    2.530000   122   898   907   910
   907  CT     4.160000  -14.670000    3.360000   123   906   908   911   912
   908  C      4.730000  -15.840000    4.160000   124   907   909   927
   909  O      4.410000  -15.990000    5.340000   126   908
   910  H      5.070000  -14.070000    1.520000   125   906
   911  H1     3.830000  -13.940000    4.100000   127   907
   912  CT     2.940000  -15.070000    2.530000   128   907   913   920   921
   913  CA     1.890000  -13.980000    2.500000   130   912   914   915
   914  CA     1.950000  -12.920000    1.630000   131   913   916   922
   915  CA     0.840000  -14.000000    3.400000   131   913   917   923
   916  CA     1.000000  -11.900000    1.640000   133   914   918   924
   917  CA    -0.100000  -12.990000    3.440000   133   915   918   925
   918  C     -0.010000  -11.920000    2.570000   135   916   917   919
   919  OH    -0.930000  -10.920000    2.630000   136   918   926
   920  HC     3.240000  -15.320000    1.510000   129   912
   921  HC     2.470000  -15.950000    2.960000   129   912
   922  HA     2.760000  -12.860000    0.920000   132   914
   923  HA     0.770000  -14.830000    4.100000   132   915
   924  HA     1.070000  -11.080000    0.940000   134   916
   925  HA    -0.910000  -13.070000    4.140000   134   917
   926  HO    -0.750000  -10.180000    2.010000   137   919
   927  N      5.610000  -16.640000    3.540000    27   908   928   931
   928  CT     6.220000  -17.750000    4.260000    28   927   929   932   933
   929  C      7.070000  -17.200000    5.420000    29   928   930   946
   930  O      7.020000  -17.720000    6.540000    31   929
   931  H      5.830000  -16.500000    2.560000    30   927
   932  H1     5.410000  -18.340000    4.690000    32   928
   933  CT     7.040000  -18.620000    3.310000    33   928   934   937   938
   934  CT     7.530000  -19.950000    3.890000    35   933   935   936   939
   935  CT     6.380000  -20.850000    4.300000    37   934   940   941   942
   936  CT     8.380000  -20.690000    2.880000    39   934   943   944   945
   937  HC     6.430000  -18.840000    2.430000    34   933
   938  HC     7.910000  -18.040000    2.980000    34   933
   939  HC     8.140000  -19.740000    4.770000    36   934
   940  HC     6.740000  -21.830000    4.580000    38   935
   941  HC     5.780000  -20.400000    5.090000    38   935
   942  HC     5.760000  -21.050000    3.430000    38   935
   943  HC     8.730000  -21.630000    3.310000    40   936
   944  HC     7.800000  -20.900000    1.980000    40   936
   945  HC     9.250000  -20.090000    2.620000    40   936
   946  N      7.840000  -16.140000    5.160000    55   929   947   950
   947  CT     8.640000  -15.440000    6.170000    56   946   948   951   952
   948  C      7.760000  -15.050000    7.360000    57   947   949   957
   949  O      8.070000  -15.300000    8.530000    59   948
   950  H      7.870000  -15.790000    4.210000    58   946
   951  H1     9.420000  -16.110000    6.530000    60   947
   952  CT     9.300000  -14.190000    5.560000    61   947   953   954   955
   953  OH    10.210000  -13.560000    6.460000    63   952   956
   954  H1     9.850000  -14.480000    4.660000    62   952
   955  H1     8.540000  -13.460000    5.280000    62   952
   956  HO    10.590000  -12.790000    6.040000    64   953
   957  N      6.670000  -14.360000    7.040000   258   948   958   961
   958  CT     5.760000  -13.830000    8.060000   259   957   959   962   963
   959  C      5.110000  -14.970000    8.850000   260   958   960   974
   960  O      5.040000  -14.930000   10.090000   262   959
   961  H      6.470000  -14.180000    6.060000   261   957
   962  H1     6.340000  -13.230000    8.760000   263   958
   963  CT     4.670000  -12.950000    7.430000   264   958   964   967   968
   964  CT     5.220000  -11.670000    6.820000   266   963   965   969   970
   965  S      3.970000  -10.450000    6.360000   268   964   966
   966  CT     3.340000  -11.160000    4.850000   269   965   971   972   973
   967  HC     4.150000  -13.520000    6.650000   265   963
   968  HC     3.950000  -12.670000    8.200000   265   963
   969  H1     5.890000  -11.210000    7.550000   267   964
   970  H1     5.810000  -11.910000    5.950000   267   964
   971  H1     2.560000  -10.520000    4.440000   270   966
   972  H1     4.150000  -11.250000    4.120000   270   966
   973  H1     2.920000  -12.150000    5.050000   270   966
   974  N      4.670000  -16.010000    8.130000   107   959   975   978
   975  CT     4.070000  -17.170000    8.770000   108   974   976   979   980
   976  C      4.990000  -17.730000    9.850000   109   975   977   994
   977  O      4.530000  -18.010000   10.950000   111   976
   978  H      4.740000  -16.000000    7.120000   110   974
   979  H1     3.140000  -16.860000    9.260000   112   975
   980  CT     3.740000  -18.240000    7.720000   113   975   981   987   988
   981  CA     3.150000  -19.500000    8.290000   115   980   982   983
   982  CA     1.850000  -19.520000    8.770000   116   981   984   989
   983  CA     3.900000  -20.660000    8.350000   116   981   985   990
   984  CA     1.310000  -20.680000    9.280000   118   982   986   991
   985  CA     3.350000  -21.820000    8.860000   118   983   986   992
   986  CA     2.060000  -21.840000    9.320000   120   984   985   993
   987  HC     3.030000  -17.820000    7.000000   114   980
   988  HC     4.650000  -18.500000    7.170000   114   980
   989  HA     1.250000  -18.620000    8.740000   117   982
   990  HA     4.930000  -20.670000    8.000000   117   983
   991  HA     0.290000  -20.680000    9.640000   119   984
   992  HA     3.950000  -22.720000    8.900000   119   985
   993  HA     1.630000  -22.760000    9.710000   121   986
   994  N      6.280000  -17.890000    9.530000   107   976   995   998
   995  CT     7.230000  -18.430000   10.490000   108   994   996   999  1000
   996  C      7.750000  -17.410000   11.500000   109   995   997  1014
   997  O      8.500000  -17.760000   12.400000   111   996
   998  H      6.610000  -17.650000    8.600000   110   994
   999  H1     6.720000  -19.190000   11.090000   112   995
  1000  CT     8.370000  -19.120000    9.740000   113   995  1001  1007  1008
  1001  CA     7.940000  -20.460000    9.210000   115  1000  1002  1003
  1002  CA     7.570000  -21.480000   10.080000   116  1001  1004  1009
  1003  CA     7.880000  -20.710000    7.850000   116  1001  1005  1010
  1004  CA     7.140000  -22.700000    9.590000   118  1002  1006  1011
  1005  CA     7.460000  -21.930000    7.360000   118  1003  1006  1012
  1006  CA     7.090000  -22.930000    8.230000   120  1004  1005  1013
  1007  HC     8.710000  -18.480000    8.920000   114  1000
  1008  HC     9.220000  -19.280000   10.410000   114  1000
  1009  HA     7.610000  -21.320000   11.150000   117  1002
  1010  HA     8.170000  -19.930000    7.150000   117  1003
  1011  HA     6.850000  -23.480000   10.280000   119  1004
  1012  HA     7.500000  -22.160000    6.320000   119  1005
  1013  HA     6.770000  -23.900000    7.850000   121  1006
  1014  N      7.330000  -16.150000   11.400000     1   996  1015  1018
  1015  CT     7.720000  -15.130000   12.360000     2  1014  1016  1019  1020
  1016  C      9.070000  -14.480000   12.080000     3  1015  1017  1021
  1017  O      9.600000  -13.770000   12.930000     5  1016
  1018  H      6.740000  -15.880000   10.620000     4  1014
  1019  H1     6.960000  -14.340000   12.370000     6  1015
  1020  H1     7.760000  -15.570000   13.360000     6  1015
  1021  N      9.630000  -14.700000   10.890000    41  1016  1022  1025
  1022  CT    10.890000  -14.070000   10.520000    42  1021  1023  1026  1027
  1023  C     10.580000  -12.630000   10.130000    43  1022  1024  1040
  1024  O      9.690000  -12.390000    9.320000    45  1023
  1025  H      9.150000  -15.270000   10.210000    44  1021
  1026  H1    11.560000  -14.070000   11.390000    46  1022
  1027  CT    11.580000  -14.840000    9.380000    47  1022  1028  1029  1031
  1028  CT    11.960000  -16.250000    9.830000    49  1027  1030  1032  1033
  1029  CT    12.790000  -14.070000    8.860000    51  1027  1034  1035  1036
  1030  CT    12.330000  -17.170000    8.700000    53  1028  1037  1038  1039
  1031  HC    10.860000  -14.930000    8.560000    48  1027
  1032  HC    12.800000  -16.190000   10.520000    50  1028
  1033  HC    11.120000  -16.720000   10.360000    50  1028
  1034  HC    13.270000  -14.610000    8.040000    52  1029
  1035  HC    12.490000  -13.100000    8.460000    52  1029
  1036  HC    13.520000  -13.930000    9.670000    52  1029
  1037  HC    12.580000  -18.160000    9.100000    54  1030
  1038  HC    11.480000  -17.270000    8.010000    54  1030
  1039  HC    13.200000  -16.790000    8.150000    54  1030
  1040  N     11.320000  -11.690000   10.710000     1  1023  1041  1044
  1041  CT    11.130000  -10.290000   10.350000     2  1040  1042  1045  1046
  1042  C     10.010000   -9.610000   11.140000     3  1041  1043  1047
  1043  O      9.530000   -8.570000   10.720000     5  1042
  1044  H     12.010000  -11.950000   11.400000     4  1040
  1045  H1    12.060000   -9.750000   10.540000     6  1041
  1046  H1    10.900000  -10.210000    9.280000     6  1041
  1047  N      9.590000  -10.210000   12.260000    27  1042  1048  1051
  1048  CT     8.520000   -9.670000   13.070000    28  1047  1049  1052  1053
  1049  C      9.150000   -8.940000   14.230000    29  1048  1050  1066
  1050  O     10.010000   -9.480000   14.920000    31  1049
  1051  H     10.020000  -11.070000   12.580000    30  1047
  1052  H1     7.900000   -8.980000   12.490000    32  1048
  1053  CT     7.640000  -10.820000   13.580000    33  1048  1054  1057  1058
  1054  CT     6.570000  -10.440000   14.610000    35  1053  1055  1056  1059
  1055  CT     5.660000   -9.330000   14.110000    37  1054  1060  1061  1062
  1056  CT     5.750000  -11.660000   15.040000    39  1054  1063  1064  1065
  1057  HC     7.150000  -11.280000   12.720000    34  1053
  1058  HC     8.290000  -11.580000   14.040000    34  1053
  1059  HC     7.080000  -10.070000   15.510000    36  1054
  1060  HC     4.920000   -9.110000   14.880000    38  1055
  1061  HC     6.220000   -8.420000   13.920000    38  1055
  1062  HC     5.150000   -9.640000   13.200000    38  1055
  1063  HC     5.000000  -11.350000   15.780000    40  1056
  1064  HC     5.240000  -12.090000   14.170000    40  1056
  1065  HC     6.410000  -12.410000   15.490000    40  1056
  1066  N      8.740000   -7.700000   14.460000    65  1049  1067  1070
  1067  CT     9.150000   -7.020000   15.670000    66  1066  1068  1071  1072
  1068  C      7.990000   -6.180000   16.200000    67  1067  1069  1080
  1069  O      6.890000   -6.200000   15.660000    69  1068
  1070  H      8.090000   -7.240000   13.830000    68  1066
  1071  H1     9.360000   -7.760000   16.450000    70  1067
  1072  CT    10.450000   -6.250000   15.420000    71  1067  1073  1074  1075
  1073  OH    10.960000   -5.810000   16.680000    73  1072  1076
  1074  CT    10.250000   -5.090000   14.480000    75  1072  1077  1078  1079
  1075  H1    11.190000   -6.930000   14.980000    72  1072
  1076  HO    11.780000   -5.330000   16.530000    74  1073
  1077  HC    11.200000   -4.570000   14.330000    76  1074
  1078  HC     9.890000   -5.450000   13.510000    76  1074
  1079  HC     9.540000   -4.380000   14.910000    76  1074
  1080  N      8.270000   -5.500000   17.300000   232  1068  1081  1084
  1081  CT     7.330000   -4.650000   18.010000   233  1080  1082  1085  1086
  1082  C      7.820000   -3.210000   17.930000   234  1081  1083  1095
  1083  O      9.020000   -2.950000   17.950000   236  1082
  1084  H      9.220000   -5.540000   17.660000   235  1080
  1085  H1     6.350000   -4.730000   17.550000   237  1081
  1086  CT     7.220000   -5.120000   19.460000   238  1081  1087  1091  1092
  1087  CT     6.640000   -6.510000   19.610000   240  1086  1088  1093  1094
  1088  C      6.530000   -6.990000   21.070000   242  1087  1089  1090
  1089  O2     6.870000   -6.350000   22.020000   243  1088
  1090  O2     6.050000   -8.150000   21.120000   243  1088
  1091  HC     8.220000   -5.100000   19.910000   239  1086
  1092  HC     6.590000   -4.410000   20.000000   239  1086
  1093  HC     5.650000   -6.500000   19.150000   241  1087
  1094  HC     7.260000   -7.220000   19.060000   241  1087
  1095  N      6.870000   -2.280000   17.800000    15  1082  1096  1099
  1096  CT     7.150000   -0.860000   17.800000    16  1095  1097  1100  1101
  1097  C      6.440000   -0.270000   19.010000    17  1096  1098  1111
  1098  O      5.230000   -0.430000   19.140000    19  1097
  1099  H      5.910000   -2.590000   17.700000    18  1095
  1100  H1     8.220000   -0.690000   17.890000    20  1096
  1101  CT     6.660000   -0.210000   16.490000    21  1096  1102  1103  1104
  1102  CT     6.830000    1.300000   16.490000    23  1101  1105  1106  1107
  1103  CT     7.370000   -0.820000   15.290000    25  1101  1108  1109  1110
  1104  HC     5.590000   -0.410000   16.380000    22  1101
  1105  HC     6.470000    1.710000   15.540000    24  1102
  1106  HC     6.240000    1.750000   17.300000    24  1102
  1107  HC     7.890000    1.560000   16.610000    24  1102
  1108  HC     7.000000   -0.370000   14.370000    26  1103
  1109  HC     8.450000   -0.670000   15.380000    26  1103
  1110  HC     7.160000   -1.890000   15.240000    26  1103
  1111  N      7.190000    0.430000   19.860000    65  1097  1112  1115
  1112  CT     6.620000    1.080000   21.030000    66  1111  1113  1116  1117
  1113  C      5.930000    2.370000   20.610000    67  1112  1114  1125
  1114  O      6.540000    3.220000   19.970000    69  1113
  1115  H      8.190000    0.450000   19.740000    68  1111
  1116  H1     5.890000    0.410000   21.490000    70  1112
  1117  CT     7.710000    1.380000   22.070000    71  1112  1118  1119  1120
  1118  OH     8.260000    0.150000   22.520000    73  1117  1121
  1119  CT     7.160000    2.130000   23.260000    75  1117  1122  1123  1124
  1120  H1     8.500000    1.980000   21.610000    72  1117
  1121  HO     8.910000    0.320000   23.200000    74  1118
  1122  HC     7.960000    2.320000   23.980000    76  1119
  1123  HC     6.740000    3.090000   22.960000    76  1119
  1124  HC     6.380000    1.530000   23.750000    76  1119
  1125  N      4.660000    2.500000   21.000000    15  1113  1126  1129
  1126  CT     3.910000    3.730000   20.820000    16  1125  1127  1130  1131
  1127  C      3.210000    4.010000   22.140000    17  1126  1128  1141
  1128  O      2.160000    3.440000   22.430000    19  1127
  1129  H      4.210000    1.720000   21.480000    18  1125
  1130  H1     4.590000    4.560000   20.600000    20  1126
  1131  CT     2.900000    3.620000   19.650000    21  1126  1132  1133  1134
  1132  CT     2.190000    4.950000   19.410000    23  1131  1135  1136  1137
  1133  CT     3.570000    3.120000   18.380000    25  1131  1138  1139  1140
  1134  HC     2.140000    2.880000   19.910000    22  1131
  1135  HC     1.480000    4.840000   18.590000    24  1132
  1136  HC     1.630000    5.240000   20.300000    24  1132
  1137  HC     2.920000    5.720000   19.160000    24  1132
  1138  HC     2.830000    3.060000   17.580000    26  1133
  1139  HC     4.360000    3.810000   18.080000    26  1133
  1140  HC     3.980000    2.120000   18.530000    26  1133
  1141  N      3.850000    4.830000   22.970000     1  1127  1142  1145
  1142  CT     3.370000    5.030000   24.330000     2  1141  1143  1146  1147
  1143  C      3.350000    3.700000   25.090000     3  1142  1144  1148
  1144  O      4.350000    2.990000   25.110000     5  1143
  1145  H      4.690000    5.290000   22.670000     4  1141
  1146  H1     4.030000    5.720000   24.850000     6  1142
  1147  H1     2.360000    5.450000   24.300000     6  1142
  1148  N      2.180000    3.370000   25.670000     1  1143  1149  1152
  1149  CT     2.020000    2.130000   26.410000     2  1148  1150  1153  1154
  1150  C      1.810000    0.910000   25.520000     3  1149  1151  1155
  1151  O      1.820000   -0.220000   26.010000     5  1150
  1152  H      1.380000    3.980000   25.580000     4  1148
  1153  H1     2.910000    1.950000   27.020000     6  1149
  1154  H1     1.160000    2.220000   27.080000     6  1149
  1155  N      1.620000    1.130000   24.210000   232  1150  1156  1159
  1156  CT     1.300000    0.060000   23.290000   233  1155  1157  1160  1161
  1157  C      2.580000   -0.460000   22.630000   234  1156  1158  1170
  1158  O      3.540000    0.290000   22.450000   236  1157
  1159  H      1.710000    2.060000   23.820000   235  1155
  1160  H1     0.810000   -0.760000   23.830000   237  1156
  1161  CT     0.370000    0.540000   22.170000   238  1156  1162  1166  1167
  1162  CT    -0.930000    1.150000   22.650000   240  1161  1163  1168  1169
  1163  C     -1.920000    1.460000   21.540000   242  1162  1164  1165
  1164  O2    -1.480000    1.600000   20.370000   243  1163
  1165  O2    -3.130000    1.550000   21.830000   243  1163
  1166  HC     0.900000    1.280000   21.560000   239  1161
  1167  HC     0.130000   -0.320000   21.530000   239  1161
  1168  HC    -1.400000    0.450000   23.360000   241  1162
  1169  HC    -0.710000    2.080000   23.190000   241  1162
  1170  N      2.540000   -1.750000   22.270000   258  1157  1171  1174
  1171  CT     3.560000   -2.360000   21.430000   259  1170  1172  1175  1176
  1172  C      2.880000   -2.960000   20.200000   260  1171  1173  1187
  1173  O      2.110000   -3.920000   20.310000   262  1172
  1174  H      1.770000   -2.330000   22.540000   261  1170
  1175  H1     4.280000   -1.600000   21.110000   263  1171
  1176  CT     4.330000   -3.440000   22.180000   264  1171  1177  1180  1181
  1177  CT     4.920000   -2.950000   23.500000   266  1176  1178  1182  1183
  1178  S      6.360000   -3.910000   23.990000   268  1177  1179
  1179  CT     5.740000   -5.580000   23.750000   269  1178  1184  1185  1186
  1180  HC     3.650000   -4.270000   22.390000   265  1176
  1181  HC     5.140000   -3.780000   21.530000   265  1176
  1182  H1     5.220000   -1.900000   23.390000   267  1177
  1183  H1     4.150000   -3.020000   24.270000   267  1177
  1184  H1     6.460000   -6.330000   24.100000   270  1179
  1185  H1     4.920000   -5.720000   24.460000   270  1179
  1186  H1     5.110000   -5.660000   22.890000   270  1179
  1187  N      3.140000   -2.360000   19.040000    27  1172  1188  1191
  1188  CT     2.450000   -2.730000   17.810000    28  1187  1189  1192  1193
  1189  C      3.350000   -3.680000   17.030000    29  1188  1190  1206
  1190  O      4.530000   -3.420000   16.880000    31  1189
  1191  H      3.830000   -1.620000   19.010000    30  1187
  1192  H1     1.510000   -3.240000   18.030000    32  1188
  1193  CT     2.180000   -1.480000   16.970000    33  1188  1194  1197  1198
  1194  CT     1.330000   -0.390000   17.620000    35  1193  1195  1196  1199
  1195  CT     1.120000    0.750000   16.650000    37  1194  1200  1201  1202
  1196  CT     0.000000   -0.950000   18.090000    39  1194  1203  1204  1205
  1197  HC     3.140000   -1.040000   16.700000    34  1193
  1198  HC     1.690000   -1.800000   16.040000    34  1193
  1199  HC     1.860000    0.000000   18.490000    36  1194
  1200  HC     0.510000    1.520000   17.120000    38  1195
  1201  HC     2.090000    1.170000   16.380000    38  1195
  1202  HC     0.610000    0.390000   15.760000    38  1195
  1203  HC    -0.590000   -0.150000   18.550000    40  1196
  1204  HC    -0.550000   -1.360000   17.240000    40  1196
  1205  HC     0.150000   -1.730000   18.840000    40  1196
  1206  N      2.770000   -4.740000   16.490000   210  1189  1207  1210
  1207  CT     3.500000   -5.710000   15.690000   211  1206  1208  1211  1212
  1208  C      3.710000   -5.150000   14.280000   212  1207  1209  1218
  1209  O      2.810000   -4.560000   13.700000   214  1208
  1210  H      1.790000   -4.910000   16.650000   213  1206
  1211  H1     4.480000   -5.880000   16.150000   215  1207
  1212  CT     2.740000   -7.030000   15.670000   216  1207  1213  1216  1217
  1213  C      2.700000   -7.710000   17.030000   218  1212  1214  1215
  1214  O2     3.340000   -7.180000   17.960000   219  1213
  1215  O2     2.010000   -8.700000   17.160000   219  1213
  1216  HC     1.710000   -6.850000   15.330000   217  1212
  1217  HC     3.210000   -7.700000   14.950000   217  1212
  1218  N      4.950000   -5.260000   13.780000    41  1208  1219  1222
  1219  CT     5.270000   -4.930000   12.410000    42  1218  1220  1223  1224
  1220  C      6.000000   -6.110000   11.790000    43  1219  1221  1237
  1221  O      6.970000   -6.610000   12.350000    45  1220
  1222  H      5.680000   -5.640000   14.380000    44  1218
  1223  H1     4.340000   -4.780000   11.860000    46  1219
  1224  CT     6.080000   -3.620000   12.320000    47  1219  1225  1226  1228
  1225  CT     6.140000   -3.120000   10.870000    49  1224  1227  1229  1230
  1226  CT     7.480000   -3.780000   12.910000    51  1224  1231  1232  1233
  1227  CT     7.020000   -1.920000   10.670000    53  1225  1234  1235  1236
  1228  HC     5.560000   -2.860000   12.910000    48  1224
  1229  HC     6.510000   -3.920000   10.220000    50  1225
  1230  HC     5.130000   -2.860000   10.550000    50  1225
  1231  HC     8.030000   -2.840000   12.910000    52  1226
  1232  HC     7.400000   -4.080000   13.960000    52  1226
  1233  HC     8.070000   -4.510000   12.360000    52  1226
  1234  HC     6.980000   -1.620000    9.620000    54  1227
  1235  HC     6.680000   -1.090000   11.300000    54  1227
  1236  HC     8.050000   -2.170000   10.880000    54  1227
  1237  N      5.510000   -6.540000   10.640000   122  1220  1238  1241
  1238  CT     6.180000   -7.530000    9.820000   123  1237  1239  1242  1243
  1239  C      6.940000   -6.830000    8.690000   124  1238  1240  1258
  1240  O      6.330000   -6.310000    7.740000   126  1239
  1241  H      4.650000   -6.160000   10.260000   125  1237
  1242  H1     6.880000   -8.110000   10.420000   127  1238
  1243  CT     5.140000   -8.480000    9.230000   128  1238  1244  1251  1252
  1244  CA     4.530000   -9.490000   10.180000   130  1243  1245  1246
  1245  CA     5.120000  -10.720000   10.350000   131  1244  1247  1253
  1246  CA     3.380000   -9.220000   10.890000   131  1244  1248  1254
  1247  CA     4.580000  -11.680000   11.200000   133  1245  1249  1255
  1248  CA     2.790000  -10.180000   11.720000   133  1246  1249  1256
  1249  C      3.410000  -11.410000   11.880000   135  1247  1248  1250
  1250  OH     2.910000  -12.400000   12.680000   136  1249  1257
  1251  HC     4.330000   -7.890000    8.790000   129  1243
  1252  HC     5.600000   -9.030000    8.400000   129  1243
  1253  HA     6.030000  -10.950000    9.810000   132  1245
  1254  HA     2.910000   -8.240000   10.800000   132  1246
  1255  HA     5.080000  -12.630000   11.320000   134  1247
  1256  HA     1.880000   -9.980000   12.280000   134  1248
  1257  HO     3.490000  -13.120000   12.540000   137  1250
  1258  N      8.270000   -6.800000    8.760000   122  1239  1259  1262
  1259  CT     9.080000   -6.140000    7.750000   123  1258  1260  1263  1264
  1260  C      8.830000   -6.720000    6.360000   124  1259  1261  1279
  1261  O      8.930000   -5.990000    5.360000   126  1260
  1262  H      8.730000   -7.260000    9.540000   125  1258
  1263  H1     8.810000   -5.080000    7.720000   127  1259
  1264  CT    10.560000   -6.270000    8.070000   128  1259  1265  1272  1273
  1265  CA    11.080000   -5.170000    8.950000   130  1264  1266  1267
  1266  CA    11.380000   -3.940000    8.390000   131  1265  1268  1274
  1267  CA    11.310000   -5.360000   10.300000   131  1265  1269  1275
  1268  CA    11.890000   -2.910000    9.170000   133  1266  1270  1276
  1269  CA    11.800000   -4.340000   11.100000   133  1267  1270  1277
  1270  C     12.100000   -3.110000   10.520000   135  1268  1269  1271
  1271  OH    12.580000   -2.070000   11.270000   136  1270  1278
  1272  HC    10.750000   -7.240000    8.550000   129  1264
  1273  HC    11.140000   -6.260000    7.140000   129  1264
  1274  HA    11.220000   -3.780000    7.330000   132  1266
  1275  HA    11.090000   -6.320000   10.750000   132  1267
  1276  HA    12.120000   -1.950000    8.710000   134  1268
  1277  HA    11.960000   -4.480000   12.160000   134  1269
  1278  HO    12.720000   -1.290000   10.730000   137  1271
  1279  N      8.580000   -8.030000    6.270000     7  1260  1280  1283
  1280  CT     8.440000   -8.670000    4.980000     8  1279  1281  1284  1285
  1281  C      7.210000   -8.150000    4.220000     9  1280  1282  1289
  1282  O      7.200000   -8.240000    3.010000    11  1281
  1283  H      8.500000   -8.600000    7.110000    10  1279
  1284  H1     9.320000   -8.410000    4.380000    12  1280
  1285  CT     8.400000  -10.170000    5.110000    13  1280  1286  1287  1288
  1286  HC     8.300000  -10.630000    4.120000    14  1285
  1287  HC     9.320000  -10.520000    5.580000    14  1285
  1288  HC     7.550000  -10.470000    5.730000    14  1285
  1289  N      6.180000   -7.650000    4.920000   287  1281  1290  1293
  1290  CT     5.030000   -7.060000    4.270000   288  1289  1291  1294  1295
  1291  C      5.480000   -5.910000    3.370000   289  1290  1292  1313
  1292  O      5.080000   -5.810000    2.200000   291  1291
  1293  H      6.210000   -7.660000    5.930000   290  1289
  1294  H1     4.580000   -7.840000    3.660000   292  1290
  1295  CT     4.010000   -6.580000    5.310000   293  1290  1296  1302  1303
  1296  CT     2.920000   -5.660000    4.770000   295  1295  1297  1304  1305
  1297  CT     1.600000   -5.940000    5.460000   297  1296  1298  1306  1307
  1298  N2     1.270000   -7.340000    5.260000   299  1297  1299  1308
  1299  CA     0.530000   -8.080000    6.070000   301  1298  1300  1301
  1300  N2     0.010000   -7.570000    7.160000   302  1299  1309  1310
  1301  N2     0.330000   -9.350000    5.770000   302  1299  1311  1312
  1302  HC     3.620000   -7.480000    5.790000   294  1295
  1303  HC     4.530000   -6.020000    6.090000   294  1295
  1304  HC     3.200000   -4.610000    4.930000   296  1296
  1305  HC     2.780000   -5.820000    3.700000   296  1296
  1306  H1     1.710000   -5.720000    6.530000   298  1297
  1307  H1     0.810000   -5.310000    5.040000   298  1297
  1308  H      1.580000   -7.790000    4.410000   300  1298
  1309  H     -0.540000   -8.120000    7.790000   303  1300
  1310  H      0.160000   -6.610000    7.390000   303  1300
  1311  H     -0.250000   -9.930000    6.350000   303  1301
  1312  H      0.710000   -9.660000    4.890000   303  1301
  1313  N      6.330000   -5.040000    3.930000   122  1291  1314  1317
  1314  CT     6.760000   -3.840000    3.230000   123  1313  1315  1318  1319
  1315  C      7.790000   -4.190000    2.150000   124  1314  1316  1334
  1316  O      7.800000   -3.570000    1.080000   126  1315
  1317  H      6.670000   -5.220000    4.860000   125  1313
  1318  H1     5.900000   -3.400000    2.720000   127  1314
  1319  CT     7.348280   -2.839347    4.222961   128  1314  1320  1327  1328
  1320  CA     6.265835   -2.042000    4.899902   130  1319  1321  1322
  1321  CA     5.745266   -0.920549    4.232446   131  1320  1323  1329
  1322  CA     5.756107   -2.430420    6.153523   131  1320  1324  1330
  1323  CA     4.727318   -0.162867    4.822881   133  1321  1325  1331
  1324  CA     4.748994   -1.657688    6.758834   133  1322  1325  1332
  1325  C      4.247562   -0.517619    6.096397   135  1323  1324  1326
  1326  OH     3.334299    0.274634    6.700843   136  1325  1333
  1327  HC     7.962694   -3.353035    4.964396   129  1319
  1328  HC     7.994873   -2.142463    3.686405   129  1319
  1329  HA     6.139485   -0.622386    3.271605   132  1321
  1330  HA     6.145100   -3.306838    6.657403   132  1322
  1331  HA     4.333460    0.693980    4.300377   134  1323
  1332  HA     4.375469   -1.924866    7.731960   134  1324
  1333  HO     3.635131    1.194437    6.651872   137  1326
  1334  N      8.690000   -5.140000    2.440000     7  1315  1335  1338
  1335  CT     9.670000   -5.550000    1.450000     8  1334  1336  1339  1340
  1336  C      8.960000   -6.150000    0.230000     9  1335  1337  1344
  1337  O      9.330000   -5.900000   -0.920000    11  1336
  1338  H      8.700000   -5.570000    3.360000    10  1334
  1339  H1    10.230000   -4.670000    1.120000    12  1335
  1340  CT    10.640000   -6.530000    2.060000    13  1335  1341  1342  1343
  1341  HC    11.380000   -6.830000    1.310000    14  1340
  1342  HC    11.160000   -6.060000    2.900000    14  1340
  1343  HC    10.110000   -7.420000    2.420000    14  1340
  1344  N      7.940000   -6.960000    0.490000   661  1336  1345  1348
  1345  CT     7.130000   -7.550000   -0.570000   662  1344  1346  1349  1350
  1346  C      6.550000   -6.430000   -1.430000   663  1345  1347  1360
  1347  O      6.780000   -6.380000   -2.630000   665  1346
  1348  H      7.710000   -7.190000    1.450000   664  1344
  1349  H1     7.780000   -8.190000   -1.190000   666  1345
  1350  CT     6.027413   -8.395150    0.062792   667  1345  1351  1355  1356
  1351  CT     5.089039   -9.079009   -0.939278   669  1350  1352  1357  1358
  1352  C      3.973961   -9.878149   -0.251491   671  1351  1353  1354
  1353  O      3.949251   -9.946175    0.967792   672  1352
  1354  OH     2.805818   -9.872029   -0.918088   673  1352  1359
  1355  HC     6.501252   -9.149741    0.674430   668  1350
  1356  HC     5.436400   -7.764322    0.716808   668  1350
  1357  HC     4.627840   -8.321740   -1.573390   670  1351
  1358  HC     5.674375   -9.740298   -1.574968   670  1351
  1359  HO     2.373392   -9.027048   -0.658940   674  1354
  1360  N      5.840000   -5.500000   -0.790000   138  1346  1361  1364
  1361  CT     5.200000   -4.430000   -1.550000   139  1360  1362  1365  1366
  1362  C      6.220000   -3.580000   -2.320000   140  1361  1363  1384
  1363  O      5.950000   -3.090000   -3.410000   142  1362
  1364  H      5.710000   -5.530000    0.220000   141  1360
  1365  H1     4.540000   -4.870000   -2.300000   143  1361
  1366  CT     4.420587   -3.464989   -0.634535   144  1361  1367  1376  1377
  1367  C*     3.137806   -3.903157    0.006407   146  1366  1368  1369
  1368  CW     2.197610   -4.685389   -0.565077   147  1367  1370  1378
  1369  CB     2.569363   -3.473704    1.285608   149  1367  1371  1372
  1370  NA     1.128307   -4.840732    0.298874   150  1368  1371  1379
  1371  CN     1.303824   -4.110972    1.453544   152  1369  1370  1373
  1372  CA     2.974440   -2.588680    2.309835   153  1369  1374  1380
  1373  CA     0.504603   -3.917389    2.589435   155  1371  1375  1381
  1374  CA     2.159094   -2.354241    3.435424   157  1372  1375  1382
  1375  CA     0.927029   -3.015607    3.577100   159  1373  1374  1383
  1376  HC     5.091934   -3.112769    0.150224   145  1366
  1377  HC     4.159972   -2.598304   -1.241160   145  1366
  1378  H4     2.287538   -5.124670   -1.548239   148  1368
  1379  H      0.310390   -5.404644    0.096336   151  1370
  1380  HA     3.912292   -2.064251    2.208872   154  1372
  1381  HA    -0.437625   -4.432272    2.700573   156  1373
  1382  HA     2.478731   -1.654346    4.192754   158  1374
  1383  HA     0.296380   -2.833858    4.436354   160  1375
  1384  N      7.410000   -3.390000   -1.740000    27  1362  1385  1388
  1385  CT     8.450000   -2.620000   -2.400000    28  1384  1386  1389  1390
  1386  C      8.840000   -3.220000   -3.750000    29  1385  1387  1403
  1387  O      9.140000   -2.480000   -4.690000    31  1386
  1388  H      7.600000   -3.770000   -0.820000    30  1384
  1389  H1     8.060000   -1.610000   -2.580000    32  1385
  1390  CT     9.680000   -2.550000   -1.490000    33  1385  1391  1394  1395
  1391  CT    10.860000   -1.770000   -2.050000    35  1390  1392  1393  1396
  1392  CT    10.510000   -0.300000   -2.240000    37  1391  1397  1398  1399
  1393  CT    12.060000   -1.950000   -1.150000    39  1391  1400  1401  1402
  1394  HC     9.390000   -2.090000   -0.540000    34  1390
  1395  HC    10.020000   -3.560000   -1.280000    34  1390
  1396  HC    11.140000   -2.180000   -3.020000    36  1391
  1397  HC    11.380000    0.230000   -2.640000    38  1392
  1398  HC     9.690000   -0.190000   -2.950000    38  1392
  1399  HC    10.230000    0.140000   -1.280000    38  1392
  1400  HC    12.910000   -1.390000   -1.560000    40  1393
  1401  HC    11.830000   -1.580000   -0.150000    40  1393
  1402  HC    12.330000   -3.010000   -1.100000    40  1393
  1403  N      8.830000   -4.550000   -3.870000   107  1386  1404  1407
  1404  CT     9.180000   -5.230000   -5.110000   108  1403  1405  1408  1409
  1405  C      7.960000   -5.450000   -6.010000   109  1404  1406  1423
  1406  O      8.060000   -5.290000   -7.240000   111  1405
  1407  H      8.580000   -5.110000   -3.060000   110  1403
  1408  H1     9.890000   -4.620000   -5.680000   112  1404
  1409  CT     9.840000   -6.570000   -4.790000   113  1404  1410  1416  1417
  1410  CA    11.300000   -6.490000   -4.410000   115  1409  1411  1412
  1411  CA    11.780000   -5.550000   -3.500000   116  1410  1413  1418
  1412  CA    12.210000   -7.310000   -5.050000   116  1410  1414  1419
  1413  CA    13.130000   -5.500000   -3.170000   118  1411  1415  1420
  1414  CA    13.540000   -7.270000   -4.690000   118  1412  1415  1421
  1415  CA    13.990000   -6.370000   -3.760000   120  1413  1414  1422
  1416  HC     9.290000   -7.060000   -3.980000   114  1409
  1417  HC     9.750000   -7.210000   -5.670000   114  1409
  1418  HA    11.120000   -4.850000   -3.010000   117  1411
  1419  HA    11.890000   -8.000000   -5.820000   117  1412
  1420  HA    13.490000   -4.770000   -2.450000   119  1413
  1421  HA    14.240000   -7.950000   -5.170000   119  1414
  1422  HA    15.050000   -6.340000   -3.500000   121  1415
  1423  N      6.820000   -5.790000   -5.410000    77  1405  1424  1427
  1424  CT     5.700000   -6.240000   -6.220000    78  1423  1425  1428  1429
  1425  C      4.880000   -5.090000   -6.790000    79  1424  1426  1434
  1426  O      4.350000   -5.220000   -7.900000    81  1425
  1427  H      6.780000   -5.780000   -4.400000    80  1423
  1428  H1     6.110000   -6.800000   -7.070000    82  1424
  1429  CT     4.836583   -7.174582   -5.372244    83  1424  1430  1431  1432
  1430  SH     3.506503   -7.834504   -6.410313    85  1429  1433
  1431  H1     5.449748   -7.997850   -4.998169    84  1429
  1432  H1     4.421950   -6.619608   -4.530256    84  1429
  1433  HS     3.565344   -6.909750   -7.388527    86  1430
  1434  N      4.790000   -3.960000   -6.080000    65  1425  1435  1438
  1435  CT     4.070000   -2.840000   -6.660000    66  1434  1436  1439  1440
  1436  C      4.800000   -2.290000   -7.900000    67  1435  1437  1448
  1437  O      4.130000   -2.030000   -8.900000    69  1436
  1438  H      5.250000   -3.820000   -5.190000    68  1434
  1439  H1     3.130000   -3.230000   -7.050000    70  1435
  1440  CT     3.566426   -1.759498   -5.682151    71  1435  1441  1442  1443
  1441  OH     4.539909   -1.232123   -4.838496    73  1440  1444
  1442  CT     2.487190   -2.319510   -4.756096    75  1440  1445  1446  1447
  1443  H1     3.131421   -0.945622   -6.257118    72  1440
  1444  HO     4.826414   -0.379538   -5.202787    74  1441
  1445  HC     2.123886   -1.516964   -4.113025    76  1442
  1446  HC     1.650878   -2.699343   -5.342039    76  1442
  1447  HC     2.900619   -3.110815   -4.132183    76  1442
  1448  N      6.140000   -2.140000   -7.940000    96  1436  1449  1455
  1449  CT     6.780000   -1.760000   -9.210000    97  1448  1450  1452  1453
  1450  C      6.580000   -2.780000  -10.330000    98  1449  1451  1462
  1451  O      6.420000   -2.390000  -11.470000    99  1450
  1452  H1     6.390000   -0.790000   -9.540000   100  1449
  1453  CT     8.260000   -1.630000   -8.830000   101  1449  1454  1456  1457
  1454  CT     8.210000   -1.270000   -7.360000   103  1453  1455  1458  1459
  1455  CT     7.070000   -2.090000   -6.810000   105  1448  1454  1460  1461
  1456  HC     8.750000   -0.840000   -9.410000   102  1453
  1457  HC     8.780000   -2.580000   -8.960000   102  1453
  1458  HC     8.000000   -0.200000   -7.240000   104  1454
  1459  HC     9.160000   -1.510000   -6.890000   104  1454
  1460  H1     6.680000   -1.590000   -5.940000   106  1455
  1461  H1     7.410000   -3.080000   -6.550000   106  1455
  1462  N      6.580000   -4.080000   -9.990000    27  1450  1463  1466
  1463  CT     6.350000   -5.090000  -11.030000    28  1462  1464  1467  1468
  1464  C      4.940000   -4.980000  -11.610000    29  1463  1465  1481
  1465  O      4.760000   -5.070000  -12.820000    31  1464
  1466  H      6.770000   -4.360000   -9.040000    30  1462
  1467  H1     7.040000   -4.910000  -11.860000    32  1463
  1468  CT     6.600000   -6.500000  -10.470000    33  1463  1469  1472  1473
  1469  CT     8.060000   -6.860000  -10.170000    35  1468  1470  1471  1474
  1470  CT     8.130000   -8.130000   -9.360000    37  1469  1475  1476  1477
  1471  CT     8.840000   -7.030000  -11.460000    39  1469  1478  1479  1480
  1472  HC     6.020000   -6.600000   -9.550000    34  1468
  1473  HC     6.210000   -7.230000  -11.180000    34  1468
  1474  HC     8.520000   -6.060000   -9.600000    36  1469
  1475  HC     9.180000   -8.370000   -9.150000    38  1470
  1476  HC     7.600000   -8.000000   -8.410000    38  1470
  1477  HC     7.670000   -8.950000   -9.920000    38  1470
  1478  HC     9.880000   -7.280000  -11.230000    40  1471
  1479  HC     8.410000   -7.840000  -12.060000    40  1471
  1480  HC     8.840000   -6.100000  -12.040000    40  1471
  1481  N      3.930000   -4.760000  -10.760000    27  1464  1482  1485
  1482  CT     2.570000   -4.600000  -11.260000    28  1481  1483  1486  1487
  1483  C      2.460000   -3.340000  -12.120000    29  1482  1484  1500
  1484  O      1.810000   -3.350000  -13.160000    31  1483
  1485  H      4.120000   -4.720000   -9.770000    30  1481
  1486  H1     2.310000   -5.450000  -11.890000    32  1482
  1487  CT     1.602905   -4.539957  -10.060190    33  1482  1488  1491  1492
  1488  CT     1.428985   -5.881456   -9.317714    35  1487  1489  1490  1493
  1489  CT     0.817060   -5.645733   -7.933534    37  1488  1494  1495  1496
  1490  CT     0.516149   -6.839947  -10.082824    39  1488  1497  1498  1499
  1491  HC     1.978268   -3.791102   -9.361066    34  1487
  1492  HC     0.624755   -4.203864  -10.408358    34  1487
  1493  HC     2.394714   -6.365062   -9.181889    36  1488
  1494  HC     0.659084   -6.601256   -7.436266    38  1489
  1495  HC     1.494858   -5.034706   -7.338699    38  1489
  1496  HC    -0.135776   -5.128929   -8.035064    38  1489
  1497  HC     0.394193   -7.766478   -9.522163    40  1490
  1498  HC    -0.462087   -6.385157  -10.236346    40  1490
  1499  HC     0.957031   -7.079497  -11.049049    40  1490
  1500  N      3.080000   -2.240000  -11.690000    27  1483  1501  1504
  1501  CT     3.130000   -1.030000  -12.500000    28  1500  1502  1505  1506
  1502  C      3.870000   -1.240000  -13.830000    29  1501  1503  1519
  1503  O      3.450000   -0.680000  -14.850000    31  1502
  1504  H      3.560000   -2.250000  -10.800000    30  1500
  1505  H1     2.110000   -0.760000  -12.780000    32  1501
  1506  CT     3.770000    0.100000  -11.690000    33  1501  1507  1510  1511
  1507  CT     2.920000    0.540000  -10.510000    35  1506  1508  1509  1512
  1508  CT     3.670000    1.510000   -9.640000    37  1507  1513  1514  1515
  1509  CT     1.610000    1.170000  -10.950000    39  1507  1516  1517  1518
  1510  HC     4.740000   -0.240000  -11.330000    34  1506
  1511  HC     3.940000    0.960000  -12.350000    34  1506
  1512  HC     2.670000   -0.330000   -9.910000    36  1507
  1513  HC     3.040000    1.800000   -8.800000    38  1508
  1514  HC     4.570000    1.030000   -9.250000    38  1508
  1515  HC     3.950000    2.400000  -10.200000    38  1508
  1516  HC     1.030000    1.470000  -10.070000    40  1509
  1517  HC     1.810000    2.050000  -11.560000    40  1509
  1518  HC     1.010000    0.460000  -11.510000    40  1509
  1519  N      4.930000   -2.050000  -13.820000    27  1502  1520  1523
  1520  CT     5.630000   -2.360000  -15.060000    28  1519  1521  1524  1525
  1521  C      4.720000   -3.120000  -16.020000    29  1520  1522  1538
  1522  O      4.720000   -2.830000  -17.200000    31  1521
  1523  H      5.280000   -2.440000  -12.950000    30  1519
  1524  H1     5.910000   -1.420000  -15.540000    32  1520
  1525  CT     6.910000   -3.130000  -14.720000    33  1520  1526  1529  1530
  1526  CT     7.740000   -3.570000  -15.910000    35  1525  1527  1528  1531
  1527  CT     8.170000   -2.390000  -16.770000    37  1526  1532  1533  1534
  1528  CT     8.930000   -4.380000  -15.450000    39  1526  1535  1536  1537
  1529  HC     7.530000   -2.500000  -14.080000    34  1525
  1530  HC     6.640000   -4.020000  -14.150000    34  1525
  1531  HC     7.130000   -4.230000  -16.530000    36  1526
  1532  HC     8.760000   -2.760000  -17.620000    38  1527
  1533  HC     7.300000   -1.870000  -17.170000    38  1527
  1534  HC     8.780000   -1.700000  -16.180000    38  1527
  1535  HC     9.510000   -4.700000  -16.320000    40  1528
  1536  HC     9.570000   -3.780000  -14.800000    40  1528
  1537  HC     8.590000   -5.270000  -14.910000    40  1528
  1538  N      3.920000   -4.070000  -15.530000   649  1521  1539  1542
  1539  CT     2.920000   -4.740000  -16.370000   650  1538  1540  1543  1544
  1540  C      2.040000   -3.710000  -17.070000   651  1539  1541  1551
  1541  O      1.810000   -3.780000  -18.290000   653  1540
  1542  H      4.030000   -4.330000  -14.560000   652  1538
  1543  H1     3.460000   -5.280000  -17.160000   654  1539
  1544  CT     2.080000   -5.720000  -15.580000   655  1539  1545  1548  1549
  1545  C      2.590000   -7.150000  -15.510000   657  1544  1546  1547
  1546  O      3.420000   -7.550000  -16.390000   658  1545
  1547  OH     2.160000   -7.850000  -14.540000   659  1545  1550
  1548  HC     1.970000   -5.350000  -14.560000   656  1544
  1549  HC     1.080000   -5.770000  -16.020000   656  1544
  1550  HO     1.590000   -7.380000  -13.940000   660  1547
  1551  N      1.510000   -2.750000  -16.300000    27  1540  1552  1555
  1552  CT     0.630000   -1.740000  -16.870000    28  1551  1553  1556  1557
  1553  C      1.370000   -0.830000  -17.850000    29  1552  1554  1570
  1554  O      0.790000   -0.430000  -18.870000    31  1553
  1555  H      1.730000   -2.730000  -15.310000    30  1551
  1556  H1    -0.140000   -2.240000  -17.460000    32  1552
  1557  CT    -0.010000   -0.940000  -15.740000    33  1552  1558  1561  1562
  1558  CT    -0.970000   -1.740000  -14.870000    35  1557  1559  1560  1563
  1559  CT    -1.410000   -0.910000  -13.670000    37  1558  1564  1565  1566
  1560  CT    -2.170000   -2.200000  -15.670000    39  1558  1567  1568  1569
  1561  HC     0.780000   -0.530000  -15.110000    34  1557
  1562  HC    -0.560000   -0.100000  -16.170000    34  1557
  1563  HC    -0.460000   -2.620000  -14.490000    36  1558
  1564  HC    -2.090000   -1.490000  -13.060000    38  1559
  1565  HC    -0.540000   -0.640000  -13.070000    38  1559
  1566  HC    -1.920000   -0.010000  -14.020000    38  1559
  1567  HC    -2.840000   -2.760000  -15.020000    40  1560
  1568  HC    -2.710000   -1.340000  -16.070000    40  1560
  1569  HC    -1.870000   -2.860000  -16.490000    40  1560
  1570  N      2.610000   -0.460000  -17.520000     7  1553  1571  1574
  1571  CT     3.400000    0.380000  -18.400000     8  1570  1572  1575  1576
  1572  C      3.760000   -0.340000  -19.700000     9  1571  1573  1580
  1573  O      3.810000    0.310000  -20.750000    11  1572
  1574  H      3.030000   -0.780000  -16.650000    10  1570
  1575  H1     2.800000    1.250000  -18.670000    12  1571
  1576  CT     4.630000    0.880000  -17.700000    13  1571  1577  1578  1579
  1577  HC     5.190000    1.500000  -18.400000    14  1576
  1578  HC     4.350000    1.470000  -16.820000    14  1576
  1579  HC     5.250000    0.040000  -17.390000    14  1576
  1580  N      4.010000   -1.650000  -19.650000    27  1572  1581  1584
  1581  CT     4.250000   -2.420000  -20.860000    28  1580  1582  1585  1586
  1582  C      3.030000   -2.420000  -21.770000    29  1581  1583  1599
  1583  O      3.140000   -2.220000  -22.970000    31  1582
  1584  H      4.050000   -2.120000  -18.750000    30  1580
  1585  H1     5.070000   -1.950000  -21.410000    32  1581
  1586  CT     4.630000   -3.850000  -20.490000    33  1581  1587  1590  1591
  1587  CT     6.040000   -4.030000  -19.920000    35  1586  1588  1589  1592
  1588  CT     6.150000   -5.420000  -19.360000    37  1587  1593  1594  1595
  1589  CT     7.120000   -3.790000  -20.950000    39  1587  1596  1597  1598
  1590  HC     3.910000   -4.220000  -19.760000    34  1586
  1591  HC     4.550000   -4.480000  -21.380000    34  1586
  1592  HC     6.200000   -3.320000  -19.110000    36  1587
  1593  HC     7.150000   -5.570000  -18.950000    38  1588
  1594  HC     5.420000   -5.570000  -18.560000    38  1588
  1595  HC     5.980000   -6.160000  -20.150000    38  1588
  1596  HC     8.100000   -3.940000  -20.490000    40  1589
  1597  HC     7.010000   -4.500000  -21.780000    40  1589
  1598  HC     7.080000   -2.770000  -21.330000    40  1589
  1599  N      1.850000   -2.600000  -21.170000    27  1582  1600  1603
  1600  CT     0.630000   -2.540000  -21.960000    28  1599  1601  1604  1605
  1601  C      0.460000   -1.180000  -22.630000    29  1600  1602  1618
  1602  O      0.060000   -1.100000  -23.790000    31  1601
  1603  H      1.830000   -2.770000  -20.170000    30  1599
  1604  H1     0.680000   -3.270000  -22.770000    32  1600
  1605  CT    -0.590000   -2.780000  -21.070000    33  1600  1606  1609  1610
  1606  CT    -0.890000   -4.220000  -20.690000    35  1605  1607  1608  1611
  1607  CT    -2.020000   -4.250000  -19.660000    37  1606  1612  1613  1614
  1608  CT    -1.300000   -5.010000  -21.930000    39  1606  1615  1616  1617
  1609  HC    -0.470000   -2.200000  -20.150000    34  1605
  1610  HC    -1.470000   -2.380000  -21.580000    34  1605
  1611  HC     0.000000   -4.680000  -20.250000    36  1606
  1612  HC    -2.240000   -5.280000  -19.390000    38  1607
  1613  HC    -1.710000   -3.700000  -18.770000    38  1607
  1614  HC    -2.920000   -3.790000  -20.080000    38  1607
  1615  HC    -1.510000   -6.050000  -21.650000    40  1608
  1616  HC    -2.190000   -4.570000  -22.380000    40  1608
  1617  HC    -0.500000   -5.020000  -22.680000    40  1608
  1618  N      0.710000   -0.100000  -21.860000     7  1601  1619  1622
  1619  CT     0.500000    1.250000  -22.350000     8  1618  1620  1623  1624
  1620  C      1.550000    1.670000  -23.370000     9  1619  1621  1628
  1621  O      1.300000    2.590000  -24.160000    11  1620
  1622  H      1.030000   -0.230000  -20.910000    10  1618
  1623  H1    -0.460000    1.270000  -22.870000    12  1619
  1624  CT     0.420000    2.230000  -21.200000    13  1619  1625  1626  1627
  1625  HC     0.250000    3.230000  -21.590000    14  1624
  1626  HC    -0.410000    1.960000  -20.540000    14  1624
  1627  HC     1.360000    2.210000  -20.630000    14  1624
  1628  N      2.720000    1.030000  -23.320000   271  1620  1629  1632
  1629  CT     3.860000    1.330000  -24.180000   272  1628  1630  1633  1634
  1630  C      4.290000    2.780000  -23.980000   273  1629  1631  1650
  1631  O      4.420000    3.540000  -24.930000   275  1630
  1632  H      2.850000    0.300000  -22.630000   274  1628
  1633  H1     4.700000    0.720000  -23.850000   276  1629
  1634  CT     3.570000    0.950000  -25.630000   277  1629  1635  1639  1640
  1635  CT     4.810000    0.690000  -26.470000   279  1634  1636  1641  1642
  1636  CT     4.490000    0.000000  -27.770000   281  1635  1637  1643  1644
  1637  CT     5.700000   -0.140000  -28.660000   283  1636  1638  1645  1646
  1638  N3     5.300000   -0.650000  -29.990000   285  1637  1647  1648  1649
  1639  HC     2.970000    0.030000  -25.630000   278  1634
  1640  HC     2.980000    1.740000  -26.110000   278  1634
  1641  HC     5.310000    1.640000  -26.680000   280  1635
  1642  HC     5.510000    0.060000  -25.910000   280  1635
  1643  HC     4.090000   -1.000000  -27.550000   282  1636
  1644  HC     3.730000    0.590000  -28.290000   282  1636
  1645  HP     6.220000    0.820000  -28.760000   284  1637
  1646  HP     6.350000   -0.880000  -28.210000   284  1637
  1647  H      6.160000   -0.810000  -30.520000   286  1638
  1648  H      4.970000   -1.600000  -29.900000   286  1638
  1649  H      4.680000   -0.020000  -30.460000   286  1638
  1650  N      4.550000    3.120000  -22.730000    15  1630  1651  1654
  1651  CT     5.030000    4.440000  -22.360000    16  1650  1652  1655  1656
  1652  C      6.550000    4.420000  -22.210000    17  1651  1653  1666
  1653  O      7.180000    3.370000  -22.100000    19  1652
  1654  H      4.460000    2.410000  -22.020000    18  1650
  1655  H1     4.800000    5.140000  -23.170000    20  1651
  1656  CT     4.330000    4.960000  -21.090000    21  1651  1657  1658  1659
  1657  CT     2.850000    5.220000  -21.350000    23  1656  1660  1661  1662
  1658  CT     4.510000    4.020000  -19.910000    25  1656  1663  1664  1665
  1659  HC     4.780000    5.920000  -20.820000    22  1656
  1660  HC     2.380000    5.610000  -20.450000    24  1657
  1661  HC     2.750000    5.970000  -22.140000    24  1657
  1662  HC     2.360000    4.300000  -21.670000    24  1657
  1663  HC     4.010000    4.430000  -19.030000    26  1658
  1664  HC     4.090000    3.040000  -20.130000    26  1658
  1665  HC     5.570000    3.910000  -19.700000    26  1658
  1666  N      7.110000    5.620000  -22.240000   210  1652  1667  1670
  1667  CT     8.540000    5.850000  -22.220000   211  1666  1668  1671  1672
  1668  C      9.130000    5.600000  -20.830000   212  1667  1669  1678
  1669  O      8.430000    5.570000  -19.830000   214  1668
  1670  H      6.540000    6.450000  -22.280000   213  1666
  1671  H1     9.010000    5.160000  -22.930000   215  1667
  1672  CT     8.830000    7.290000  -22.640000   216  1667  1673  1676  1677
  1673  C      8.300000    8.290000  -21.620000   218  1672  1674  1675
  1674  O2     7.080000    8.570000  -21.640000   219  1673
  1675  O2     9.090000    8.730000  -20.760000   219  1673
  1676  HC     9.910000    7.420000  -22.760000   217  1672
  1677  HC     8.360000    7.480000  -23.610000   217  1672
  1678  N     10.460000    5.490000  -20.800000   287  1668  1679  1682
  1679  CT    11.170000    5.100000  -19.590000   288  1678  1680  1683  1684
  1680  C     11.160000    6.210000  -18.540000   289  1679  1681  1702
  1681  O     11.360000    5.910000  -17.360000   291  1680
  1682  H     10.970000    5.620000  -21.660000   290  1678
  1683  H1    10.630000    4.260000  -19.150000   292  1679
  1684  CT    12.590000    4.640000  -19.880000   293  1679  1685  1691  1692
  1685  CT    13.520000    5.700000  -20.460000   295  1684  1686  1693  1694
  1686  CT    14.890000    5.130000  -20.770000   297  1685  1687  1695  1696
  1687  N2    14.780000    4.180000  -21.860000   299  1686  1688  1697
  1688  CA    14.970000    4.470000  -23.130000   301  1687  1689  1690
  1689  N2    15.320000    5.690000  -23.500000   302  1688  1698  1699
  1690  N2    14.820000    3.510000  -24.030000   302  1688  1700  1701
  1691  HC    13.030000    4.270000  -18.950000   294  1684
  1692  HC    12.530000    3.790000  -20.570000   294  1684
  1693  HC    13.080000    6.100000  -21.380000   296  1685
  1694  HC    13.630000    6.520000  -19.740000   296  1685
  1695  H1    15.580000    5.940000  -21.010000   298  1686
  1696  H1    15.290000    4.620000  -19.880000   298  1686
  1697  H     14.570000    3.210000  -21.630000   300  1687
  1698  H     15.460000    5.880000  -24.480000   303  1689
  1699  H     15.440000    6.390000  -22.800000   303  1689
  1700  H     14.940000    3.670000  -25.010000   303  1690
  1701  H     14.560000    2.580000  -23.720000   303  1690
  1702  N     10.990000    7.480000  -18.930000    15  1680  1703  1706
  1703  CT    10.950000    8.560000  -17.940000    16  1702  1704  1707  1708
  1704  C      9.600000    8.510000  -17.220000    17  1703  1705  1718
  1705  O      9.530000    8.690000  -16.010000    19  1704
  1706  H     10.790000    7.710000  -19.900000    18  1702
  1707  H1    11.730000    8.380000  -17.190000    20  1703
  1708  CT    11.230000    9.930000  -18.580000    21  1703  1709  1710  1711
  1709  CT    11.140000   11.060000  -17.560000    23  1708  1712  1713  1714
  1710  CT    12.580000    9.930000  -19.260000    25  1708  1715  1716  1717
  1711  HC    10.480000   10.140000  -19.340000    22  1708
  1712  HC    11.340000   12.010000  -18.050000    24  1709
  1713  HC    10.140000   11.110000  -17.130000    24  1709
  1714  HC    11.870000   10.900000  -16.760000    24  1709
  1715  HC    12.760000   10.910000  -19.710000    26  1710
  1716  HC    13.370000    9.720000  -18.530000    26  1710
  1717  HC    12.610000    9.180000  -20.060000    26  1710
  1718  N      8.530000    8.270000  -17.970000    65  1704  1719  1722
  1719  CT     7.210000    8.030000  -17.380000    66  1718  1720  1723  1724
  1720  C      7.260000    6.870000  -16.400000    67  1719  1721  1732
  1721  O      6.730000    6.950000  -15.290000    69  1720
  1722  H      8.610000    8.270000  -18.990000    68  1718
  1723  H1     6.920000    8.930000  -16.820000    70  1719
  1724  CT     6.160000    7.800000  -18.470000    71  1719  1725  1726  1727
  1725  OH     6.110000    8.990000  -19.270000    73  1724  1728
  1726  CT     4.780000    7.510000  -17.920000    75  1724  1729  1730  1731
  1727  H1     6.460000    6.960000  -19.100000    72  1724
  1728  HO     5.620000    8.830000  -20.080000    74  1725
  1729  HC     4.090000    7.360000  -18.750000    76  1726
  1730  HC     4.800000    6.600000  -17.310000    76  1726
  1731  HC     4.440000    8.350000  -17.310000    76  1726
  1732  N      7.870000    5.760000  -16.830000    41  1720  1733  1736
  1733  CT     7.970000    4.600000  -15.970000    42  1732  1734  1737  1738
  1734  C      8.770000    4.950000  -14.710000    43  1733  1735  1751
  1735  O      8.400000    4.560000  -13.600000    45  1734
  1736  H      8.240000    5.730000  -17.780000    44  1732
  1737  H1     6.960000    4.340000  -15.640000    46  1733
  1738  CT     8.540000    3.380000  -16.720000    47  1733  1739  1740  1742
  1739  CT     7.580000    2.940000  -17.830000    49  1738  1741  1743  1744
  1740  CT     8.780000    2.220000  -15.750000    51  1738  1745  1746  1747
  1741  CT     8.150000    1.870000  -18.750000    53  1739  1748  1749  1750
  1742  HC     9.500000    3.660000  -17.170000    48  1738
  1743  HC     6.670000    2.580000  -17.360000    50  1739
  1744  HC     7.330000    3.800000  -18.450000    50  1739
  1745  HC     9.200000    1.360000  -16.260000    52  1740
  1746  HC     9.510000    2.500000  -14.980000    52  1740
  1747  HC     7.840000    1.930000  -15.270000    52  1740
  1748  HC     7.410000    1.620000  -19.520000    54  1741
  1749  HC     9.060000    2.240000  -19.240000    54  1741
  1750  HC     8.370000    0.950000  -18.200000    54  1741
  1751  N      9.900000    5.630000  -14.890000     1  1734  1752  1755
  1752  CT    10.710000    6.030000  -13.750000     2  1751  1753  1756  1757
  1753  C      9.920000    6.860000  -12.740000     3  1752  1754  1758
  1754  O     10.040000    6.660000  -11.530000     5  1753
  1755  H     10.210000    5.870000  -15.830000     4  1751
  1756  H1    11.090000    5.140000  -13.250000     6  1752
  1757  H1    11.560000    6.620000  -14.100000     6  1752
  1758  N      9.120000    7.800000  -13.240000    65  1753  1759  1762
  1759  CT     8.320000    8.650000  -12.370000    66  1758  1760  1763  1764
  1760  C      7.300000    7.820000  -11.590000    67  1759  1761  1772
  1761  O      7.180000    7.940000  -10.370000    69  1760
  1762  H      9.090000    7.960000  -14.240000    68  1758
  1763  H1     8.990000    9.130000  -11.650000    70  1759
  1764  CT     7.590000    9.740000  -13.160000    71  1759  1765  1766  1767
  1765  OH     8.600000   10.520000  -13.810000    73  1764  1768
  1766  CT     6.760000   10.630000  -12.280000    75  1764  1769  1770  1771
  1767  H1     6.950000    9.280000  -13.920000    72  1764
  1768  HO     8.170000   11.190000  -14.350000    74  1765
  1769  HC     6.270000   11.390000  -12.890000    76  1766
  1770  HC     5.980000   10.060000  -11.770000    76  1766
  1771  HC     7.400000   11.120000  -11.540000    76  1766
  1772  N      6.580000    6.950000  -12.310000    27  1760  1773  1776
  1773  CT     5.560000    6.090000  -11.730000    28  1772  1774  1777  1778
  1774  C      6.160000    5.200000  -10.640000    29  1773  1775  1791
  1775  O      5.680000    5.140000   -9.510000    31  1774
  1776  H      6.750000    6.890000  -13.310000    30  1772
  1777  H1     4.780000    6.710000  -11.280000    32  1773
  1778  CT     5.000000    5.270000  -12.900000    33  1773  1779  1782  1783
  1779  CT     3.810000    4.380000  -12.610000    35  1778  1780  1781  1784
  1780  CT     2.600000    5.200000  -12.200000    37  1779  1785  1786  1787
  1781  CT     3.480000    3.550000  -13.850000    39  1779  1788  1789  1790
  1782  HC     4.710000    5.960000  -13.700000    34  1778
  1783  HC     5.800000    4.640000  -13.300000    34  1778
  1784  HC     4.070000    3.700000  -11.800000    36  1779
  1785  HC     1.750000    4.540000  -12.010000    38  1780
  1786  HC     2.810000    5.770000  -11.290000    38  1780
  1787  HC     2.330000    5.890000  -13.000000    38  1780
  1788  HC     2.620000    2.900000  -13.650000    40  1781
  1789  HC     3.240000    4.210000  -14.690000    40  1781
  1790  HC     4.340000    2.930000  -14.120000    40  1781
  1791  N      7.250000    4.490000  -10.950000    15  1774  1792  1795
  1792  CT     7.800000    3.540000   -9.980000    16  1791  1793  1796  1797
  1793  C      8.530000    4.280000   -8.860000    17  1792  1794  1807
  1794  O      8.540000    3.800000   -7.720000    19  1793
  1795  H      7.680000    4.590000  -11.870000    18  1791
  1796  H1     6.960000    3.010000   -9.520000    20  1792
  1797  CT     8.680000    2.450000  -10.630000    21  1792  1798  1799  1800
  1798  CT     7.870000    1.610000  -11.620000    23  1797  1801  1802  1803
  1799  CT     9.960000    2.990000  -11.270000    25  1797  1804  1805  1806
  1800  HC     8.990000    1.770000   -9.830000    22  1797
  1801  HC     8.500000    0.830000  -12.060000    24  1798
  1802  HC     7.030000    1.130000  -11.110000    24  1798
  1803  HC     7.490000    2.240000  -12.430000    24  1798
  1804  HC    10.530000    2.160000  -11.700000    26  1799
  1805  HC     9.750000    3.700000  -12.040000    26  1799
  1806  HC    10.580000    3.480000  -10.520000    26  1799
  1807  N      9.120000    5.440000   -9.150000     1  1793  1808  1811
  1808  CT     9.760000    6.210000   -8.080000     2  1807  1809  1812  1813
  1809  C      8.770000    6.700000   -7.040000     3  1808  1810  1814
  1810  O      9.010000    6.570000   -5.840000     5  1809
  1811  H      9.150000    5.800000  -10.100000     4  1807
  1812  H1    10.510000    5.590000   -7.590000     6  1808
  1813  H1    10.270000    7.070000   -8.520000     6  1808
  1814  N      7.640000    7.250000   -7.490000    15  1809  1815  1818
  1815  CT     6.630000    7.690000   -6.540000    16  1814  1816  1819  1820
  1816  C      6.050000    6.480000   -5.780000    17  1815  1817  1830
  1817  O      5.780000    6.560000   -4.580000    19  1816
  1818  H      7.490000    7.360000   -8.490000    18  1814
  1819  H1     7.110000    8.330000   -5.800000    20  1815
  1820  CT     5.550000    8.530000   -7.250000    21  1815  1821  1822  1823
  1821  CT     4.440000    8.940000   -6.290000    23  1820  1824  1825  1826
  1822  CT     6.160000    9.770000   -7.860000    25  1820  1827  1828  1829
  1823  HC     5.100000    7.930000   -8.050000    22  1820
  1824  HC     3.690000    9.530000   -6.820000    24  1821
  1825  HC     3.950000    8.060000   -5.870000    24  1821
  1826  HC     4.850000    9.540000   -5.470000    24  1821
  1827  HC     5.390000   10.350000   -8.370000    26  1822
  1828  HC     6.620000   10.380000   -7.080000    26  1822
  1829  HC     6.920000    9.520000   -8.590000    26  1822
  1830  N      5.890000    5.350000   -6.470000   649  1816  1831  1834
  1831  CT     5.410000    4.140000   -5.830000   650  1830  1832  1835  1836
  1832  C      6.380000    3.670000   -4.730000   651  1831  1833  1843
  1833  O      5.960000    3.280000   -3.640000   653  1832
  1834  H      6.090000    5.340000   -7.470000   652  1830
  1835  H1     4.450000    4.360000   -5.350000   654  1831
  1836  CT     5.190000    3.070000   -6.880000   655  1831  1837  1840  1841
  1837  C      4.740000    1.770000   -6.270000   657  1836  1838  1839
  1838  O      3.520000    1.590000   -6.120000   658  1837
  1839  OH     5.650000    0.980000   -5.930000   659  1837  1842
  1840  HC     4.430000    3.410000   -7.590000   656  1836
  1841  HC     6.120000    2.900000   -7.430000   656  1836
  1842  HO     6.550000    1.260000   -6.110000   660  1839
  1843  N      7.690000    3.690000   -5.030000     7  1832  1844  1847
  1844  CT     8.670000    3.310000   -4.010000     8  1843  1845  1848  1849
  1845  C      8.600000    4.250000   -2.810000     9  1844  1846  1853
  1846  O      8.690000    3.810000   -1.660000    11  1845
  1847  H      8.020000    3.980000   -5.950000    10  1843
  1848  H1     8.440000    2.300000   -3.660000    12  1844
  1849  CT    10.060000    3.300000   -4.610000    13  1844  1850  1851  1852
  1850  HC    10.790000    3.020000   -3.850000    14  1849
  1851  HC    10.110000    2.580000   -5.430000    14  1849
  1852  HC    10.310000    4.290000   -5.000000    14  1849
  1853  N      8.420000    5.550000   -3.070000    27  1845  1854  1857
  1854  CT     8.310000    6.500000   -1.980000    28  1853  1855  1858  1859
  1855  C      7.060000    6.230000   -1.130000    29  1854  1856  1872
  1856  O      7.100000    6.350000    0.090000    31  1855
  1857  H      8.390000    5.880000   -4.030000    30  1853
  1858  H1     9.190000    6.380000   -1.340000    32  1854
  1859  CT     8.310000    7.900000   -2.600000    33  1854  1860  1863  1864
  1860  CT     8.270000    9.050000   -1.600000    35  1859  1861  1862  1865
  1861  CT     9.450000    9.030000   -0.660000    37  1860  1866  1867  1868
  1862  CT     8.200000   10.360000   -2.340000    39  1860  1869  1870  1871
  1863  HC     9.210000    8.010000   -3.220000    34  1859
  1864  HC     7.440000    7.990000   -3.260000    34  1859
  1865  HC     7.360000    8.950000   -1.000000    36  1860
  1866  HC     9.380000    9.870000    0.040000    38  1861
  1867  HC     9.470000    8.110000   -0.080000    38  1861
  1868  HC    10.380000    9.110000   -1.230000    38  1861
  1869  HC     8.180000   11.190000   -1.640000    40  1862
  1870  HC     9.080000   10.470000   -2.980000    40  1862
  1871  HC     7.300000   10.390000   -2.960000    40  1862
  1872  N      5.950000    5.840000   -1.780000   258  1855  1873  1876
  1873  CT     4.740000    5.430000   -1.090000   259  1872  1874  1877  1878
  1874  C      5.030000    4.310000   -0.080000   260  1873  1875  1889
  1875  O      4.640000    4.370000    1.080000   262  1874
  1876  H      5.960000    5.820000   -2.800000   261  1872
  1877  H1     4.340000    6.280000   -0.530000   263  1873
  1878  CT     3.666284    5.031504   -2.119586   264  1873  1879  1882  1883
  1879  CT     2.393785    4.406246   -1.546652   266  1878  1880  1884  1885
  1880  S      1.315793    3.743374   -2.846232   268  1879  1881
  1881  CT     2.171323    2.212243   -3.302769   269  1880  1886  1887  1888
  1882  HC     3.386539    5.905946   -2.703840   265  1878
  1883  HC     4.077062    4.315155   -2.809889   265  1878
  1884  H1     2.641151    3.594117   -0.862989   267  1879
  1885  H1     1.852381    5.170967   -0.992066   267  1879
  1886  H1     3.202974    2.417712   -3.584275   270  1881
  1887  H1     2.149741    1.524830   -2.460556   270  1881
  1888  H1     1.659188    1.748452   -4.146151   270  1881
  1889  N      5.720000    3.270000   -0.530000    41  1874  1890  1893
  1890  CT     5.990000    2.140000    0.340000    42  1889  1891  1894  1895
  1891  C      6.960000    2.510000    1.460000    43  1890  1892  1908
  1892  O      6.730000    2.150000    2.610000    45  1891
  1893  H      6.050000    3.270000   -1.490000    44  1889
  1894  H1     5.060000    1.870000    0.840000    46  1890
  1895  CT     6.459159    0.917791   -0.486769    47  1890  1896  1897  1899
  1896  CT     5.393295    0.447986   -1.508640    49  1895  1898  1900  1901
  1897  CT     6.848810   -0.268833    0.412248    51  1895  1902  1903  1904
  1898  CT     3.995921    0.166949   -0.931276    53  1896  1905  1906  1907
  1899  HC     7.350351    1.204891   -1.048577    48  1895
  1900  HC     5.286020    1.201876   -2.286172    50  1896
  1901  HC     5.751340   -0.457566   -2.000353    50  1896
  1902  HC     7.126547   -1.121715   -0.203601    52  1897
  1903  HC     7.706569   -0.015128    1.034832    52  1897
  1904  HC     6.011572   -0.553815    1.045097    52  1897
  1905  HC     3.372936   -0.278447   -1.707385    54  1898
  1906  HC     4.051626   -0.523713   -0.091967    54  1898
  1907  HC     3.528386    1.094202   -0.600351    54  1898
  1908  N      8.020000    3.240000    1.130000    15  1891  1909  1912
  1909  CT     9.020000    3.630000    2.130000    16  1908  1910  1913  1914
  1910  C      8.390000    4.490000    3.220000    17  1909  1911  1924
  1911  O      8.650000    4.300000    4.400000    19  1910
  1912  H      8.150000    3.530000    0.160000    18  1908
  1913  H1     9.400000    2.720000    2.610000    20  1909
  1914  CT    10.210000    4.380000    1.480000    21  1909  1915  1916  1917
  1915  CT    11.120000    5.040000    2.510000    23  1914  1918  1919  1920
  1916  CT    10.980000    3.440000    0.600000    25  1914  1921  1922  1923
  1917  HC     9.810000    5.180000    0.850000    22  1914
  1918  HC    11.940000    5.550000    2.000000    24  1915
  1919  HC    10.580000    5.790000    3.090000    24  1915
  1920  HC    11.530000    4.280000    3.180000    24  1915
  1921  HC    11.820000    3.970000    0.130000    26  1916
  1922  HC    11.370000    2.610000    1.190000    26  1916
  1923  HC    10.350000    3.020000   -0.190000    26  1916
  1924  N      7.570000    5.460000    2.820000    65  1910  1925  1928
  1925  CT     6.950000    6.330000    3.810000    66  1924  1926  1929  1930
  1926  C      5.890000    5.570000    4.620000    67  1925  1927  1938
  1927  O      5.730000    5.870000    5.810000    69  1926
  1928  H      7.350000    5.610000    1.840000    68  1924
  1929  H1     7.720000    6.620000    4.530000    70  1925
  1930  CT     6.408165    7.623207    3.193184    71  1925  1931  1932  1933
  1931  OH     5.590429    7.378677    2.074375    73  1930  1934
  1932  CT     7.588151    8.487890    2.744663    75  1930  1935  1936  1937
  1933  H1     5.832259    8.163679    3.943779    72  1930
  1934  HO     6.161737    7.083983    1.343367    74  1931
  1935  HC     8.251966    8.671638    3.588625    76  1932
  1936  HC     8.150763    7.991040    1.955970    76  1932
  1937  HC     7.234246    9.444274    2.374496    76  1932
  1938  N      5.190000    4.600000    4.030000     1  1926  1939  1942
  1939  CT     4.330000    3.690000    4.800000     2  1938  1940  1943  1944
  1940  C      5.130000    2.950000    5.880000     3  1939  1941  1945
  1941  O      4.680000    2.850000    7.020000     5  1940
  1942  H      5.310000    4.440000    3.040000     4  1938
  1943  H1     3.528300    4.257126    5.274973     6  1939
  1944  H1     3.890000    2.960000    4.120000     6  1939
  1945  N      6.320000    2.440000    5.520000    27  1940  1946  1949
  1946  CT     7.170000    1.750000    6.470000    28  1945  1947  1950  1951
  1947  C      7.630000    2.700000    7.580000    29  1946  1948  1964
  1948  O      7.630000    2.330000    8.760000    31  1947
  1949  H      6.630000    2.540000    4.560000    30  1945
  1950  H1     6.580000    0.950000    6.930000    32  1946
  1951  CT     8.360000    1.120000    5.730000    33  1946  1952  1955  1956
  1952  CT     9.390000    0.410000    6.620000    35  1951  1953  1954  1957
  1953  CT     8.740000   -0.650000    7.490000    37  1952  1958  1959  1960
  1954  CT    10.510000   -0.190000    5.790000    39  1952  1961  1962  1963
  1955  HC     7.970000    0.400000    5.000000    34  1951
  1956  HC     8.880000    1.900000    5.170000    34  1951
  1957  HC     9.840000    1.150000    7.280000    36  1952
  1958  HC     9.500000   -1.130000    8.110000    38  1953
  1959  HC     8.000000   -0.200000    8.150000    38  1953
  1960  HC     8.260000   -1.410000    6.860000    38  1953
  1961  HC    11.230000   -0.690000    6.440000    40  1954
  1962  HC    10.100000   -0.920000    5.090000    40  1954
  1963  HC    11.020000    0.600000    5.230000    40  1954
  1964  N      8.050000    3.910000    7.220000    41  1947  1965  1968
  1965  CT     8.460000    4.870000    8.240000    42  1964  1966  1969  1970
  1966  C      7.300000    5.120000    9.200000    43  1965  1967  1983
  1967  O      7.500000    5.160000   10.410000    45  1966
  1968  H      8.100000    4.150000    6.230000    44  1964
  1969  H1     9.280000    4.430000    8.820000    46  1965
  1970  CT     8.970000    6.180000    7.620000    47  1965  1971  1972  1974
  1971  CT    10.250000    5.960000    6.800000    49  1970  1973  1975  1976
  1972  CT     9.170000    7.240000    8.690000    51  1970  1977  1978  1979
  1973  CT    10.620000    7.130000    5.920000    53  1971  1980  1981  1982
  1974  HC     8.200000    6.550000    6.940000    48  1970
  1975  HC    11.080000    5.750000    7.480000    50  1971
  1976  HC    10.140000    5.090000    6.160000    50  1971
  1977  HC     9.520000    8.170000    8.250000    52  1972
  1978  HC     8.230000    7.470000    9.190000    52  1972
  1979  HC     9.900000    6.890000    9.430000    52  1972
  1980  HC    11.530000    6.890000    5.360000    54  1973
  1981  HC     9.810000    7.340000    5.210000    54  1973
  1982  HC    10.820000    8.020000    6.520000    54  1973
  1983  N      6.090000    5.350000    8.670000     1  1966  1984  1987
  1984  CT     4.890000    5.490000    9.490000     2  1983  1985  1988  1989
  1985  C      4.730000    4.290000   10.420000     3  1984  1986  1990
  1986  O      4.510000    4.470000   11.610000     5  1985
  1987  H      6.010000    5.390000    7.660000     4  1983
  1988  H1     4.959689    6.396276   10.090256     6  1984
  1989  H1     4.020000    5.550000    8.840000     6  1984
  1990  N      4.870000    3.080000    9.870000     7  1985  1991  1994
  1991  CT     4.640000    1.880000   10.660000     8  1990  1992  1995  1996
  1992  C      5.630000    1.750000   11.820000     9  1991  1993  2000
  1993  O      5.310000    1.120000   12.840000    11  1992
  1994  H      5.100000    2.990000    8.890000    10  1990
  1995  H1     3.630000    1.940000   11.080000    12  1991
  1996  CT     4.720000    0.660000    9.780000    13  1991  1997  1998  1999
  1997  HC     4.540000   -0.240000   10.380000    14  1996
  1998  HC     3.960000    0.730000    9.000000    14  1996
  1999  HC     5.710000    0.600000    9.320000    14  1996
  2000  N      6.830000    2.300000   11.650000    27  1992  2001  2004
  2001  CT     7.900000    2.220000   12.640000    28  2000  2002  2005  2006
  2002  C      7.910000    3.420000   13.600000    29  2001  2003  2019
  2003  O      8.780000    3.470000   14.480000    31  2002
  2004  H      7.030000    2.780000   10.780000    30  2000
  2005  H1     7.750000    1.340000   13.260000    32  2001
  2006  CT     9.240000    2.110000   11.920000    33  2001  2007  2010  2011
  2007  CT     9.490000    0.800000   11.200000    35  2006  2008  2009  2012
  2008  CT    10.720000    0.930000   10.330000    37  2007  2013  2014  2015
  2009  CT     9.640000   -0.360000   12.170000    39  2007  2016  2017  2018
  2010  HC     9.300000    2.930000   11.200000    34  2006
  2011  HC    10.050000    2.250000   12.640000    34  2006
  2012  HC     8.640000    0.580000   10.550000    36  2007
  2013  HC    10.900000   -0.010000    9.810000    38  2008
  2014  HC    10.570000    1.720000    9.590000    38  2008
  2015  HC    11.590000    1.170000   10.950000    38  2008
  2016  HC     9.850000   -1.280000   11.620000    40  2009
  2017  HC    10.480000   -0.170000   12.850000    40  2009
  2018  HC     8.730000   -0.490000   12.750000    40  2009
  2019  N      7.000000    4.380000   13.440000    55  2002  2020  2023
  2020  CT     7.050000    5.620000   14.200000    56  2019  2021  2024  2025
  2021  C      6.390000    5.450000   15.570000    57  2020  2022  2030
  2022  O      5.530000    4.600000   15.770000    59  2021
  2023  H      6.290000    4.280000   12.720000    58  2019
  2024  H1     8.100000    5.880000   14.360000    60  2020
  2025  CT     6.410000    6.740000   13.410000    61  2020  2026  2027  2028
  2026  OH     7.250000    7.070000   12.320000    63  2025  2029
  2027  H1     5.430000    6.430000   13.040000    62  2025
  2028  H1     6.290000    7.620000   14.050000    62  2025
  2029  HO     6.840000    7.730000   11.760000    64  2026
  2030  N      6.840000    6.270000   16.520000   161  2021  2031  2034
  2031  CT     6.550000    6.050000   17.930000   162  2030  2032  2035  2036
  2032  C      5.510000    7.010000   18.500000   163  2031  2033  2048
  2033  O      5.300000    6.980000   19.710000   165  2032
  2034  H      7.460000    7.020000   16.260000   164  2030
  2035  H1     6.160000    5.040000   18.080000   166  2031
  2036  CT     7.850000    6.200000   18.720000   167  2031  2037  2042  2043
  2037  CC     8.890000    5.250000   18.260000   169  2036  2038  2039
  2038  NA     8.790000    3.890000   18.470000   170  2037  2040  2044
  2039  CW    10.030000    5.450000   17.560000   172  2037  2041  2045
  2040  CR     9.850000    3.290000   17.950000   174  2038  2041  2046
  2041  NA    10.620000    4.230000   17.380000   176  2039  2040  2047
  2042  HC     8.230000    7.220000   18.630000   168  2036
  2043  HC     7.660000    6.010000   19.780000   168  2036
  2044  H      8.000000    3.450000   18.970000   171  2038
  2045  H4    10.410000    6.410000   17.210000   173  2039
  2046  H5    10.060000    2.220000   17.970000   175  2040
  2047  H     11.490000    4.050000   16.880000   177  2041
  2048  N      4.930000    7.880000   17.670000    65  2032  2049  2052
  2049  CT     3.840000    8.730000   18.110000    66  2048  2050  2053  2054
  2050  C      2.680000    8.620000   17.120000    67  2049  2051  2062
  2051  O      2.910000    8.410000   15.930000    69  2050
  2052  H      5.200000    7.940000   16.700000    68  2048
  2053  H1     3.470000    8.380000   19.080000    70  2049
  2054  CT     4.260000   10.200000   18.270000    71  2049  2055  2056  2057
  2055  OH     4.580000   10.760000   16.990000    73  2054  2058
  2056  CT     5.430000   10.340000   19.230000    75  2054  2059  2060  2061
  2057  H1     3.420000   10.760000   18.680000    72  2054
  2058  HO     4.860000   11.670000   17.130000    74  2055
  2059  HC     5.700000   11.400000   19.330000    76  2056
  2060  HC     5.150000    9.960000   20.220000    76  2056
  2061  HC     6.300000    9.790000   18.860000    76  2056
  2062  N      1.450000    8.790000   17.600000     7  2050  2063  2066
  2063  CT     0.290000    8.780000   16.720000     8  2062  2064  2067  2068
  2064  C      0.430000    9.860000   15.640000     9  2063  2065  2072
  2065  O      0.130000    9.600000   14.480000    11  2064
  2066  H      1.290000    8.920000   18.590000    10  2062
  2067  H1     0.240000    7.810000   16.220000    12  2063
  2068  CT    -0.980000    8.980000   17.500000    13  2063  2069  2070  2071
  2069  HC    -1.840000    8.970000   16.820000    14  2068
  2070  HC    -1.100000    8.170000   18.230000    14  2068
  2071  HC    -0.960000    9.940000   18.030000    14  2068
  2072  N      0.830000   11.070000   16.020000    41  2064  2073  2076
  2073  CT     0.930000   12.160000   15.060000    42  2072  2074  2077  2078
  2074  C      1.890000   11.790000   13.920000    43  2073  2075  2091
  2075  O      1.580000   12.060000   12.760000    45  2074
  2076  H      1.040000   11.250000   16.990000    44  2072
  2077  H1    -0.070000   12.250000   14.630000    46  2073
  2078  CT     1.300000   13.510000   15.720000    47  2073  2079  2080  2082
  2079  CT     1.270000   14.630000   14.670000    49  2078  2081  2083  2084
  2080  CT     2.640000   13.470000   16.440000    51  2078  2085  2086  2087
  2081  CT    -0.020000   14.710000   13.890000    53  2079  2088  2089  2090
  2082  HC     0.530000   13.730000   16.470000    48  2078
  2083  HC     1.430000   15.590000   15.180000    50  2079
  2084  HC     2.090000   14.490000   13.960000    50  2079
  2085  HC     2.840000   14.450000   16.890000    52  2080
  2086  HC     2.620000   12.730000   17.240000    52  2080
  2087  HC     3.450000   13.250000   15.740000    52  2080
  2088  HC     0.040000   15.540000   13.180000    54  2081
  2089  HC    -0.210000   13.810000   13.310000    54  2081
  2090  HC    -0.860000   14.890000   14.570000    54  2081
  2091  N      3.040000   11.200000   14.240000     7  2074  2092  2095
  2092  CT     4.000000   10.810000   13.220000     8  2091  2093  2096  2097
  2093  C      3.410000    9.730000   12.310000     9  2092  2094  2101
  2094  O      3.590000    9.800000   11.100000    11  2093
  2095  H      3.260000   11.000000   15.210000    10  2091
  2096  H1     4.220000   11.690000   12.600000    12  2092
  2097  CT     5.290000   10.330000   13.850000    13  2092  2098  2099  2100
  2098  HC     6.000000   10.040000   13.070000    14  2097
  2099  HC     5.730000   11.140000   14.440000    14  2097
  2100  HC     5.090000    9.470000   14.500000    14  2097
  2101  N      2.730000    8.750000   12.890000   287  2093  2102  2105
  2102  CT     2.180000    7.660000   12.110000   288  2101  2103  2106  2107
  2103  C      1.140000    8.200000   11.120000   289  2102  2104  2125
  2104  O      1.160000    7.830000    9.940000   291  2103
  2105  H      2.590000    8.770000   13.900000   290  2101
  2106  H1     2.970000    7.210000   11.500000   292  2102
  2107  CT     1.630000    6.590000   13.070000   293  2102  2108  2114  2115
  2108  CT     2.690000    5.970000   13.970000   295  2107  2109  2116  2117
  2109  CT     2.130000    5.020000   15.030000   297  2108  2110  2118  2119
  2110  N2     1.770000    3.820000   14.310000   299  2109  2111  2120
  2111  CA     2.580000    2.790000   14.100000   301  2110  2112  2113
  2112  N2     3.810000    2.770000   14.590000   302  2111  2121  2122
  2113  N2     2.150000    1.780000   13.370000   302  2111  2123  2124
  2114  HC     0.850000    7.040000   13.690000   294  2107
  2115  HC     1.170000    5.800000   12.470000   294  2107
  2116  HC     3.410000    5.440000   13.370000   296  2108
  2117  HC     3.270000    6.730000   14.460000   296  2108
  2118  H1     2.880000    4.820000   15.800000   298  2109
  2119  H1     1.250000    5.460000   15.510000   298  2109
  2120  H      0.820000    3.760000   13.940000   300  2110
  2121  H      4.420000    1.990000   14.360000   303  2112
  2122  H      4.180000    3.540000   15.130000   303  2112
  2123  H      2.770000    1.000000   13.220000   303  2113
  2124  H      1.220000    1.810000   13.010000   303  2113
  2125  N      0.240000    9.070000   11.590000   122  2103  2126  2129
  2126  CT    -0.770000    9.650000   10.720000   123  2125  2127  2130  2131
  2127  C     -0.170000   10.540000    9.640000   124  2126  2128  2146
  2128  O     -0.650000   10.580000    8.500000   126  2127
  2129  H      0.250000    9.330000   12.570000   125  2125
  2130  H1    -1.290000    8.830000   10.210000   127  2126
  2131  CT    -1.800000   10.430000   11.530000   128  2126  2132  2139  2140
  2132  CA    -2.830000    9.580000   12.230000   130  2131  2133  2134
  2133  CA    -4.010000    9.210000   11.610000   131  2132  2135  2141
  2134  CA    -2.670000    9.230000   13.550000   131  2132  2136  2142
  2135  CA    -4.980000    8.460000   12.280000   133  2133  2137  2143
  2136  CA    -3.620000    8.480000   14.240000   133  2134  2137  2144
  2137  C     -4.770000    8.090000   13.600000   135  2135  2136  2138
  2138  OH    -5.710000    7.370000   14.280000   136  2137  2145
  2139  HC    -1.280000   11.050000   12.270000   129  2131
  2140  HC    -2.330000   11.110000   10.860000   129  2131
  2141  HA    -4.190000    9.510000   10.580000   132  2133
  2142  HA    -1.920000    9.640000   14.130000   132  2134
  2143  HA    -5.890000    8.180000   11.770000   134  2135
  2144  HA    -3.480000    8.210000   15.280000   134  2136
  2145  HO    -6.470000    7.190000   13.730000   137  2138
  2146  N      0.860000   11.310000   10.010000    55  2127  2147  2150
  2147  CT     1.510000   12.230000    9.080000    56  2146  2148  2151  2152
  2148  C      2.170000   11.470000    7.930000    57  2147  2149  2157
  2149  O      2.010000   11.830000    6.770000    59  2148
  2150  H      1.180000   11.310000   10.970000    58  2146
  2151  H1     0.740000   12.880000    8.650000    60  2147
  2152  CT     2.490000   13.100000    9.800000    61  2147  2153  2154  2155
  2153  OH     1.820000   13.930000   10.740000    63  2152  2156
  2154  H1     3.220000   12.470000   10.330000    62  2152
  2155  H1     3.020000   13.730000    9.080000    62  2152
  2156  HO     2.460000   14.480000   11.200000    64  2153
  2157  N      2.930000   10.430000    8.270000   138  2148  2158  2161
  2158  CT     3.570000    9.630000    7.240000   139  2157  2159  2162  2163
  2159  C      2.520000    8.920000    6.380000   140  2158  2160  2181
  2160  O      2.680000    8.780000    5.170000   142  2159
  2161  H      3.070000   10.190000    9.250000   141  2157
  2162  H1     4.110000   10.300000    6.570000   143  2158
  2163  CT     4.580000    8.650000    7.830000   144  2158  2164  2173  2174
  2164  C*     5.840000    9.320000    8.290000   146  2163  2165  2166
  2165  CW     6.300000    9.460000    9.570000   147  2164  2167  2175
  2166  CB     6.830000    9.960000    7.460000   149  2164  2168  2169
  2167  NA     7.470000   10.150000    9.590000   150  2165  2168  2176
  2168  CN     7.830000   10.460000    8.310000   152  2166  2167  2170
  2169  CA     6.960000   10.170000    6.080000   153  2166  2171  2177
  2170  CA     8.950000   11.130000    7.830000   155  2168  2172  2178
  2171  CA     8.080000   10.810000    5.600000   157  2169  2172  2179
  2172  CA     9.050000   11.310000    6.470000   159  2170  2171  2180
  2173  HC     4.120000    8.120000    8.670000   145  2163
  2174  HC     4.850000    7.920000    7.070000   145  2163
  2175  H4     5.780000    9.070000   10.430000   148  2165
  2176  H      8.010000   10.390000   10.410000   151  2167
  2177  HA     6.190000    9.820000    5.400000   154  2169
  2178  HA     9.710000   11.500000    8.500000   156  2170
  2179  HA     8.200000   10.960000    4.530000   158  2171
  2180  HA     9.910000   11.830000    6.060000   160  2172
  2181  N      1.450000    8.430000    7.010000   138  2159  2182  2185
  2182  CT     0.360000    7.810000    6.270000   139  2181  2183  2186  2187
  2183  C     -0.200000    8.800000    5.240000   140  2182  2184  2205
  2184  O     -0.490000    8.420000    4.100000   142  2183
  2185  H      1.380000    8.480000    8.020000   141  2181
  2186  H1     0.750000    6.950000    5.710000   143  2182
  2187  CT    -0.728858    7.310016    7.219475   144  2182  2188  2197  2198
  2188  C*    -1.971355    6.840653    6.530793   146  2187  2189  2190
  2189  CW    -2.230245    5.568519    6.157149   147  2188  2191  2199
  2190  CB    -3.143590    7.623784    6.143143   149  2188  2192  2193
  2191  NA    -3.470659    5.512426    5.554657   150  2189  2192  2200
  2192  CN    -4.073881    6.750540    5.509528   152  2190  2191  2194
  2193  CA    -3.527996    8.975551    6.286863   153  2190  2195  2201
  2194  CA    -5.321041    7.189087    5.041544   155  2192  2196  2202
  2195  CA    -4.767551    9.434317    5.800088   157  2193  2196  2203
  2196  CA    -5.663005    8.545121    5.178476   159  2194  2195  2204
  2197  HC    -0.320109    6.494272    7.813164   145  2187
  2198  HC    -1.009592    8.107859    7.903748   145  2187
  2199  H4    -1.570964    4.728094    6.330540   148  2189
  2200  H     -3.951048    4.651172    5.310514   151  2191
  2201  HA    -2.858286    9.660327    6.786060   154  2193
  2202  HA    -6.007970    6.489456    4.590826   156  2194
  2203  HA    -5.039358   10.474677    5.913903   158  2195
  2204  HA    -6.617453    8.903112    4.817383   160  2196
  2205  N     -0.390000   10.060000    5.640000    27  2183  2206  2209
  2206  CT    -0.970000   11.030000    4.720000    28  2205  2207  2210  2211
  2207  C     -0.030000   11.270000    3.540000    29  2206  2208  2224
  2208  O     -0.460000   11.310000    2.390000    31  2207
  2209  H     -0.160000   10.340000    6.590000    30  2205
  2210  H1    -1.900000   10.600000    4.330000    32  2206
  2211  CT    -1.300000   12.340000    5.440000    33  2206  2212  2215  2216
  2212  CT    -1.870000   13.460000    4.560000    35  2211  2213  2214  2217
  2213  CT    -3.140000   13.030000    3.840000    37  2212  2218  2219  2220
  2214  CT    -2.100000   14.720000    5.370000    39  2212  2221  2222  2223
  2215  HC    -2.020000   12.120000    6.230000    34  2211
  2216  HC    -0.390000   12.710000    5.920000    34  2211
  2217  HC    -1.130000   13.710000    3.790000    36  2212
  2218  HC    -3.510000   13.860000    3.230000    38  2213
  2219  HC    -2.940000   12.180000    3.180000    38  2213
  2220  HC    -3.910000   12.750000    4.570000    38  2213
  2221  HC    -2.500000   15.510000    4.720000    40  2214
  2222  HC    -2.810000   14.520000    6.180000    40  2214
  2223  HC    -1.150000   15.060000    5.790000    40  2214
  2224  N      1.260000   11.440000    3.840000   107  2207  2225  2228
  2225  CT     2.240000   11.630000    2.790000   108  2224  2226  2229  2230
  2226  C      2.220000   10.440000    1.810000   109  2225  2227  2244
  2227  O      2.170000   10.630000    0.600000   111  2226
  2228  H      1.550000   11.440000    4.810000   110  2224
  2229  H1     1.970000   12.530000    2.230000   112  2225
  2230  CT     3.630000   11.810000    3.380000   113  2225  2231  2237  2238
  2231  CA     4.640000   12.180000    2.340000   115  2230  2232  2233
  2232  CA     4.830000   13.500000    1.970000   116  2231  2234  2239
  2233  CA     5.340000   11.210000    1.660000   116  2231  2235  2240
  2234  CA     5.740000   13.830000    0.970000   118  2232  2236  2241
  2235  CA     6.260000   11.540000    0.690000   118  2233  2236  2242
  2236  CA     6.450000   12.850000    0.340000   120  2234  2235  2243
  2237  HC     3.600000   12.600000    4.140000   114  2230
  2238  HC     3.940000   10.880000    3.870000   114  2230
  2239  HA     4.260000   14.290000    2.460000   117  2232
  2240  HA     5.160000   10.170000    1.890000   117  2233
  2241  HA     5.880000   14.870000    0.690000   119  2234
  2242  HA     6.810000   10.760000    0.190000   119  2235
  2243  HA     7.160000   13.110000   -0.440000   121  2236
  2244  N      2.240000    9.220000    2.350000    55  2226  2245  2248
  2245  CT     2.240000    8.020000    1.540000    56  2244  2246  2249  2250
  2246  C      0.970000    7.940000    0.670000    57  2245  2247  2255
  2247  O      1.010000    7.540000   -0.490000    59  2246
  2248  H      2.260000    9.130000    3.360000    58  2244
  2249  H1     3.100000    8.040000    0.860000    60  2245
  2250  CT     2.359315    6.818222    2.482431    61  2245  2251  2252  2253
  2251  OH     2.366499    5.600854    1.777001    63  2250  2254
  2252  H1     3.271054    6.898184    3.073938    62  2250
  2253  H1     1.511697    6.824412    3.167917    62  2250
  2254  HO     3.280300    5.306708    1.613074    64  2251
  2255  N     -0.180000    8.310000    1.260000    65  2246  2256  2259
  2256  CT    -1.450000    8.310000    0.540000    66  2255  2257  2260  2261
  2257  C     -1.460000    9.310000   -0.620000    67  2256  2258  2269
  2258  O     -1.990000    9.020000   -1.700000    69  2257
  2259  H     -0.190000    8.580000    2.240000    68  2255
  2260  H1    -1.580000    7.320000    0.090000    70  2256
  2261  CT    -2.619670    8.496253    1.517409    71  2256  2262  2263  2264
  2262  OH    -2.590461    7.430938    2.449320    73  2261  2265
  2263  CT    -3.989636    8.430324    0.845886    75  2261  2266  2267  2268
  2264  H1    -2.520535    9.446283    2.043865    72  2261
  2265  HO    -1.939949    7.674483    3.130886    74  2262
  2266  HC    -4.767071    8.489741    1.608006    76  2263
  2267  HC    -4.110352    9.266106    0.157254    76  2263
  2268  HC    -4.093654    7.492779    0.300664    76  2263
  2269  N     -0.830000   10.460000   -0.430000    41  2257  2270  2273
  2270  CT    -0.720000   11.420000   -1.520000    42  2269  2271  2274  2275
  2271  C      0.130000   10.810000   -2.640000    43  2270  2272  2288
  2272  O     -0.210000   10.960000   -3.820000    45  2271
  2273  H     -0.420000   10.680000    0.480000    44  2269
  2274  H1    -1.720000   11.600000   -1.930000    46  2270
  2275  CT    -0.160000   12.760000   -1.010000    47  2270  2276  2277  2279
  2276  CT    -1.190000   13.430000   -0.110000    49  2275  2278  2280  2281
  2277  CT     0.280000   13.640000   -2.170000    51  2275  2282  2283  2284
  2278  CT    -0.640000   14.540000    0.740000    53  2276  2285  2286  2287
  2279  HC     0.730000   12.550000   -0.410000    48  2275
  2280  HC    -2.000000   13.830000   -0.730000    50  2276
  2281  HC    -1.640000   12.700000    0.570000    50  2276
  2282  HC     0.680000   14.590000   -1.800000    52  2277
  2283  HC     1.080000   13.170000   -2.750000    52  2277
  2284  HC    -0.570000   13.850000   -2.830000    52  2277
  2285  HC    -1.440000   14.970000    1.350000    54  2278
  2286  HC     0.140000   14.150000    1.400000    54  2278
  2287  HC    -0.220000   15.330000    0.110000    54  2278
  2288  N      1.230000   10.140000   -2.290000    77  2271  2289  2292
  2289  CT     2.040000    9.450000   -3.290000    78  2288  2290  2293  2294
  2290  C      1.190000    8.420000   -4.050000    79  2289  2291  2299
  2291  O      1.270000    8.320000   -5.280000    81  2290
  2292  H      1.520000   10.120000   -1.320000    80  2288
  2293  H1     2.420000   10.180000   -4.010000    82  2289
  2294  CT     3.210000    8.720000   -2.640000    83  2289  2295  2296  2297
  2295  SH     4.470000    9.790000   -1.930000    85  2294  2298
  2296  H1     2.830000    8.060000   -1.860000    84  2294
  2297  H1     3.680000    8.090000   -3.400000    84  2294
  2298  HS     5.270000    8.810000   -1.490000    86  2295
  2299  N      0.380000    7.630000   -3.330000   258  2290  2300  2303
  2300  CT    -0.500000    6.680000   -4.000000   259  2299  2301  2304  2305
  2301  C     -1.440000    7.370000   -4.990000   260  2300  2302  2316
  2302  O     -1.610000    6.910000   -6.120000   262  2301
  2303  H      0.380000    7.700000   -2.320000   261  2299
  2304  H1     0.120000    5.970000   -4.550000   263  2300
  2305  CT    -1.314928    5.923039   -2.937169   264  2300  2306  2309  2310
  2306  CT    -2.082297    4.735374   -3.528456   266  2305  2307  2311  2312
  2307  S     -2.854153    3.652500   -2.294586   268  2306  2308
  2308  CT    -4.026457    4.787048   -1.506454   269  2307  2313  2314  2315
  2309  HC    -0.647914    5.560590   -2.156572   265  2305
  2310  HC    -2.026789    6.600466   -2.470848   265  2305
  2311  H1    -2.856790    5.106486   -4.200235   267  2306
  2312  H1    -1.389493    4.131168   -4.114993   267  2306
  2313  H1    -4.687943    5.214458   -2.260520   270  2308
  2314  H1    -4.617782    4.238016   -0.773981   270  2308
  2315  H1    -3.483257    5.581597   -0.996746   270  2308
  2316  N     -2.070000    8.480000   -4.570000    41  2301  2317  2320
  2317  CT    -2.970000    9.200000   -5.440000    42  2316  2318  2321  2322
  2318  C     -2.250000    9.660000   -6.710000    43  2317  2319  2335
  2319  O     -2.800000    9.560000   -7.810000    45  2318
  2320  H     -1.910000    8.820000   -3.620000    44  2316
  2321  H1    -3.740000    8.490000   -5.770000    46  2317
  2322  CT    -3.690000   10.340000   -4.710000    47  2317  2323  2324  2326
  2323  CT    -4.590000    9.790000   -3.590000    49  2322  2325  2327  2328
  2324  CT    -4.480000   11.180000   -5.710000    51  2322  2329  2330  2331
  2325  CT    -5.040000   10.830000   -2.600000    53  2323  2332  2333  2334
  2326  HC    -2.930000   10.980000   -4.250000    48  2322
  2327  HC    -5.470000    9.330000   -4.040000    50  2323
  2328  HC    -4.070000    9.010000   -3.030000    50  2323
  2329  HC    -4.990000   12.000000   -5.200000    52  2324
  2330  HC    -3.820000   11.640000   -6.450000    52  2324
  2331  HC    -5.220000   10.560000   -6.220000    52  2324
  2332  HC    -5.670000   10.360000   -1.840000    54  2325
  2333  HC    -4.170000   11.280000   -2.110000    54  2325
  2334  HC    -5.620000   11.610000   -3.100000    54  2325
  2335  N     -1.010000   10.130000   -6.550000    15  2318  2336  2339
  2336  CT    -0.220000   10.510000   -7.720000    16  2335  2337  2340  2341
  2337  C     -0.020000    9.330000   -8.670000    17  2336  2338  2351
  2338  O     -0.240000    9.460000   -9.880000    19  2337
  2339  H     -0.610000   10.210000   -5.620000    18  2335
  2340  H1    -0.780000   11.270000   -8.270000    20  2336
  2341  CT     1.130000   11.120000   -7.290000    21  2336  2342  2343  2344
  2342  CT     2.040000   11.290000   -8.500000    23  2341  2345  2346  2347
  2343  CT     0.940000   12.440000   -6.550000    25  2341  2348  2349  2350
  2344  HC     1.620000   10.430000   -6.610000    22  2341
  2345  HC     2.990000   11.730000   -8.180000    24  2342
  2346  HC     2.270000   10.330000   -8.970000    24  2342
  2347  HC     1.570000   11.960000   -9.230000    24  2342
  2348  HC     1.910000   12.840000   -6.260000    26  2343
  2349  HC     0.440000   13.160000   -7.200000    26  2343
  2350  HC     0.340000   12.310000   -5.660000    26  2343
  2351  N      0.350000    8.170000   -8.130000    15  2337  2352  2355
  2352  CT     0.540000    6.990000   -8.960000    16  2351  2353  2356  2357
  2353  C     -0.750000    6.660000   -9.700000    17  2352  2354  2367
  2354  O     -0.750000    6.400000  -10.910000    19  2353
  2355  H      0.500000    8.110000   -7.130000    18  2351
  2356  H1     1.300000    7.200000   -9.710000    20  2352
  2357  CT     1.020000    5.800000   -8.100000    21  2352  2358  2359  2360
  2358  CT     0.930000    4.470000   -8.830000    23  2357  2361  2362  2363
  2359  CT     2.430000    6.040000   -7.580000    25  2357  2364  2365  2366
  2360  HC     0.360000    5.720000   -7.230000    22  2357
  2361  HC     1.270000    3.670000   -8.170000    24  2358
  2362  HC    -0.100000    4.240000   -9.110000    24  2358
  2363  HC     1.560000    4.490000   -9.720000    24  2358
  2364  HC     2.740000    5.190000   -6.970000    26  2359
  2365  HC     3.120000    6.160000   -8.420000    26  2359
  2366  HC     2.450000    6.940000   -6.970000    26  2359
  2367  N     -1.860000    6.610000   -8.960000    27  2353  2368  2371
  2368  CT    -3.110000    6.180000   -9.570000    28  2367  2369  2372  2373
  2369  C     -3.580000    7.200000  -10.610000    29  2368  2370  2386
  2370  O     -4.150000    6.820000  -11.620000    31  2369
  2371  H     -1.820000    6.850000   -7.970000    30  2367
  2372  H1    -2.950000    5.240000  -10.110000    32  2368
  2373  CT    -4.160000    5.980000   -8.480000    33  2368  2374  2377  2378
  2374  CT    -3.860000    4.880000   -7.470000    35  2373  2375  2376  2379
  2375  CT    -4.990000    4.750000   -6.450000    37  2374  2380  2381  2382
  2376  CT    -3.570000    3.540000   -8.140000    39  2374  2383  2384  2385
  2377  HC    -4.290000    6.920000   -7.940000    34  2373
  2378  HC    -5.110000    5.750000   -8.970000    34  2373
  2379  HC    -2.960000    5.130000   -6.920000    36  2374
  2380  HC    -4.750000    3.960000   -5.730000    38  2375
  2381  HC    -5.110000    5.690000   -5.910000    38  2375
  2382  HC    -5.930000    4.500000   -6.950000    38  2375
  2383  HC    -3.360000    2.790000   -7.380000    40  2376
  2384  HC    -4.430000    3.220000   -8.710000    40  2376
  2385  HC    -2.690000    3.610000   -8.780000    40  2376
  2386  N     -3.360000    8.480000  -10.350000   122  2369  2387  2390
  2387  CT    -3.730000    9.520000  -11.290000   123  2386  2388  2391  2392
  2388  C     -2.950000    9.340000  -12.600000   124  2387  2389  2407
  2389  O     -3.550000    9.420000  -13.670000   126  2388
  2390  H     -2.920000    8.750000   -9.480000   125  2386
  2391  H1    -4.800000    9.430000  -11.520000   127  2387
  2392  CT    -3.490000   10.900000  -10.670000   128  2387  2393  2400  2401
  2393  CA    -3.860000   12.050000  -11.590000   130  2392  2394  2395
  2394  CA    -5.140000   12.570000  -11.680000   131  2393  2396  2402
  2395  CA    -2.910000   12.570000  -12.460000   131  2393  2397  2403
  2396  CA    -5.470000   13.610000  -12.550000   133  2394  2398  2404
  2397  CA    -3.200000   13.610000  -13.330000   133  2395  2398  2405
  2398  C     -4.490000   14.130000  -13.380000   135  2396  2397  2399
  2399  OH    -4.790000   15.130000  -14.250000   136  2398  2406
  2400  HC    -4.080000   10.990000   -9.750000   129  2392
  2401  HC    -2.440000   10.990000  -10.390000   129  2392
  2402  HA    -5.910000   12.160000  -11.040000   132  2394
  2403  HA    -1.900000   12.160000  -12.450000   132  2395
  2404  HA    -6.480000   14.010000  -12.580000   134  2396
  2405  HA    -2.440000   14.020000  -13.980000   134  2397
  2406  HO    -5.710000   15.390000  -14.180000   137  2399
  2407  N     -1.640000    9.080000  -12.530000   107  2388  2408  2411
  2408  CT    -0.850000    8.820000  -13.730000   108  2407  2409  2412  2413
  2409  C     -1.390000    7.630000  -14.510000   109  2408  2410  2427
  2410  O     -1.470000    7.680000  -15.740000   111  2409
  2411  H     -1.180000    9.060000  -11.620000   110  2407
  2412  H1    -0.900000    9.700000  -14.380000   112  2408
  2413  CT     0.600000    8.480000  -13.420000   113  2408  2414  2420  2421
  2414  CA     1.520000    9.650000  -13.420000   115  2413  2415  2416
  2415  CA     1.780000   10.340000  -14.590000   116  2414  2417  2422
  2416  CA     2.060000   10.120000  -12.230000   116  2414  2418  2423
  2417  CA     2.630000   11.440000  -14.580000   118  2415  2419  2424
  2418  CA     2.890000   11.230000  -12.220000   118  2416  2419  2425
  2419  CA     3.180000   11.880000  -13.400000   120  2417  2418  2426
  2420  HC     0.650000    7.970000  -12.450000   114  2413
  2421  HC     0.990000    7.780000  -14.160000   114  2413
  2422  HA     1.340000   10.010000  -15.520000   117  2415
  2423  HA     1.840000    9.610000  -11.300000   117  2416
  2424  HA     2.860000   11.960000  -15.510000   119  2417
  2425  HA     3.310000   11.580000  -11.290000   119  2418
  2426  HA     3.840000   12.750000  -13.400000   121  2419
  2427  N     -1.730000    6.540000  -13.800000    27  2409  2428  2431
  2428  CT    -2.280000    5.360000  -14.480000    28  2427  2429  2432  2433
  2429  C     -3.550000    5.720000  -15.230000    29  2428  2430  2446
  2430  O     -3.730000    5.280000  -16.350000    31  2429
  2431  H     -1.600000    6.540000  -12.790000    30  2427
  2432  H1    -1.550000    5.010000  -15.210000    32  2428
  2433  CT    -2.660000    4.230000  -13.510000    33  2428  2434  2437  2438
  2434  CT    -1.510000    3.530000  -12.800000    35  2433  2435  2436  2439
  2435  CT    -2.050000    2.440000  -11.900000    37  2434  2440  2441  2442
  2436  CT    -0.530000    2.970000  -13.810000    39  2434  2443  2444  2445
  2437  HC    -3.330000    4.630000  -12.750000    34  2433
  2438  HC    -3.220000    3.470000  -14.070000    34  2433
  2439  HC    -0.980000    4.250000  -12.180000    36  2434
  2440  HC    -1.220000    1.940000  -11.390000    38  2435
  2441  HC    -2.720000    2.870000  -11.150000    38  2435
  2442  HC    -2.600000    1.700000  -12.490000    38  2435
  2443  HC     0.280000    2.460000  -13.290000    40  2436
  2444  HC    -1.030000    2.260000  -14.470000    40  2436
  2445  HC    -0.090000    3.800000  -14.360000    40  2436
  2446  N     -4.440000    6.480000  -14.560000     7  2429  2447  2450
  2447  CT    -5.780000    6.730000  -15.060000     8  2446  2448  2451  2452
  2448  C     -5.810000    7.780000  -16.170000     9  2447  2449  2456
  2449  O     -6.840000    7.920000  -16.840000    11  2448
  2450  H     -4.180000    6.860000  -13.650000    10  2446
  2451  H1    -6.160000    5.800000  -15.490000    12  2447
  2452  CT    -6.660000    7.140000  -13.900000    13  2447  2453  2454  2455
  2453  HC    -7.680000    7.340000  -14.250000    14  2452
  2454  HC    -6.680000    6.340000  -13.160000    14  2452
  2455  HC    -6.260000    8.050000  -13.430000    14  2452
  2456  N     -4.720000    8.530000  -16.350000    65  2448  2457  2460
  2457  CT    -4.660000    9.610000  -17.320000    66  2456  2458  2461  2462
  2458  C     -3.620000    9.300000  -18.400000    67  2457  2459  2470
  2459  O     -3.970000    8.790000  -19.460000    69  2458
  2460  H     -3.910000    8.390000  -15.760000    68  2456
  2461  H1    -5.610000    9.680000  -17.850000    70  2457
  2462  CT    -4.470000   10.960000  -16.620000    71  2457  2463  2464  2465
  2463  OH    -3.240000   10.970000  -15.890000    73  2462  2466
  2464  CT    -5.610000   11.280000  -15.680000    75  2462  2467  2468  2469
  2465  H1    -4.420000   11.740000  -17.380000    72  2462
  2466  HO    -3.180000   11.810000  -15.420000    74  2463
  2467  HC    -5.430000   12.250000  -15.210000    76  2464
  2468  HC    -6.550000   11.320000  -16.240000    76  2464
  2469  HC    -5.690000   10.520000  -14.900000    76  2464
  2470  N     -2.340000    9.530000  -18.090000    55  2458  2471  2474
  2471  CT    -1.250000    9.400000  -19.040000    56  2470  2472  2475  2476
  2472  C     -1.150000    7.970000  -19.600000    57  2471  2473  2481
  2473  O     -1.080000    7.770000  -20.810000    59  2472
  2474  H     -2.130000    9.860000  -17.160000    58  2470
  2475  H1    -1.450000   10.060000  -19.890000    60  2471
  2476  CT     0.050000    9.820000  -18.400000    61  2471  2477  2478  2479
  2477  OH     0.040000   11.210000  -18.140000    63  2476  2480
  2478  H1     0.200000    9.270000  -17.460000    62  2476
  2479  H1     0.880000    9.590000  -19.080000    62  2476
  2480  HO     0.880000   11.460000  -17.760000    64  2477
  2481  N     -1.090000    6.970000  -18.730000    27  2472  2482  2485
  2482  CT    -0.950000    5.610000  -19.250000    28  2481  2483  2486  2487
  2483  C     -2.220000    5.170000  -19.980000    29  2482  2484  2500
  2484  O     -2.130000    4.520000  -21.010000    31  2483
  2485  H     -1.150000    7.150000  -17.730000    30  2481
  2486  H1    -0.150000    5.600000  -20.000000    32  2482
  2487  CT    -0.580000    4.610000  -18.160000    33  2482  2488  2491  2492
  2488  CT     0.920000    4.530000  -17.870000    35  2487  2489  2490  2493
  2489  CT     1.390000    5.790000  -17.160000    37  2488  2494  2495  2496
  2490  CT     1.270000    3.290000  -17.060000    39  2488  2497  2498  2499
  2491  HC    -1.120000    4.850000  -17.250000    34  2487
  2492  HC    -0.900000    3.620000  -18.490000    34  2487
  2493  HC     1.450000    4.450000  -18.820000    36  2488
  2494  HC     2.460000    5.720000  -16.950000    38  2489
  2495  HC     1.240000    6.670000  -17.790000    38  2489
  2496  HC     0.850000    5.910000  -16.220000    38  2489
  2497  HC     2.350000    3.260000  -16.880000    40  2490
  2498  HC     0.740000    3.290000  -16.120000    40  2490
  2499  HC     0.990000    2.400000  -17.620000    40  2490
  2500  N     -3.390000    5.550000  -19.470000   287  2483  2501  2504
  2501  CT    -4.650000    5.160000  -20.100000   288  2500  2502  2505  2506
  2502  C     -4.720000    5.710000  -21.520000   289  2501  2503  2524
  2503  O     -5.120000    4.980000  -22.430000   291  2502
  2504  H     -3.390000    6.100000  -18.620000   290  2500
  2505  H1    -4.670000    4.070000  -20.190000   292  2501
  2506  CT    -5.840000    5.640000  -19.280000   293  2501  2507  2513  2514
  2507  CT    -7.160000    5.110000  -19.840000   295  2506  2508  2515  2516
  2508  CT    -8.380000    5.700000  -19.180000   297  2507  2509  2517  2518
  2509  N2    -8.470000    5.620000  -17.730000   299  2508  2510  2519
  2510  CA    -8.930000    4.590000  -17.040000   301  2509  2511  2512
  2511  N2    -9.220000    3.450000  -17.630000   302  2510  2520  2521
  2512  N2    -9.070000    4.710000  -15.730000   302  2510  2522  2523
  2513  HC    -5.730000    5.300000  -18.250000   294  2506
  2514  HC    -5.860000    6.740000  -19.280000   294  2506
  2515  HC    -7.230000    5.330000  -20.910000   296  2507
  2516  HC    -7.170000    4.020000  -19.710000   296  2507
  2517  H1    -8.430000    6.760000  -19.460000   298  2508
  2518  H1    -9.260000    5.220000  -19.620000   298  2508
  2519  H     -8.150000    6.450000  -17.240000   300  2509
  2520  H     -9.550000    2.670000  -17.100000   303  2511
  2521  H     -9.050000    3.360000  -18.620000   303  2511
  2522  H     -9.410000    3.940000  -15.190000   303  2512
  2523  H     -8.840000    5.590000  -15.300000   303  2512
  2524  N     -4.300000    6.970000  -21.710000    55  2502  2525  2528
  2525  CT    -4.390000    7.570000  -23.030000    56  2524  2526  2529  2530
  2526  C     -3.410000    6.910000  -24.000000    57  2525  2527  2535
  2527  O     -3.730000    6.730000  -25.170000    59  2526
  2528  H     -3.920000    7.520000  -20.940000    58  2524
  2529  H1    -5.400000    7.390000  -23.420000    60  2525
  2530  CT    -4.210000    9.060000  -22.970000    61  2525  2531  2532  2533
  2531  OH    -2.890000    9.420000  -22.640000    63  2530  2534
  2532  H1    -4.460000    9.490000  -23.950000    62  2530
  2533  H1    -4.890000    9.480000  -22.220000    62  2530
  2534  HO    -2.810000   10.370000  -22.620000    64  2531
  2535  N     -2.220000    6.520000  -23.520000     7  2526  2536  2539
  2536  CT    -1.250000    5.790000  -24.320000     8  2535  2537  2540  2541
  2537  C     -1.790000    4.420000  -24.740000     9  2536  2538  2545
  2538  O     -1.620000    4.000000  -25.890000    11  2537
  2539  H     -1.970000    6.760000  -22.570000    10  2535
  2540  H1    -1.060000    6.360000  -25.240000    12  2536
  2541  CT     0.050000    5.660000  -23.580000    13  2536  2542  2543  2544
  2542  HC     0.780000    5.120000  -24.190000    14  2541
  2543  HC     0.450000    6.650000  -23.360000    14  2541
  2544  HC    -0.110000    5.130000  -22.640000    14  2541
  2545  N     -2.450000    3.730000  -23.810000     7  2537  2546  2549
  2546  CT    -2.970000    2.410000  -24.090000     8  2545  2547  2550  2551
  2547  C     -4.070000    2.470000  -25.140000     9  2546  2548  2555
  2548  O     -4.240000    1.520000  -25.920000    11  2547
  2549  H     -2.540000    4.120000  -22.880000    10  2545
  2550  H1    -2.160000    1.790000  -24.490000    12  2546
  2551  CT    -3.490000    1.780000  -22.830000    13  2546  2552  2553  2554
  2552  HC    -3.880000    0.780000  -23.050000    14  2551
  2553  HC    -2.680000    1.690000  -22.100000    14  2551
  2554  HC    -4.290000    2.390000  -22.400000    14  2551
  2555  N     -4.860000    3.550000  -25.130000   271  2547  2556  2559
  2556  CT    -5.990000    3.680000  -26.030000   272  2555  2557  2560  2561
  2557  C     -5.530000    3.620000  -27.500000   273  2556  2558  2577
  2558  O     -6.230000    3.060000  -28.340000   275  2557
  2559  H     -4.660000    4.290000  -24.460000   274  2555
  2560  H1    -6.660000    2.830000  -25.880000   276  2556
  2561  CT    -6.750000    4.970000  -25.720000   277  2556  2562  2566  2567
  2562  CT    -8.000000    5.200000  -26.560000   279  2561  2563  2568  2569
  2563  CT    -8.800000    6.400000  -26.110000   281  2562  2564  2570  2571
  2564  CT    -9.950000    6.720000  -27.040000   283  2563  2565  2572  2573
  2565  N3   -10.890000    7.690000  -26.430000   285  2564  2574  2575  2576
  2566  HC    -7.040000    4.950000  -24.660000   278  2561
  2567  HC    -6.080000    5.820000  -25.870000   278  2561
  2568  HC    -7.700000    5.350000  -27.610000   280  2562
  2569  HC    -8.640000    4.310000  -26.500000   280  2562
  2570  HC    -9.170000    6.160000  -25.110000   282  2563
  2571  HC    -8.140000    7.270000  -26.040000   282  2563
  2572  HP    -9.540000    7.120000  -27.980000   284  2564
  2573  HP   -10.480000    5.790000  -27.270000   284  2564
  2574  H    -11.660000    7.910000  -27.050000   286  2565
  2575  H    -11.260000    7.320000  -25.550000   286  2565
  2576  H    -10.410000    8.530000  -26.140000   286  2565
  2577  N     -4.350000    4.160000  -27.780000   232  2557  2578  2581
  2578  CT    -3.810000    4.240000  -29.130000   233  2577  2579  2582  2583
  2579  C     -3.410000    2.860000  -29.660000   234  2578  2580  2592
  2580  O     -3.220000    2.700000  -30.870000   236  2579
  2581  H     -3.770000    4.540000  -27.040000   235  2577
  2582  H1    -4.580000    4.640000  -29.800000   237  2578
  2583  CT    -2.610000    5.180000  -29.150000   238  2578  2584  2588  2589
  2584  CT    -2.100000    5.500000  -30.550000   240  2583  2585  2590  2591
  2585  C     -1.000000    4.590000  -31.070000   242  2584  2586  2587
  2586  O2    -0.410000    3.830000  -30.270000   243  2585
  2587  O2    -0.740000    4.650000  -32.290000   243  2585
  2588  HC    -2.910000    6.120000  -28.670000   239  2583
  2589  HC    -1.810000    4.760000  -28.530000   239  2583
  2590  HC    -2.950000    5.490000  -31.240000   241  2584
  2591  HC    -1.720000    6.530000  -30.540000   241  2584
  2592  N     -3.320000    1.870000  -28.760000   287  2579  2593  2596
  2593  CT    -2.800000    0.570000  -29.120000   288  2592  2594  2597  2598
  2594  C     -3.900000   -0.370000  -29.580000   289  2593  2595  2616
  2595  O     -3.650000   -1.540000  -29.840000   291  2594
  2596  H     -3.570000    2.050000  -27.790000   290  2592
  2597  H1    -2.100000    0.680000  -29.960000   292  2593
  2598  CT    -2.060000   -0.030000  -27.930000   293  2593  2599  2605  2606
  2599  CT    -0.830000    0.780000  -27.520000   295  2598  2600  2607  2608
  2600  CT     0.170000   -0.080000  -26.790000   297  2599  2601  2609  2610
  2601  N2     0.590000   -1.180000  -27.620000   299  2600  2602  2611
  2602  CA     1.110000   -2.330000  -27.210000   301  2601  2603  2604
  2603  N2     1.280000   -2.610000  -25.920000   302  2602  2612  2613
  2604  N2     1.430000   -3.230000  -28.110000   302  2602  2614  2615
  2605  HC    -2.730000   -0.110000  -27.070000   294  2598
  2606  HC    -1.780000   -1.050000  -28.200000   294  2598
  2607  HC    -0.350000    1.190000  -28.410000   296  2599
  2608  HC    -1.130000    1.610000  -26.880000   296  2599
  2609  H1     1.030000    0.540000  -26.520000   298  2600
  2610  H1    -0.310000   -0.440000  -25.890000   298  2600
  2611  H      0.480000   -1.060000  -28.610000   300  2601
  2612  H      1.730000   -3.490000  -25.690000   303  2603
  2613  H      1.030000   -1.940000  -25.210000   303  2603
  2614  H      1.960000   -4.030000  -27.760000   303  2604
  2615  H      1.330000   -3.060000  -29.090000   303  2604
  2616  N     -5.130000    0.150000  -29.680000     1  2594  2617  2620
  2617  CT    -6.220000   -0.600000  -30.250000     2  2616  2618  2621  2622
  2618  C     -7.010000   -1.320000  -29.160000     3  2617  2619  2623
  2619  O     -6.580000   -1.330000  -28.000000     5  2618
  2620  H     -5.260000    1.110000  -29.380000     4  2616
  2621  H1    -6.880000    0.090000  -30.780000     6  2617
  2622  H1    -5.840000   -1.340000  -30.960000     6  2617
  2623  N     -8.150000   -1.940000  -29.530000    96  2618  2624  2630
  2624  CT    -9.150000   -2.360000  -28.550000    97  2623  2625  2627  2628
  2625  C     -8.680000   -3.430000  -27.550000    98  2624  2626  2637
  2626  O     -9.090000   -3.400000  -26.380000    99  2625
  2627  H1    -9.490000   -1.480000  -27.990000   100  2624
  2628  CT   -10.280000   -2.920000  -29.430000   101  2624  2629  2631  2632
  2629  CT   -10.050000   -2.290000  -30.790000   103  2628  2630  2633  2634
  2630  CT    -8.550000   -2.240000  -30.910000   105  2623  2629  2635  2636
  2631  HC   -11.260000   -2.640000  -29.030000   102  2628
  2632  HC   -10.210000   -4.010000  -29.520000   102  2628
  2633  HC   -10.460000   -1.280000  -30.810000   104  2629
  2634  HC   -10.490000   -2.900000  -31.590000   104  2629
  2635  H1    -8.260000   -1.450000  -31.610000   106  2630
  2636  H1    -8.150000   -3.210000  -31.220000   106  2630
  2637  N     -7.890000   -4.390000  -28.040000   232  2625  2638  2641
  2638  CT    -7.470000   -5.520000  -27.230000   233  2637  2639  2642  2643
  2639  C     -6.640000   -5.000000  -26.070000   234  2638  2640  2652
  2640  O     -6.920000   -5.280000  -24.900000   236  2639
  2641  H     -7.570000   -4.340000  -29.000000   235  2637
  2642  H1    -8.350000   -6.030000  -26.820000   237  2638
  2643  CT    -6.680000   -6.500000  -28.100000   238  2638  2644  2648  2649
  2644  CT    -6.170000   -7.720000  -27.350000   240  2643  2645  2650  2651
  2645  C     -5.370000   -8.710000  -28.200000   242  2644  2646  2647
  2646  O2    -5.150000   -8.560000  -29.380000   243  2645
  2647  O2    -5.000000   -9.580000  -27.560000   243  2645
  2648  HC    -7.330000   -6.840000  -28.920000   239  2643
  2649  HC    -5.820000   -5.980000  -28.540000   239  2643
  2650  HC    -5.540000   -7.370000  -26.530000   241  2644
  2651  HC    -7.040000   -8.240000  -26.920000   241  2644
  2652  N     -5.620000   -4.210000  -26.410000    15  2639  2653  2656
  2653  CT    -4.740000   -3.660000  -25.400000    16  2652  2654  2657  2658
  2654  C     -5.510000   -2.670000  -24.530000    17  2653  2655  2668
  2655  O     -5.390000   -2.720000  -23.300000    19  2654
  2656  H     -5.450000   -3.990000  -27.380000    18  2652
  2657  H1    -4.410000   -4.470000  -24.750000    20  2653
  2658  CT    -3.490000   -3.020000  -26.010000    21  2653  2659  2660  2661
  2659  CT    -2.710000   -2.210000  -25.000000    23  2658  2662  2663  2664
  2660  CT    -2.600000   -4.080000  -26.650000    25  2658  2665  2666  2667
  2661  HC    -3.810000   -2.330000  -26.800000    22  2658
  2662  HC    -1.830000   -1.790000  -25.480000    24  2659
  2663  HC    -3.300000   -1.380000  -24.610000    24  2659
  2664  HC    -2.380000   -2.850000  -24.180000    24  2659
  2665  HC    -1.710000   -3.610000  -27.090000    26  2660
  2666  HC    -2.270000   -4.800000  -25.900000    26  2660
  2667  HC    -3.140000   -4.600000  -27.450000    26  2660
  2668  N     -6.290000   -1.780000  -25.150000     7  2654  2669  2672
  2669  CT    -7.020000   -0.780000  -24.390000     8  2668  2670  2673  2674
  2670  C     -7.960000   -1.430000  -23.370000     9  2669  2671  2678
  2671  O     -8.010000   -1.010000  -22.220000    11  2670
  2672  H     -6.350000   -1.770000  -26.160000    10  2668
  2673  H1    -6.290000   -0.180000  -23.830000    12  2669
  2674  CT    -7.770000    0.140000  -25.310000    13  2669  2675  2676  2677
  2675  HC    -8.310000    0.890000  -24.730000    14  2674
  2676  HC    -7.060000    0.640000  -25.980000    14  2674
  2677  HC    -8.480000   -0.430000  -25.910000    14  2674
  2678  N     -8.700000   -2.460000  -23.790000    55  2670  2679  2682
  2679  CT    -9.670000   -3.100000  -22.930000    56  2678  2680  2683  2684
  2680  C     -8.980000   -3.780000  -21.740000    57  2679  2681  2689
  2681  O     -9.430000   -3.630000  -20.610000    59  2680
  2682  H     -8.580000   -2.820000  -24.730000    58  2678
  2683  H1   -10.320000   -2.320000  -22.520000    60  2679
  2684  CT   -10.550000   -4.060000  -23.690000    61  2679  2685  2686  2687
  2685  OH    -9.810000   -5.180000  -24.130000    63  2684  2688
  2686  H1   -11.360000   -4.400000  -23.040000    62  2684
  2687  H1   -10.980000   -3.550000  -24.560000    62  2684
  2688  HO   -10.370000   -5.760000  -24.650000    64  2685
  2689  N     -7.850000   -4.460000  -21.980000    65  2680  2690  2693
  2690  CT    -7.140000   -5.120000  -20.910000    66  2689  2691  2694  2695
  2691  C     -6.530000   -4.090000  -19.950000    67  2690  2692  2703
  2692  O     -6.620000   -4.230000  -18.730000    69  2691
  2693  H     -7.520000   -4.560000  -22.940000    68  2689
  2694  H1    -7.860000   -5.720000  -20.350000    70  2690
  2695  CT    -6.090000   -6.080000  -21.470000    71  2690  2696  2697  2698
  2696  OH    -6.770000   -7.050000  -22.270000    73  2695  2699
  2697  CT    -5.320000   -6.760000  -20.370000    75  2695  2700  2701  2702
  2698  H1    -5.390000   -5.530000  -22.110000    72  2695
  2699  HO    -6.170000   -7.410000  -22.920000    74  2696
  2700  HC    -4.580000   -7.440000  -20.800000    76  2697
  2701  HC    -4.780000   -6.020000  -19.770000    76  2697
  2702  HC    -6.000000   -7.330000  -19.730000    76  2697
  2703  N     -5.900000   -3.050000  -20.500000   107  2691  2704  2707
  2704  CT    -5.390000   -1.970000  -19.660000   108  2703  2705  2708  2709
  2705  C     -6.500000   -1.420000  -18.780000   109  2704  2706  2723
  2706  O     -6.330000   -1.190000  -17.570000   111  2705
  2707  H     -5.790000   -2.980000  -21.510000   110  2703
  2708  H1    -4.620000   -2.380000  -19.000000   112  2704
  2709  CT    -4.740000   -0.870000  -20.520000   113  2704  2710  2716  2717
  2710  CA    -4.190000    0.250000  -19.680000   115  2709  2711  2712
  2711  CA    -5.020000    1.270000  -19.210000   116  2710  2713  2718
  2712  CA    -2.890000    0.230000  -19.230000   116  2710  2714  2719
  2713  CA    -4.540000    2.260000  -18.380000   118  2711  2715  2720
  2714  CA    -2.400000    1.230000  -18.380000   118  2712  2715  2721
  2715  CA    -3.230000    2.240000  -17.960000   120  2713  2714  2722
  2716  HC    -3.930000   -1.310000  -21.110000   114  2709
  2717  HC    -5.480000   -0.460000  -21.220000   114  2709
  2718  HA    -6.060000    1.300000  -19.530000   117  2711
  2719  HA    -2.220000   -0.560000  -19.540000   117  2712
  2720  HA    -5.190000    3.050000  -18.040000   119  2713
  2721  HA    -1.360000    1.200000  -18.060000   119  2714
  2722  HA    -2.860000    3.020000  -17.300000   121  2715
  2723  N     -7.650000   -1.140000  -19.380000   220  2705  2724  2727
  2724  CT    -8.730000   -0.500000  -18.640000   221  2723  2725  2728  2729
  2725  C     -9.280000   -1.420000  -17.550000   222  2724  2726  2737
  2726  O     -9.610000   -0.960000  -16.440000   224  2725
  2727  H     -7.750000   -1.320000  -20.380000   223  2723
  2728  H1    -8.310000    0.370000  -18.130000   225  2724
  2729  CT    -9.840000   -0.020000  -19.580000   226  2724  2730  2733  2734
  2730  C     -9.420000    1.110000  -20.490000   228  2729  2731  2732
  2731  O     -8.470000    1.830000  -20.210000   229  2730
  2732  N    -10.160000    1.290000  -21.570000   230  2730  2735  2736
  2733  HC   -10.170000   -0.860000  -20.190000   227  2729
  2734  HC   -10.690000    0.330000  -18.980000   227  2729
  2735  H     -9.870000    2.030000  -22.190000   231  2732
  2736  H    -10.930000    0.680000  -21.760000   231  2732
  2737  N     -9.410000   -2.720000  -17.850000    65  2725  2738  2741
  2738  CT    -9.980000   -3.620000  -16.850000    66  2737  2739  2742  2743
  2739  C     -9.010000   -3.750000  -15.660000    67  2738  2740  2751
  2740  O     -9.460000   -3.770000  -14.520000    69  2739
  2741  H     -9.130000   -3.060000  -18.770000    68  2737
  2742  H1   -10.890000   -3.160000  -16.460000    70  2738
  2743  CT   -10.420000   -4.940000  -17.510000    71  2738  2744  2745  2746
  2744  OH   -11.460000   -5.530000  -16.730000    73  2743  2747
  2745  CT    -9.290000   -5.940000  -17.690000    75  2743  2748  2749  2750
  2746  H1   -10.840000   -4.720000  -18.490000    72  2743
  2747  HO   -11.720000   -6.350000  -17.150000    74  2744
  2748  HC    -9.670000   -6.850000  -18.160000    76  2745
  2749  HC    -8.530000   -5.520000  -18.330000    76  2745
  2750  HC    -8.860000   -6.200000  -16.720000    76  2745
  2751  N     -7.710000   -3.830000  -15.920000    27  2739  2752  2755
  2752  CT    -6.740000   -3.950000  -14.840000    28  2751  2753  2756  2757
  2753  C     -6.630000   -2.660000  -14.030000    29  2752  2754  2770
  2754  O     -6.450000   -2.700000  -12.820000    31  2753
  2755  H     -7.380000   -3.820000  -16.880000    30  2751
  2756  H1    -7.070000   -4.730000  -14.150000    32  2752
  2757  CT    -5.380000   -4.320000  -15.430000    33  2752  2758  2761  2762
  2758  CT    -5.290000   -5.720000  -16.030000    35  2757  2759  2760  2763
  2759  CT    -4.020000   -5.900000  -16.830000    37  2758  2764  2765  2766
  2760  CT    -5.380000   -6.800000  -14.950000    39  2758  2767  2768  2769
  2761  HC    -5.130000   -3.590000  -16.210000    34  2757
  2762  HC    -4.620000   -4.240000  -14.650000    34  2757
  2763  HC    -6.130000   -5.870000  -16.710000    36  2758
  2764  HC    -4.000000   -6.900000  -17.260000    38  2759
  2765  HC    -4.000000   -5.170000  -17.640000    38  2759
  2766  HC    -3.150000   -5.750000  -16.180000    38  2759
  2767  HC    -5.300000   -7.790000  -15.410000    40  2760
  2768  HC    -4.560000   -6.690000  -14.240000    40  2760
  2769  HC    -6.330000   -6.740000  -14.420000    40  2760
  2770  N     -6.740000   -1.520000  -14.720000    65  2753  2771  2774
  2771  CT    -6.660000   -0.240000  -14.030000    66  2770  2772  2775  2776
  2772  C     -7.880000   -0.040000  -13.130000    67  2771  2773  2784
  2773  O     -7.780000    0.500000  -12.020000    69  2772
  2774  H     -6.810000   -1.530000  -15.730000    68  2770
  2775  H1    -5.780000   -0.250000  -13.380000    70  2771
  2776  CT    -6.450000    0.890000  -15.050000    71  2771  2777  2778  2779
  2777  OH    -5.170000    0.700000  -15.650000    73  2776  2780
  2778  CT    -6.500000    2.250000  -14.400000    75  2776  2781  2782  2783
  2779  H1    -7.220000    0.840000  -15.820000    72  2776
  2780  HO    -5.010000    1.360000  -16.330000    74  2777
  2781  HC    -6.340000    3.020000  -15.160000    76  2778
  2782  HC    -7.470000    2.420000  -13.930000    76  2778
  2783  HC    -5.700000    2.320000  -13.650000    76  2778
  2784  N     -9.050000   -0.510000  -13.590000     7  2772  2785  2788
  2785  CT   -10.240000   -0.460000  -12.760000     8  2784  2786  2789  2790
  2786  C    -10.030000   -1.230000  -11.450000     9  2785  2787  2794
  2787  O    -10.430000   -0.770000  -10.380000    11  2786
  2788  H     -9.120000   -0.920000  -14.520000    10  2784
  2789  H1   -10.430000    0.590000  -12.490000    12  2785
  2790  CT   -11.430000   -0.980000  -13.520000    13  2785  2791  2792  2793
  2791  HC   -12.320000   -0.940000  -12.880000    14  2790
  2792  HC   -11.600000   -0.370000  -14.410000    14  2790
  2793  HC   -11.260000   -2.020000  -13.820000    14  2790
  2794  N     -9.430000   -2.410000  -11.550000    27  2786  2795  2798
  2795  CT    -9.100000   -3.220000  -10.390000    28  2794  2796  2799  2800
  2796  C     -8.120000   -2.470000   -9.490000    29  2795  2797  2813
  2797  O     -8.350000   -2.350000   -8.280000    31  2796
  2798  H     -9.180000   -2.760000  -12.470000    30  2794
  2799  H1   -10.010000   -3.390000   -9.810000    32  2795
  2800  CT    -8.550000   -4.580000  -10.850000    33  2795  2801  2804  2805
  2801  CT    -8.120000   -5.560000   -9.750000    35  2800  2802  2803  2806
  2802  CT    -8.000000   -6.970000  -10.310000    37  2801  2807  2808  2809
  2803  CT    -6.790000   -5.170000   -9.120000    39  2801  2810  2811  2812
  2804  HC    -9.330000   -5.060000  -11.460000    34  2800
  2805  HC    -7.690000   -4.420000  -11.500000    34  2800
  2806  HC    -8.890000   -5.570000   -8.970000    36  2801
  2807  HC    -7.700000   -7.660000   -9.520000    38  2802
  2808  HC    -8.960000   -7.290000  -10.710000    38  2802
  2809  HC    -7.250000   -6.990000  -11.110000    38  2802
  2810  HC    -6.490000   -5.920000   -8.390000    40  2803
  2811  HC    -6.010000   -5.140000   -9.890000    40  2803
  2812  HC    -6.800000   -4.230000   -8.580000    40  2803
  2813  N     -7.050000   -1.940000  -10.070000    15  2796  2814  2817
  2814  CT    -5.990000   -1.290000   -9.300000    16  2813  2815  2818  2819
  2815  C     -6.540000   -0.070000   -8.550000    17  2814  2816  2829
  2816  O     -6.220000    0.130000   -7.390000    19  2815
  2817  H     -6.940000   -2.030000  -11.080000    18  2813
  2818  H1    -5.630000   -1.990000   -8.540000    20  2814
  2819  CT    -4.800000   -0.940000  -10.220000    21  2814  2820  2821  2822
  2820  CT    -3.850000    0.080000   -9.600000    23  2819  2823  2824  2825
  2821  CT    -4.070000   -2.210000  -10.620000    25  2819  2826  2827  2828
  2822  HC    -5.200000   -0.480000  -11.130000    22  2819
  2823  HC    -3.030000    0.280000  -10.290000    24  2820
  2824  HC    -4.360000    1.020000   -9.400000    24  2820
  2825  HC    -3.440000   -0.310000   -8.670000    24  2820
  2826  HC    -3.230000   -1.960000  -11.260000    26  2821
  2827  HC    -3.690000   -2.710000   -9.730000    26  2821
  2828  HC    -4.730000   -2.890000  -11.150000    26  2821
  2829  N     -7.300000    0.800000   -9.230000    27  2815  2830  2833
  2830  CT    -7.730000    2.030000   -8.580000    28  2829  2831  2834  2835
  2831  C     -8.520000    1.720000   -7.310000    29  2830  2832  2848
  2832  O     -8.390000    2.420000   -6.320000    31  2831
  2833  H     -7.550000    0.610000  -10.190000    30  2829
  2834  H1    -6.840000    2.580000   -8.250000    32  2830
  2835  CT    -8.520000    2.900000   -9.550000    33  2830  2836  2839  2840
  2836  CT    -7.740000    4.080000  -10.160000    35  2835  2837  2838  2841
  2837  CT    -6.480000    3.670000  -10.890000    37  2836  2842  2843  2844
  2838  CT    -8.630000    4.890000  -11.070000    39  2836  2845  2846  2847
  2839  HC    -8.910000    2.280000  -10.360000    34  2835
  2840  HC    -9.390000    3.310000   -9.030000    34  2835
  2841  HC    -7.430000    4.730000   -9.330000    36  2836
  2842  HC    -5.970000    4.550000  -11.290000    38  2837
  2843  HC    -5.810000    3.150000  -10.220000    38  2837
  2844  HC    -6.740000    2.990000  -11.700000    38  2837
  2845  HC    -8.070000    5.730000  -11.480000    40  2838
  2846  HC    -9.000000    4.260000  -11.880000    40  2838
  2847  HC    -9.480000    5.280000  -10.500000    40  2838
  2848  N     -9.370000    0.690000   -7.350000    15  2831  2849  2852
  2849  CT   -10.160000    0.310000   -6.190000    16  2848  2850  2853  2854
  2850  C     -9.330000   -0.460000   -5.150000    17  2849  2851  2864
  2851  O     -9.320000   -0.090000   -3.960000    19  2850
  2852  H     -9.460000    0.160000   -8.210000    18  2848
  2853  H1   -10.510000    1.220000   -5.700000    20  2849
  2854  CT   -11.390000   -0.500000   -6.630000    21  2849  2855  2856  2857
  2855  CT   -12.150000   -1.050000   -5.430000    23  2854  2858  2859  2860
  2856  CT   -12.320000    0.370000   -7.460000    25  2854  2861  2862  2863
  2857  HC   -11.060000   -1.350000   -7.240000    22  2854
  2858  HC   -13.020000   -1.610000   -5.780000    24  2855
  2859  HC   -11.530000   -1.730000   -4.840000    24  2855
  2860  HC   -12.490000   -0.230000   -4.790000    24  2855
  2861  HC   -13.190000   -0.210000   -7.780000    26  2856
  2862  HC   -12.660000    1.230000   -6.870000    26  2856
  2863  HC   -11.810000    0.730000   -8.360000    26  2856
  2864  N     -8.650000   -1.520000   -5.590000    27  2850  2865  2868
  2865  CT    -7.990000   -2.410000   -4.650000    28  2864  2866  2869  2870
  2866  C     -6.830000   -1.690000   -3.960000    29  2865  2867  2883
  2867  O     -6.620000   -1.850000   -2.750000    31  2866
  2868  H     -8.620000   -1.720000   -6.580000    30  2864
  2869  H1    -8.700000   -2.670000   -3.860000    32  2865
  2870  CT    -7.490000   -3.630000   -5.420000    33  2865  2871  2874  2875
  2871  CT    -7.830000   -4.990000   -4.830000    35  2870  2872  2873  2876
  2872  CT    -9.330000   -5.130000   -4.600000    37  2871  2877  2878  2879
  2873  CT    -7.320000   -6.060000   -5.770000    39  2871  2880  2881  2882
  2874  HC    -7.910000   -3.640000   -6.420000    34  2870
  2875  HC    -6.400000   -3.570000   -5.540000    34  2870
  2876  HC    -7.320000   -5.090000   -3.870000    36  2871
  2877  HC    -9.540000   -6.120000   -4.180000    38  2872
  2878  HC    -9.710000   -4.400000   -3.890000    38  2872
  2879  HC    -9.860000   -5.020000   -5.550000    38  2872
  2880  HC    -7.480000   -6.990000   -5.270000    40  2873
  2881  HC    -7.860000   -6.000000   -6.710000    40  2873
  2882  HC    -6.270000   -5.920000   -5.950000    40  2873
  2883  N     -6.040000   -0.920000   -4.710000   138  2866  2884  2887
  2884  CT    -4.900000   -0.250000   -4.090000   139  2883  2885  2888  2889
  2885  C     -5.370000    0.760000   -3.060000   140  2884  2886  2907
  2886  O     -4.760000    0.880000   -2.000000   142  2885
  2887  H     -6.230000   -0.760000   -5.700000   141  2883
  2888  H1    -4.320000   -1.000000   -3.550000   143  2884
  2889  CT    -3.963207    0.374672   -5.126449   144  2884  2890  2899  2900
  2890  C*    -3.168925   -0.593751   -5.958569   146  2889  2891  2892
  2891  CW    -3.601209   -1.773199   -6.468258   147  2890  2893  2901
  2892  CB    -1.788461   -0.454146   -6.411182   149  2890  2894  2895
  2893  NA    -2.596111   -2.356972   -7.212760   150  2891  2894  2902
  2894  CN    -1.454116   -1.590837   -7.205936   152  2892  2893  2896
  2895  CA    -0.792167    0.530373   -6.249040   153  2892  2897  2903
  2896  CA    -0.197398   -1.756066   -7.800718   155  2894  2898  2904
  2897  CA     0.470739    0.380428   -6.848903   157  2895  2898  2905
  2898  CA     0.771977   -0.759174   -7.614809   159  2896  2897  2906
  2899  HC    -4.524760    1.041533   -5.779439   145  2889
  2900  HC    -3.246748    0.996577   -4.587590   145  2889
  2901  H4    -4.592904   -2.182186   -6.349299   148  2891
  2902  H     -2.693680   -3.234113   -7.725027   151  2893
  2903  HA    -1.011285    1.416012   -5.670054   154  2895
  2904  HA     0.008982   -2.624958   -8.403880   156  2896
  2905  HA     1.210161    1.157112   -6.725173   158  2897
  2906  HA     1.747748   -0.860994   -8.062192   160  2898
  2907  N     -6.480000    1.470000   -3.340000    65  2885  2908  2911
  2908  CT    -6.990000    2.470000   -2.420000    66  2907  2909  2912  2913
  2909  C     -7.430000    1.820000   -1.100000    67  2908  2910  2921
  2910  O     -7.410000    2.450000   -0.030000    69  2909
  2911  H     -6.960000    1.340000   -4.220000    68  2907
  2912  H1    -6.180000    3.150000   -2.180000    70  2908
  2913  CT    -8.100000    3.290000   -3.090000    71  2908  2914  2915  2916
  2914  OH    -7.550000    3.970000   -4.210000    73  2913  2917
  2915  CT    -8.700000    4.340000   -2.180000    75  2913  2918  2919  2920
  2916  H1    -8.890000    2.620000   -3.430000    72  2913
  2917  HO    -8.260000    4.420000   -4.670000    74  2914
  2918  HC    -9.480000    4.890000   -2.720000    76  2915
  2919  HC    -9.160000    3.870000   -1.310000    76  2915
  2920  HC    -7.920000    5.030000   -1.850000    76  2915
  2921  N     -7.840000    0.550000   -1.160000     7  2909  2922  2925
  2922  CT    -8.220000   -0.170000    0.050000     8  2921  2923  2926  2927
  2923  C     -7.060000   -0.280000    1.050000     9  2922  2924  2931
  2924  O     -7.300000   -0.380000    2.250000    11  2923
  2925  H     -7.870000    0.070000   -2.050000    10  2921
  2926  H1    -9.010000    0.400000    0.540000    12  2922
  2927  CT    -8.770000   -1.540000   -0.300000    13  2922  2928  2929  2930
  2928  HC    -9.060000   -2.060000    0.620000    14  2927
  2929  HC    -9.650000   -1.440000   -0.950000    14  2927
  2930  HC    -8.010000   -2.140000   -0.800000    14  2927
  2931  N     -5.810000   -0.280000    0.560000   122  2923  2932  2935
  2932  CT    -4.660000   -0.470000    1.450000   123  2931  2933  2936  2937
  2933  C     -4.540000    0.660000    2.470000   124  2932  2934  2952
  2934  O     -4.470000    0.380000    3.670000   126  2933
  2935  H     -5.650000   -0.150000   -0.430000   125  2931
  2936  H1    -4.840000   -1.390000    2.020000   127  2932
  2937  CT    -3.336641   -0.626309    0.681230   128  2932  2938  2945  2946
  2938  CA    -3.138077   -2.009910    0.100556   130  2937  2939  2940
  2939  CA    -3.849886   -2.392370   -1.047021   131  2938  2941  2947
  2940  CA    -2.285495   -2.931424    0.737436   131  2938  2942  2948
  2941  CA    -3.722153   -3.691507   -1.564046   133  2939  2943  2949
  2942  CA    -2.184639   -4.248478    0.252375   133  2940  2943  2950
  2943  C     -2.896897   -4.620758   -0.903268   135  2941  2942  2944
  2944  OH    -2.796636   -5.884299   -1.375987   136  2943  2951
  2945  HC    -3.266247    0.120365   -0.108489   129  2937
  2946  HC    -2.511715   -0.430119    1.367940   129  2937
  2947  HA    -4.509015   -1.682810   -1.515279   132  2939
  2948  HA    -1.726832   -2.625084    1.609791   132  2940
  2949  HA    -4.274188   -3.988576   -2.442150   134  2941
  2950  HA    -1.584016   -4.979746    0.765255   134  2942
  2951  HO    -2.164063   -6.422437   -0.870102   137  2944
  2952  N     -4.480000    1.950000    2.070000    55  2933  2953  2956
  2953  CT    -4.410000    3.000000    3.090000    56  2952  2954  2957  2958
  2954  C     -5.610000    3.060000    4.010000    57  2953  2955  2963
  2955  O     -5.480000    3.430000    5.180000    59  2954
  2956  H     -4.480000    2.190000    1.090000    58  2952
  2957  H1    -3.480000    2.890000    3.660000    60  2953
  2958  CT    -4.413395    4.385437    2.417832    61  2953  2959  2960  2961
  2959  OH    -3.185512    4.695947    1.819775    63  2958  2962
  2960  H1    -5.204550    4.430980    1.667086    62  2958
  2961  H1    -4.617046    5.151594    3.164333    62  2958
  2962  HO    -2.990562    5.637341    1.988582    64  2959
  2963  N     -6.780000    2.690000    3.490000    41  2954  2964  2967
  2964  CT    -7.970000    2.680000    4.310000    42  2963  2965  2968  2969
  2965  C     -7.790000    1.650000    5.440000    43  2964  2966  2982
  2966  O     -7.980000    1.960000    6.610000    45  2965
  2967  H     -6.840000    2.400000    2.520000    44  2963
  2968  H1    -8.090000    3.660000    4.780000    46  2964
  2969  CT    -9.230000    2.400000    3.470000    47  2964  2970  2971  2973
  2970  CT    -9.510000    3.560000    2.500000    49  2969  2972  2974  2975
  2971  CT   -10.430000    2.110000    4.370000    51  2969  2976  2977  2978
  2972  CT   -10.610000    3.300000    1.490000    53  2970  2979  2980  2981
  2973  HC    -9.050000    1.500000    2.870000    48  2969
  2974  HC    -9.770000    4.450000    3.080000    50  2970
  2975  HC    -8.600000    3.790000    1.940000    50  2970
  2976  HC   -11.320000    1.900000    3.770000    52  2971
  2977  HC   -10.260000    1.220000    4.990000    52  2971
  2978  HC   -10.630000    2.970000    5.020000    52  2971
  2979  HC   -10.720000    4.170000    0.840000    54  2972
  2980  HC   -10.360000    2.430000    0.880000    54  2972
  2981  HC   -11.560000    3.130000    1.990000    54  2972
  2982  N     -7.340000    0.440000    5.080000    27  2965  2983  2986
  2983  CT    -7.190000   -0.600000    6.080000    28  2982  2984  2987  2988
  2984  C     -6.100000   -0.210000    7.080000    29  2983  2985  3001
  2985  O     -6.220000   -0.460000    8.290000    31  2984
  2986  H     -7.140000    0.230000    4.110000    30  2982
  2987  H1    -8.140000   -0.710000    6.610000    32  2983
  2988  CT    -6.850000   -1.920000    5.390000    33  2983  2989  2992  2993
  2989  CT    -6.680000   -3.110000    6.320000    35  2988  2990  2991  2994
  2990  CT    -7.900000   -3.330000    7.230000    37  2989  2995  2996  2997
  2991  CT    -6.420000   -4.370000    5.520000    39  2989  2998  2999  3000
  2992  HC    -7.650000   -2.150000    4.680000    34  2988
  2993  HC    -5.920000   -1.790000    4.820000    34  2988
  2994  HC    -5.810000   -2.930000    6.950000    36  2989
  2995  HC    -7.730000   -4.190000    7.870000    38  2990
  2996  HC    -8.060000   -2.460000    7.870000    38  2990
  2997  HC    -8.790000   -3.500000    6.620000    38  2990
  2998  HC    -6.280000   -5.220000    6.190000    40  2991
  2999  HC    -7.260000   -4.570000    4.850000    40  2991
  3000  HC    -5.520000   -4.240000    4.930000    40  2991
  3001  N     -5.010000    0.380000    6.590000   138  2984  3002  3005
  3002  CT    -3.900000    0.710000    7.460000   139  3001  3003  3006  3007
  3003  C     -4.340000    1.710000    8.530000   140  3002  3004  3025
  3004  O     -4.010000    1.550000    9.700000   142  3003
  3005  H     -4.950000    0.560000    5.590000   141  3001
  3006  H1    -3.570000   -0.200000    7.980000   143  3002
  3007  CT    -2.791837    1.294622    6.575178   144  3002  3008  3017  3018
  3008  C*    -1.428803    1.425683    7.171706   146  3007  3009  3010
  3009  CW    -0.409353    0.590917    6.883209   147  3008  3011  3019
  3010  CB    -0.879239    2.448004    8.065130   149  3008  3012  3013
  3011  NA     0.736741    1.043170    7.496392   150  3009  3012  3020
  3012  CN     0.518142    2.202324    8.203521   152  3010  3011  3014
  3013  CA    -1.390776    3.569976    8.754608   153  3010  3015  3021
  3014  CA     1.370569    3.046307    8.928668   155  3012  3016  3022
  3015  CA    -0.553132    4.404351    9.521978   157  3013  3016  3023
  3016  CA     0.829287    4.158985    9.593906   159  3014  3015  3024
  3017  HC    -2.692863    0.661471    5.692255   145  3007
  3018  HC    -3.100542    2.277894    6.218467   145  3007
  3019  H4    -0.493639   -0.265380    6.226291   148  3009
  3020  H      1.640424    0.607982    7.360668   151  3011
  3021  HA    -2.444344    3.787445    8.685085   154  3013
  3022  HA     2.424669    2.836012    8.959070   156  3014
  3023  HA    -0.973133    5.257441   10.037895   158  3015
  3024  HA     1.464682    4.828697   10.156034   160  3016
  3025  N     -5.110000    2.730000    8.130000    41  3003  3026  3029
  3026  CT    -5.400000    3.800000    9.070000    42  3025  3027  3030  3031
  3027  C     -6.520000    3.370000   10.040000    43  3026  3028  3044
  3028  O     -6.610000    3.910000   11.130000    45  3027
  3029  H     -5.450000    2.770000    7.180000    44  3025
  3030  H1    -4.510000    3.910000    9.680000    46  3026
  3031  CT    -5.670000    5.140000    8.370000    47  3026  3032  3033  3035
  3032  CT    -5.370000    6.330000    9.280000    49  3031  3034  3036  3037
  3033  CT    -7.090000    5.210000    7.810000    51  3031  3038  3039  3040
  3034  CT    -3.910000    6.450000    9.690000    53  3032  3041  3042  3043
  3035  HC    -4.990000    5.210000    7.530000    48  3031
  3036  HC    -5.650000    7.250000    8.770000    50  3032
  3037  HC    -5.980000    6.250000   10.190000    50  3032
  3038  HC    -7.240000    6.170000    7.310000    52  3033
  3039  HC    -7.240000    4.410000    7.080000    52  3033
  3040  HC    -7.830000    5.120000    8.610000    52  3033
  3041  HC    -3.740000    7.300000   10.310000    54  3034
  3042  HC    -3.570000    5.580000   10.250000    54  3034
  3043  HC    -3.290000    6.560000    8.800000    54  3034
  3044  N     -7.390000    2.420000    9.640000    41  3027  3045  3048
  3045  CT    -8.430000    1.960000   10.570000    42  3044  3046  3049  3050
  3046  C     -7.910000    0.840000   11.470000    43  3045  3047  3063
  3047  O     -8.520000    0.500000   12.480000    45  3046
  3048  H     -7.320000    2.020000    8.710000    44  3044
  3049  H1    -8.710000    2.790000   11.230000    46  3045
  3050  CT    -9.730000    1.530000    9.850000    47  3045  3051  3052  3054
  3051  CT    -9.550000    0.220000    9.080000    49  3050  3053  3055  3056
  3052  CT   -10.280000    2.660000    9.000000    51  3050  3057  3058  3059
  3053  CT   -10.820000   -0.250000    8.420000    53  3051  3060  3061  3062
  3054  HC   -10.480000    1.330000   10.630000    48  3050
  3055  HC    -8.790000    0.360000    8.320000    50  3051
  3056  HC    -9.210000   -0.570000    9.750000    50  3051
  3057  HC   -11.220000    2.390000    8.520000    52  3052
  3058  HC   -10.480000    3.530000    9.640000    52  3052
  3059  HC    -9.560000    2.960000    8.230000    52  3052
  3060  HC   -10.620000   -1.190000    7.900000    54  3053
  3061  HC   -11.600000   -0.410000    9.170000    54  3053
  3062  HC   -11.170000    0.460000    7.670000    54  3053
  3063  N     -6.770000    0.270000   11.080000     1  3046  3064  3067
  3064  CT    -6.200000   -0.890000   11.730000     2  3063  3065  3068  3069
  3065  C     -5.160000   -0.530000   12.780000     3  3064  3066  3070
  3066  O     -5.140000    0.580000   13.310000     5  3065
  3067  H     -6.270000    0.610000   10.270000     4  3063
  3068  H1    -6.980000   -1.460000   12.210000     6  3064
  3069  H1    -5.730000   -1.520000   10.970000     6  3064
  3070  N     -4.300000   -1.500000   13.070000    65  3065  3071  3074
  3071  CT    -3.430000   -1.430000   14.230000    66  3070  3072  3075  3076
  3072  C     -2.460000   -0.260000   14.160000    67  3071  3073  3084
  3073  O     -2.070000    0.290000   15.190000    69  3072
  3074  H     -4.220000   -2.330000   12.470000    68  3070
  3075  H1    -4.060000   -1.280000   15.110000    70  3071
  3076  CT    -2.640000   -2.730000   14.420000    71  3071  3077  3078  3079
  3077  OH    -1.830000   -2.930000   13.260000    73  3076  3080
  3078  CT    -3.520000   -3.910000   14.690000    75  3076  3081  3082  3083
  3079  H1    -1.970000   -2.610000   15.280000    72  3076
  3080  HO    -1.390000   -3.780000   13.310000    74  3077
  3081  HC    -2.900000   -4.800000   14.810000    76  3078
  3082  HC    -4.090000   -3.740000   15.600000    76  3078
  3083  HC    -4.210000   -4.070000   13.860000    76  3078
  3084  N     -2.080000    0.130000   12.950000   661  3072  3085  3088
  3085  CT    -1.070000    1.160000   12.760000   662  3084  3086  3089  3090
  3086  C     -1.640000    2.570000   12.970000   663  3085  3087  3100
  3087  O     -0.890000    3.520000   13.220000   665  3086
  3088  H     -2.470000   -0.350000   12.140000   664  3084
  3089  H1    -0.290000    0.990000   13.500000   666  3085
  3090  CT    -0.500000    1.060000   11.340000   667  3085  3091  3095  3096
  3091  CT     0.130000   -0.280000   11.020000   669  3090  3092  3097  3098
  3092  C     -0.800000   -1.340000   10.420000   671  3091  3093  3094
  3093  O     -2.060000   -1.160000   10.460000   672  3092
  3094  OH    -0.290000   -2.360000    9.880000   673  3092  3099
  3095  HC    -1.290000    1.270000   10.620000   668  3090
  3096  HC     0.260000    1.830000   11.230000   668  3090
  3097  HC     0.930000   -0.100000   10.300000   670  3091
  3098  HC     0.580000   -0.700000   11.930000   670  3091
  3099  HO     0.680000   -2.410000    9.920000   674  3094
  3100  N     -2.950000    2.710000   12.820000     1  3086  3101  3104
  3101  CT    -3.590000    4.010000   12.860000     2  3100  3102  3105  3106
  3102  C     -4.530000    4.140000   14.050000     3  3101  3103  3107
  3103  O     -4.090000    4.140000   15.200000     5  3102
  3104  H     -3.530000    1.890000   12.670000     4  3100
  3105  H1    -2.850000    4.810000   12.930000     6  3101
  3106  H1    -4.150000    4.150000   11.940000     6  3101
  3107  N     -5.830000    4.150000   13.770000     7  3102  3108  3111
  3108  CT    -6.840000    4.420000   14.770000     8  3107  3109  3112  3113
  3109  C     -7.060000    3.220000   15.690000     9  3108  3110  3117
  3110  O     -7.610000    3.380000   16.780000    11  3109
  3111  H     -6.130000    4.010000   12.810000    10  3107
  3112  H1    -6.510000    5.250000   15.400000    12  3108
  3113  CT    -8.130000    4.800000   14.090000    13  3108  3114  3115  3116
  3114  HC    -8.900000    5.000000   14.840000    14  3113
  3115  HC    -7.980000    5.700000   13.490000    14  3113
  3116  HC    -8.470000    3.990000   13.440000    14  3113
  3117  N     -6.680000    2.010000   15.250000     1  3109  3118  3121
  3118  CT    -6.790000    0.830000   16.090000     2  3117  3119  3122  3123
  3119  C     -8.220000    0.330000   16.280000     3  3118  3120  3124
  3120  O     -8.530000   -0.280000   17.300000     5  3119
  3121  H     -6.260000    1.900000   14.330000     4  3117
  3122  H1    -6.210000    0.020000   15.640000     6  3118
  3123  H1    -6.370000    1.050000   17.070000     6  3118
  3124  N     -9.100000    0.570000   15.300000    15  3119  3125  3128
  3125  CT   -10.460000    0.070000   15.360000    16  3124  3126  3129  3130
  3126  C    -10.480000   -1.420000   15.030000    17  3125  3127  3140
  3127  O    -11.150000   -2.210000   15.700000    19  3126
  3128  H     -8.790000    1.070000   14.480000    18  3124
  3129  H1   -10.830000    0.190000   16.380000    20  3125
  3130  CT   -11.380000    0.860000   14.420000    21  3125  3131  3132  3133
  3131  CT   -12.790000    0.320000   14.470000    23  3130  3134  3135  3136
  3132  CT   -11.340000    2.350000   14.720000    25  3130  3137  3138  3139
  3133  HC   -11.020000    0.730000   13.390000    22  3130
  3134  HC   -13.430000    0.900000   13.790000    24  3131
  3135  HC   -12.820000   -0.730000   14.150000    24  3131
  3136  HC   -13.180000    0.400000   15.490000    24  3131
  3137  HC   -12.000000    2.890000   14.030000    26  3132
  3138  HC   -11.670000    2.530000   15.750000    26  3132
  3139  HC   -10.330000    2.740000   14.600000    26  3132
  3140  N     -9.790000   -1.760000   13.940000    15  3126  3141  3144
  3141  CT    -9.610000   -3.110000   13.450000    16  3140  3142  3145  3146
  3142  C     -8.330000   -3.670000   14.080000    17  3141  3143  3156
  3143  O     -7.290000   -3.020000   14.010000    19  3142
  3144  H     -9.310000   -1.020000   13.440000    18  3140
  3145  H1   -10.460000   -3.720000   13.760000    20  3141
  3146  CT    -9.560000   -3.090000   11.910000    21  3141  3147  3148  3149
  3147  CT    -9.360000   -4.480000   11.330000    23  3146  3150  3151  3152
  3148  CT   -10.840000   -2.470000   11.320000    25  3146  3153  3154  3155
  3149  HC    -8.720000   -2.480000   11.590000    22  3146
  3150  HC    -9.320000   -4.420000   10.240000    24  3147
  3151  HC    -8.410000   -4.890000   11.680000    24  3147
  3152  HC   -10.190000   -5.120000   11.640000    24  3147
  3153  HC   -10.780000   -2.480000   10.230000    26  3148
  3154  HC   -11.710000   -3.050000   11.630000    26  3148
  3155  HC   -10.950000   -1.440000   11.650000    26  3148
  3156  N     -8.410000   -4.860000   14.690000     1  3142  3157  3160
  3157  CT    -7.260000   -5.530000   15.280000     2  3156  3158  3161  3162
  3158  C     -6.380000   -6.260000   14.270000     3  3157  3159  3163
  3159  O     -6.710000   -6.360000   13.080000     5  3158
  3160  H     -9.310000   -5.300000   14.730000     4  3156
  3161  H1    -6.650000   -4.780000   15.800000     6  3157
  3162  H1    -7.620000   -6.250000   16.020000     6  3157
  3163  N     -5.270000   -6.810000   14.770000    27  3158  3164  3167
  3164  CT    -4.260000   -7.430000   13.940000    28  3163  3165  3168  3169
  3165  C     -4.810000   -8.620000   13.160000    29  3164  3166  3182
  3166  O     -4.350000   -8.890000   12.050000    31  3165
  3167  H     -5.070000   -6.720000   15.760000    30  3163
  3168  H1    -3.920000   -6.680000   13.210000    32  3164
  3169  CT    -3.090000   -7.890000   14.810000    33  3164  3170  3173  3174
  3170  CT    -1.910000   -8.540000   14.080000    35  3169  3171  3172  3175
  3171  CT    -1.300000   -7.580000   13.090000    37  3170  3176  3177  3178
  3172  CT    -0.860000   -9.030000   15.080000    39  3170  3179  3180  3181
  3173  HC    -2.710000   -7.030000   15.360000    34  3169
  3174  HC    -3.460000   -8.610000   15.550000    34  3169
  3175  HC    -2.260000   -9.420000   13.530000    36  3170
  3176  HC    -0.460000   -8.060000   12.580000    38  3171
  3177  HC    -2.030000   -7.290000   12.330000    38  3171
  3178  HC    -0.940000   -6.690000   13.610000    38  3171
  3179  HC    -0.020000   -9.500000   14.550000    40  3172
  3180  HC    -0.470000   -8.200000   15.670000    40  3172
  3181  HC    -1.290000   -9.780000   15.750000    40  3172
  3182  N     -5.750000   -9.370000   13.750000     1  3165  3183  3186
  3183  CT    -6.260000  -10.560000   13.100000     2  3182  3184  3187  3188
  3184  C     -7.080000  -10.220000   11.850000     3  3183  3185  3189
  3185  O     -6.800000  -10.690000   10.740000     5  3184
  3186  H     -6.060000   -9.070000   14.650000     4  3182
  3187  H1    -5.420000  -11.200000   12.800000     6  3183
  3188  H1    -6.880000  -11.090000   13.800000     6  3183
  3189  N     -8.120000   -9.400000   12.040000    41  3184  3190  3193
  3190  CT    -8.950000   -8.970000   10.930000    42  3189  3191  3194  3195
  3191  C     -8.100000   -8.200000    9.920000    43  3190  3192  3208
  3192  O     -8.250000   -8.380000    8.710000    45  3191
  3193  H     -8.310000   -9.020000   12.950000    44  3189
  3194  H1    -9.320000   -9.860000   10.410000    46  3190
  3195  CT   -10.180000   -8.170000   11.410000    47  3190  3196  3197  3199
  3196  CT   -11.110000   -9.030000   12.280000    49  3195  3198  3200  3201
  3197  CT   -10.910000   -7.540000   10.240000    51  3195  3202  3203  3204
  3198  CT   -12.310000   -8.280000   12.850000    53  3196  3205  3206  3207
  3199  HC    -9.810000   -7.350000   12.040000    48  3195
  3200  HC   -11.480000   -9.870000   11.680000    50  3196
  3201  HC   -10.540000   -9.440000   13.120000    50  3196
  3202  HC   -11.760000   -6.940000   10.570000    52  3197
  3203  HC   -10.260000   -6.850000    9.690000    52  3197
  3204  HC   -11.260000   -8.310000    9.550000    52  3197
  3205  HC   -12.910000   -8.960000   13.460000    54  3198
  3206  HC   -11.970000   -7.460000   13.480000    54  3198
  3207  HC   -12.950000   -7.890000   12.060000    54  3198
  3208  N     -7.190000   -7.360000   10.380000   232  3191  3209  3212
  3209  CT    -6.350000   -6.620000    9.460000   233  3208  3210  3213  3214
  3210  C     -5.490000   -7.550000    8.610000   234  3209  3211  3223
  3211  O     -5.340000   -7.330000    7.410000   236  3210
  3212  H     -7.050000   -7.190000   11.370000   235  3208
  3213  H1    -6.990000   -6.050000    8.780000   237  3209
  3214  CT    -5.510000   -5.640000   10.260000   238  3209  3215  3219  3220
  3215  CT    -4.790000   -4.680000    9.370000   240  3214  3216  3221  3222
  3216  C     -3.900000   -3.740000   10.130000   242  3215  3217  3218
  3217  O2    -3.750000   -3.930000   11.380000   243  3216
  3218  O2    -3.360000   -2.850000    9.460000   243  3216
  3219  HC    -6.160000   -5.070000   10.930000   239  3214
  3220  HC    -4.790000   -6.210000   10.860000   239  3214
  3221  HC    -4.180000   -5.240000    8.660000   241  3215
  3222  HC    -5.540000   -4.100000    8.820000   241  3215
  3223  N     -4.880000   -8.570000    9.230000    65  3210  3224  3227
  3224  CT    -4.030000   -9.490000    8.470000    66  3223  3225  3228  3229
  3225  C     -4.860000  -10.280000    7.460000    67  3224  3226  3237
  3226  O     -4.430000  -10.490000    6.320000    69  3225
  3227  H     -4.970000   -8.700000   10.230000    68  3223
  3228  H1    -3.310000   -8.890000    7.900000    70  3224
  3229  CT    -3.230000  -10.410000    9.410000    71  3224  3230  3231  3232
  3230  OH    -2.430000   -9.600000   10.280000    73  3229  3233
  3231  CT    -2.330000  -11.370000    8.680000    75  3229  3234  3235  3236
  3232  H1    -3.930000  -10.990000   10.020000    72  3229
  3233  HO    -1.950000  -10.170000   10.880000    74  3230
  3234  HC    -1.780000  -12.000000    9.390000    76  3231
  3235  HC    -2.910000  -12.010000    8.010000    76  3231
  3236  HC    -1.610000  -10.810000    8.090000    76  3231
  3237  N     -6.050000  -10.710000    7.880000    27  3225  3238  3241
  3238  CT    -6.980000  -11.370000    6.960000    28  3237  3239  3242  3243
  3239  C     -7.250000  -10.480000    5.740000    29  3238  3240  3256
  3240  O     -7.150000  -10.920000    4.590000    31  3239
  3241  H     -6.330000  -10.560000    8.840000    30  3237
  3242  H1    -6.520000  -12.300000    6.600000    32  3238
  3243  CT    -8.300000  -11.700000    7.680000    33  3238  3244  3247  3248
  3244  CT    -9.480000  -12.070000    6.790000    35  3243  3245  3246  3249
  3245  CT    -9.200000  -13.320000    5.970000    37  3244  3250  3251  3252
  3246  CT   -10.710000  -12.250000    7.660000    39  3244  3253  3254  3255
  3247  HC    -8.110000  -12.520000    8.370000    34  3243
  3248  HC    -8.590000  -10.840000    8.280000    34  3243
  3249  HC    -9.690000  -11.250000    6.100000    36  3244
  3250  HC   -10.070000  -13.550000    5.340000    38  3245
  3251  HC    -8.340000  -13.160000    5.320000    38  3245
  3252  HC    -9.000000  -14.160000    6.630000    38  3245
  3253  HC   -11.570000  -12.510000    7.030000    40  3246
  3254  HC   -10.540000  -13.060000    8.380000    40  3246
  3255  HC   -10.930000  -11.320000    8.190000    40  3246
  3256  N     -7.620000   -9.220000    5.990000    27  3239  3257  3260
  3257  CT    -8.030000   -8.370000    4.890000    28  3256  3258  3261  3262
  3258  C     -6.840000   -7.970000    4.020000    29  3257  3259  3275
  3259  O     -7.010000   -7.930000    2.790000    31  3258
  3260  H     -7.640000   -8.870000    6.940000    30  3256
  3261  H1    -8.680000   -8.940000    4.230000    32  3257
  3262  CT    -8.780000   -7.150000    5.430000    33  3257  3263  3266  3267
  3263  CT   -10.150000   -7.460000    6.050000    35  3262  3264  3265  3268
  3264  CT   -10.800000   -6.180000    6.550000    37  3263  3269  3270  3271
  3265  CT   -11.070000   -8.180000    5.070000    39  3263  3272  3273  3274
  3266  HC    -8.160000   -6.660000    6.190000    34  3262
  3267  HC    -8.930000   -6.450000    4.600000    34  3262
  3268  HC   -10.010000   -8.120000    6.910000    36  3263
  3269  HC   -11.770000   -6.410000    6.990000    38  3264
  3270  HC   -10.160000   -5.720000    7.310000    38  3264
  3271  HC   -10.940000   -5.480000    5.720000    38  3264
  3272  HC   -12.030000   -8.380000    5.550000    40  3265
  3273  HC   -11.230000   -7.560000    4.180000    40  3265
  3274  HC   -10.650000   -9.140000    4.780000    40  3265
  3275  N     -5.640000   -7.760000    4.580000   107  3258  3276  3279
  3276  CT    -4.490000   -7.520000    3.720000   108  3275  3277  3280  3281
  3277  C     -4.190000   -8.770000    2.880000   109  3276  3278  3295
  3278  O     -3.730000   -8.640000    1.750000   111  3277
  3279  H     -5.530000   -7.760000    5.590000   110  3275
  3280  H1    -4.740000   -6.720000    3.020000   112  3276
  3281  CT    -3.226815   -7.127045    4.511154   113  3276  3282  3288  3289
  3282  CA    -3.062662   -5.647722    4.817271   115  3281  3283  3284
  3283  CA    -3.170366   -4.676936    3.797751   116  3282  3285  3290
  3284  CA    -2.762183   -5.237007    6.127711   116  3282  3286  3291
  3285  CA    -3.044782   -3.308124    4.105720   118  3283  3287  3292
  3286  CA    -2.602939   -3.872903    6.423671   118  3284  3287  3293
  3287  CA    -2.765184   -2.904918    5.420939   120  3285  3286  3294
  3288  HC    -3.191446   -7.706413    5.435572   114  3281
  3289  HC    -2.350423   -7.414014    3.927361   114  3281
  3290  HA    -3.390062   -4.969918    2.782077   117  3283
  3291  HA    -2.677040   -5.965612    6.920974   117  3284
  3292  HA    -3.195468   -2.556118    3.346337   119  3285
  3293  HA    -2.400741   -3.565860    7.438878   119  3286
  3294  HA    -2.703529   -1.855228    5.672842   121  3287
  3295  N     -4.420000   -9.960000    3.440000   258  3277  3296  3299
  3296  CT    -4.190000  -11.180000    2.680000   259  3295  3297  3300  3301
  3297  C     -5.160000  -11.280000    1.500000   260  3296  3298  3312
  3298  O     -4.750000  -11.610000    0.380000   262  3297
  3299  H     -4.760000  -10.010000    4.390000   261  3295
  3300  H1    -3.200000  -11.140000    2.250000   263  3296
  3301  CT    -4.280000  -12.410000    3.600000   264  3296  3302  3305  3306
  3302  CT    -4.000000  -13.710000    2.870000   266  3301  3303  3307  3308
  3303  S     -5.470000  -14.490000    2.190000   268  3302  3304
  3304  CT    -6.200000  -15.030000    3.740000   269  3303  3309  3310  3311
  3305  HC    -3.560000  -12.320000    4.410000   265  3301
  3306  HC    -5.270000  -12.450000    4.060000   265  3301
  3307  H1    -3.290000  -13.510000    2.060000   267  3302
  3308  H1    -3.530000  -14.400000    3.570000   267  3302
  3309  H1    -7.140000  -15.560000    3.540000   270  3304
  3310  H1    -5.510000  -15.710000    4.250000   270  3304
  3311  H1    -6.410000  -14.180000    4.380000   270  3304
  3312  N     -6.430000  -10.920000    1.720000    15  3297  3313  3316
  3313  CT    -7.380000  -10.940000    0.630000    16  3312  3314  3317  3318
  3314  C     -7.010000   -9.910000   -0.440000    17  3313  3315  3328
  3315  O     -7.040000  -10.200000   -1.640000    19  3314
  3316  H     -6.720000  -10.660000    2.660000    18  3312
  3317  H1    -7.330000  -11.930000    0.160000    20  3313
  3318  CT    -8.810000  -10.710000    1.110000    21  3313  3319  3320  3321
  3319  CT    -9.760000  -10.590000   -0.070000    23  3318  3322  3323  3324
  3320  CT    -9.260000  -11.820000    2.040000    25  3318  3325  3326  3327
  3321  HC    -8.850000   -9.770000    1.670000    22  3318
  3322  HC   -10.780000  -10.430000    0.290000    24  3319
  3323  HC    -9.510000   -9.740000   -0.710000    24  3319
  3324  HC    -9.730000  -11.510000   -0.670000    24  3319
  3325  HC   -10.280000  -11.630000    2.370000    26  3320
  3326  HC    -9.220000  -12.780000    1.520000    26  3320
  3327  HC    -8.620000  -11.870000    2.920000    26  3320
  3328  N     -6.650000   -8.720000    0.010000    27  3314  3329  3332
  3329  CT    -6.250000   -7.670000   -0.930000    28  3328  3330  3333  3334
  3330  C     -5.030000   -8.130000   -1.740000    29  3329  3331  3347
  3331  O     -4.970000   -7.980000   -2.960000    31  3330
  3332  H     -6.650000   -8.530000    1.010000    30  3328
  3333  H1    -7.060000   -7.510000   -1.640000    32  3329
  3334  CT    -5.930000   -6.360000   -0.200000    33  3329  3335  3338  3339
  3335  CT    -7.130000   -5.650000    0.410000    35  3334  3336  3337  3340
  3336  CT    -6.680000   -4.480000    1.260000    37  3335  3341  3342  3343
  3337  CT    -8.140000   -5.190000   -0.630000    39  3335  3344  3345  3346
  3338  HC    -5.200000   -6.570000    0.590000    34  3334
  3339  HC    -5.470000   -5.680000   -0.910000    34  3334
  3340  HC    -7.660000   -6.350000    1.060000    36  3335
  3341  HC    -7.550000   -3.990000    1.710000    38  3336
  3342  HC    -6.030000   -4.830000    2.060000    38  3336
  3343  HC    -6.130000   -3.760000    0.640000    38  3336
  3344  HC    -8.980000   -4.700000   -0.140000    40  3337
  3345  HC    -7.660000   -4.490000   -1.320000    40  3337
  3346  HC    -8.530000   -6.040000   -1.190000    40  3337
  3347  N     -4.030000   -8.670000   -1.040000   210  3330  3348  3351
  3348  CT    -2.790000   -9.120000   -1.670000   211  3347  3349  3352  3353
  3349  C     -3.080000  -10.200000   -2.710000   212  3348  3350  3359
  3350  O     -2.560000  -10.160000   -3.830000   214  3349
  3351  H     -4.100000   -8.740000   -0.030000   213  3347
  3352  H1    -2.350000   -8.270000   -2.210000   215  3348
  3353  CT    -1.789724   -9.622602   -0.626381   216  3348  3354  3357  3358
  3354  C     -0.959189   -8.505926   -0.015019   218  3353  3355  3356
  3355  O2    -0.732487   -7.463094   -0.684639   219  3354
  3356  O2    -0.327942   -8.753570    1.028830   219  3354
  3357  HC    -2.300183  -10.196812    0.146865   217  3353
  3358  HC    -1.081536  -10.284279   -1.117769   217  3353
  3359  N     -3.860000  -11.210000   -2.350000    15  3349  3360  3363
  3360  CT    -4.120000  -12.290000   -3.280000    16  3359  3361  3364  3365
  3361  C     -4.890000  -11.760000   -4.490000    17  3360  3362  3375
  3362  O     -4.610000  -12.130000   -5.640000    19  3361
  3363  H     -4.260000  -11.230000   -1.410000    18  3359
  3364  H1    -3.160000  -12.660000   -3.650000    20  3360
  3365  CT    -4.830000  -13.470000   -2.590000    21  3360  3366  3367  3368
  3366  CT    -5.290000  -14.510000   -3.580000    23  3365  3369  3370  3371
  3367  CT    -3.910000  -14.080000   -1.550000    25  3365  3372  3373  3374
  3368  HC    -5.720000  -13.090000   -2.080000    22  3365
  3369  HC    -5.780000  -15.330000   -3.050000    24  3366
  3370  HC    -6.010000  -14.090000   -4.290000    24  3366
  3371  HC    -4.430000  -14.910000   -4.130000    24  3366
  3372  HC    -4.410000  -14.910000   -1.050000    26  3367
  3373  HC    -3.000000  -14.450000   -2.030000    26  3367
  3374  HC    -3.630000  -13.350000   -0.800000    26  3367
  3375  N     -5.870000  -10.870000   -4.260000    65  3361  3376  3379
  3376  CT    -6.660000  -10.320000   -5.350000    66  3375  3377  3380  3381
  3377  C     -5.810000   -9.450000   -6.280000    67  3376  3378  3389
  3378  O     -5.890000   -9.550000   -7.510000    69  3377
  3379  H     -6.100000  -10.590000   -3.310000    68  3375
  3380  H1    -7.050000  -11.150000   -5.940000    70  3376
  3381  CT    -7.850000   -9.510000   -4.830000    71  3376  3382  3383  3384
  3382  OH    -8.620000  -10.350000   -3.970000    73  3381  3385
  3383  CT    -8.740000   -8.990000   -5.940000    75  3381  3386  3387  3388
  3384  H1    -7.480000   -8.690000   -4.220000    72  3381
  3385  HO    -9.340000   -9.840000   -3.610000    74  3382
  3386  HC    -9.570000   -8.420000   -5.510000    76  3383
  3387  HC    -8.200000   -8.390000   -6.670000    76  3383
  3388  HC    -9.150000   -9.840000   -6.500000    76  3383
  3389  N     -4.980000   -8.590000   -5.690000     7  3377  3390  3393
  3390  CT    -4.180000   -7.620000   -6.430000     8  3389  3391  3394  3395
  3391  C     -2.990000   -8.260000   -7.130000     9  3390  3392  3399
  3392  O     -2.370000   -7.620000   -7.990000    11  3391
  3393  H     -4.900000   -8.590000   -4.680000    10  3389
  3394  H1    -4.810000   -7.170000   -7.200000    12  3390
  3395  CT    -3.657040   -6.559817   -5.447702    13  3390  3396  3397  3398
  3396  HC    -3.195584   -5.749708   -6.008574    14  3395
  3397  HC    -4.457217   -6.151464   -4.832769    14  3395
  3398  HC    -2.918445   -7.009498   -4.783214    14  3395
  3399  N     -2.640000   -9.510000   -6.770000   271  3391  3400  3403
  3400  CT    -1.500000  -10.200000   -7.350000   272  3399  3401  3404  3405
  3401  C     -1.980000  -11.350000   -8.210000   273  3400  3402  3419
  3402  O     -1.780000  -11.330000   -9.430000   275  3401
  3403  H     -3.170000   -9.970000   -6.040000   274  3399
  3404  H1    -0.960000   -9.530000   -8.030000   276  3400
  3405  CT    -0.497413  -10.651989   -6.274642   277  3400  3406  3410  3411
  3406  CT     0.154696   -9.432838   -5.609764   279  3405  3407  3412  3413
  3407  CT     1.017149   -9.841043   -4.405397   281  3406  3408  3414  3415
  3408  CT     1.666687   -8.682009   -3.690364   283  3407  3409  3416  3417
  3409  N3     0.649713   -7.705474   -3.268448   285  3408  3418  3759
  3410  HC    -1.004973  -11.263164   -5.527803   278  3405
  3411  HC     0.282306  -11.257976   -6.740759   278  3405
  3412  HC     0.770714   -8.915844   -6.345279   280  3406
  3413  HC    -0.630368   -8.755193   -5.277088   280  3406
  3414  HC     0.397675  -10.379078   -3.693650   282  3407
  3415  HC     1.799625  -10.516851   -4.756009   282  3407
  3416  HP     2.168344   -9.040896   -2.812524   284  3408
  3417  HP     2.365153   -8.196872   -4.345787   284  3408
  3418  H      0.026727   -7.957220   -2.505978   286  3409
  3419  N     -2.590000  -12.370000   -7.590000    15  3401  3420  3423
  3420  CT    -3.030000  -13.520000   -8.370000    16  3419  3421  3424  3425
  3421  C     -4.230000  -13.140000   -9.250000    17  3420  3422  3435
  3422  O     -4.310000  -13.530000  -10.430000    19  3421
  3423  H     -2.770000  -12.330000   -6.600000    18  3419
  3424  H1    -2.220000  -13.810000   -9.050000    20  3420
  3425  CT    -3.320000  -14.730000   -7.460000    21  3420  3426  3427  3428
  3426  CT    -3.800000  -15.900000   -8.300000    23  3425  3429  3430  3431
  3427  CT    -2.120000  -15.130000   -6.620000    25  3425  3432  3433  3434
  3428  HC    -4.130000  -14.460000   -6.770000    22  3425
  3429  HC    -4.010000  -16.760000   -7.650000    24  3426
  3430  HC    -4.720000  -15.650000   -8.830000    24  3426
  3431  HC    -3.030000  -16.180000   -9.030000    24  3426
  3432  HC    -2.370000  -15.990000   -5.990000    26  3427
  3433  HC    -1.290000  -15.410000   -7.270000    26  3427
  3434  HC    -1.810000  -14.310000   -5.970000    26  3427
  3435  N     -5.180000  -12.370000   -8.720000     1  3421  3436  3439
  3436  CT    -6.330000  -11.950000   -9.500000     2  3435  3437  3440  3441
  3437  C     -5.940000  -11.100000  -10.710000     3  3436  3438  3442
  3438  O     -6.320000  -11.380000  -11.850000     5  3437
  3439  H     -5.090000  -12.070000   -7.750000     4  3435
  3440  H1    -6.860000  -12.840000   -9.860000     6  3436
  3441  H1    -7.010000  -11.370000   -8.870000     6  3436
  3442  N     -5.160000  -10.060000  -10.420000   107  3437  3443  3446
  3443  CT    -4.610000   -9.200000  -11.470000   108  3442  3444  3447  3448
  3444  C     -3.880000  -10.060000  -12.510000   109  3443  3445  3462
  3445  O     -4.080000   -9.900000  -13.720000   111  3444
  3446  H     -4.950000   -9.860000   -9.450000   110  3442
  3447  H1    -5.430000   -8.680000  -11.980000   112  3443
  3448  CT    -3.680000   -8.170000  -10.840000   113  3443  3449  3455  3456
  3449  CA    -2.960000   -7.230000  -11.770000   115  3448  3450  3451
  3450  CA    -1.880000   -7.660000  -12.510000   116  3449  3452  3457
  3451  CA    -3.340000   -5.900000  -11.870000   116  3449  3453  3458
  3452  CA    -1.170000   -6.780000  -13.320000   118  3450  3454  3459
  3453  CA    -2.640000   -5.020000  -12.680000   118  3451  3454  3460
  3454  CA    -1.560000   -5.470000  -13.410000   120  3452  3453  3461
  3455  HC    -4.260000   -7.580000  -10.130000   114  3448
  3456  HC    -2.920000   -8.710000  -10.270000   114  3448
  3457  HA    -1.550000   -8.690000  -12.450000   117  3450
  3458  HA    -4.190000   -5.530000  -11.310000   117  3451
  3459  HA    -0.330000   -7.140000  -13.900000   119  3452
  3460  HA    -2.940000   -3.980000  -12.750000   119  3453
  3461  HA    -1.020000   -4.790000  -14.050000   121  3454
  3462  N     -2.990000  -10.970000  -12.050000     1  3444  3463  3466
  3463  CT    -2.200000  -11.750000  -12.990000     2  3462  3464  3467  3468
  3464  C     -3.080000  -12.630000  -13.870000     3  3463  3465  3469
  3465  O     -2.800000  -12.810000  -15.050000     5  3464
  3466  H     -2.830000  -11.090000  -11.050000     4  3462
  3467  H1    -1.630000  -11.070000  -13.630000     6  3463
  3468  H1    -1.500000  -12.380000  -12.440000     6  3463
  3469  N     -4.100000  -13.240000  -13.250000   107  3464  3470  3473
  3470  CT    -4.990000  -14.100000  -14.010000   108  3469  3471  3474  3475
  3471  C     -5.650000  -13.340000  -15.160000   109  3470  3472  3489
  3472  O     -5.710000  -13.830000  -16.290000   111  3471
  3473  H     -4.260000  -13.100000  -12.260000   110  3469
  3474  H1    -4.390000  -14.900000  -14.460000   112  3470
  3475  CT    -5.990000  -14.730000  -13.050000   113  3470  3476  3482  3483
  3476  CA    -6.770000  -15.850000  -13.650000   115  3475  3477  3478
  3477  CA    -6.320000  -17.160000  -13.570000   116  3476  3479  3484
  3478  CA    -7.980000  -15.580000  -14.280000   116  3476  3480  3485
  3479  CA    -7.060000  -18.190000  -14.130000   118  3477  3481  3486
  3480  CA    -8.720000  -16.620000  -14.820000   118  3478  3481  3487
  3481  CA    -8.260000  -17.910000  -14.750000   120  3479  3480  3488
  3482  HC    -5.450000  -15.120000  -12.180000   114  3475
  3483  HC    -6.680000  -13.960000  -12.690000   114  3475
  3484  HA    -5.380000  -17.380000  -13.070000   117  3477
  3485  HA    -8.350000  -14.560000  -14.340000   117  3478
  3486  HA    -6.700000  -19.210000  -14.070000   119  3479
  3487  HA    -9.670000  -16.410000  -15.300000   119  3480
  3488  HA    -8.840000  -18.720000  -15.180000   121  3481
  3489  N     -6.140000  -12.130000  -14.860000    41  3471  3490  3493
  3490  CT    -6.820000  -11.290000  -15.820000    42  3489  3491  3494  3495
  3491  C     -5.860000  -10.870000  -16.930000    43  3490  3492  3508
  3492  O     -6.180000  -10.950000  -18.110000    45  3491
  3493  H     -6.030000  -11.790000  -13.910000    44  3489
  3494  H1    -7.610000  -11.880000  -16.290000    46  3490
  3495  CT    -7.480000  -10.090000  -15.110000    47  3490  3496  3497  3499
  3496  CT    -8.600000  -10.560000  -14.170000    49  3495  3498  3500  3501
  3497  CT    -7.990000   -9.080000  -16.120000    51  3495  3502  3503  3504
  3498  CT    -8.980000   -9.520000  -13.140000    53  3496  3505  3506  3507
  3499  HC    -6.710000   -9.600000  -14.510000    48  3495
  3500  HC    -9.480000  -10.820000  -14.760000    50  3496
  3501  HC    -8.290000  -11.460000  -13.630000    50  3496
  3502  HC    -8.450000   -8.230000  -15.610000    52  3497
  3503  HC    -7.170000   -8.680000  -16.730000    52  3497
  3504  HC    -8.730000   -9.540000  -16.780000    52  3497
  3505  HC    -9.770000   -9.910000  -12.500000    54  3498
  3506  HC    -8.110000   -9.280000  -12.520000    54  3498
  3507  HC    -9.340000   -8.610000  -13.620000    54  3498
  3508  N     -4.640000  -10.460000  -16.550000    27  3491  3509  3512
  3509  CT    -3.680000  -10.030000  -17.550000    28  3508  3510  3513  3514
  3510  C     -3.290000  -11.180000  -18.470000    29  3509  3511  3527
  3511  O     -3.270000  -11.030000  -19.700000    31  3510
  3512  H     -4.390000  -10.430000  -15.570000    30  3508
  3513  H1    -4.120000   -9.240000  -18.160000    32  3509
  3514  CT    -2.440000   -9.490000  -16.830000    33  3509  3515  3518  3519
  3515  CT    -1.230000   -9.170000  -17.710000    35  3514  3516  3517  3520
  3516  CT    -1.510000   -8.030000  -18.700000    37  3515  3521  3522  3523
  3517  CT    -0.020000   -8.830000  -16.850000    39  3515  3524  3525  3526
  3518  HC    -2.720000   -8.590000  -16.280000    34  3514
  3519  HC    -2.120000  -10.230000  -16.090000    34  3514
  3520  HC    -0.960000  -10.060000  -18.290000    36  3515
  3521  HC    -0.620000   -7.840000  -19.310000    38  3516
  3522  HC    -2.330000   -8.310000  -19.370000    38  3516
  3523  HC    -1.760000   -7.120000  -18.150000    38  3516
  3524  HC     0.840000   -8.610000  -17.490000    40  3517
  3525  HC    -0.240000   -7.960000  -16.230000    40  3517
  3526  HC     0.220000   -9.680000  -16.210000    40  3517
  3527  N     -2.900000  -12.320000  -17.860000    27  3510  3528  3531
  3528  CT    -2.200000  -13.350000  -18.630000    28  3527  3529  3532  3533
  3529  C     -3.140000  -14.140000  -19.530000    29  3528  3530  3546
  3530  O     -2.660000  -14.800000  -20.450000    31  3529
  3531  H     -3.010000  -12.430000  -16.860000    30  3527
  3532  H1    -1.510000  -12.850000  -19.310000    32  3528
  3533  CT    -1.400000  -14.260000  -17.690000    33  3528  3534  3537  3538
  3534  CT    -0.260000  -13.550000  -16.970000    35  3533  3535  3536  3539
  3535  CT     0.410000  -14.480000  -15.990000    37  3534  3540  3541  3542
  3536  CT     0.760000  -12.940000  -17.930000    39  3534  3543  3544  3545
  3537  HC    -2.080000  -14.690000  -16.950000    34  3533
  3538  HC    -0.980000  -15.080000  -18.270000    34  3533
  3539  HC    -0.670000  -12.720000  -16.390000    36  3534
  3540  HC     1.220000  -13.970000  -15.480000    38  3535
  3541  HC    -0.310000  -14.820000  -15.250000    38  3535
  3542  HC     0.820000  -15.340000  -16.520000    38  3535
  3543  HC     1.560000  -12.450000  -17.370000    40  3536
  3544  HC     1.200000  -13.720000  -18.550000    40  3536
  3545  HC     0.310000  -12.180000  -18.570000    40  3536
  3546  N     -4.450000  -14.050000  -19.310000   287  3529  3547  3550
  3547  CT    -5.370000  -14.720000  -20.210000   288  3546  3548  3551  3552
  3548  C     -5.720000  -13.840000  -21.420000   289  3547  3549  3570
  3549  O     -6.410000  -14.310000  -22.320000   291  3548
  3550  H     -4.770000  -13.510000  -18.510000   290  3546
  3551  H1    -4.890000  -15.620000  -20.610000   292  3547
  3552  CT    -6.610000  -15.140000  -19.450000   293  3547  3553  3559  3560
  3553  CT    -7.530000  -13.990000  -19.070000   295  3552  3554  3561  3562
  3554  CT    -8.660000  -14.470000  -18.190000   297  3553  3555  3563  3564
  3555  N2    -9.600000  -15.230000  -18.980000   299  3554  3556  3565
  3556  CA   -10.470000  -14.700000  -19.840000   301  3555  3557  3558
  3557  N2   -10.530000  -13.390000  -20.000000   302  3556  3566  3567
  3558  N2   -11.280000  -15.480000  -20.530000   302  3556  3568  3569
  3559  HC    -7.170000  -15.850000  -20.070000   294  3552
  3560  HC    -6.300000  -15.660000  -18.540000   294  3552
  3561  HC    -6.960000  -13.240000  -18.520000   296  3553
  3562  HC    -7.920000  -13.520000  -19.970000   296  3553
  3563  H1    -8.260000  -15.090000  -17.380000   298  3554
  3564  H1    -9.160000  -13.610000  -17.730000   298  3554
  3565  H     -9.570000  -16.230000  -18.880000   300  3555
  3566  H    -11.180000  -12.980000  -20.640000   303  3557
  3567  H     -9.900000  -12.810000  -19.480000   303  3557
  3568  H    -11.930000  -15.080000  -21.180000   303  3558
  3569  H    -11.230000  -16.480000  -20.410000   303  3558
  3570  N     -5.250000  -12.580000  -21.450000    55  3548  3571  3574
  3571  CT    -5.630000  -11.630000  -22.480000    56  3570  3572  3575  3576
  3572  C     -4.750000  -11.760000  -23.720000    57  3571  3573  3581
  3573  O     -3.550000  -11.990000  -23.610000    59  3572
  3574  H     -4.600000  -12.270000  -20.740000    58  3570
  3575  H1    -6.660000  -11.830000  -22.780000    60  3571
  3576  CT    -5.570000  -10.220000  -21.960000    61  3571  3577  3578  3579
  3577  OH    -5.780000   -9.300000  -23.010000    63  3576  3580
  3578  H1    -6.330000  -10.080000  -21.180000    62  3576
  3579  H1    -4.580000  -10.030000  -21.530000    62  3576
  3580  HO    -5.610000   -8.480000  -22.550000    64  3577
  3581  N     -5.350000  -11.540000  -24.890000   287  3572  3582  3585
  3582  CT    -4.620000  -11.450000  -26.140000   288  3581  3583  3586  3587
  3583  C     -3.670000  -10.230000  -26.140000   289  3582  3584  3605
  3584  O     -2.760000  -10.180000  -26.970000   291  3583
  3585  H     -6.340000  -11.360000  -24.910000   290  3581
  3586  H1    -3.950000  -12.310000  -26.240000   292  3582
  3587  CT    -5.650000  -11.480000  -27.280000   293  3582  3588  3594  3595
  3588  CT    -6.330000  -12.750000  -27.490000   295  3587  3589  3596  3597
  3589  CT    -7.270000  -12.770000  -28.680000   297  3588  3590  3598  3599
  3590  N2    -7.920000  -14.020000  -28.860000   299  3589  3591  3600
  3591  CA    -8.780000  -14.280000  -29.840000   301  3590  3592  3593
  3592  N2    -9.240000  -13.300000  -30.620000   302  3591  3601  3602
  3593  N2    -9.230000  -15.510000  -30.010000   302  3591  3603  3604
  3594  HC    -6.500000  -10.850000  -27.090000   294  3587
  3595  HC    -5.150000  -11.360000  -28.130000   294  3587
  3596  HC    -5.570000  -13.530000  -27.620000   296  3588
  3597  HC    -6.910000  -12.990000  -26.590000   296  3588
  3598  H1    -8.020000  -11.980000  -28.540000   298  3589
  3599  H1    -6.690000  -12.530000  -29.580000   298  3589
  3600  H     -7.670000  -14.760000  -28.220000   300  3590
  3601  H     -9.880000  -13.490000  -31.370000   303  3592
  3602  H     -8.900000  -12.360000  -30.470000   303  3592
  3603  H     -9.870000  -15.710000  -30.760000   303  3593
  3604  H     -8.890000  -16.250000  -29.420000   303  3593
  3605  N     -3.920000   -9.230000  -25.290000     7  3583  3606  3609
  3606  CT    -3.120000   -8.030000  -25.270000     8  3605  3607  3610  3611
  3607  C     -1.640000   -8.330000  -25.010000     9  3606  3608  3615
  3608  O     -0.780000   -7.570000  -25.450000    11  3607
  3609  H     -4.700000   -9.330000  -24.660000    10  3605
  3610  H1    -3.180000   -7.570000  -26.260000    12  3606
  3611  CT    -3.650000   -7.060000  -24.240000    13  3606  3612  3613  3614
  3612  HC    -3.030000   -6.160000  -24.230000    14  3611
  3613  HC    -4.680000   -6.790000  -24.480000    14  3611
  3614  HC    -3.600000   -7.510000  -23.250000    14  3611
  3615  N     -1.340000   -9.410000  -24.300000    41  3607  3616  3619
  3616  CT     0.040000   -9.700000  -23.960000    42  3615  3617  3620  3621
  3617  C      0.860000  -10.150000  -25.180000    43  3616  3618  3634
  3618  O      2.080000  -10.210000  -25.090000    45  3617
  3619  H     -2.070000  -10.040000  -23.990000    44  3615
  3620  H1     0.500000   -8.770000  -23.620000    46  3616
  3621  CT     0.180000  -10.710000  -22.810000    47  3616  3622  3623  3625
  3622  CT    -0.310000  -12.110000  -23.190000    49  3621  3624  3626  3627
  3623  CT    -0.500000  -10.160000  -21.570000    51  3621  3628  3629  3630
  3624  CT     0.050000  -13.160000  -22.150000    53  3622  3631  3632  3633
  3625  HC     1.240000  -10.810000  -22.580000    48  3621
  3626  HC    -1.370000  -12.100000  -23.310000    50  3622
  3627  HC     0.140000  -12.420000  -24.140000    50  3622
  3628  HC    -0.390000  -10.840000  -20.730000    52  3623
  3629  HC    -0.030000   -9.210000  -21.290000    52  3623
  3630  HC    -1.570000  -10.000000  -21.750000    52  3623
  3631  HC    -0.320000  -14.140000  -22.480000    54  3624
  3632  HC     1.140000  -13.210000  -22.030000    54  3624
  3633  HC    -0.410000  -12.940000  -21.190000    54  3624
  3634  N      0.200000  -10.440000  -26.300000    27  3617  3635  3638
  3635  CT     0.900000  -10.750000  -27.550000    28  3634  3636  3639  3640
  3636  C      1.340000   -9.520000  -28.310000    29  3635  3637  3653
  3637  O      2.180000   -9.630000  -29.210000    31  3636
  3638  H     -0.810000  -10.400000  -26.330000    30  3634
  3639  H1     1.820000  -11.310000  -27.330000    32  3635
  3640  CT    -0.010000  -11.590000  -28.440000    33  3635  3641  3644  3645
  3641  CT    -0.460000  -12.930000  -27.870000    35  3640  3642  3643  3646
  3642  CT    -1.550000  -13.550000  -28.730000    37  3641  3647  3648  3649
  3643  CT     0.700000  -13.880000  -27.720000    39  3641  3650  3651  3652
  3644  HC    -0.900000  -10.990000  -28.670000    34  3640
  3645  HC     0.510000  -11.780000  -29.380000    34  3640
  3646  HC    -0.890000  -12.770000  -26.880000    36  3641
  3647  HC    -1.850000  -14.510000  -28.300000    38  3642
  3648  HC    -2.410000  -12.870000  -28.770000    38  3642
  3649  HC    -1.170000  -13.700000  -29.740000    38  3642
  3650  HC     0.360000  -14.830000  -27.300000    40  3643
  3651  HC     1.160000  -14.050000  -28.700000    40  3643
  3652  HC     1.450000  -13.450000  -27.070000    40  3643
  3653  N      0.820000   -8.340000  -27.940000     1  3636  3654  3657
  3654  CT     1.150000   -7.100000  -28.600000     2  3653  3655  3658  3659
  3655  C      2.580000   -6.660000  -28.330000     3  3654  3656  3660
  3656  O      3.150000   -6.950000  -27.270000     5  3655
  3657  H      0.200000   -8.310000  -27.140000     4  3653
  3658  H1     1.010000   -7.230000  -29.680000     6  3654
  3659  H1     0.480000   -6.320000  -28.240000     6  3654
  3660  N      3.150000   -5.920000  -29.280000   210  3655  3661  3664
  3661  CT     4.520000   -5.450000  -29.140000   211  3660  3662  3665  3666
  3662  C      4.690000   -4.710000  -27.810000   212  3661  3663  3672
  3663  O      3.830000   -3.950000  -27.400000   214  3662
  3664  H      2.670000   -5.730000  -30.140000   213  3660
  3665  H1     5.190000   -6.320000  -29.140000   215  3661
  3666  CT     4.910000   -4.540000  -30.290000   216  3661  3667  3670  3671
  3667  C      6.340000   -4.050000  -30.200000   218  3666  3668  3669
  3668  O2     7.230000   -4.880000  -30.020000   219  3667
  3669  O2     6.560000   -2.820000  -30.250000   219  3667
  3670  HC     4.780000   -5.080000  -31.230000   217  3666
  3671  HC     4.230000   -3.680000  -30.300000   217  3666
  3672  N      5.860000   -4.910000  -27.190000    65  3662  3673  3676
  3673  CT     6.280000   -4.200000  -26.010000    66  3672  3674  3677  3678
  3674  C      7.640000   -3.570000  -26.270000    67  3673  3675  3686
  3675  O      8.390000   -3.990000  -27.150000    69  3674
  3676  H      6.510000   -5.620000  -27.550000    68  3672
  3677  H1     5.570000   -3.400000  -25.790000    70  3673
  3678  CT     6.360000   -5.150000  -24.800000    71  3673  3679  3680  3681
  3679  OH     7.250000   -6.230000  -25.080000    73  3678  3682
  3680  CT     5.010000   -5.690000  -24.410000    75  3678  3683  3684  3685
  3681  H1     6.760000   -4.590000  -23.950000    72  3678
  3682  HO     7.270000   -6.840000  -24.350000    74  3679
  3683  HC     5.120000   -6.350000  -23.550000    76  3680
  3684  HC     4.350000   -4.860000  -24.150000    76  3680
  3685  HC     4.590000   -6.260000  -25.240000    76  3680
  3686  N      7.920000   -2.560000  -25.450000   232  3674  3687  3690
  3687  CT     9.220000   -1.940000  -25.340000   233  3686  3688  3691  3692
  3688  C      9.530000   -1.810000  -23.860000   234  3687  3689  3701
  3689  O      9.000000   -0.950000  -23.180000   236  3688
  3690  H      7.190000   -2.190000  -24.860000   235  3686
  3691  H1     9.980000   -2.570000  -25.830000   237  3687
  3692  CT     9.240000   -0.560000  -26.000000   238  3687  3693  3697  3698
  3693  CT     8.910000   -0.480000  -27.490000   240  3692  3694  3699  3700
  3694  C      8.930000    0.890000  -28.100000   242  3693  3695  3696
  3695  O2     9.190000    1.910000  -27.470000   243  3694
  3696  O2     8.650000    0.870000  -29.310000   243  3694
  3697  HC     8.520000    0.080000  -25.480000   239  3692
  3698  HC    10.240000   -0.130000  -25.850000   239  3692
  3699  HC     9.640000   -1.110000  -28.020000   241  3693
  3700  HC     7.960000   -0.950000  -27.620000   241  3693
  3701  N     10.380000   -2.700000  -23.370000     7  3688  3702  3705
  3702  CT    10.840000   -2.610000  -21.990000     8  3701  3703  3706  3707
  3703  C     11.560000   -1.280000  -21.770000     9  3702  3704  3711
  3704  O     12.130000   -0.710000  -22.690000    11  3703
  3705  H     10.740000   -3.440000  -23.950000    10  3701
  3706  H1     9.970000   -2.660000  -21.340000    12  3702
  3707  CT    11.740000   -3.790000  -21.710000    13  3702  3708  3709  3710
  3708  HC    12.110000   -3.760000  -20.680000    14  3707
  3709  HC    11.190000   -4.730000  -21.850000    14  3707
  3710  HC    12.600000   -3.770000  -22.380000    14  3707
  3711  N     11.560000   -0.720000  -20.530000    96  3703  3712  3718
  3712  CT    12.290000    0.520000  -20.250000    97  3711  3713  3715  3716
  3713  C     13.780000    0.460000  -20.600000    98  3712  3714  3725
  3714  O     14.360000    1.480000  -20.980000    99  3713
  3715  H1    11.850000    1.310000  -20.860000   100  3712
  3716  CT    12.050000    0.820000  -18.760000   101  3712  3717  3719  3720
  3717  CT    11.240000   -0.350000  -18.220000   103  3716  3718  3721  3722
  3718  CT    10.800000   -1.220000  -19.370000   105  3711  3717  3723  3724
  3719  HC    11.490000    1.750000  -18.660000   102  3716
  3720  HC    13.000000    0.900000  -18.220000   102  3716
  3721  HC    10.370000    0.010000  -17.670000   104  3717
  3722  HC    11.870000   -0.940000  -17.540000   104  3717
  3723  H1     9.730000   -1.100000  -19.550000   106  3718
  3724  H1    11.040000   -2.270000  -19.170000   106  3718
  3725  N     14.390000   -0.720000  -20.460000   608  3713  3726  3729
  3726  CT    15.750000   -0.910000  -20.950000   609  3725  3727  3730  3731
  3727  C     15.730000   -1.950000  -22.080000   610  3726  3728  3740
  3728  O2    16.790000   -2.270000  -22.660000   612  3727
  3729  H     13.930000   -1.540000  -20.100000   611  3725
  3730  H1    16.160000    0.000000  -21.380000   613  3726
  3731  CT    16.670000   -1.350000  -19.820000   238  3726  3732  3736  3737
  3732  CT    18.140000   -1.370000  -20.220000   240  3731  3733  3738  3739
  3733  C     19.080000   -1.840000  -19.130000   242  3732  3734  3735
  3734  O2    18.610000   -2.580000  -18.250000   243  3733
  3735  O2    20.300000   -1.470000  -19.180000   243  3733
  3736  HC    16.550000   -0.660000  -18.980000   239  3731
  3737  HC    16.370000   -2.350000  -19.480000   239  3731
  3738  HC    18.350000   -2.040000  -21.040000   241  3732
  3739  HC    18.420000   -0.350000  -20.530000   241  3732
  3740  O2    15.530000   -3.140000  -21.750000   612  3727
  3741  Cl-  -10.660000    8.030000  -23.170000  2015
  3742  Na+    4.210000   -8.160000   19.770000  2004
  3743  Na+    1.150000  -18.680000   15.940000  2004
  3744  Na+   -3.600000    1.450000   19.580000  2004
  3745  C3R    0.715199    1.630630    2.928618  2013  3746  3750  3760  3761
  3746  C3R    0.933508    2.503045    4.184855  2013  3745  3747  3765  3766
  3747  C3R   -0.184853    3.498423    4.430352  2013  3746  3748  3767  3768
  3748  C3R   -0.232043    4.476918    3.268050  2013  3747  3749  3769  3770
  3749  C2R   -0.129209    3.803759    1.918639  2012  3748  3750  3762
  3750  C2R    0.207833    2.488807    1.749176  2012  3745  3749  3751
  3751  C2R    0.014066    1.910963    0.412626  2012  3750  3752  3771
  3752  C2R    0.203014    0.621145   -0.047843  2012  3751  3753  3772
  3753  C2R   -0.126449    0.129228   -1.340513  2012  3752  3754  3763
  3754  C2R    0.061875   -1.261421   -1.577908  2012  3753  3755  3773
  3755  C2R   -0.304546   -1.962072   -2.705601  2012  3754  3756  3774
  3756  C2R   -0.184419   -3.397440   -2.733820  2012  3755  3757  3775
  3757  C2R   -0.665882   -4.266334   -3.658333  2012  3756  3758  3764
  3758  C2R   -0.587642   -5.700933   -3.351753  2012  3757  3759  3776
  3759  C2R    0.488414   -6.545642   -3.777623  2012  3409  3758  3777
  3760  C3R    2.097053    1.025225    2.602290  2013  3745  3778  3779  3780
  3761  C3R   -0.275556    0.504812    3.293251  2013  3745  3781  3782  3783
  3762  C3R   -0.443438    4.724086    0.755850  2013  3749  3784  3785  3786
  3763  C3R   -0.780871    0.978483   -2.406142  2013  3753  3787  3788  3789
  3764  C3R   -1.476892   -3.907950   -4.877420  2013  3757  3790  3791  3792
  3765  HR     1.862690    3.059805    4.067467  2014  3746
  3766  HR     1.065297    1.847518    5.044198  2014  3746
  3767  HR    -0.030667    4.022705    5.371059  2014  3747
  3768  HR    -1.134360    2.979540    4.522153  2014  3747
  3769  HR     0.575306    5.200374    3.365677  2014  3748
  3770  HR    -1.160840    5.041823    3.288707  2014  3748
  3771  HR    -0.420730    2.586716   -0.291230  2014  3751
  3772  HR     0.608963   -0.120147    0.611637  2014  3752
  3773  HR     0.497041   -1.827654   -0.768796  2014  3754
  3774  HR    -0.758055   -1.458885   -3.534595  2014  3755
  3775  HR     0.300254   -3.817758   -1.866985  2014  3756
  3776  HR    -1.363935   -6.193231   -2.792838  2014  3758
  3777  HR     1.166627   -6.238671   -4.552718  2014  3759
  3778  HR     2.519522    0.587870    3.506944  2014  3760
  3779  HR     2.072166    0.242851    1.859989  2014  3760
  3780  HR     2.771346    1.798979    2.247945  2014  3760
  3781  HR     0.125340   -0.094224    4.107832  2014  3761
  3782  HR    -1.231829    0.896780    3.618936  2014  3761
  3783  HR    -0.468738   -0.160210    2.464998  2014  3761
  3784  HR    -1.447119    4.558742    0.377973  2014  3762
  3785  HR    -0.383860    5.754643    1.088319  2014  3762
  3786  HR     0.268056    4.615642   -0.053015  2014  3762
  3787  HR    -0.581719    2.030580   -2.265818  2014  3763
  3788  HR    -0.405675    0.725198   -3.391613  2014  3763
  3789  HR    -1.859505    0.846155   -2.414268  2014  3763
  3790  HR    -2.480705   -4.324235   -4.812077  2014  3764
  3791  HR    -1.585903   -2.838961   -4.981177  2014  3764
  3792  HR    -1.019640   -4.273680   -5.795976  2014  3764
  3793  OT     1.170000   -8.940000    3.130000  2001  3794  3795
  3794  HT     2.050000   -8.960000    2.730000  2002  3793
  3795  HT     0.600000   -8.740000    2.350000  2002  3793
  3796  OT     1.940000   -5.140000  -25.380000  2001  3797  3798
  3797  HT     1.840000   -5.360000  -24.450000  2002  3796
  3798  HT     2.530000   -5.850000  -25.690000  2002  3796
  3799  OT    -1.890000   -6.800000    9.320000  2001  3800  3801
  3800  HT    -2.240000   -7.440000    9.950000  2002  3799
  3801  HT    -2.230000   -5.960000    9.640000  2002  3799
  3802  OT     8.290000  -10.020000    8.380000  2001  3803  3804
  3803  HT     8.160000   -9.990000    9.330000  2002  3802
  3804  HT     8.740000  -10.870000    8.290000  2002  3802
  3805  OT     0.650000   -3.140000    7.300000  2001  3806  3807
  3806  HT     0.880000   -2.530000    6.610000  2002  3805
  3807  HT    -0.300000   -3.030000    7.420000  2002  3805
  3808  OT     1.540000   -5.730000   11.740000  2001  3809  3810
  3809  HT     0.880000   -6.110000   12.320000  2002  3808
  3810  HT     2.070000   -5.220000   12.380000  2002  3808
  3811  OT    -2.750000   -4.890000   -8.560000  2001  3812  3813
  3812  HT    -2.710000   -5.190000   -9.470000  2002  3811
  3813  HT    -2.530000   -5.710000   -8.100000  2002  3811
  3814  OT    -1.710000  -11.150000    5.390000  2001  3815  3816
  3815  HT    -2.600000  -11.330000    5.070000  2002  3814
  3816  HT    -1.210000  -11.070000    4.570000  2002  3814
  3817  OT     3.140000   -5.350000    9.200000  2001  3818  3819
  3818  HT     2.880000   -5.090000   10.090000  2002  3817
  3819  HT     2.530000   -4.830000    8.670000  2002  3817
  3820  OT     1.310000   -9.910000    8.510000  2001  3821  3822
  3821  HT     1.440000  -10.840000    8.650000  2002  3820
  3822  HT     1.350000   -9.550000    9.400000  2002  3820
  3823  OT     2.450000   -2.180000    9.770000  2001  3824  3825
  3824  HT     3.340000   -2.520000    9.830000  2002  3823
  3825  HT     2.470000   -1.720000    8.920000  2002  3823
  3826  OT     5.870000   -1.550000  -23.860000  2001  3827  3828
  3827  HT     5.050000   -1.950000  -23.550000  2002  3826
  3828  HT     6.340000   -1.280000  -23.070000  2002  3826
  3829  OT     3.150000   -7.640000    1.930000  2001  3830  3831
  3830  HT     3.350000   -8.450000    1.440000  2002  3829
  3831  HT     3.780000   -6.990000    1.610000  2002  3829
  3832  OT     1.868841   -7.564677   -0.468182  2001  3833  3834
  3833  HT     2.067363   -7.163456    0.403222  2002  3832
  3834  HT     0.886201   -7.526744   -0.373898  2002  3832
  3835  LAH    1.190045   -9.532529   -4.215068  2999  3407  3408
