# Supplementary material for: On the fluorescence enhancement of arch neuronal optogenetic reporters
Source: Nat Commun. 2022 Oct 28;13:6432. doi: 10.1038/s41467-022-33993-4 (PMC9616920; doi:10.1038/s41467-022-33993-4)
Supplement: Supplementary file 4 — Supplementary Data 1 [file 41467_2022_33993_MOESM4_ESM.zip › archon2_casscf_fc.xyz]

  3835  PROTEIN
     1  N3    -8.270000  -11.860000   15.960000   356     2     5     6     7
     2  CT    -9.170000  -12.830000   15.370000   357     1     3     8     9
     3  C     -8.390000  -13.720000   14.410000   358     2     4    13
     4  O     -7.740000  -13.230000   13.500000   360     3
     5  H     -8.760000  -11.260000   16.600000   359     1
     6  H     -7.840000  -11.310000   15.220000   359     1
     7  H     -7.520000  -12.340000   16.460000   359     1
     8  H1    -9.600000  -13.460000   16.150000   361     2
     9  CT   -10.280000  -12.110000   14.670000    13     2    10    11    12
    10  HC   -10.970000  -12.830000   14.220000    14     9
    11  HC   -10.840000  -11.490000   15.380000    14     9
    12  HC    -9.880000  -11.480000   13.880000    14     9
    13  N     -8.480000  -15.030000   14.630000     1     3    14    17
    14  CT    -7.740000  -15.990000   13.850000     2    13    15    18    19
    15  C     -7.580000  -17.260000   14.650000     3    14    16    20
    16  O     -8.430000  -17.570000   15.470000     5    15
    17  H     -9.050000  -15.440000   15.350000     4    13
    18  H1    -8.270000  -16.220000   12.930000     6    14
    19  H1    -6.760000  -15.600000   13.590000     6    14
    20  N     -6.470000  -17.960000   14.390000   122    15    21    24
    21  CT    -6.140000  -19.190000   15.090000   123    20    22    25    26
    22  C     -4.620000  -19.330000   15.130000   124    21    23    41
    23  O     -3.960000  -19.270000   14.090000   126    22
    24  H     -5.800000  -17.620000   13.720000   125    20
    25  H1    -6.500000  -19.110000   16.120000   127    21
    26  CT    -6.810000  -20.420000   14.450000   128    21    27    34    35
    27  CA    -6.500000  -21.670000   15.240000   130    26    28    29
    28  CA    -7.050000  -21.850000   16.490000   131    27    30    36
    29  CA    -5.550000  -22.580000   14.810000   131    27    31    37
    30  CA    -6.710000  -22.930000   17.280000   133    28    32    38
    31  CA    -5.210000  -23.680000   15.580000   133    29    32    39
    32  C     -5.800000  -23.860000   16.810000   135    30    31    33
    33  OH    -5.480000  -24.930000   17.590000   136    32    40
    34  HC    -7.890000  -20.280000   14.420000   129    26
    35  HC    -6.450000  -20.540000   13.430000   129    26
    36  HA    -7.780000  -21.130000   16.870000   132    28
    37  HA    -5.070000  -22.420000   13.850000   132    29
    38  HA    -7.160000  -23.060000   18.260000   134    30
    39  HA    -4.470000  -24.410000   15.250000   134    31
    40  HO    -5.920000  -24.910000   18.440000   137    33
    41  N     -4.110000  -19.540000   16.350000   210    22    42    45
    42  CT    -2.680000  -19.600000   16.610000   211    41    43    46    47
    43  C     -2.120000  -20.960000   16.150000   212    42    44    53
    44  O     -1.850000  -21.840000   16.970000   214    43
    45  H     -4.730000  -19.690000   17.130000   213    41
    46  H1    -2.170000  -18.830000   16.040000   215    42
    47  CT    -2.420000  -19.340000   18.090000   216    42    48    51    52
    48  C     -0.960000  -19.440000   18.520000   218    47    49    50
    49  O2    -0.080000  -19.210000   17.670000   219    48
    50  O2    -0.720000  -19.720000   19.720000   219    48
    51  HC    -2.780000  -18.340000   18.330000   217    47
    52  HC    -3.010000  -20.040000   18.680000   217    47
    53  N     -1.930000  -21.110000   14.830000    27    43    54    57
    54  CT    -1.590000  -22.390000   14.210000    28    53    55    58    59
    55  C     -0.290000  -22.980000   14.720000    29    54    56    72
    56  O     -0.190000  -24.200000   14.850000    31    55
    57  H     -2.210000  -20.330000   14.250000    30    53
    58  H1    -2.360000  -23.120000   14.450000    32    54
    59  CT    -1.450000  -22.200000   12.700000    33    54    60    63    64
    60  CT    -2.700000  -22.360000   11.860000    35    59    61    62    65
    61  CT    -2.350000  -22.130000   10.410000    37    60    66    67    68
    62  CT    -3.320000  -23.740000   12.030000    39    60    69    70    71
    63  HC    -1.020000  -21.220000   12.500000    34    59
    64  HC    -0.730000  -22.930000   12.320000    34    59
    65  HC    -3.430000  -21.610000   12.160000    36    60
    66  HC    -3.240000  -22.230000    9.790000    38    61
    67  HC    -1.950000  -21.130000   10.280000    38    61
    68  HC    -1.610000  -22.860000   10.080000    38    61
    69  HC    -4.210000  -23.820000   11.400000    40    62
    70  HC    -2.610000  -24.510000   11.730000    40    62
    71  HC    -3.620000  -23.940000   13.050000    40    62
    72  N      0.730000  -22.130000   14.910000    27    55    73    76
    73  CT     2.060000  -22.610000   15.270000    28    72    74    77    78
    74  C      2.250000  -22.650000   16.780000    29    73    75    91
    75  O      3.330000  -23.000000   17.240000    31    74
    76  H      0.530000  -21.160000   14.800000    30    72
    77  H1     2.190000  -23.640000   14.960000    32    73
    78  CT     3.150000  -21.770000   14.610000    33    73    79    82    83
    79  CT     3.140000  -21.780000   13.090000    35    78    80    81    84
    80  CT     4.190000  -20.840000   12.550000    37    79    85    86    87
    81  CT     3.350000  -23.180000   12.550000    39    79    88    89    90
    82  HC     3.060000  -20.740000   14.960000    34    78
    83  HC     4.120000  -22.130000   14.940000    34    78
    84  HC     2.170000  -21.420000   12.740000    36    79
    85  HC     4.170000  -20.840000   11.460000    38    80
    86  HC     4.000000  -19.830000   12.900000    38    80
    87  HC     5.180000  -21.150000   12.890000    38    80
    88  HC     3.360000  -23.160000   11.460000    40    81
    89  HC     4.310000  -23.570000   12.900000    40    81
    90  HC     2.550000  -23.850000   12.860000    40    81
    91  N      1.230000  -22.300000   17.560000     1    74    92    95
    92  CT     1.370000  -22.360000   19.000000     2    91    93    96    97
    93  C      2.440000  -21.420000   19.540000     3    92    94    98
    94  O      3.150000  -21.750000   20.480000     5    93
    95  H      0.320000  -22.070000   17.180000     4    91
    96  H1     0.420000  -22.100000   19.470000     6    92
    97  H1     1.630000  -23.370000   19.300000     6    92
    98  N      2.460000  -20.190000   18.990000   210    93    99   102
    99  CT     3.460000  -19.190000   19.370000   211    98   100   103   104
   100  C      2.800000  -17.850000   19.660000   212    99   101   110
   101  O      3.470000  -16.810000   19.650000   214   100
   102  H      1.730000  -19.970000   18.350000   213    98
   103  H1     3.930000  -19.490000   20.310000   215    99
   104  CT     4.580000  -19.120000   18.330000   216    99   105   108   109
   105  C      4.150000  -18.620000   16.960000   218   104   106   107
   106  O2     2.990000  -18.180000   16.820000   219   105
   107  O2     4.990000  -18.680000   16.040000   219   105
   108  HC     5.370000  -18.470000   18.710000   217   104
   109  HC     5.010000  -20.120000   18.220000   217   104
   110  N      1.510000  -17.860000   20.000000     1   100   111   114
   111  CT     0.810000  -16.660000   20.430000     2   110   112   115   116
   112  C      0.440000  -15.700000   19.300000     3   111   113   117
   113  O      0.240000  -14.520000   19.570000     5   112
   114  H      1.010000  -18.750000   20.000000     4   110
   115  H1    -0.110000  -16.950000   20.940000     6   111
   116  H1     1.430000  -16.120000   21.140000     6   111
   117  N      0.280000  -16.220000   18.070000   287   112   118   121
   118  CT    -0.020000  -15.370000   16.920000   288   117   119   122   123
   119  C     -1.220000  -15.900000   16.130000   289   118   120   141
   120  O     -1.060000  -16.650000   15.170000   291   119
   121  H      0.430000  -17.220000   18.030000   290   117
   122  H1    -0.250000  -14.350000   17.210000   292   118
   123  CT     1.200000  -15.280000   15.990000   293   118   124   130   131
   124  CT     2.390000  -14.590000   16.630000   295   123   125   132   133
   125  CT     3.470000  -14.370000   15.600000   297   124   126   134   135
   126  N2     3.990000  -15.640000   15.120000   299   125   127   136
   127  CA     4.310000  -15.950000   13.860000   301   126   128   129
   128  N2     4.160000  -15.090000   12.860000   302   127   137   138
   129  N2     4.780000  -17.160000   13.610000   302   127   139   140
   130  HC     1.500000  -16.270000   15.680000   294   123
   131  HC     0.910000  -14.720000   15.100000   294   123
   132  HC     2.080000  -13.620000   17.020000   296   124
   133  HC     2.780000  -15.190000   17.450000   296   124
   134  H1     3.040000  -13.760000   14.800000   298   125
   135  H1     4.280000  -13.800000   16.070000   298   125
   136  H      4.140000  -16.380000   15.800000   300   126
   137  H      4.420000  -15.300000   11.910000   303   128
   138  H      3.760000  -14.260000   13.220000   303   128
   139  H      4.970000  -17.470000   12.670000   303   129
   140  H      4.950000  -17.780000   14.410000   303   129
   141  N     -2.450000  -15.530000   16.500000    96   119   142   148
   142  CT    -3.620000  -15.990000   15.750000    97   141   143   145   146
   143  C     -3.640000  -15.570000   14.280000    98   142   144   155
   144  O     -4.300000  -16.220000   13.470000    99   143
   145  H1    -3.670000  -17.060000   15.820000   100   142
   146  CT    -4.810000  -15.370000   16.490000   101   142   147   149   150
   147  CT    -4.260000  -15.120000   17.890000   103   146   148   151   152
   148  CT    -2.810000  -14.730000   17.670000   105   141   147   153   154
   149  HC    -5.660000  -16.050000   16.520000   102   146
   150  HC    -5.090000  -14.420000   16.040000   102   146
   151  HC    -4.310000  -16.040000   18.470000   104   147
   152  HC    -4.810000  -14.320000   18.400000   104   147
   153  H1    -2.220000  -14.990000   18.540000   106   148
   154  H1    -2.720000  -13.670000   17.440000   106   148
   155  N     -2.870000  -14.530000   13.930000   232   143   156   159
   156  CT    -2.840000  -14.100000   12.540000   233   155   157   160   161
   157  C     -2.110000  -15.090000   11.630000   234   156   158   170
   158  O     -2.230000  -14.970000   10.420000   236   157
   159  H     -2.300000  -14.010000   14.600000   235   155
   160  H1    -3.860000  -14.050000   12.170000   237   156
   161  CT    -2.260000  -12.700000   12.390000   238   156   162   166   167
   162  CT    -0.760000  -12.550000   12.640000   240   161   163   168   169
   163  C     -0.290000  -12.420000   14.080000   242   162   164   165
   164  O2    -1.080000  -12.710000   15.020000   243   163
   165  O2     0.900000  -12.080000   14.290000   243   163
   166  HC    -2.480000  -12.370000   11.390000   239   161
   167  HC    -2.800000  -12.020000   13.050000   239   161
   168  HC    -0.230000  -13.380000   12.170000   241   162
   169  HC    -0.440000  -11.650000   12.100000   241   162
   170  N     -1.390000  -16.090000   12.180000    65   157   171   174
   171  CT    -0.760000  -17.070000   11.310000    66   170   172   175   176
   172  C     -1.760000  -17.900000   10.500000    67   171   173   184
   173  O     -1.380000  -18.440000    9.450000    69   172
   174  H     -1.320000  -16.180000   13.180000    68   170
   175  H1    -0.160000  -16.530000   10.580000    70   171
   176  CT     0.210000  -17.990000   12.050000    71   171   177   178   179
   177  OH    -0.500000  -18.730000   13.040000    73   176   180
   178  CT     1.370000  -17.210000   12.630000    75   176   181   182   183
   179  H1     0.620000  -18.700000   11.330000    72   176
   180  HO     0.120000  -19.390000   13.350000    74   177
   181  HC     2.050000  -17.890000   13.140000    76   178
   182  HC     1.910000  -16.720000   11.830000    76   178
   183  HC     1.010000  -16.460000   13.330000    76   178
   184  N     -3.000000  -18.040000   10.970000    27   172   185   188
   185  CT    -3.990000  -18.690000   10.140000    28   184   186   189   190
   186  C     -4.040000  -18.000000    8.770000    29   185   187   203
   187  O     -4.060000  -18.660000    7.730000    31   186
   188  H     -3.230000  -17.680000   11.890000    30   184
   189  H1    -3.710000  -19.730000    9.990000    32   185
   190  CT    -5.340000  -18.610000   10.840000    33   185   191   194   195
   191  CT    -6.530000  -19.170000   10.070000    35   190   192   193   196
   192  CT    -6.330000  -20.640000    9.760000    37   191   197   198   199
   193  CT    -7.830000  -18.930000   10.830000    39   191   200   201   202
   194  HC    -5.260000  -19.140000   11.790000    34   190
   195  HC    -5.550000  -17.560000   11.070000    34   190
   196  HC    -6.620000  -18.640000    9.120000    36   191
   197  HC    -7.190000  -21.020000    9.210000    38   192
   198  HC    -5.460000  -20.790000    9.130000    38   192
   199  HC    -6.220000  -21.210000   10.680000    38   192
   200  HC    -8.670000  -19.320000   10.260000    40   193
   201  HC    -7.800000  -19.430000   11.800000    40   193
   202  HC    -7.980000  -17.870000   10.970000    40   193
   203  N     -4.120000  -16.670000    8.800000   138   186   204   207
   204  CT    -4.300000  -15.900000    7.580000   139   203   205   208   209
   205  C     -3.010000  -15.870000    6.770000   140   204   206   227
   206  O     -3.030000  -15.910000    5.540000   142   205
   207  H     -4.060000  -16.190000    9.690000   141   203
   208  H1    -5.040000  -16.390000    6.950000   143   204
   209  CT    -4.780000  -14.500000    7.900000   144   204   210   219   220
   210  C*    -5.910000  -14.460000    8.880000   146   209   211   212
   211  CW    -5.960000  -13.720000   10.030000   147   210   213   221
   212  CB    -7.170000  -15.170000    8.820000   149   210   214   215
   213  NA    -7.140000  -13.930000   10.690000   150   211   214   222
   214  CN    -7.900000  -14.830000    9.980000   152   212   213   216
   215  CA    -7.730000  -16.100000    7.920000   153   212   217   223
   216  CA    -9.160000  -15.340000   10.250000   155   214   218   224
   217  CA    -8.980000  -16.610000    8.200000   157   215   218   225
   218  CA    -9.690000  -16.230000    9.340000   159   216   217   226
   219  HC    -3.950000  -13.940000    8.320000   145   209
   220  HC    -5.090000  -14.010000    6.980000   145   209
   221  H4    -5.170000  -13.050000   10.350000   148   211
   222  H     -7.390000  -13.490000   11.560000   151   213
   223  HA    -7.210000  -16.390000    7.030000   154   215
   224  HA    -9.710000  -15.050000   11.130000   156   216
   225  HA    -9.430000  -17.320000    7.510000   158   217
   226  HA   -10.680000  -16.650000    9.510000   160   218
   227  N     -1.870000  -15.770000    7.470000    27   205   228   231
   228  CT    -0.590000  -15.780000    6.780000    28   227   229   232   233
   229  C     -0.350000  -17.110000    6.090000    29   228   230   246
   230  O      0.260000  -17.170000    5.010000    31   229
   231  H     -1.930000  -15.680000    8.470000    30   227
   232  H1    -0.590000  -15.020000    6.000000    32   228
   233  CT     0.530000  -15.460000    7.780000    33   228   234   237   238
   234  CT     0.470000  -14.090000    8.430000    35   233   235   236   239
   235  CT     1.500000  -14.000000    9.550000    37   234   240   241   242
   236  CT     0.700000  -12.980000    7.410000    39   234   243   244   245
   237  HC     0.520000  -16.230000    8.550000    34   233
   238  HC     1.490000  -15.550000    7.260000    34   233
   239  HC    -0.510000  -13.940000    8.870000    36   234
   240  HC     1.450000  -13.020000   10.010000    38   235
   241  HC     1.290000  -14.740000   10.310000    38   235
   242  HC     2.490000  -14.160000    9.150000    38   235
   243  HC     0.660000  -12.010000    7.910000    40   236
   244  HC     1.680000  -13.090000    6.940000    40   236
   245  HC    -0.070000  -12.990000    6.650000    40   236
   246  N     -0.780000  -18.210000    6.730000     1   229   247   250
   247  CT    -0.640000  -19.530000    6.150000     2   246   248   251   252
   248  C     -1.520000  -19.730000    4.920000     3   247   249   253
   249  O     -1.060000  -20.240000    3.890000     5   248
   250  H     -1.210000  -18.120000    7.640000     4   246
   251  H1     0.400000  -19.700000    5.860000     6   247
   252  H1    -0.910000  -20.280000    6.890000     6   247
   253  N     -2.790000  -19.300000    5.010000    41   248   254   257
   254  CT    -3.670000  -19.360000    3.860000    42   253   255   258   259
   255  C     -3.110000  -18.500000    2.720000    43   254   256   272
   256  O     -3.080000  -18.930000    1.570000    45   255
   257  H     -3.120000  -18.940000    5.900000    44   253
   258  H1    -3.710000  -20.380000    3.490000    46   254
   259  CT    -5.100000  -18.940000    4.250000    47   254   260   261   263
   260  CT    -5.730000  -20.010000    5.150000    49   259   262   264   265
   261  CT    -5.950000  -18.700000    3.010000    51   259   266   267   268
   262  CT    -6.970000  -19.550000    5.870000    53   260   269   270   271
   263  HC    -5.040000  -18.000000    4.810000    48   259
   264  HC    -5.970000  -20.890000    4.550000    50   260
   265  HC    -5.020000  -20.330000    5.910000    50   260
   266  HC    -6.960000  -18.400000    3.290000    52   261
   267  HC    -5.550000  -17.890000    2.400000    52   261
   268  HC    -6.000000  -19.600000    2.400000    52   261
   269  HC    -7.350000  -20.360000    6.490000    54   262
   270  HC    -6.730000  -18.700000    6.510000    54   262
   271  HC    -7.750000  -19.270000    5.170000    54   262
   272  N     -2.620000  -17.310000    3.060000     1   255   273   276
   273  CT    -2.010000  -16.440000    2.070000     2   272   274   277   278
   274  C     -0.830000  -17.110000    1.380000     3   273   275   279
   275  O     -0.680000  -17.010000    0.160000     5   274
   276  H     -2.680000  -17.000000    4.020000     4   272
   277  H1    -2.750000  -16.170000    1.310000     6   273
   278  H1    -1.650000  -15.530000    2.550000     6   273
   279  N      0.030000  -17.770000    2.160000    65   274   280   283
   280  CT     1.200000  -18.430000    1.580000    66   279   281   284   285
   281  C      0.730000  -19.450000    0.540000    67   280   282   293
   282  O      1.290000  -19.540000   -0.560000    69   281
   283  H     -0.080000  -17.760000    3.170000    68   279
   284  H1     1.820000  -17.700000    1.080000    70   280
   285  CT     2.040000  -19.130000    2.670000    71   280   286   287   288
   286  OH     2.480000  -18.190000    3.650000    73   285   289
   287  CT     3.270000  -19.780000    2.090000    75   285   290   291   292
   288  H1     1.440000  -19.890000    3.160000    72   285
   289  HO     2.960000  -18.660000    4.330000    74   286
   290  HC     3.820000  -20.260000    2.890000    76   287
   291  HC     3.000000  -20.540000    1.370000    76   287
   292  HC     3.900000  -19.030000    1.610000    76   287
   293  N     -0.240000  -20.280000    0.930000    27   281   294   297
   294  CT    -0.700000  -21.340000    0.040000    28   293   295   298   299
   295  C     -1.300000  -20.760000   -1.240000    29   294   296   312
   296  O     -1.010000  -21.240000   -2.340000    31   295
   297  H     -0.640000  -20.170000    1.850000    30   293
   298  H1     0.140000  -21.950000   -0.270000    32   294
   299  CT    -1.730000  -22.200000    0.780000    33   294   300   303   304
   300  CT    -1.170000  -23.100000    1.890000    35   299   301   302   305
   301  CT    -2.290000  -23.820000    2.610000    37   300   306   307   308
   302  CT    -0.180000  -24.120000    1.340000    39   300   309   310   311
   303  HC    -2.490000  -21.550000    1.210000    34   299
   304  HC    -2.230000  -22.840000    0.050000    34   299
   305  HC    -0.640000  -22.480000    2.620000    36   300
   306  HC    -1.880000  -24.450000    3.400000    38   301
   307  HC    -2.960000  -23.090000    3.060000    38   301
   308  HC    -2.850000  -24.440000    1.910000    38   301
   309  HC     0.190000  -24.740000    2.150000    40   302
   310  HC    -0.670000  -24.750000    0.600000    40   302
   311  HC     0.680000  -23.630000    0.890000    40   302
   312  N     -2.120000  -19.710000   -1.110000    27   295   313   316
   313  CT    -2.730000  -19.140000   -2.300000    28   312   314   317   318
   314  C     -1.690000  -18.480000   -3.220000    29   313   315   331
   315  O     -1.780000  -18.580000   -4.440000    31   314
   316  H     -2.320000  -19.350000   -0.190000    30   312
   317  H1    -3.170000  -19.940000   -2.900000    32   313
   318  CT    -3.840000  -18.140000   -1.910000    33   313   319   322   323
   319  CT    -5.050000  -18.750000   -1.210000    35   318   320   321   324
   320  CT    -6.020000  -17.680000   -0.730000    37   319   325   326   327
   321  CT    -5.770000  -19.770000   -2.090000    39   319   328   329   330
   322  HC    -3.400000  -17.380000   -1.260000    34   318
   323  HC    -4.180000  -17.630000   -2.810000    34   318
   324  HC    -4.710000  -19.290000   -0.330000    36   319
   325  HC    -6.860000  -18.140000   -0.230000    38   320
   326  HC    -5.520000  -17.020000   -0.030000    38   320
   327  HC    -6.380000  -17.100000   -1.580000    38   320
   328  HC    -6.620000  -20.170000   -1.550000    40   321
   329  HC    -6.120000  -19.290000   -3.000000    40   321
   330  HC    -5.120000  -20.600000   -2.340000    40   321
   331  N     -0.720000  -17.760000   -2.640000   258   314   332   335
   332  CT     0.330000  -17.160000   -3.450000   259   331   333   336   337
   333  C      1.150000  -18.240000   -4.160000   260   332   334   348
   334  O      1.520000  -18.060000   -5.320000   262   333
   335  H     -0.710000  -17.650000   -1.630000   261   331
   336  H1    -0.120000  -16.550000   -4.230000   263   332
   337  CT     1.270000  -16.290000   -2.620000   264   332   338   341   342
   338  CT     0.610000  -15.060000   -2.070000   266   337   339   343   344
   339  S      0.000000  -13.930000   -3.350000   268   338   340
   340  CT    -0.510000  -12.600000   -2.270000   269   339   345   346   347
   341  HC     1.670000  -16.880000   -1.790000   265   337
   342  HC     2.100000  -15.970000   -3.240000   265   337
   343  H1    -0.240000  -15.330000   -1.440000   267   338
   344  H1     1.330000  -14.530000   -1.450000   267   338
   345  H1    -0.910000  -11.790000   -2.870000   270   340
   346  H1    -1.270000  -12.950000   -1.580000   270   340
   347  H1     0.340000  -12.230000   -1.700000   270   340
   348  N      1.450000  -19.350000   -3.460000    27   333   349   352
   349  CT     2.220000  -20.410000   -4.100000    28   348   350   353   354
   350  C      1.440000  -21.040000   -5.240000    29   349   351   367
   351  O      2.000000  -21.320000   -6.300000    31   350
   352  H      1.170000  -19.420000   -2.490000    30   348
   353  H1     3.120000  -19.990000   -4.540000    32   349
   354  CT     2.590000  -21.490000   -3.080000    33   349   355   358   359
   355  CT     3.690000  -21.130000   -2.090000    35   354   356   357   360
   356  CT     3.730000  -22.170000   -0.980000    37   355   361   362   363
   357  CT     5.030000  -21.040000   -2.800000    39   355   364   365   366
   358  HC     1.690000  -21.750000   -2.530000    34   354
   359  HC     2.900000  -22.390000   -3.620000    34   354
   360  HC     3.480000  -20.160000   -1.640000    36   355
   361  HC     4.510000  -21.910000   -0.270000    38   356
   362  HC     2.780000  -22.190000   -0.460000    38   356
   363  HC     3.940000  -23.150000   -1.400000    38   356
   364  HC     5.810000  -20.790000   -2.080000    40   357
   365  HC     5.280000  -22.000000   -3.250000    40   357
   366  HC     5.020000  -20.280000   -3.570000    40   357
   367  N      0.150000  -21.320000   -5.030000    41   350   368   371
   368  CT    -0.660000  -21.950000   -6.060000    42   367   369   372   373
   369  C     -0.700000  -21.020000   -7.280000    43   368   370   386
   370  O     -0.550000  -21.460000   -8.410000    45   369
   371  H     -0.250000  -21.110000   -4.120000    44   367
   372  H1    -0.180000  -22.880000   -6.380000    46   368
   373  CT    -2.060000  -22.270000   -5.540000    47   368   374   375   377
   374  CT    -2.010000  -23.380000   -4.490000    49   373   376   378   379
   375  CT    -3.000000  -22.640000   -6.690000    51   373   380   381   382
   376  CT    -3.300000  -23.530000   -3.730000    53   374   383   384   385
   377  HC    -2.460000  -21.370000   -5.070000    48   373
   378  HC    -1.780000  -24.330000   -4.980000    50   374
   379  HC    -1.210000  -23.200000   -3.780000    50   374
   380  HC    -4.000000  -22.850000   -6.330000    52   375
   381  HC    -3.110000  -21.820000   -7.390000    52   375
   382  HC    -2.620000  -23.510000   -7.220000    52   375
   383  HC    -3.190000  -24.320000   -2.990000    54   376
   384  HC    -3.540000  -22.600000   -3.210000    54   376
   385  HC    -4.130000  -23.800000   -4.380000    54   376
   386  N     -0.890000  -19.720000   -7.050000     1   369   387   390
   387  CT    -0.940000  -18.780000   -8.150000     2   386   388   391   392
   388  C      0.390000  -18.720000   -8.910000     3   387   389   393
   389  O      0.400000  -18.720000  -10.140000     5   388
   390  H     -1.020000  -19.400000   -6.090000     4   386
   391  H1    -1.720000  -19.070000   -8.850000     6   387
   392  H1    -1.170000  -17.780000   -7.770000     6   387
   393  N      1.510000  -18.680000   -8.170000    65   388   394   397
   394  CT     2.840000  -18.680000   -8.770000    66   393   395   398   399
   395  C      3.040000  -19.900000   -9.660000    67   394   396   407
   396  O      3.460000  -19.780000  -10.820000    69   395
   397  H      1.450000  -18.630000   -7.160000    68   393
   398  H1     2.950000  -17.790000   -9.400000    70   394
   399  CT     3.950000  -18.640000   -7.710000    71   394   400   401   402
   400  OH     3.720000  -17.530000   -6.850000    73   399   403
   401  CT     5.320000  -18.520000   -8.330000    75   399   404   405   406
   402  H1     3.910000  -19.550000   -7.110000    72   399
   403  HO     4.400000  -17.470000   -6.180000    74   400
   404  HC     6.080000  -18.490000   -7.550000    76   401
   405  HC     5.540000  -19.370000   -8.970000    76   401
   406  HC     5.380000  -17.600000   -8.910000    76   401
   407  N      2.690000  -21.080000   -9.140000   107   395   408   411
   408  CT     2.880000  -22.300000   -9.910000   108   407   409   412   413
   409  C      1.950000  -22.350000  -11.130000   109   408   410   427
   410  O      2.350000  -22.800000  -12.200000   111   409
   411  H      2.320000  -21.120000   -8.200000   110   407
   412  H1     3.900000  -22.320000  -10.310000   112   408
   413  CT     2.710000  -23.500000   -9.000000   113   408   414   420   421
   414  CA     3.980000  -23.850000   -8.280000   115   413   415   416
   415  CA     4.950000  -24.630000   -8.900000   116   414   417   422
   416  CA     4.210000  -23.430000   -6.980000   116   414   418   423
   417  CA     6.130000  -24.960000   -8.240000   118   415   419   424
   418  CA     5.390000  -23.750000   -6.320000   118   416   419   425
   419  CA     6.340000  -24.520000   -6.950000   120   417   418   426
   420  HC     1.910000  -23.320000   -8.280000   114   413
   421  HC     2.410000  -24.360000   -9.600000   114   413
   422  HA     4.790000  -24.980000   -9.920000   117   415
   423  HA     3.480000  -22.910000   -6.410000   117   416
   424  HA     6.880000  -25.570000   -8.740000   119   417
   425  HA     5.550000  -23.410000   -5.300000   119   418
   426  HA     7.260000  -24.780000   -6.430000   121   419
   427  N      0.720000  -21.890000  -10.970000   122   409   428   431
   428  CT    -0.180000  -21.820000  -12.110000   123   427   429   432   433
   429  C      0.410000  -20.970000  -13.240000   124   428   430   448
   430  O      0.450000  -21.380000  -14.400000   126   429
   431  H      0.420000  -21.570000  -10.060000   125   427
   432  H1    -0.320000  -22.830000  -12.510000   127   428
   433  CT    -1.540000  -21.290000  -11.670000   128   428   434   441   442
   434  CA    -2.530000  -21.190000  -12.800000   130   433   435   436
   435  CA    -3.080000  -22.330000  -13.360000   131   434   437   443
   436  CA    -2.860000  -19.970000  -13.350000   131   434   438   444
   437  CA    -3.960000  -22.240000  -14.430000   133   435   439   445
   438  CA    -3.760000  -19.860000  -14.390000   133   436   439   446
   439  C     -4.310000  -21.000000  -14.940000   135   437   438   440
   440  OH    -5.200000  -20.890000  -15.970000   136   439   447
   441  HC    -1.950000  -21.950000  -10.900000   129   433
   442  HC    -1.420000  -20.310000  -11.210000   129   433
   443  HA    -2.810000  -23.300000  -12.950000   132   435
   444  HA    -2.420000  -19.070000  -12.920000   132   436
   445  HA    -4.390000  -23.150000  -14.850000   134   437
   446  HA    -4.030000  -18.890000  -14.800000   134   438
   447  HO    -5.540000  -21.750000  -16.210000   137   440
   448  N      0.860000  -19.750000  -12.910000   107   429   449   452
   449  CT     1.420000  -18.880000  -13.930000   108   448   450   453   454
   450  C      2.700000  -19.490000  -14.510000   109   449   451   468
   451  O      2.950000  -19.360000  -15.710000   111   450
   452  H      0.800000  -19.430000  -11.950000   110   448
   453  H1     0.730000  -18.800000  -14.760000   112   449
   454  CT     1.680000  -17.490000  -13.370000   113   449   455   461   462
   455  CA     0.480000  -16.730000  -12.870000   115   454   456   457
   456  CA    -0.800000  -16.930000  -13.380000   116   455   458   463
   457  CA     0.660000  -15.770000  -11.890000   116   455   459   464
   458  CA    -1.870000  -16.210000  -12.860000   118   456   460   465
   459  CA    -0.410000  -15.030000  -11.400000   118   457   460   466
   460  CA    -1.670000  -15.260000  -11.890000   120   458   459   467
   461  HC     2.400000  -17.580000  -12.550000   114   454
   462  HC     2.150000  -16.890000  -14.150000   114   454
   463  HA    -0.980000  -17.640000  -14.170000   117   456
   464  HA     1.660000  -15.580000  -11.490000   117   457
   465  HA    -2.870000  -16.380000  -13.250000   119   458
   466  HA    -0.240000  -14.270000  -10.640000   119   459
   467  HA    -2.510000  -14.690000  -11.500000   121   460
   468  N      3.530000  -20.150000  -13.680000    27   450   469   472
   469  CT     4.770000  -20.740000  -14.150000    28   468   470   473   474
   470  C      4.480000  -21.820000  -15.200000    29   469   471   487
   471  O      5.100000  -21.850000  -16.260000    31   470
   472  H      3.300000  -20.180000  -12.690000    30   468
   473  H1     5.360000  -19.960000  -14.630000    32   469
   474  CT     5.540000  -21.310000  -12.950000    33   469   475   478   479
   475  CT     6.970000  -21.770000  -13.220000    35   474   476   477   480
   476  CT     7.860000  -20.590000  -13.520000    37   475   481   482   483
   477  CT     7.480000  -22.570000  -12.030000    39   475   484   485   486
   478  HC     5.580000  -20.550000  -12.170000    34   474
   479  HC     4.970000  -22.150000  -12.550000    34   474
   480  HC     6.970000  -22.430000  -14.090000    36   475
   481  HC     8.880000  -20.940000  -13.700000    38   476
   482  HC     7.520000  -20.080000  -14.410000    38   476
   483  HC     7.870000  -19.900000  -12.680000    38   476
   484  HC     8.500000  -22.900000  -12.220000    40   477
   485  HC     7.470000  -21.950000  -11.130000    40   477
   486  HC     6.850000  -23.440000  -11.880000    40   477
   487  N      3.530000  -22.720000  -14.870000    15   470   488   491
   488  CT     3.190000  -23.820000  -15.750000    16   487   489   492   493
   489  C      2.560000  -23.300000  -17.040000    17   488   490   503
   490  O      2.880000  -23.780000  -18.130000    19   489
   491  H      3.080000  -22.620000  -13.970000    18   487
   492  H1     4.120000  -24.320000  -16.050000    20   488
   493  CT     2.310000  -24.870000  -15.050000    21   488   494   495   496
   494  CT     1.820000  -25.920000  -16.040000    23   493   497   498   499
   495  CT     3.040000  -25.530000  -13.880000    25   493   500   501   502
   496  HC     1.430000  -24.360000  -14.650000    22   493
   497  HC     1.210000  -26.660000  -15.520000    24   494
   498  HC     1.200000  -25.480000  -16.820000    24   494
   499  HC     2.670000  -26.430000  -16.490000    24   494
   500  HC     2.390000  -26.260000  -13.400000    26   495
   501  HC     3.940000  -26.030000  -14.240000    26   495
   502  HC     3.350000  -24.800000  -13.140000    26   495
   503  N      1.660000  -22.320000  -16.920000   287   489   504   507
   504  CT     1.040000  -21.720000  -18.100000   288   503   505   508   509
   505  C      2.080000  -21.010000  -18.960000   289   504   506   527
   506  O      1.980000  -20.990000  -20.190000   291   505
   507  H      1.440000  -21.980000  -15.990000   290   503
   508  H1     0.660000  -22.500000  -18.750000   292   504
   509  CT    -0.070000  -20.750000  -17.670000   293   504   510   516   517
   510  CT    -1.300000  -21.430000  -17.080000   295   509   511   518   519
   511  CT    -1.920000  -22.410000  -18.050000   297   510   512   520   521
   512  N2    -2.410000  -21.740000  -19.250000   299   511   513   522
   513  CA    -3.270000  -22.270000  -20.100000   301   512   514   515
   514  N2    -3.750000  -23.480000  -19.890000   302   513   523   524
   515  N2    -3.660000  -21.580000  -21.160000   302   513   525   526
   516  HC     0.330000  -20.060000  -16.930000   294   509
   517  HC    -0.370000  -20.150000  -18.530000   294   509
   518  HC    -1.040000  -21.980000  -16.180000   296   510
   519  HC    -2.030000  -20.670000  -16.810000   296   510
   520  H1    -1.210000  -23.190000  -18.310000   298   511
   521  H1    -2.750000  -22.890000  -17.520000   298   511
   522  H     -2.050000  -20.820000  -19.450000   300   512
   523  H     -4.380000  -23.900000  -20.550000   303   514
   524  H     -3.410000  -23.990000  -19.100000   303   514
   525  H     -4.290000  -21.980000  -21.830000   303   515
   526  H     -3.270000  -20.670000  -21.320000   303   515
   527  N      3.100000  -20.410000  -18.320000     1   505   528   531
   528  CT     4.150000  -19.710000  -19.050000     2   527   529   532   533
   529  C      5.050000  -20.630000  -19.860000     3   528   530   534
   530  O      5.640000  -20.190000  -20.840000     5   529
   531  H      3.120000  -20.400000  -17.310000     4   527
   532  H1     3.700000  -18.980000  -19.730000     6   528
   533  H1     4.770000  -19.160000  -18.340000     6   528
   534  N      5.210000  -21.890000  -19.420000   138   529   535   538
   535  CT     6.100000  -22.800000  -20.120000   139   534   536   539   540
   536  C      5.670000  -23.020000  -21.570000   140   535   537   558
   537  O      6.500000  -23.330000  -22.410000   142   536
   538  H      4.760000  -22.180000  -18.570000   141   534
   539  H1     7.090000  -22.360000  -20.190000   143   535
   540  CT     6.220000  -24.140000  -19.370000   144   535   541   550   551
   541  C*     7.040000  -24.080000  -18.120000   146   540   542   543
   542  CW     7.990000  -23.150000  -17.780000   147   541   544   552
   543  CB     6.970000  -24.990000  -17.020000   149   541   545   546
   544  NA     8.490000  -23.420000  -16.540000   150   542   545   553
   545  CN     7.890000  -24.540000  -16.040000   152   543   544   547
   546  CA     6.220000  -26.150000  -16.750000   153   543   548   554
   547  CA     8.080000  -25.220000  -14.830000   155   545   549   555
   548  CA     6.400000  -26.800000  -15.550000   157   546   549   556
   549  CA     7.330000  -26.340000  -14.610000   159   547   548   557
   550  HC     5.230000  -24.500000  -19.130000   145   540
   551  HC     6.690000  -24.870000  -20.030000   145   540
   552  H4     8.280000  -22.310000  -18.390000   148   542
   553  H      9.190000  -22.870000  -16.070000   151   544
   554  HA     5.510000  -26.510000  -17.480000   154   546
   555  HA     8.800000  -24.870000  -14.100000   156   547
   556  HA     5.820000  -27.700000  -15.330000   158   548
   557  HA     7.450000  -26.890000  -13.680000   160   549
   558  N      4.370000  -22.870000  -21.860000     1   536   559   562
   559  CT     3.870000  -23.080000  -23.210000     2   558   560   563   564
   560  C      3.760000  -21.790000  -24.020000     3   559   561   565
   561  O      3.140000  -21.790000  -25.090000     5   560
   562  H      3.740000  -22.600000  -21.120000     4   558
   563  H1     4.510000  -23.760000  -23.760000     6   559
   564  H1     2.880000  -23.530000  -23.160000     6   559
   565  N      4.340000  -20.690000  -23.530000    15   560   566   569
   566  CT     4.240000  -19.410000  -24.210000    16   565   567   570   571
   567  C      5.530000  -19.150000  -24.990000    17   566   568   581
   568  O      6.630000  -19.340000  -24.470000    19   567
   569  H      4.860000  -20.740000  -22.670000    18   565
   570  H1     3.410000  -19.410000  -24.920000    20   566
   571  CT     3.950000  -18.310000  -23.180000    21   566   572   573   574
   572  CT     4.010000  -16.920000  -23.810000    23   571   575   576   577
   573  CT     2.600000  -18.530000  -22.520000    25   571   578   579   580
   574  HC     4.720000  -18.340000  -22.410000    22   571
   575  HC     3.800000  -16.170000  -23.050000    24   572
   576  HC     4.990000  -16.700000  -24.210000    24   572
   577  HC     3.270000  -16.830000  -24.600000    24   572
   578  HC     2.430000  -17.750000  -21.790000    26   573
   579  HC     1.810000  -18.510000  -23.270000    26   573
   580  HC     2.580000  -19.480000  -22.010000    26   573
   581  N      5.390000  -18.720000  -26.260000    65   567   582   585
   582  CT     6.560000  -18.510000  -27.100000    66   581   583   586   587
   583  C      6.690000  -17.060000  -27.560000    67   582   584   595
   584  O      7.810000  -16.590000  -27.790000    69   583
   585  H      4.480000  -18.600000  -26.660000    68   581
   586  H1     7.480000  -18.720000  -26.570000    70   582
   587  CT     6.570000  -19.440000  -28.330000    71   582   588   589   590
   588  OH     5.440000  -19.180000  -29.160000    73   587   591
   589  CT     6.590000  -20.900000  -27.970000    75   587   592   593   594
   590  H1     7.470000  -19.220000  -28.910000    72   587
   591  HO     5.490000  -19.760000  -29.930000    74   588
   592  HC     6.610000  -21.500000  -28.880000    76   589
   593  HC     7.480000  -21.120000  -27.380000    76   589
   594  HC     5.700000  -21.160000  -27.390000    76   589
   595  N      5.570000  -16.340000  -27.690000   210   583   596   599
   596  CT     5.620000  -14.970000  -28.170000   211   595   597   600   601
   597  C      6.550000  -14.160000  -27.270000   212   596   598   607
   598  O      6.440000  -14.230000  -26.030000   214   597
   599  H      4.670000  -16.740000  -27.490000   213   595
   600  H1     6.000000  -14.940000  -29.190000   215   596
   601  CT     4.220000  -14.350000  -28.160000   216   596   602   605   606
   602  C      4.170000  -12.940000  -28.700000   218   601   603   604
   603  O2     3.990000  -12.790000  -29.930000   219   602
   604  O2     4.310000  -12.000000  -27.890000   219   602
   605  HC     3.560000  -14.980000  -28.760000   217   601
   606  HC     3.830000  -14.360000  -27.150000   217   601
   607  N      7.440000  -13.360000  -27.870000   271   597   608   611
   608  CT     8.440000  -12.630000  -27.080000   272   607   609   612   613
   609  C      7.780000  -11.630000  -26.120000   273   608   610   629
   610  O      8.220000  -11.490000  -24.970000   275   609
   611  H      7.370000  -13.220000  -28.860000   274   607
   612  H1     8.970000  -13.330000  -26.440000   276   608
   613  CT     9.450000  -11.950000  -28.010000   277   608   614   618   619
   614  CT    10.320000  -12.930000  -28.790000   279   613   615   620   621
   615  CT    11.300000  -12.190000  -29.690000   281   614   616   622   623
   616  CT    12.180000  -13.140000  -30.480000   283   615   617   624   625
   617  N3    13.120000  -12.390000  -31.340000   285   616   626   627   628
   618  HC     8.910000  -11.300000  -28.700000   278   613
   619  HC    10.090000  -11.310000  -27.410000   278   613
   620  HC    10.870000  -13.560000  -28.090000   280   614
   621  HC     9.690000  -13.570000  -29.410000   280   614
   622  HC    10.730000  -11.560000  -30.380000   282   615
   623  HC    11.920000  -11.540000  -29.070000   282   615
   624  HP    12.730000  -13.770000  -29.770000   284   616
   625  HP    11.530000  -13.780000  -31.080000   284   616
   626  H     13.710000  -13.010000  -31.870000   286   617
   627  H     12.600000  -11.790000  -31.980000   286   617
   628  H     13.700000  -11.780000  -30.770000   286   617
   629  N      6.710000  -10.960000  -26.550000   210   609   630   633
   630  CT     6.000000  -10.030000  -25.670000   211   629   631   634   635
   631  C      5.350000  -10.800000  -24.540000   212   630   632   641
   632  O      5.430000  -10.390000  -23.370000   214   631
   633  H      6.310000  -11.070000  -27.480000   213   629
   634  H1     6.730000   -9.350000  -25.230000   215   630
   635  CT     5.010000   -9.170000  -26.450000   216   630   636   639   640
   636  C      5.720000   -8.500000  -27.620000   218   635   637   638
   637  O2     6.620000   -7.670000  -27.340000   219   636
   638  O2     5.440000   -8.860000  -28.790000   219   636
   639  HC     4.180000   -9.770000  -26.810000   217   635
   640  HC     4.600000   -8.420000  -25.770000   217   635
   641  N      4.610000  -11.850000  -24.880000     7   631   642   645
   642  CT     3.890000  -12.590000  -23.850000     8   641   643   646   647
   643  C      4.840000  -13.130000  -22.790000     9   642   644   651
   644  O      4.530000  -13.160000  -21.590000    11   643
   645  H      4.510000  -12.010000  -25.880000    10   641
   646  H1     3.220000  -11.890000  -23.350000    12   642
   647  CT     3.040000  -13.660000  -24.470000    13   642   648   649   650
   648  HC     2.500000  -14.200000  -23.700000    14   647
   649  HC     2.330000  -13.190000  -25.140000    14   647
   650  HC     3.670000  -14.360000  -25.010000    14   647
   651  N      6.030000  -13.560000  -23.220000   287   643   652   655
   652  CT     7.010000  -14.080000  -22.280000   288   651   653   656   657
   653  C      7.450000  -13.000000  -21.300000   289   652   654   675
   654  O      7.730000  -13.330000  -20.150000   291   653
   655  H      6.220000  -13.480000  -24.220000   290   651
   656  H1     6.550000  -14.850000  -21.660000   292   652
   657  CT     8.190000  -14.680000  -23.040000   293   652   658   664   665
   658  CT     7.840000  -16.010000  -23.690000   295   657   659   666   667
   659  CT     9.020000  -16.800000  -24.190000   297   658   660   668   669
   660  N2     9.840000  -17.270000  -23.090000   299   659   661   670
   661  CA     9.680000  -18.410000  -22.430000   301   660   662   663
   662  N2     8.700000  -19.240000  -22.740000   302   661   671   672
   663  N2    10.510000  -18.730000  -21.440000   302   661   673   674
   664  HC     8.540000  -13.980000  -23.800000   294   657
   665  HC     9.010000  -14.830000  -22.330000   294   657
   666  HC     7.300000  -16.630000  -22.970000   296   658
   667  HC     7.160000  -15.860000  -24.520000   296   658
   668  H1     8.660000  -17.630000  -24.800000   298   659
   669  H1     9.610000  -16.160000  -24.850000   298   659
   670  H     10.580000  -16.660000  -22.800000   300   660
   671  H      8.530000  -20.090000  -22.240000   303   662
   672  H      8.050000  -19.000000  -23.470000   303   662
   673  H     10.370000  -19.580000  -20.950000   303   663
   674  H     11.240000  -18.090000  -21.190000   303   663
   675  N      7.560000  -11.740000  -21.770000   232   653   676   679
   676  CT     7.890000  -10.650000  -20.870000   233   675   677   680   681
   677  C      6.800000  -10.470000  -19.800000   234   676   678   690
   678  O      7.120000  -10.310000  -18.620000   236   677
   679  H      7.380000  -11.530000  -22.740000   235   675
   680  H1     8.820000  -10.870000  -20.350000   237   676
   681  CT     8.100000   -9.340000  -21.640000   238   676   682   686   687
   682  CT     8.390000   -8.140000  -20.760000   240   681   683   688   689
   683  C      9.760000   -8.120000  -20.140000   242   682   684   685
   684  O2    10.580000   -9.010000  -20.490000   243   683
   685  O2    10.020000   -7.220000  -19.290000   243   683
   686  HC     8.900000   -9.470000  -22.370000   239   681
   687  HC     7.200000   -9.110000  -22.200000   239   681
   688  HC     8.280000   -7.240000  -21.380000   241   682
   689  HC     7.630000   -8.050000  -19.980000   241   682
   690  N      5.530000  -10.440000  -20.220000   122   677   691   694
   691  CT     4.480000  -10.300000  -19.230000   123   690   692   695   696
   692  C      4.490000  -11.470000  -18.250000   124   691   693   711
   693  O      4.270000  -11.290000  -17.070000   126   692
   694  H      5.350000  -10.480000  -21.220000   125   690
   695  H1     4.650000   -9.390000  -18.650000   127   691
   696  CT     3.110000  -10.200000  -19.900000   128   691   697   704   705
   697  CA     2.880000   -8.900000  -20.630000   130   696   698   699
   698  CA     2.540000   -7.760000  -19.930000   131   697   700   706
   699  CA     2.960000   -8.820000  -22.010000   131   697   701   707
   700  CA     2.270000   -6.570000  -20.600000   133   698   702   708
   701  CA     2.700000   -7.650000  -22.680000   133   699   702   709
   702  C      2.360000   -6.510000  -21.980000   135   700   701   703
   703  OH     2.090000   -5.350000  -22.640000   136   702   710
   704  HC     2.990000  -11.030000  -20.590000   129   696
   705  HC     2.340000  -10.300000  -19.140000   129   696
   706  HA     2.510000   -7.790000  -18.840000   132   698
   707  HA     3.240000   -9.690000  -22.600000   132   699
   708  HA     2.020000   -5.680000  -20.030000   134   700
   709  HA     2.790000   -7.620000  -23.770000   134   701
   710  HO     1.920000   -4.630000  -22.030000   137   703
   711  N      4.720000  -12.690000  -18.740000   122   692   712   715
   712  CT     4.740000  -13.830000  -17.850000   123   711   713   716   717
   713  C      5.870000  -13.680000  -16.830000   124   712   714   732
   714  O      5.670000  -13.990000  -15.650000   126   713
   715  H      4.870000  -12.780000  -19.740000   125   711
   716  H1     3.820000  -13.830000  -17.270000   127   712
   717  CT     4.820000  -15.170000  -18.600000   128   712   718   725   726
   718  CA     3.480000  -15.800000  -18.860000   130   717   719   720
   719  CA     2.730000  -15.480000  -19.970000   131   718   721   727
   720  CA     2.930000  -16.700000  -17.960000   131   718   722   728
   721  CA     1.480000  -16.040000  -20.200000   133   719   723   729
   722  CA     1.680000  -17.250000  -18.160000   133   720   723   730
   723  C      0.940000  -16.920000  -19.270000   135   721   722   724
   724  OH    -0.290000  -17.490000  -19.450000   136   723   731
   725  HC     5.350000  -15.030000  -19.540000   129   717
   726  HC     5.410000  -15.870000  -18.020000   129   717
   727  HA     3.120000  -14.770000  -20.690000   132   719
   728  HA     3.490000  -16.970000  -17.060000   132   720
   729  HA     0.920000  -15.760000  -21.090000   134   721
   730  HA     1.270000  -17.940000  -17.430000   134   722
   731  HO    -0.670000  -17.100000  -20.250000   137   724
   732  N      7.050000  -13.280000  -17.300000     7   713   733   736
   733  CT     8.200000  -13.190000  -16.410000     8   732   734   737   738
   734  C      7.940000  -12.170000  -15.300000     9   733   735   742
   735  O      8.220000  -12.450000  -14.130000    11   734
   736  H      7.160000  -13.030000  -18.280000    10   732
   737  H1     8.350000  -14.160000  -15.930000    12   733
   738  CT     9.440000  -12.850000  -17.180000    13   733   739   740   741
   739  HC    10.290000  -12.780000  -16.510000    14   738
   740  HC     9.640000  -13.620000  -17.930000    14   738
   741  HC     9.320000  -11.890000  -17.690000    14   738
   742  N      7.420000  -11.000000  -15.670000    15   734   743   746
   743  CT     7.150000   -9.960000  -14.700000    16   742   744   747   748
   744  C      6.100000  -10.460000  -13.720000    17   743   745   758
   745  O      6.230000  -10.290000  -12.500000    19   744
   746  H      7.250000  -10.830000  -16.660000    18   742
   747  H1     8.060000   -9.750000  -14.130000    20   743
   748  CT     6.700000   -8.660000  -15.390000    21   743   749   750   751
   749  CT     6.130000   -7.640000  -14.410000    23   748   752   753   754
   750  CT     7.810000   -8.050000  -16.220000    25   748   755   756   757
   751  HC     6.060000   -8.800000  -16.240000    22   748
   752  HC     5.810000   -6.760000  -14.970000    24   749
   753  HC     5.410000   -7.890000  -13.660000    24   749
   754  HC     6.980000   -7.320000  -13.790000    24   749
   755  HC     7.470000   -7.140000  -16.710000    26   750
   756  HC     8.670000   -7.810000  -15.590000    26   750
   757  HC     8.150000   -8.730000  -16.990000    26   750
   758  N      5.050000  -11.080000  -14.260000    96   744   759   765
   759  CT     3.880000  -11.410000  -13.470000    97   758   760   762   763
   760  C      4.080000  -12.590000  -12.550000    98   759   761   772
   761  O      3.590000  -12.560000  -11.430000    99   760
   762  H1     3.700000  -10.620000  -12.740000   100   759
   763  CT     2.640000  -11.550000  -14.310000   101   759   764   766   767
   764  CT     2.780000  -10.240000  -14.960000   103   763   765   768   769
   765  CT     4.290000   -9.980000  -14.850000   105   758   764   770   771
   766  HC     1.740000  -11.690000  -13.710000   102   763
   767  HC     2.760000  -12.360000  -15.040000   102   763
   768  HC     2.140000   -9.870000  -14.180000   104   764
   769  HC     2.360000  -10.220000  -15.960000   104   764
   770  H1     4.200000   -9.150000  -14.160000   106   765
   771  H1     4.530000   -9.620000  -15.810000   106   765
   772  N      4.820000  -13.620000  -12.980000    41   760   773   776
   773  CT     5.130000  -14.750000  -12.120000    42   772   774   777   778
   774  C      5.810000  -14.270000  -10.830000    43   773   775   791
   775  O      5.560000  -14.830000   -9.750000    45   774
   776  H      5.190000  -13.580000  -13.930000    44   772
   777  H1     4.200000  -15.240000  -11.820000    46   773
   778  CT     6.000000  -15.780000  -12.870000    47   773   779   780   782
   779  CT     5.210000  -16.510000  -13.960000    49   778   781   783   784
   780  CT     6.650000  -16.780000  -11.920000    51   778   785   786   787
   781  CT     6.060000  -17.170000  -15.030000    53   779   788   789   790
   782  HC     6.810000  -15.220000  -13.360000    48   778
   783  HC     4.590000  -17.280000  -13.490000    50   779
   784  HC     4.520000  -15.830000  -14.450000    50   779
   785  HC     7.260000  -17.490000  -12.480000    52   780
   786  HC     7.320000  -16.290000  -11.220000    52   780
   787  HC     5.880000  -17.330000  -11.370000    52   780
   788  HC     5.420000  -17.660000  -15.760000    54   781
   789  HC     6.670000  -16.430000  -15.540000    54   781
   790  HC     6.710000  -17.920000  -14.590000    54   781
   791  N      6.650000  -13.250000  -10.970000    27   774   792   795
   792  CT     7.430000  -12.780000   -9.840000    28   791   793   796   797
   793  C      6.570000  -12.070000   -8.800000    29   792   794   810
   794  O      6.980000  -11.940000   -7.660000    31   793
   795  H      6.780000  -12.830000  -11.880000    30   791
   796  H1     7.880000  -13.630000   -9.320000    32   792
   797  CT     8.530000  -11.830000  -10.310000    33   792   798   801   802
   798  CT     9.700000  -12.470000  -11.060000    35   797   799   800   803
   799  CT    10.640000  -11.370000  -11.540000    37   798   804   805   806
   800  CT    10.450000  -13.450000  -10.190000    39   798   807   808   809
   801  HC     8.080000  -11.070000  -10.950000    34   797
   802  HC     8.940000  -11.310000   -9.440000    34   797
   803  HC     9.320000  -13.010000  -11.920000    36   798
   804  HC    11.470000  -11.810000  -12.090000    38   799
   805  HC    10.110000  -10.700000  -12.220000    38   799
   806  HC    11.020000  -10.800000  -10.700000    38   799
   807  HC    11.280000  -13.870000  -10.760000    40   800
   808  HC    10.850000  -12.940000   -9.310000    40   800
   809  HC     9.810000  -14.270000   -9.890000    40   800
   810  N      5.360000  -11.640000   -9.160000    15   793   811   814
   811  CT     4.520000  -10.890000   -8.240000    16   810   812   815   816
   812  C      4.020000  -11.810000   -7.130000    17   811   813   826
   813  O      4.400000  -11.620000   -5.960000    19   812
   814  H      5.050000  -11.830000  -10.110000    18   810
   815  H1     5.140000  -10.140000   -7.750000    20   811
   816  CT     3.430000  -10.130000   -9.010000    21   811   817   818   819
   817  CT     2.380000   -9.550000   -8.100000    23   816   820   821   822
   818  CT     4.030000   -9.040000   -9.880000    25   816   823   824   825
   819  HC     2.910000  -10.840000   -9.660000    22   816
   820  HC     1.630000   -9.040000   -8.700000    24   817
   821  HC     1.900000  -10.350000   -7.570000    24   817
   822  HC     2.850000   -8.850000   -7.420000    24   817
   823  HC     3.250000   -8.520000  -10.430000    26   818
   824  HC     4.570000   -8.330000   -9.260000    26   818
   825  HC     4.720000   -9.470000  -10.600000    26   818
   826  N      3.230000  -12.890000   -7.400000    55   812   827   830
   827  CT     2.910000  -13.830000   -6.320000    56   826   828   831   832
   828  C      4.130000  -14.640000   -5.890000    57   827   829   837
   829  O      4.130000  -15.150000   -4.770000    59   828
   830  H      2.960000  -13.100000   -8.350000    58   826
   831  H1     2.580000  -13.270000   -5.450000    60   827
   832  CT     1.760000  -14.790000   -6.670000    61   827   833   834   835
   833  OH     2.130000  -15.640000   -7.740000    63   832   836
   834  H1     1.520000  -15.390000   -5.800000    62   832
   835  H1     0.880000  -14.210000   -6.950000    62   832
   836  HO     1.480000  -16.330000   -7.850000    64   833
   837  N      5.170000  -14.750000   -6.740000     1   828   838   841
   838  CT     6.350000  -15.480000   -6.340000     2   837   839   842   843
   839  C      7.090000  -14.830000   -5.170000     3   838   840   844
   840  O      7.420000  -15.490000   -4.180000     5   839
   841  H      5.090000  -14.400000   -7.680000     4   837
   842  H1     6.080000  -16.490000   -6.050000     6   838
   843  H1     7.030000  -15.550000   -7.190000     6   838
   844  N      7.360000  -13.530000   -5.300000    41   839   845   848
   845  CT     7.980000  -12.790000   -4.220000    42   844   846   849   850
   846  C      7.030000  -12.730000   -3.030000    43   845   847   863
   847  O      7.470000  -12.860000   -1.880000    45   846
   848  H      7.110000  -13.050000   -6.160000    44   844
   849  H1     8.870000  -13.320000   -3.890000    46   845
   850  CT     8.410000  -11.410000   -4.720000    47   845   851   852   854
   851  CT     9.570000  -11.570000   -5.720000    49   850   853   855   856
   852  CT     8.790000  -10.500000   -3.560000    51   850   857   858   859
   853  CT     9.860000  -10.310000   -6.510000    53   851   860   861   862
   854  HC     7.560000  -10.950000   -5.230000    48   850
   855  HC    10.470000  -11.870000   -5.180000    50   851
   856  HC     9.350000  -12.350000   -6.440000    50   851
   857  HC     9.090000   -9.520000   -3.920000    52   852
   858  HC     7.950000  -10.330000   -2.890000    52   852
   859  HC     9.620000  -10.930000   -3.000000    52   852
   860  HC    10.680000  -10.500000   -7.200000    54   853
   861  HC     8.980000  -10.020000   -7.080000    54   853
   862  HC    10.150000   -9.500000   -5.850000    54   853
   863  N      5.730000  -12.520000   -3.270000     7   846   864   867
   864  CT     4.790000  -12.520000   -2.170000     8   863   865   868   869
   865  C      4.760000  -13.850000   -1.430000     9   864   866   873
   866  O      4.560000  -13.860000   -0.220000    11   865
   867  H      5.420000  -12.390000   -4.220000    10   863
   868  H1     5.100000  -11.760000   -1.450000    12   864
   869  CT     3.400000  -12.150000   -2.650000    13   864   870   871   872
   870  HC     2.700000  -12.130000   -1.830000    14   869
   871  HC     3.430000  -11.240000   -3.240000    14   869
   872  HC     3.060000  -12.930000   -3.340000    14   869
   873  N      4.950000  -14.970000   -2.150000    55   865   874   877
   874  CT     5.010000  -16.290000   -1.520000    56   873   875   878   879
   875  C      6.120000  -16.320000   -0.470000    57   874   876   884
   876  O      5.940000  -16.840000    0.630000    59   875
   877  H      5.000000  -14.920000   -3.160000    58   873
   878  H1     4.070000  -16.490000   -1.000000    60   874
   879  CT     5.250000  -17.420000   -2.510000    61   874   880   881   882
   880  OH     4.150000  -17.600000   -3.400000    63   879   883
   881  H1     6.150000  -17.230000   -3.090000    62   879
   882  H1     5.400000  -18.340000   -1.950000    62   879
   883  HO     4.340000  -18.310000   -4.010000    64   880
   884  N      7.290000  -15.830000   -0.870000     7   875   885   888
   885  CT     8.450000  -15.780000    0.020000     8   884   886   889   890
   886  C      8.150000  -14.920000    1.240000     9   885   887   894
   887  O      8.490000  -15.270000    2.370000    11   886
   888  H      7.370000  -15.470000   -1.810000    10   884
   889  H1     8.680000  -16.790000    0.370000    12   885
   890  CT     9.630000  -15.230000   -0.730000    13   885   891   892   893
   891  HC    10.500000  -15.200000   -0.080000    14   890
   892  HC     9.860000  -15.870000   -1.580000    14   890
   893  HC     9.440000  -14.220000   -1.090000    14   890
   894  N      7.540000  -13.750000    0.990000     7   886   895   898
   895  CT     7.240000  -12.840000    2.080000     8   894   896   899   900
   896  C      6.220000  -13.460000    3.050000     9   895   897   904
   897  O      6.390000  -13.380000    4.260000    11   896
   898  H      7.330000  -13.510000    0.030000    10   894
   899  H1     8.150000  -12.650000    2.650000    12   895
   900  CT     6.760000  -11.550000    1.520000    13   895   901   902   903
   901  HC     6.540000  -10.860000    2.330000    14   900
   902  HC     7.550000  -11.150000    0.890000    14   900
   903  HC     5.870000  -11.710000    0.920000    14   900
   904  N      5.160000  -14.060000    2.510000   122   896   905   908
   905  CT     4.130000  -14.680000    3.340000   123   904   906   909   910
   906  C      4.700000  -15.850000    4.140000   124   905   907   925
   907  O      4.380000  -16.010000    5.310000   126   906
   908  H      5.060000  -14.080000    1.500000   125   904
   909  H1     3.800000  -13.960000    4.080000   127   905
   910  CT     2.910000  -15.070000    2.510000   128   905   911   918   919
   911  CA     1.860000  -13.990000    2.480000   130   910   912   913
   912  CA     1.920000  -12.920000    1.610000   131   911   914   920
   913  CA     0.810000  -14.010000    3.380000   131   911   915   921
   914  CA     0.980000  -11.910000    1.630000   133   912   916   922
   915  CA    -0.130000  -13.000000    3.420000   133   913   916   923
   916  C     -0.040000  -11.930000    2.550000   135   914   915   917
   917  OH    -0.950000  -10.920000    2.610000   136   916   924
   918  HC     3.210000  -15.330000    1.490000   129   910
   919  HC     2.440000  -15.940000    2.940000   129   910
   920  HA     2.730000  -12.860000    0.880000   132   912
   921  HA     0.740000  -14.850000    4.080000   132   913
   922  HA     1.050000  -11.090000    0.920000   134   914
   923  HA    -0.940000  -13.050000    4.140000   134   915
   924  HO    -0.750000  -10.190000    1.990000   137   917
   925  N      5.580000  -16.660000    3.520000    27   906   926   929
   926  CT     6.190000  -17.760000    4.240000    28   925   927   930   931
   927  C      7.040000  -17.220000    5.400000    29   926   928   944
   928  O      6.990000  -17.750000    6.510000    31   927
   929  H      5.780000  -16.520000    2.540000    30   925
   930  H1     5.390000  -18.350000    4.670000    32   926
   931  CT     7.010000  -18.640000    3.280000    33   926   932   935   936
   932  CT     7.490000  -19.970000    3.870000    35   931   933   934   937
   933  CT     6.340000  -20.860000    4.270000    37   932   938   939   940
   934  CT     8.350000  -20.710000    2.850000    39   932   941   942   943
   935  HC     6.400000  -18.860000    2.400000    34   931
   936  HC     7.870000  -18.070000    2.940000    34   931
   937  HC     8.110000  -19.770000    4.750000    36   932
   938  HC     6.690000  -21.850000    4.530000    38   933
   939  HC     5.750000  -20.430000    5.080000    38   933
   940  HC     5.720000  -21.040000    3.390000    38   933
   941  HC     8.700000  -21.650000    3.270000    40   934
   942  HC     7.770000  -20.910000    1.950000    40   934
   943  HC     9.220000  -20.100000    2.590000    40   934
   944  N      7.800000  -16.160000    5.140000    55   927   945   948
   945  CT     8.610000  -15.460000    6.150000    56   944   946   949   950
   946  C      7.730000  -15.080000    7.340000    57   945   947   955
   947  O      8.040000  -15.320000    8.510000    59   946
   948  H      7.820000  -15.830000    4.180000    58   944
   949  H1     9.390000  -16.130000    6.510000    60   945
   950  CT     9.270000  -14.220000    5.540000    61   945   951   952   953
   951  OH    10.180000  -13.580000    6.450000    63   950   954
   952  H1     9.820000  -14.520000    4.650000    62   950
   953  H1     8.520000  -13.490000    5.250000    62   950
   954  HO    10.570000  -12.820000    6.020000    64   951
   955  N      6.640000  -14.380000    7.030000   258   946   956   959
   956  CT     5.730000  -13.850000    8.040000   259   955   957   960   961
   957  C      5.080000  -14.990000    8.830000   260   956   958   972
   958  O      5.010000  -14.950000   10.070000   262   957
   959  H      6.470000  -14.190000    6.050000   261   955
   960  H1     6.300000  -13.250000    8.750000   263   956
   961  CT     4.640000  -12.970000    7.420000   264   956   962   965   966
   962  CT     5.190000  -11.680000    6.810000   266   961   963   967   968
   963  S      3.950000  -10.460000    6.350000   268   962   964
   964  CT     3.320000  -11.170000    4.840000   269   963   969   970   971
   965  HC     4.110000  -13.530000    6.650000   265   961
   966  HC     3.940000  -12.690000    8.200000   265   961
   967  H1     5.850000  -11.210000    7.540000   267   962
   968  H1     5.790000  -11.900000    5.940000   267   962
   969  H1     2.540000  -10.540000    4.440000   270   964
   970  H1     4.120000  -11.260000    4.110000   270   964
   971  H1     2.900000  -12.150000    5.040000   270   964
   972  N      4.630000  -16.020000    8.110000   107   957   973   976
   973  CT     4.040000  -17.190000    8.750000   108   972   974   977   978
   974  C      4.950000  -17.750000    9.830000   109   973   975   992
   975  O      4.490000  -18.040000   10.930000   111   974
   976  H      4.710000  -16.000000    7.100000   110   972
   977  H1     3.110000  -16.890000    9.240000   112   973
   978  CT     3.700000  -18.260000    7.700000   113   973   979   985   986
   979  CA     3.110000  -19.520000    8.260000   115   978   980   981
   980  CA     1.810000  -19.530000    8.740000   116   979   982   987
   981  CA     3.860000  -20.670000    8.320000   116   979   983   988
   982  CA     1.260000  -20.700000    9.250000   118   980   984   989
   983  CA     3.310000  -21.840000    8.830000   118   981   984   990
   984  CA     2.010000  -21.850000    9.290000   120   982   983   991
   985  HC     2.990000  -17.830000    6.980000   114   978
   986  HC     4.600000  -18.510000    7.140000   114   978
   987  HA     1.210000  -18.630000    8.710000   117   980
   988  HA     4.890000  -20.680000    7.970000   117   981
   989  HA     0.240000  -20.700000    9.610000   119   982
   990  HA     3.910000  -22.740000    8.870000   119   983
   991  HA     1.580000  -22.770000    9.690000   121   984
   992  N      6.240000  -17.910000    9.510000   107   974   993   996
   993  CT     7.200000  -18.460000   10.470000   108   992   994   997   998
   994  C      7.710000  -17.440000   11.480000   109   993   995  1012
   995  O      8.470000  -17.800000   12.370000   111   994
   996  H      6.550000  -17.680000    8.570000   110   992
   997  H1     6.700000  -19.220000   11.070000   112   993
   998  CT     8.330000  -19.150000    9.710000   113   993   999  1005  1006
   999  CA     7.900000  -20.490000    9.190000   115   998  1000  1001
  1000  CA     7.520000  -21.510000   10.050000   116   999  1002  1007
  1001  CA     7.840000  -20.730000    7.820000   116   999  1003  1008
  1002  CA     7.100000  -22.730000    9.560000   118  1000  1004  1009
  1003  CA     7.420000  -21.960000    7.340000   118  1001  1004  1010
  1004  CA     7.040000  -22.960000    8.210000   120  1002  1003  1011
  1005  HC     8.670000  -18.510000    8.900000   114   998
  1006  HC     9.180000  -19.310000   10.380000   114   998
  1007  HA     7.560000  -21.350000   11.130000   117  1000
  1008  HA     8.150000  -19.960000    7.120000   117  1001
  1009  HA     6.810000  -23.520000   10.260000   119  1002
  1010  HA     7.480000  -22.200000    6.300000   119  1003
  1011  HA     6.720000  -23.930000    7.830000   121  1004
  1012  N      7.300000  -16.180000   11.380000     1   994  1013  1016
  1013  CT     7.690000  -15.170000   12.340000     2  1012  1014  1017  1018
  1014  C      9.040000  -14.520000   12.070000     3  1013  1015  1019
  1015  O      9.570000  -13.800000   12.920000     5  1014
  1016  H      6.720000  -15.930000   10.590000     4  1012
  1017  H1     6.940000  -14.380000   12.350000     6  1013
  1018  H1     7.720000  -15.600000   13.340000     6  1013
  1019  N      9.600000  -14.740000   10.870000    41  1014  1020  1023
  1020  CT    10.860000  -14.100000   10.510000    42  1019  1021  1024  1025
  1021  C     10.560000  -12.660000   10.120000    43  1020  1022  1038
  1022  O      9.660000  -12.420000    9.310000    45  1021
  1023  H      9.100000  -15.290000   10.190000    44  1019
  1024  H1    11.530000  -14.100000   11.370000    46  1020
  1025  CT    11.550000  -14.870000    9.360000    47  1020  1026  1027  1029
  1026  CT    11.930000  -16.290000    9.810000    49  1025  1028  1030  1031
  1027  CT    12.760000  -14.100000    8.850000    51  1025  1032  1033  1034
  1028  CT    12.290000  -17.210000    8.680000    53  1026  1035  1036  1037
  1029  HC    10.830000  -14.960000    8.540000    48  1025
  1030  HC    12.770000  -16.230000   10.510000    50  1026
  1031  HC    11.100000  -16.750000   10.340000    50  1026
  1032  HC    13.240000  -14.640000    8.030000    52  1027
  1033  HC    12.470000  -13.130000    8.450000    52  1027
  1034  HC    13.490000  -13.960000    9.650000    52  1027
  1035  HC    12.530000  -18.200000    9.080000    54  1028
  1036  HC    11.450000  -17.310000    8.000000    54  1028
  1037  HC    13.160000  -16.840000    8.130000    54  1028
  1038  N     11.290000  -11.720000   10.690000     1  1021  1039  1042
  1039  CT    11.110000  -10.330000   10.340000     2  1038  1040  1043  1044
  1040  C      9.990000   -9.640000   11.130000     3  1039  1041  1045
  1041  O      9.510000   -8.600000   10.710000     5  1040
  1042  H     11.980000  -12.000000   11.370000     4  1038
  1043  H1    12.040000   -9.790000   10.530000     6  1039
  1044  H1    10.890000  -10.230000    9.280000     6  1039
  1045  N      9.570000  -10.250000   12.250000    27  1040  1046  1049
  1046  CT     8.500000   -9.700000   13.060000    28  1045  1047  1050  1051
  1047  C      9.130000   -8.970000   14.220000    29  1046  1048  1064
  1048  O      9.990000   -9.520000   14.910000    31  1047
  1049  H     10.000000  -11.100000   12.560000    30  1045
  1050  H1     7.880000   -9.010000   12.490000    32  1046
  1051  CT     7.620000  -10.850000   13.570000    33  1046  1052  1055  1056
  1052  CT     6.540000  -10.470000   14.590000    35  1051  1053  1054  1057
  1053  CT     5.640000   -9.360000   14.100000    37  1052  1058  1059  1060
  1054  CT     5.720000  -11.690000   15.030000    39  1052  1061  1062  1063
  1055  HC     7.140000  -11.320000   12.710000    34  1051
  1056  HC     8.260000  -11.600000   14.030000    34  1051
  1057  HC     7.040000  -10.100000   15.490000    36  1052
  1058  HC     4.900000   -9.150000   14.870000    38  1053
  1059  HC     6.190000   -8.450000   13.930000    38  1053
  1060  HC     5.130000   -9.660000   13.190000    38  1053
  1061  HC     4.970000  -11.380000   15.750000    40  1054
  1062  HC     5.220000  -12.120000   14.170000    40  1054
  1063  HC     6.380000  -12.420000   15.490000    40  1054
  1064  N      8.720000   -7.740000   14.450000    65  1047  1065  1068
  1065  CT     9.130000   -7.060000   15.660000    66  1064  1066  1069  1070
  1066  C      7.970000   -6.220000   16.190000    67  1065  1067  1078
  1067  O      6.870000   -6.230000   15.650000    69  1066
  1068  H      8.030000   -7.310000   13.840000    68  1064
  1069  H1     9.330000   -7.790000   16.440000    70  1065
  1070  CT    10.430000   -6.290000   15.410000    71  1065  1071  1072  1073
  1071  OH    10.940000   -5.850000   16.670000    73  1070  1074
  1072  CT    10.230000   -5.130000   14.470000    75  1070  1075  1076  1077
  1073  H1    11.160000   -6.970000   14.970000    72  1070
  1074  HO    11.760000   -5.360000   16.510000    74  1071
  1075  HC    11.180000   -4.610000   14.330000    76  1072
  1076  HC     9.880000   -5.490000   13.510000    76  1072
  1077  HC     9.520000   -4.420000   14.890000    76  1072
  1078  N      8.260000   -5.540000   17.300000   232  1066  1079  1082
  1079  CT     7.310000   -4.690000   18.000000   233  1078  1080  1083  1084
  1080  C      7.810000   -3.250000   17.930000   234  1079  1081  1093
  1081  O      9.000000   -2.990000   17.940000   236  1080
  1082  H      9.210000   -5.580000   17.630000   235  1078
  1083  H1     6.330000   -4.770000   17.550000   237  1079
  1084  CT     7.210000   -5.160000   19.460000   238  1079  1085  1089  1090
  1085  CT     6.620000   -6.540000   19.610000   240  1084  1086  1091  1092
  1086  C      6.510000   -7.040000   21.040000   242  1085  1087  1088
  1087  O2     6.890000   -6.390000   21.970000   243  1086
  1088  O2     6.030000   -8.180000   21.110000   243  1086
  1089  HC     8.210000   -5.140000   19.910000   239  1084
  1090  HC     6.590000   -4.450000   20.000000   239  1084
  1091  HC     5.630000   -6.530000   19.160000   241  1085
  1092  HC     7.220000   -7.250000   19.040000   241  1085
  1093  N      6.870000   -2.310000   17.800000    15  1080  1094  1097
  1094  CT     7.140000   -0.890000   17.800000    16  1093  1095  1098  1099
  1095  C      6.430000   -0.310000   19.010000    17  1094  1096  1109
  1096  O      5.220000   -0.460000   19.140000    19  1095
  1097  H      5.920000   -2.640000   17.700000    18  1093
  1098  H1     8.210000   -0.710000   17.850000    20  1094
  1099  CT     6.660000   -0.240000   16.490000    21  1094  1100  1101  1102
  1100  CT     6.830000    1.260000   16.490000    23  1099  1103  1104  1105
  1101  CT     7.370000   -0.860000   15.300000    25  1099  1106  1107  1108
  1102  HC     5.590000   -0.450000   16.370000    22  1099
  1103  HC     6.470000    1.670000   15.550000    24  1100
  1104  HC     6.250000    1.720000   17.290000    24  1100
  1105  HC     7.880000    1.520000   16.600000    24  1100
  1106  HC     7.000000   -0.410000   14.380000    26  1101
  1107  HC     8.450000   -0.720000   15.380000    26  1101
  1108  HC     7.160000   -1.930000   15.250000    26  1101
  1109  N      7.190000    0.390000   19.870000    96  1095  1110  1116
  1110  CT     6.610000    1.040000   21.030000    97  1109  1111  1113  1114
  1111  C      5.930000    2.330000   20.620000    98  1110  1112  1123
  1112  O      6.540000    3.190000   19.980000    99  1111
  1113  H1     5.850000    0.360000   21.430000   100  1110
  1114  CT     7.670000    1.170000   22.120000   101  1110  1115  1117  1118
  1115  CT     8.650000    0.050000   21.750000   103  1114  1116  1119  1120
  1116  CT     8.610000    0.040000   20.170000   105  1109  1115  1121  1122
  1117  HC     7.250000    1.020000   23.110000   102  1114
  1118  HC     8.170000    2.140000   22.050000   102  1114
  1119  HC     8.290000   -0.900000   22.130000   104  1115
  1120  HC     9.650000    0.250000   22.120000   104  1115
  1121  H1     8.880000   -0.950000   19.830000   106  1116
  1122  H1     9.270000    0.800000   19.780000   106  1116
  1123  N      4.660000    2.460000   21.010000    15  1111  1124  1127
  1124  CT     3.910000    3.690000   20.820000    16  1123  1125  1128  1129
  1125  C      3.210000    3.970000   22.150000    17  1124  1126  1139
  1126  O      2.160000    3.410000   22.430000    19  1125
  1127  H      4.230000    1.680000   21.500000    18  1123
  1128  H1     4.580000    4.520000   20.610000    20  1124
  1129  CT     2.900000    3.590000   19.660000    21  1124  1130  1131  1132
  1130  CT     2.190000    4.920000   19.410000    23  1129  1133  1134  1135
  1131  CT     3.570000    3.090000   18.380000    25  1129  1136  1137  1138
  1132  HC     2.140000    2.850000   19.910000    22  1129
  1133  HC     1.480000    4.800000   18.590000    24  1130
  1134  HC     1.640000    5.220000   20.300000    24  1130
  1135  HC     2.920000    5.690000   19.160000    24  1130
  1136  HC     2.830000    3.040000   17.580000    26  1131
  1137  HC     4.370000    3.760000   18.090000    26  1131
  1138  HC     3.970000    2.090000   18.520000    26  1131
  1139  N      3.850000    4.800000   22.980000     1  1125  1140  1143
  1140  CT     3.370000    4.990000   24.340000     2  1139  1141  1144  1145
  1141  C      3.340000    3.660000   25.090000     3  1140  1142  1146
  1142  O      4.350000    2.940000   25.120000     5  1141
  1143  H      4.710000    5.220000   22.680000     4  1139
  1144  H1     4.030000    5.670000   24.870000     6  1140
  1145  H1     2.370000    5.420000   24.320000     6  1140
  1146  N      2.180000    3.330000   25.670000     1  1141  1147  1150
  1147  CT     2.020000    2.090000   26.410000     2  1146  1148  1151  1152
  1148  C      1.800000    0.870000   25.520000     3  1147  1149  1153
  1149  O      1.810000   -0.260000   26.010000     5  1148
  1150  H      1.390000    3.950000   25.570000     4  1146
  1151  H1     2.900000    1.900000   27.020000     6  1147
  1152  H1     1.160000    2.170000   27.080000     6  1147
  1153  N      1.620000    1.090000   24.210000   232  1148  1154  1157
  1154  CT     1.300000    0.020000   23.290000   233  1153  1155  1158  1159
  1155  C      2.570000   -0.500000   22.630000   234  1154  1156  1168
  1156  O      3.540000    0.250000   22.450000   236  1155
  1157  H      1.730000    2.020000   23.830000   235  1153
  1158  H1     0.810000   -0.800000   23.810000   237  1154
  1159  CT     0.370000    0.510000   22.170000   238  1154  1160  1164  1165
  1160  CT    -0.930000    1.120000   22.650000   240  1159  1161  1166  1167
  1161  C     -1.920000    1.430000   21.540000   242  1160  1162  1163
  1162  O2    -1.480000    1.570000   20.370000   243  1161
  1163  O2    -3.130000    1.530000   21.830000   243  1161
  1164  HC     0.900000    1.240000   21.560000   239  1159
  1165  HC     0.140000   -0.340000   21.530000   239  1159
  1166  HC    -1.400000    0.420000   23.360000   241  1160
  1167  HC    -0.710000    2.050000   23.190000   241  1160
  1168  N      2.530000   -1.790000   22.270000   258  1155  1169  1172
  1169  CT     3.550000   -2.400000   21.420000   259  1168  1170  1173  1174
  1170  C      2.860000   -2.990000   20.200000   260  1169  1171  1185
  1171  O      2.100000   -3.950000   20.310000   262  1170
  1172  H      1.740000   -2.350000   22.530000   261  1168
  1173  H1     4.270000   -1.650000   21.100000   263  1169
  1174  CT     4.320000   -3.480000   22.180000   264  1169  1175  1178  1179
  1175  CT     4.900000   -2.990000   23.490000   266  1174  1176  1180  1181
  1176  S      6.350000   -3.960000   23.980000   268  1175  1177
  1177  CT     5.690000   -5.600000   23.790000   269  1176  1182  1183  1184
  1178  HC     3.640000   -4.310000   22.380000   265  1174
  1179  HC     5.120000   -3.820000   21.540000   265  1174
  1180  H1     5.210000   -1.950000   23.390000   267  1175
  1181  H1     4.150000   -3.050000   24.270000   267  1175
  1182  H1     6.400000   -6.360000   24.080000   270  1177
  1183  H1     4.890000   -5.710000   24.590000   270  1177
  1184  H1     5.100000   -5.750000   22.920000   270  1177
  1185  N      3.130000   -2.390000   19.040000    27  1170  1186  1189
  1186  CT     2.440000   -2.760000   17.800000    28  1185  1187  1190  1191
  1187  C      3.340000   -3.710000   17.020000    29  1186  1188  1204
  1188  O      4.520000   -3.460000   16.880000    31  1187
  1189  H      3.810000   -1.650000   19.030000    30  1185
  1190  H1     1.510000   -3.270000   18.010000    32  1186
  1191  CT     2.180000   -1.510000   16.970000    33  1186  1192  1195  1196
  1192  CT     1.320000   -0.420000   17.620000    35  1191  1193  1194  1197
  1193  CT     1.120000    0.730000   16.650000    37  1192  1198  1199  1200
  1194  CT    -0.010000   -0.980000   18.090000    39  1192  1201  1202  1203
  1195  HC     3.140000   -1.070000   16.700000    34  1191
  1196  HC     1.700000   -1.820000   16.040000    34  1191
  1197  HC     1.850000   -0.030000   18.490000    36  1192
  1198  HC     0.510000    1.500000   17.120000    38  1193
  1199  HC     2.090000    1.140000   16.380000    38  1193
  1200  HC     0.600000    0.370000   15.760000    38  1193
  1201  HC    -0.590000   -0.180000   18.540000    40  1194
  1202  HC    -0.560000   -1.390000   17.250000    40  1194
  1203  HC     0.140000   -1.740000   18.850000    40  1194
  1204  N      2.750000   -4.770000   16.480000   210  1187  1205  1208
  1205  CT     3.480000   -5.730000   15.680000   211  1204  1206  1209  1210
  1206  C      3.700000   -5.170000   14.270000   212  1205  1207  1216
  1207  O      2.800000   -4.580000   13.690000   214  1206
  1208  H      1.770000   -4.940000   16.660000   213  1204
  1209  H1     4.450000   -5.910000   16.130000   215  1205
  1210  CT     2.720000   -7.060000   15.660000   216  1205  1211  1214  1215
  1211  C      2.680000   -7.730000   17.020000   218  1210  1212  1213
  1212  O2     3.320000   -7.210000   17.960000   219  1211
  1213  O2     1.990000   -8.730000   17.150000   219  1211
  1214  HC     1.700000   -6.880000   15.310000   217  1210
  1215  HC     3.200000   -7.730000   14.950000   217  1210
  1216  N      4.930000   -5.290000   13.780000    41  1206  1217  1220
  1217  CT     5.250000   -4.950000   12.400000    42  1216  1218  1221  1222
  1218  C      5.990000   -6.140000   11.790000    43  1217  1219  1235
  1219  O      6.960000   -6.640000   12.350000    45  1218
  1220  H      5.640000   -5.700000   14.380000    44  1216
  1221  H1     4.330000   -4.800000   11.850000    46  1217
  1222  CT     6.070000   -3.650000   12.310000    47  1217  1223  1224  1226
  1223  CT     6.130000   -3.140000   10.870000    49  1222  1225  1227  1228
  1224  CT     7.470000   -3.810000   12.910000    51  1222  1229  1230  1231
  1225  CT     7.020000   -1.950000   10.670000    53  1223  1232  1233  1234
  1226  HC     5.550000   -2.890000   12.900000    48  1222
  1227  HC     6.490000   -3.940000   10.220000    50  1223
  1228  HC     5.120000   -2.880000   10.550000    50  1223
  1229  HC     8.000000   -2.860000   12.950000    52  1224
  1230  HC     7.380000   -4.140000   13.950000    52  1224
  1231  HC     8.080000   -4.510000   12.350000    52  1224
  1232  HC     6.960000   -1.640000    9.630000    54  1225
  1233  HC     6.700000   -1.120000   11.300000    54  1225
  1234  HC     8.050000   -2.220000   10.850000    54  1225
  1235  N      5.500000   -6.560000   10.630000   122  1218  1236  1239
  1236  CT     6.160000   -7.550000    9.810000   123  1235  1237  1240  1241
  1237  C      6.920000   -6.850000    8.680000   124  1236  1238  1256
  1238  O      6.320000   -6.330000    7.730000   126  1237
  1239  H      4.660000   -6.170000   10.290000   125  1235
  1240  H1     6.860000   -8.140000   10.400000   127  1236
  1241  CT     5.120000   -8.500000    9.220000   128  1236  1242  1249  1250
  1242  CA     4.510000   -9.510000   10.160000   130  1241  1243  1244
  1243  CA     5.100000  -10.750000   10.340000   131  1242  1245  1251
  1244  CA     3.360000   -9.240000   10.880000   131  1242  1246  1252
  1245  CA     4.560000  -11.710000   11.180000   133  1243  1247  1253
  1246  CA     2.770000  -10.200000   11.700000   133  1244  1247  1254
  1247  C      3.380000  -11.440000   11.860000   135  1245  1246  1248
  1248  OH     2.880000  -12.430000   12.660000   136  1247  1255
  1249  HC     4.320000   -7.920000    8.760000   129  1241
  1250  HC     5.590000   -9.050000    8.410000   129  1241
  1251  HA     6.030000  -10.980000    9.810000   132  1243
  1252  HA     2.880000   -8.260000   10.780000   132  1244
  1253  HA     5.060000  -12.660000   11.300000   134  1245
  1254  HA     1.860000  -10.000000   12.270000   134  1246
  1255  HO     3.470000  -13.150000   12.460000   137  1248
  1256  N      8.260000   -6.830000    8.760000   122  1237  1257  1260
  1257  CT     9.060000   -6.170000    7.740000   123  1256  1258  1261  1262
  1258  C      8.820000   -6.740000    6.350000   124  1257  1259  1277
  1259  O      8.910000   -6.010000    5.360000   126  1258
  1260  H      8.710000   -7.270000    9.560000   125  1256
  1261  H1     8.800000   -5.110000    7.700000   127  1257
  1262  CT    10.550000   -6.300000    8.070000   128  1257  1263  1270  1271
  1263  CA    11.070000   -5.200000    8.940000   130  1262  1264  1265
  1264  CA    11.380000   -3.970000    8.390000   131  1263  1266  1272
  1265  CA    11.300000   -5.400000   10.300000   131  1263  1267  1273
  1266  CA    11.880000   -2.950000    9.170000   133  1264  1268  1274
  1267  CA    11.790000   -4.370000   11.090000   133  1265  1268  1275
  1268  C     12.090000   -3.150000   10.520000   135  1266  1267  1269
  1269  OH    12.570000   -2.120000   11.270000   136  1268  1276
  1270  HC    10.740000   -7.270000    8.540000   129  1262
  1271  HC    11.130000   -6.290000    7.150000   129  1262
  1272  HA    11.230000   -3.810000    7.320000   132  1264
  1273  HA    11.070000   -6.360000   10.750000   132  1265
  1274  HA    12.120000   -1.990000    8.720000   134  1266
  1275  HA    11.960000   -4.510000   12.150000   134  1267
  1276  HO    12.720000   -1.340000   10.740000   137  1269
  1277  N      8.560000   -8.050000    6.270000     7  1258  1278  1281
  1278  CT     8.420000   -8.690000    4.970000     8  1277  1279  1282  1283
  1279  C      7.200000   -8.170000    4.210000     9  1278  1280  1287
  1280  O      7.180000   -8.260000    3.000000    11  1279
  1281  H      8.500000   -8.610000    7.110000    10  1277
  1282  H1     9.290000   -8.440000    4.370000    12  1278
  1283  CT     8.380000  -10.190000    5.100000    13  1278  1284  1285  1286
  1284  HC     8.280000  -10.650000    4.120000    14  1283
  1285  HC     9.300000  -10.550000    5.570000    14  1283
  1286  HC     7.530000  -10.490000    5.720000    14  1283
  1287  N      6.170000   -7.660000    4.910000   287  1279  1288  1291
  1288  CT     5.010000   -7.070000    4.260000   288  1287  1289  1292  1293
  1289  C      5.470000   -5.930000    3.360000   289  1288  1290  1311
  1290  O      5.070000   -5.820000    2.200000   291  1289
  1291  H      6.230000   -7.660000    5.920000   290  1287
  1292  H1     4.530000   -7.810000    3.610000   292  1288
  1293  CT     4.000000   -6.590000    5.300000   293  1288  1294  1300  1301
  1294  CT     2.910000   -5.670000    4.760000   295  1293  1295  1302  1303
  1295  CT     1.590000   -5.950000    5.450000   297  1294  1296  1304  1305
  1296  N2     1.260000   -7.350000    5.250000   299  1295  1297  1306
  1297  CA     0.510000   -8.090000    6.050000   301  1296  1298  1299
  1298  N2     0.000000   -7.570000    7.150000   302  1297  1307  1308
  1299  N2     0.310000   -9.360000    5.760000   302  1297  1309  1310
  1300  HC     3.620000   -7.480000    5.790000   294  1293
  1301  HC     4.520000   -6.030000    6.080000   294  1293
  1302  HC     3.190000   -4.630000    4.910000   296  1294
  1303  HC     2.760000   -5.830000    3.690000   296  1294
  1304  H1     1.700000   -5.720000    6.510000   298  1295
  1305  H1     0.810000   -5.320000    5.030000   298  1295
  1306  H      1.550000   -7.820000    4.410000   300  1296
  1307  H     -0.600000   -8.090000    7.780000   303  1298
  1308  H      0.140000   -6.610000    7.360000   303  1298
  1309  H     -0.380000   -9.920000    6.220000   303  1299
  1310  H      0.630000   -9.640000    4.850000   303  1299
  1311  N      6.320000   -5.060000    3.920000   122  1289  1312  1315
  1312  CT     6.750000   -3.860000    3.230000   123  1311  1313  1316  1317
  1313  C      7.780000   -4.200000    2.150000   124  1312  1314  1332
  1314  O      7.800000   -3.580000    1.080000   126  1313
  1315  H      6.640000   -5.260000    4.850000   125  1311
  1316  H1     5.900000   -3.400000    2.720000   127  1312
  1317  CT     7.341096   -2.866085    4.230352   128  1312  1318  1325  1326
  1318  CA     6.261617   -2.081592    4.929794   130  1317  1319  1320
  1319  CA     5.694886   -0.980780    4.264147   131  1318  1321  1327
  1320  CA     5.805879   -2.458290    6.207669   131  1318  1322  1328
  1321  CA     4.671989   -0.242416    4.872517   133  1319  1323  1329
  1322  CA     4.796798   -1.703003    6.832163   133  1320  1323  1330
  1323  C      4.232235   -0.597480    6.160579   135  1321  1322  1324
  1324  OH     3.296523    0.163994    6.770798   136  1323  1331
  1325  HC     7.967388   -3.384624    4.958279   129  1317
  1326  HC     7.977004   -2.158093    3.695570   129  1317
  1327  HA     6.054060   -0.688904    3.287634   132  1319
  1328  HA     6.244311   -3.309061    6.714475   132  1320
  1329  HA     4.240658    0.597740    4.352736   134  1321
  1330  HA     4.475237   -1.949496    7.828965   134  1322
  1331  HO     3.487844    1.094547    6.592054   137  1324
  1332  N      8.680000   -5.160000    2.440000     7  1313  1333  1336
  1333  CT     9.660000   -5.580000    1.450000     8  1332  1334  1337  1338
  1334  C      8.950000   -6.170000    0.220000     9  1333  1335  1342
  1335  O      9.330000   -5.920000   -0.930000    11  1334
  1336  H      8.680000   -5.580000    3.360000    10  1332
  1337  H1    10.220000   -4.700000    1.110000    12  1333
  1338  CT    10.630000   -6.550000    2.060000    13  1333  1339  1340  1341
  1339  HC    11.360000   -6.850000    1.310000    14  1338
  1340  HC    11.150000   -6.080000    2.900000    14  1338
  1341  HC    10.110000   -7.440000    2.420000    14  1338
  1342  N      7.930000   -6.980000    0.480000   178  1334  1343  1346
  1343  CT     7.120000   -7.560000   -0.570000   179  1342  1344  1347  1348
  1344  C      6.540000   -6.440000   -1.440000   180  1343  1345  1359
  1345  O      6.770000   -6.390000   -2.640000   182  1344
  1346  H      7.710000   -7.200000    1.440000   181  1342
  1347  H1     7.750000   -8.190000   -1.200000   183  1343
  1348  CT     6.106371   -8.410604    0.184302   184  1343  1349  1354  1355
  1349  CC     4.936223   -8.989341   -0.525146   186  1348  1350  1351
  1350  NA     4.520264   -8.716252   -1.800122   187  1349  1352  1356
  1351  CV     3.940371   -9.664037    0.124573   189  1349  1353  1357
  1352  CR     3.276607   -9.185158   -1.893821   191  1350  1353  1358
  1353  NB     2.858805   -9.739120   -0.746338   193  1351  1352
  1354  HC     6.659481   -9.213613    0.640242   185  1348
  1355  HC     5.684506   -7.821180    0.991017   185  1348
  1356  H      5.018020   -8.229373   -2.533690   188  1350
  1357  H4     3.948300   -9.952079    1.167428   190  1351
  1358  H5     2.677909   -9.127515   -2.779291   192  1352
  1359  N      5.830000   -5.510000   -0.800000   138  1344  1360  1363
  1360  CT     5.200000   -4.440000   -1.550000   139  1359  1361  1364  1365
  1361  C      6.220000   -3.590000   -2.320000   140  1360  1362  1383
  1362  O      5.940000   -3.100000   -3.410000   142  1361
  1363  H      5.690000   -5.580000    0.200000   141  1359
  1364  H1     4.520000   -4.850000   -2.290000   143  1360
  1365  CT     4.407288   -3.514995   -0.607551   144  1360  1366  1375  1376
  1366  C*     3.178823   -4.039895    0.082474   146  1365  1367  1368
  1367  CW     2.390218   -5.047985   -0.351780   147  1366  1369  1377
  1368  CB     2.529899   -3.525003    1.290742   149  1366  1370  1371
  1369  NA     1.311876   -5.203747    0.503554   150  1367  1370  1378
  1370  CN     1.344993   -4.284770    1.528145   152  1368  1369  1372
  1371  CA     2.805507   -2.478634    2.200027   153  1368  1373  1379
  1372  CA     0.484797   -4.029165    2.606277   155  1370  1374  1380
  1373  CA     1.941976   -2.203672    3.280090   157  1371  1374  1381
  1374  CA     0.782031   -2.972765    3.483187   159  1372  1373  1382
  1375  HC     5.086260   -3.129326    0.154591   145  1365
  1376  HC     4.076099   -2.665382   -1.203718   145  1365
  1377  H4     2.574798   -5.625603   -1.247585   148  1367
  1378  H      0.575384   -5.897158    0.388443   151  1369
  1379  HA     3.686885   -1.873744    2.049906   154  1371
  1380  HA    -0.401633   -4.629933    2.754409   156  1372
  1381  HA     2.165383   -1.388463    3.954233   158  1373
  1382  HA     0.116755   -2.752515    4.308728   160  1374
  1383  N      7.410000   -3.400000   -1.740000    27  1361  1384  1387
  1384  CT     8.450000   -2.630000   -2.400000    28  1383  1385  1388  1389
  1385  C      8.840000   -3.230000   -3.750000    29  1384  1386  1402
  1386  O      9.130000   -2.490000   -4.690000    31  1385
  1387  H      7.580000   -3.780000   -0.820000    30  1383
  1388  H1     8.070000   -1.630000   -2.590000    32  1384
  1389  CT     9.670000   -2.560000   -1.490000    33  1384  1390  1393  1394
  1390  CT    10.860000   -1.780000   -2.050000    35  1389  1391  1392  1395
  1391  CT    10.510000   -0.320000   -2.230000    37  1390  1396  1397  1398
  1392  CT    12.060000   -1.970000   -1.150000    39  1390  1399  1400  1401
  1393  HC     9.380000   -2.110000   -0.540000    34  1389
  1394  HC    10.010000   -3.570000   -1.280000    34  1389
  1395  HC    11.140000   -2.190000   -3.020000    36  1390
  1396  HC    11.370000    0.210000   -2.630000    38  1391
  1397  HC     9.700000   -0.210000   -2.940000    38  1391
  1398  HC    10.230000    0.120000   -1.280000    38  1391
  1399  HC    12.910000   -1.420000   -1.560000    40  1392
  1400  HC    11.840000   -1.600000   -0.150000    40  1392
  1401  HC    12.320000   -3.020000   -1.090000    40  1392
  1402  N      8.820000   -4.570000   -3.870000   107  1385  1403  1406
  1403  CT     9.170000   -5.240000   -5.110000   108  1402  1404  1407  1408
  1404  C      7.960000   -5.450000   -6.020000   109  1403  1405  1422
  1405  O      8.050000   -5.290000   -7.250000   111  1404
  1406  H      8.570000   -5.110000   -3.060000   110  1402
  1407  H1     9.890000   -4.640000   -5.680000   112  1403
  1408  CT     9.830000   -6.580000   -4.800000   113  1403  1409  1415  1416
  1409  CA    11.280000   -6.510000   -4.420000   115  1408  1410  1411
  1410  CA    11.770000   -5.560000   -3.510000   116  1409  1412  1417
  1411  CA    12.190000   -7.320000   -5.060000   116  1409  1413  1418
  1412  CA    13.120000   -5.520000   -3.180000   118  1410  1414  1419
  1413  CA    13.530000   -7.290000   -4.700000   118  1411  1414  1420
  1414  CA    13.990000   -6.390000   -3.770000   120  1412  1413  1421
  1415  HC     9.280000   -7.080000   -4.000000   114  1408
  1416  HC     9.740000   -7.210000   -5.680000   114  1408
  1417  HA    11.120000   -4.870000   -3.000000   117  1410
  1418  HA    11.870000   -8.020000   -5.830000   117  1411
  1419  HA    13.480000   -4.790000   -2.460000   119  1412
  1420  HA    14.230000   -7.960000   -5.190000   119  1413
  1421  HA    15.050000   -6.360000   -3.520000   121  1414
  1422  N      6.810000   -5.790000   -5.420000    55  1404  1423  1426
  1423  CT     5.690000   -6.250000   -6.230000    56  1422  1424  1427  1428
  1424  C      4.870000   -5.100000   -6.790000    57  1423  1425  1433
  1425  O      4.340000   -5.220000   -7.900000    59  1424
  1426  H      6.770000   -5.820000   -4.410000    58  1422
  1427  H1     6.080000   -6.790000   -7.090000    60  1423
  1428  CT     4.871606   -7.255937   -5.439238    61  1423  1429  1430  1431
  1429  OH     4.535238   -6.765420   -4.150365    63  1428  1432
  1430  H1     3.979271   -7.491288   -6.012824    62  1428
  1431  H1     5.457477   -8.169812   -5.323975    62  1428
  1432  HO     5.361980   -6.482671   -3.719726    64  1429
  1433  N      4.790000   -3.960000   -6.090000    65  1424  1434  1437
  1434  CT     4.070000   -2.840000   -6.660000    66  1433  1435  1438  1439
  1435  C      4.800000   -2.290000   -7.900000    67  1434  1436  1447
  1436  O      4.130000   -2.020000   -8.900000    69  1435
  1437  H      5.270000   -3.830000   -5.200000    68  1433
  1438  H1     3.150000   -3.230000   -7.080000    70  1434
  1439  CT     3.568276   -1.776656   -5.664799    71  1434  1440  1441  1442
  1440  OH     4.536369   -1.211527   -4.838682    73  1439  1443
  1441  CT     2.567972   -2.412592   -4.706683    75  1439  1444  1445  1446
  1442  H1     3.066143   -0.985099   -6.217440    72  1439
  1443  HO     4.857015   -0.390859   -5.247164    74  1440
  1444  HC     2.082676   -1.630372   -4.122349    76  1441
  1445  HC     1.827455   -2.955257   -5.285005    76  1441
  1446  HC     3.078058   -3.099346   -4.030616    76  1441
  1447  N      6.140000   -2.140000   -7.940000    96  1435  1448  1454
  1448  CT     6.780000   -1.760000   -9.210000    97  1447  1449  1451  1452
  1449  C      6.580000   -2.780000  -10.330000    98  1448  1450  1461
  1450  O      6.410000   -2.380000  -11.470000    99  1449
  1451  H1     6.410000   -0.790000   -9.530000   100  1448
  1452  CT     8.260000   -1.630000   -8.830000   101  1448  1453  1455  1456
  1453  CT     8.210000   -1.270000   -7.360000   103  1452  1454  1457  1458
  1454  CT     7.070000   -2.100000   -6.810000   105  1447  1453  1459  1460
  1455  HC     8.750000   -0.850000   -9.420000   102  1452
  1456  HC     8.770000   -2.580000   -8.950000   102  1452
  1457  HC     7.990000   -0.210000   -7.250000   104  1453
  1458  HC     9.170000   -1.500000   -6.890000   104  1453
  1459  H1     6.660000   -1.610000   -5.940000   106  1454
  1460  H1     7.410000   -3.090000   -6.570000   106  1454
  1461  N      6.580000   -4.080000  -10.000000    27  1449  1462  1465
  1462  CT     6.350000   -5.090000  -11.030000    28  1461  1463  1466  1467
  1463  C      4.940000   -4.970000  -11.620000    29  1462  1464  1480
  1464  O      4.750000   -5.060000  -12.830000    31  1463
  1465  H      6.780000   -4.350000   -9.050000    30  1461
  1466  H1     7.040000   -4.920000  -11.860000    32  1462
  1467  CT     6.590000   -6.500000  -10.470000    33  1462  1468  1471  1472
  1468  CT     8.050000   -6.860000  -10.170000    35  1467  1469  1470  1473
  1469  CT     8.120000   -8.130000   -9.370000    37  1468  1474  1475  1476
  1470  CT     8.830000   -7.030000  -11.470000    39  1468  1477  1478  1479
  1471  HC     6.010000   -6.590000   -9.550000    34  1467
  1472  HC     6.200000   -7.230000  -11.180000    34  1467
  1473  HC     8.520000   -6.060000   -9.600000    36  1468
  1474  HC     9.160000   -8.380000   -9.170000    38  1469
  1475  HC     7.600000   -8.000000   -8.420000    38  1469
  1476  HC     7.660000   -8.950000   -9.930000    38  1469
  1477  HC     9.870000   -7.280000  -11.250000    40  1470
  1478  HC     8.410000   -7.840000  -12.060000    40  1470
  1479  HC     8.830000   -6.110000  -12.050000    40  1470
  1480  N      3.930000   -4.750000  -10.770000    27  1463  1481  1484
  1481  CT     2.560000   -4.590000  -11.260000    28  1480  1482  1485  1486
  1482  C      2.460000   -3.330000  -12.130000    29  1481  1483  1499
  1483  O      1.810000   -3.340000  -13.170000    31  1482
  1484  H      4.150000   -4.700000   -9.790000    30  1480
  1485  H1     2.290000   -5.440000  -11.880000    32  1481
  1486  CT     1.609456   -4.492308  -10.052124    33  1481  1487  1490  1491
  1487  CT     1.364333   -5.832305   -9.333488    35  1486  1488  1489  1492
  1488  CT     0.775931   -5.583558   -7.942383    37  1487  1493  1494  1495
  1489  CT     0.391964   -6.705273  -10.128232    39  1487  1496  1497  1498
  1490  HC     2.029255   -3.776399   -9.344053    34  1486
  1491  HC     0.650339   -4.094646  -10.387941    34  1486
  1492  HC     2.301430   -6.373275   -9.210841    36  1487
  1493  HC     0.562536   -6.536426   -7.465705    38  1488
  1494  HC     1.494486   -5.025074   -7.344207    38  1488
  1495  HC    -0.149676   -5.015861   -8.026867    38  1488
  1496  HC    -0.506928   -6.140793  -10.368602    40  1489
  1497  HC     0.863857   -7.036580  -11.051679    40  1489
  1498  HC     0.104105   -7.582197   -9.550845    40  1489
  1499  N      3.080000   -2.230000  -11.690000    27  1482  1500  1503
  1500  CT     3.130000   -1.020000  -12.500000    28  1499  1501  1504  1505
  1501  C      3.870000   -1.230000  -13.830000    29  1500  1502  1518
  1502  O      3.450000   -0.670000  -14.850000    31  1501
  1503  H      3.570000   -2.260000  -10.800000    30  1499
  1504  H1     2.120000   -0.740000  -12.780000    32  1500
  1505  CT     3.770000    0.100000  -11.690000    33  1500  1506  1509  1510
  1506  CT     2.920000    0.550000  -10.510000    35  1505  1507  1508  1511
  1507  CT     3.670000    1.520000   -9.630000    37  1506  1512  1513  1514
  1508  CT     1.610000    1.180000  -10.950000    39  1506  1515  1516  1517
  1509  HC     4.740000   -0.240000  -11.330000    34  1505
  1510  HC     3.940000    0.960000  -12.340000    34  1505
  1511  HC     2.660000   -0.320000   -9.910000    36  1506
  1512  HC     3.040000    1.810000   -8.790000    38  1507
  1513  HC     4.560000    1.040000   -9.240000    38  1507
  1514  HC     3.960000    2.400000  -10.180000    38  1507
  1515  HC     1.040000    1.490000  -10.070000    40  1508
  1516  HC     1.810000    2.060000  -11.560000    40  1508
  1517  HC     1.000000    0.480000  -11.500000    40  1508
  1518  N      4.930000   -2.040000  -13.820000    27  1501  1519  1522
  1519  CT     5.630000   -2.350000  -15.060000    28  1518  1520  1523  1524
  1520  C      4.720000   -3.110000  -16.020000    29  1519  1521  1537
  1521  O      4.730000   -2.810000  -17.200000    31  1520
  1522  H      5.270000   -2.410000  -12.950000    30  1518
  1523  H1     5.910000   -1.410000  -15.540000    32  1519
  1524  CT     6.910000   -3.120000  -14.720000    33  1519  1525  1528  1529
  1525  CT     7.730000   -3.570000  -15.910000    35  1524  1526  1527  1530
  1526  CT     8.170000   -2.380000  -16.770000    37  1525  1531  1532  1533
  1527  CT     8.930000   -4.380000  -15.450000    39  1525  1534  1535  1536
  1528  HC     7.530000   -2.490000  -14.080000    34  1524
  1529  HC     6.650000   -4.010000  -14.140000    34  1524
  1530  HC     7.120000   -4.230000  -16.530000    36  1525
  1531  HC     8.760000   -2.750000  -17.610000    38  1526
  1532  HC     7.320000   -1.860000  -17.180000    38  1526
  1533  HC     8.780000   -1.700000  -16.180000    38  1526
  1534  HC     9.500000   -4.710000  -16.320000    40  1527
  1535  HC     9.570000   -3.780000  -14.810000    40  1527
  1536  HC     8.600000   -5.260000  -14.910000    40  1527
  1537  N      3.920000   -4.060000  -15.530000   649  1520  1538  1541
  1538  CT     2.920000   -4.720000  -16.380000   650  1537  1539  1542  1543
  1539  C      2.030000   -3.690000  -17.070000   651  1538  1540  1550
  1540  O      1.800000   -3.760000  -18.290000   653  1539
  1541  H      4.050000   -4.310000  -14.560000   652  1537
  1542  H1     3.440000   -5.250000  -17.180000   654  1538
  1543  CT     2.070000   -5.710000  -15.580000   655  1538  1544  1547  1548
  1544  C      2.610000   -7.120000  -15.540000   657  1543  1545  1546
  1545  O      3.400000   -7.530000  -16.400000   658  1544
  1546  OH     2.140000   -7.820000  -14.540000   659  1544  1549
  1547  HC     1.950000   -5.350000  -14.560000   656  1543
  1548  HC     1.080000   -5.770000  -16.030000   656  1543
  1549  HO     1.570000   -7.270000  -13.970000   660  1546
  1550  N      1.510000   -2.730000  -16.300000    27  1539  1551  1554
  1551  CT     0.630000   -1.710000  -16.870000    28  1550  1552  1555  1556
  1552  C      1.370000   -0.800000  -17.850000    29  1551  1553  1569
  1553  O      0.790000   -0.410000  -18.870000    31  1552
  1554  H      1.760000   -2.710000  -15.320000    30  1550
  1555  H1    -0.140000   -2.190000  -17.460000    32  1551
  1556  CT    -0.010000   -0.910000  -15.740000    33  1551  1557  1560  1561
  1557  CT    -0.970000   -1.710000  -14.880000    35  1556  1558  1559  1562
  1558  CT    -1.410000   -0.890000  -13.670000    37  1557  1563  1564  1565
  1559  CT    -2.170000   -2.180000  -15.670000    39  1557  1566  1567  1568
  1560  HC     0.780000   -0.500000  -15.110000    34  1556
  1561  HC    -0.550000   -0.060000  -16.170000    34  1556
  1562  HC    -0.450000   -2.590000  -14.490000    36  1557
  1563  HC    -2.090000   -1.480000  -13.070000    38  1558
  1564  HC    -0.540000   -0.620000  -13.070000    38  1558
  1565  HC    -1.920000    0.010000  -14.010000    38  1558
  1566  HC    -2.840000   -2.730000  -15.010000    40  1559
  1567  HC    -2.710000   -1.320000  -16.080000    40  1559
  1568  HC    -1.880000   -2.840000  -16.480000    40  1559
  1569  N      2.620000   -0.450000  -17.520000     7  1552  1570  1573
  1570  CT     3.410000    0.400000  -18.400000     8  1569  1571  1574  1575
  1571  C      3.770000   -0.320000  -19.700000     9  1570  1572  1579
  1572  O      3.820000    0.330000  -20.750000    11  1571
  1573  H      3.020000   -0.770000  -16.650000    10  1569
  1574  H1     2.810000    1.270000  -18.680000    12  1570
  1575  CT     4.640000    0.900000  -17.700000    13  1570  1576  1577  1578
  1576  HC     5.190000    1.520000  -18.400000    14  1575
  1577  HC     4.370000    1.490000  -16.820000    14  1575
  1578  HC     5.270000    0.060000  -17.400000    14  1575
  1579  N      4.010000   -1.630000  -19.650000    27  1571  1580  1583
  1580  CT     4.250000   -2.400000  -20.860000    28  1579  1581  1584  1585
  1581  C      3.030000   -2.390000  -21.770000    29  1580  1582  1598
  1582  O      3.140000   -2.190000  -22.980000    31  1581
  1583  H      4.050000   -2.090000  -18.750000    30  1579
  1584  H1     5.060000   -1.940000  -21.420000    32  1580
  1585  CT     4.630000   -3.830000  -20.500000    33  1580  1586  1589  1590
  1586  CT     6.040000   -4.010000  -19.930000    35  1585  1587  1588  1591
  1587  CT     6.150000   -5.410000  -19.360000    37  1586  1592  1593  1594
  1588  CT     7.120000   -3.770000  -20.950000    39  1586  1595  1596  1597
  1589  HC     3.910000   -4.210000  -19.780000    34  1585
  1590  HC     4.560000   -4.450000  -21.390000    34  1585
  1591  HC     6.200000   -3.300000  -19.120000    36  1586
  1592  HC     7.150000   -5.570000  -18.950000    38  1587
  1593  HC     5.430000   -5.560000  -18.560000    38  1587
  1594  HC     5.980000   -6.150000  -20.140000    38  1587
  1595  HC     8.100000   -3.930000  -20.490000    40  1588
  1596  HC     7.020000   -4.480000  -21.770000    40  1588
  1597  HC     7.090000   -2.750000  -21.330000    40  1588
  1598  N      1.850000   -2.570000  -21.170000    27  1581  1599  1602
  1599  CT     0.630000   -2.510000  -21.970000    28  1598  1600  1603  1604
  1600  C      0.470000   -1.150000  -22.630000    29  1599  1601  1617
  1601  O      0.060000   -1.070000  -23.790000    31  1600
  1602  H      1.840000   -2.730000  -20.170000    30  1598
  1603  H1     0.660000   -3.230000  -22.780000    32  1599
  1604  CT    -0.590000   -2.750000  -21.080000    33  1599  1605  1608  1609
  1605  CT    -0.900000   -4.190000  -20.700000    35  1604  1606  1607  1610
  1606  CT    -2.020000   -4.220000  -19.670000    37  1605  1611  1612  1613
  1607  CT    -1.310000   -4.980000  -21.940000    39  1605  1614  1615  1616
  1608  HC    -0.470000   -2.170000  -20.170000    34  1604
  1609  HC    -1.470000   -2.350000  -21.580000    34  1604
  1610  HC    -0.020000   -4.650000  -20.260000    36  1605
  1611  HC    -2.240000   -5.250000  -19.410000    38  1606
  1612  HC    -1.710000   -3.680000  -18.780000    38  1606
  1613  HC    -2.910000   -3.760000  -20.090000    38  1606
  1614  HC    -1.530000   -6.010000  -21.660000    40  1607
  1615  HC    -2.190000   -4.540000  -22.390000    40  1607
  1616  HC    -0.520000   -5.010000  -22.680000    40  1607
  1617  N      0.720000   -0.080000  -21.860000     7  1600  1618  1621
  1618  CT     0.510000    1.280000  -22.340000     8  1617  1619  1622  1623
  1619  C      1.560000    1.700000  -23.370000     9  1618  1620  1627
  1620  O      1.310000    2.620000  -24.150000    11  1619
  1621  H      1.030000   -0.230000  -20.910000    10  1617
  1622  H1    -0.450000    1.320000  -22.870000    12  1618
  1623  CT     0.430000    2.250000  -21.200000    13  1618  1624  1625  1626
  1624  HC     0.260000    3.250000  -21.580000    14  1623
  1625  HC    -0.400000    1.980000  -20.540000    14  1623
  1626  HC     1.360000    2.230000  -20.630000    14  1623
  1627  N      2.730000    1.050000  -23.320000   271  1619  1628  1631
  1628  CT     3.870000    1.350000  -24.180000   272  1627  1629  1632  1633
  1629  C      4.300000    2.800000  -23.980000   273  1628  1630  1649
  1630  O      4.440000    3.570000  -24.930000   275  1629
  1631  H      2.850000    0.320000  -22.630000   274  1627
  1632  H1     4.710000    0.740000  -23.850000   276  1628
  1633  CT     3.580000    0.980000  -25.630000   277  1628  1634  1638  1639
  1634  CT     4.820000    0.710000  -26.470000   279  1633  1635  1640  1641
  1635  CT     4.500000    0.030000  -27.770000   281  1634  1636  1642  1643
  1636  CT     5.710000   -0.110000  -28.660000   283  1635  1637  1644  1645
  1637  N3     5.310000   -0.620000  -29.990000   285  1636  1646  1647  1648
  1638  HC     2.990000    0.060000  -25.620000   278  1633
  1639  HC     2.980000    1.760000  -26.110000   278  1633
  1640  HC     5.330000    1.660000  -26.670000   280  1634
  1641  HC     5.510000    0.070000  -25.910000   280  1634
  1642  HC     4.090000   -0.960000  -27.560000   282  1635
  1643  HC     3.740000    0.620000  -28.290000   282  1635
  1644  HP     6.250000    0.840000  -28.750000   284  1636
  1645  HP     6.340000   -0.860000  -28.210000   284  1636
  1646  H      6.180000   -0.800000  -30.490000   286  1637
  1647  H      5.010000   -1.570000  -29.900000   286  1637
  1648  H      4.700000    0.000000  -30.490000   286  1637
  1649  N      4.560000    3.140000  -22.720000    15  1629  1650  1653
  1650  CT     5.040000    4.460000  -22.350000    16  1649  1651  1654  1655
  1651  C      6.560000    4.440000  -22.200000    17  1650  1652  1665
  1652  O      7.190000    3.390000  -22.100000    19  1651
  1653  H      4.480000    2.410000  -22.040000    18  1649
  1654  H1     4.820000    5.160000  -23.150000    20  1650
  1655  CT     4.340000    4.980000  -21.100000    21  1650  1656  1657  1658
  1656  CT     2.870000    5.250000  -21.350000    23  1655  1659  1660  1661
  1657  CT     4.520000    4.040000  -19.900000    25  1655  1662  1663  1664
  1658  HC     4.790000    5.930000  -21.060000    22  1655
  1659  HC     2.400000    5.660000  -20.460000    24  1656
  1660  HC     2.770000    5.980000  -22.150000    24  1656
  1661  HC     2.360000    4.340000  -21.660000    24  1656
  1662  HC     4.030000    4.460000  -19.020000    26  1657
  1663  HC     4.090000    3.070000  -20.110000    26  1657
  1664  HC     5.580000    3.910000  -19.700000    26  1657
  1665  N      7.130000    5.640000  -22.230000   210  1651  1666  1669
  1666  CT     8.560000    5.860000  -22.210000   211  1665  1667  1670  1671
  1667  C      9.150000    5.620000  -20.820000   212  1666  1668  1677
  1668  O      8.450000    5.580000  -19.820000   214  1667
  1669  H      6.550000    6.470000  -22.270000   213  1665
  1670  H1     9.030000    5.180000  -22.920000   215  1666
  1671  CT     8.850000    7.300000  -22.630000   216  1666  1672  1675  1676
  1672  C      8.320000    8.300000  -21.610000   218  1671  1673  1674
  1673  O2     7.100000    8.590000  -21.620000   219  1672
  1674  O2     9.110000    8.740000  -20.750000   219  1672
  1675  HC     9.930000    7.430000  -22.740000   217  1671
  1676  HC     8.390000    7.490000  -23.600000   217  1671
  1677  N     10.470000    5.500000  -20.790000   287  1667  1678  1681
  1678  CT    11.180000    5.110000  -19.570000   288  1677  1679  1682  1683
  1679  C     11.180000    6.220000  -18.520000   289  1678  1680  1701
  1680  O     11.380000    5.910000  -17.350000   291  1679
  1681  H     10.950000    5.590000  -21.670000   290  1677
  1682  H1    10.650000    4.270000  -19.120000   292  1678
  1683  CT    12.610000    4.650000  -19.870000   293  1678  1684  1690  1691
  1684  CT    13.530000    5.710000  -20.450000   295  1683  1685  1692  1693
  1685  CT    14.910000    5.130000  -20.760000   297  1684  1686  1694  1695
  1686  N2    14.790000    4.190000  -21.850000   299  1685  1687  1696
  1687  CA    14.980000    4.470000  -23.120000   301  1686  1688  1689
  1688  N2    15.340000    5.690000  -23.490000   302  1687  1697  1698
  1689  N2    14.830000    3.510000  -24.020000   302  1687  1699  1700
  1690  HC    13.050000    4.270000  -18.950000   294  1683
  1691  HC    12.540000    3.810000  -20.560000   294  1683
  1692  HC    13.100000    6.120000  -21.360000   296  1684
  1693  HC    13.650000    6.520000  -19.730000   296  1684
  1694  H1    15.600000    5.930000  -20.990000   298  1685
  1695  H1    15.290000    4.610000  -19.870000   298  1685
  1696  H     14.600000    3.210000  -21.620000   300  1686
  1697  H     15.480000    5.870000  -24.470000   303  1688
  1698  H     15.470000    6.380000  -22.790000   303  1688
  1699  H     14.960000    3.650000  -25.000000   303  1689
  1700  H     14.600000    2.580000  -23.690000   303  1689
  1701  N     11.010000    7.490000  -18.920000    15  1679  1702  1705
  1702  CT    10.970000    8.560000  -17.930000    16  1701  1703  1706  1707
  1703  C      9.620000    8.520000  -17.200000    17  1702  1704  1717
  1704  O      9.550000    8.690000  -15.990000    19  1703
  1705  H     10.760000    7.700000  -19.880000    18  1701
  1706  H1    11.740000    8.390000  -17.170000    20  1702
  1707  CT    11.260000    9.930000  -18.570000    21  1702  1708  1709  1710
  1708  CT    11.160000   11.060000  -17.550000    23  1707  1711  1712  1713
  1709  CT    12.610000    9.930000  -19.250000    25  1707  1714  1715  1716
  1710  HC    10.510000   10.140000  -19.330000    22  1707
  1711  HC    11.370000   12.010000  -18.040000    24  1708
  1712  HC    10.160000   11.110000  -17.130000    24  1708
  1713  HC    11.880000   10.900000  -16.750000    24  1708
  1714  HC    12.790000   10.910000  -19.700000    26  1709
  1715  HC    13.400000    9.710000  -18.530000    26  1709
  1716  HC    12.640000    9.190000  -20.050000    26  1709
  1717  N      8.550000    8.280000  -17.960000    41  1703  1718  1721
  1718  CT     7.230000    8.050000  -17.360000    42  1717  1719  1722  1723
  1719  C      7.280000    6.880000  -16.390000    43  1718  1720  1736
  1720  O      6.740000    6.960000  -15.280000    45  1719
  1721  H      8.660000    8.250000  -18.980000    44  1717
  1722  H1     7.090000    8.930000  -16.710000    46  1718
  1723  CT     6.040000    8.060000  -18.300000    47  1718  1724  1725  1727
  1724  CT     4.770000    8.360000  -17.510000    49  1723  1726  1728  1729
  1725  CT     5.900000    6.740000  -19.020000    51  1723  1730  1731  1732
  1726  CT     3.560000    8.620000  -18.410000    53  1724  1733  1734  1735
  1727  HC     6.180000    8.860000  -19.030000    48  1723
  1728  HC     4.540000    7.530000  -16.850000    50  1724
  1729  HC     4.920000    9.250000  -16.900000    50  1724
  1730  HC     4.960000    6.900000  -19.480000    52  1725
  1731  HC     6.590000    6.730000  -19.840000    52  1725
  1732  HC     5.840000    5.880000  -18.380000    52  1725
  1733  HC     2.710000    8.870000  -17.770000    54  1726
  1734  HC     3.750000    9.470000  -19.060000    54  1726
  1735  HC     3.240000    7.770000  -18.990000    54  1726
  1736  N      7.890000    5.770000  -16.820000    41  1719  1737  1740
  1737  CT     7.980000    4.600000  -15.960000    42  1736  1738  1741  1742
  1738  C      8.780000    4.950000  -14.700000    43  1737  1739  1755
  1739  O      8.420000    4.560000  -13.590000    45  1738
  1740  H      8.230000    5.760000  -17.780000    44  1736
  1741  H1     6.980000    4.340000  -15.620000    46  1737
  1742  CT     8.550000    3.380000  -16.710000    47  1737  1743  1744  1746
  1743  CT     7.600000    2.950000  -17.830000    49  1742  1745  1747  1748
  1744  CT     8.790000    2.230000  -15.750000    51  1742  1749  1750  1751
  1745  CT     8.160000    1.880000  -18.750000    53  1743  1752  1753  1754
  1746  HC     9.510000    3.660000  -17.150000    48  1742
  1747  HC     6.690000    2.600000  -17.360000    50  1743
  1748  HC     7.350000    3.810000  -18.440000    50  1743
  1749  HC     9.210000    1.370000  -16.260000    52  1744
  1750  HC     9.520000    2.500000  -14.980000    52  1744
  1751  HC     7.860000    1.930000  -15.270000    52  1744
  1752  HC     7.430000    1.660000  -19.530000    54  1745
  1753  HC     9.070000    2.240000  -19.230000    54  1745
  1754  HC     8.360000    0.960000  -18.220000    54  1745
  1755  N      9.920000    5.630000  -14.880000     1  1738  1756  1759
  1756  CT    10.720000    6.020000  -13.730000     2  1755  1757  1760  1761
  1757  C      9.940000    6.860000  -12.730000     3  1756  1758  1762
  1758  O     10.050000    6.660000  -11.520000     5  1757
  1759  H     10.230000    5.860000  -15.810000     4  1755
  1760  H1    11.100000    5.130000  -13.230000     6  1756
  1761  H1    11.580000    6.600000  -14.070000     6  1756
  1762  N      9.140000    7.800000  -13.220000    65  1757  1763  1766
  1763  CT     8.340000    8.650000  -12.350000    66  1762  1764  1767  1768
  1764  C      7.310000    7.820000  -11.580000    67  1763  1765  1776
  1765  O      7.190000    7.950000  -10.350000    69  1764
  1766  H      9.140000    7.980000  -14.220000    68  1762
  1767  H1     8.990000    9.140000  -11.630000    70  1763
  1768  CT     7.610000    9.740000  -13.150000    71  1763  1769  1770  1771
  1769  OH     8.620000   10.520000  -13.790000    73  1768  1772
  1770  CT     6.780000   10.640000  -12.270000    75  1768  1773  1774  1775
  1771  H1     6.980000    9.280000  -13.910000    72  1768
  1772  HO     8.190000   11.170000  -14.360000    74  1769
  1773  HC     6.300000   11.400000  -12.880000    76  1770
  1774  HC     6.000000   10.080000  -11.760000    76  1770
  1775  HC     7.420000   11.130000  -11.530000    76  1770
  1776  N      6.600000    6.960000  -12.300000    27  1764  1777  1780
  1777  CT     5.580000    6.100000  -11.720000    28  1776  1778  1781  1782
  1778  C      6.180000    5.210000  -10.630000    29  1777  1779  1795
  1779  O      5.690000    5.150000   -9.500000    31  1778
  1780  H      6.790000    6.910000  -13.300000    30  1776
  1781  H1     4.810000    6.720000  -11.280000    32  1777
  1782  CT     5.010000    5.280000  -12.890000    33  1777  1783  1786  1787
  1783  CT     3.820000    4.390000  -12.600000    35  1782  1784  1785  1788
  1784  CT     2.610000    5.210000  -12.190000    37  1783  1789  1790  1791
  1785  CT     3.490000    3.560000  -13.840000    39  1783  1792  1793  1794
  1786  HC     4.720000    5.970000  -13.690000    34  1782
  1787  HC     5.810000    4.660000  -13.300000    34  1782
  1788  HC     4.080000    3.710000  -11.800000    36  1783
  1789  HC     1.760000    4.550000  -12.000000    38  1784
  1790  HC     2.820000    5.770000  -11.290000    38  1784
  1791  HC     2.340000    5.900000  -12.990000    38  1784
  1792  HC     2.640000    2.910000  -13.650000    40  1785
  1793  HC     3.250000    4.220000  -14.680000    40  1785
  1794  HC     4.340000    2.940000  -14.110000    40  1785
  1795  N      7.260000    4.490000  -10.940000    15  1778  1796  1799
  1796  CT     7.810000    3.540000   -9.980000    16  1795  1797  1800  1801
  1797  C      8.540000    4.280000   -8.850000    17  1796  1798  1811
  1798  O      8.540000    3.790000   -7.720000    19  1797
  1799  H      7.670000    4.580000  -11.870000    18  1795
  1800  H1     6.980000    3.020000   -9.510000    20  1796
  1801  CT     8.690000    2.440000  -10.620000    21  1796  1802  1803  1804
  1802  CT     7.870000    1.620000  -11.610000    23  1801  1805  1806  1807
  1803  CT     9.960000    2.980000  -11.270000    25  1801  1808  1809  1810
  1804  HC     8.990000    1.760000   -9.820000    22  1801
  1805  HC     8.490000    0.840000  -12.050000    24  1802
  1806  HC     7.030000    1.150000  -11.100000    24  1802
  1807  HC     7.500000    2.250000  -12.420000    24  1802
  1808  HC    10.530000    2.160000  -11.700000    26  1803
  1809  HC     9.770000    3.700000  -12.030000    26  1803
  1810  HC    10.590000    3.460000  -10.520000    26  1803
  1811  N      9.140000    5.440000   -9.140000     1  1797  1812  1815
  1812  CT     9.770000    6.200000   -8.070000     2  1811  1813  1816  1817
  1813  C      8.780000    6.690000   -7.030000     3  1812  1814  1818
  1814  O      9.030000    6.560000   -5.830000     5  1813
  1815  H      9.170000    5.780000  -10.090000     4  1811
  1816  H1    10.520000    5.580000   -7.580000     6  1812
  1817  H1    10.280000    7.070000   -8.500000     6  1812
  1818  N      7.650000    7.240000   -7.480000    15  1813  1819  1822
  1819  CT     6.640000    7.680000   -6.530000    16  1818  1820  1823  1824
  1820  C      6.070000    6.480000   -5.770000    17  1819  1821  1834
  1821  O      5.800000    6.550000   -4.580000    19  1820
  1822  H      7.510000    7.350000   -8.480000    18  1818
  1823  H1     7.120000    8.320000   -5.780000    20  1819
  1824  CT     5.560000    8.530000   -7.230000    21  1819  1825  1826  1827
  1825  CT     4.460000    8.940000   -6.280000    23  1824  1828  1829  1830
  1826  CT     6.180000    9.770000   -7.850000    25  1824  1831  1832  1833
  1827  HC     5.110000    7.930000   -8.030000    22  1824
  1828  HC     3.720000    9.530000   -6.810000    24  1825
  1829  HC     3.960000    8.070000   -5.860000    24  1825
  1830  HC     4.870000    9.540000   -5.460000    24  1825
  1831  HC     5.410000   10.350000   -8.360000    26  1826
  1832  HC     6.640000   10.380000   -7.070000    26  1826
  1833  HC     6.940000    9.530000   -8.570000    26  1826
  1834  N      5.900000    5.350000   -6.460000   649  1820  1835  1838
  1835  CT     5.420000    4.140000   -5.820000   650  1834  1836  1839  1840
  1836  C      6.390000    3.670000   -4.730000   651  1835  1837  1847
  1837  O      5.960000    3.270000   -3.640000   653  1836
  1838  H      6.090000    5.360000   -7.460000   652  1834
  1839  H1     4.460000    4.350000   -5.340000   654  1835
  1840  CT     5.200000    3.070000   -6.880000   655  1835  1841  1844  1845
  1841  C      4.720000    1.780000   -6.270000   657  1840  1842  1843
  1842  O      3.520000    1.590000   -6.120000   658  1841
  1843  OH     5.680000    0.960000   -5.930000   659  1841  1846
  1844  HC     4.450000    3.420000   -7.590000   656  1840
  1845  HC     6.120000    2.890000   -7.430000   656  1840
  1846  HO     6.570000    1.280000   -6.130000   660  1843
  1847  N      7.690000    3.680000   -5.020000     7  1836  1848  1851
  1848  CT     8.680000    3.300000   -4.010000     8  1847  1849  1852  1853
  1849  C      8.610000    4.240000   -2.800000     9  1848  1850  1857
  1850  O      8.700000    3.800000   -1.650000    11  1849
  1851  H      8.010000    3.980000   -5.930000    10  1847
  1852  H1     8.460000    2.290000   -3.650000    12  1848
  1853  CT    10.070000    3.290000   -4.610000    13  1848  1854  1855  1856
  1854  HC    10.800000    3.000000   -3.850000    14  1853
  1855  HC    10.120000    2.580000   -5.430000    14  1853
  1856  HC    10.330000    4.280000   -4.990000    14  1853
  1857  N      8.430000    5.540000   -3.060000    27  1849  1858  1861
  1858  CT     8.320000    6.490000   -1.970000    28  1857  1859  1862  1863
  1859  C      7.070000    6.220000   -1.120000    29  1858  1860  1876
  1860  O      7.110000    6.330000    0.100000    31  1859
  1861  H      8.410000    5.850000   -4.020000    30  1857
  1862  H1     9.190000    6.380000   -1.330000    32  1858
  1863  CT     8.320000    7.890000   -2.580000    33  1858  1864  1867  1868
  1864  CT     8.280000    9.040000   -1.580000    35  1863  1865  1866  1869
  1865  CT     9.470000    9.020000   -0.640000    37  1864  1870  1871  1872
  1866  CT     8.220000   10.340000   -2.330000    39  1864  1873  1874  1875
  1867  HC     9.210000    8.000000   -3.200000    34  1863
  1868  HC     7.460000    7.980000   -3.240000    34  1863
  1869  HC     7.370000    8.950000   -0.990000    36  1864
  1870  HC     9.400000    9.860000    0.050000    38  1865
  1871  HC     9.490000    8.110000   -0.060000    38  1865
  1872  HC    10.400000    9.100000   -1.210000    38  1865
  1873  HC     8.190000   11.180000   -1.640000    40  1866
  1874  HC     9.100000   10.450000   -2.970000    40  1866
  1875  HC     7.330000   10.380000   -2.950000    40  1866
  1876  N      5.960000    5.830000   -1.770000   258  1859  1877  1880
  1877  CT     4.750000    5.420000   -1.080000   259  1876  1878  1881  1882
  1878  C      5.040000    4.300000   -0.070000   260  1877  1879  1893
  1879  O      4.650000    4.360000    1.090000   262  1878
  1880  H      5.990000    5.820000   -2.780000   261  1876
  1881  H1     4.370000    6.260000   -0.500000   263  1877
  1882  CT     3.669134    5.031888   -2.106366   264  1877  1883  1886  1887
  1883  CT     2.389342    4.413162   -1.539696   266  1882  1884  1888  1889
  1884  S      1.322708    3.765741   -2.856705   268  1883  1885
  1885  CT     2.119743    2.183589   -3.242233   269  1884  1890  1891  1892
  1886  HC     3.396786    5.909893   -2.688648   265  1882
  1887  HC     4.074935    4.313683   -2.799858   265  1882
  1888  H1     2.629527    3.596501   -0.858852   267  1883
  1889  H1     1.844393    5.175435   -0.984045   267  1883
  1890  H1     1.634619    1.734637   -4.109419   270  1885
  1891  H1     3.175843    2.332156   -3.466111   270  1885
  1892  H1     2.014272    1.511664   -2.392515   270  1885
  1893  N      5.730000    3.260000   -0.530000    41  1878  1894  1897
  1894  CT     5.990000    2.120000    0.340000    42  1893  1895  1898  1899
  1895  C      6.960000    2.490000    1.460000    43  1894  1896  1912
  1896  O      6.730000    2.130000    2.620000    45  1895
  1897  H      6.040000    3.270000   -1.500000    44  1893
  1898  H1     5.070000    1.830000    0.840000    46  1894
  1899  CT     6.479389    0.905278   -0.486663    47  1894  1900  1901  1903
  1900  CT     5.439832    0.437187   -1.535433    49  1899  1902  1904  1905
  1901  CT     6.850865   -0.284560    0.416482    51  1899  1906  1907  1908
  1902  CT     4.030596    0.151495   -0.993047    53  1900  1909  1910  1911
  1903  HC     7.382227    1.197451   -1.026860    48  1899
  1904  HC     5.349133    1.193657   -2.311729    50  1900
  1905  HC     5.811218   -0.465550   -2.022378    50  1900
  1906  HC     7.701037   -0.035873    1.051602    52  1901
  1907  HC     6.004625   -0.567252    1.038545    52  1901
  1908  HC     7.134295   -1.138312   -0.195547    52  1901
  1909  HC     3.424263   -0.282078   -1.788825    54  1902
  1910  HC     4.069362   -0.549954   -0.161985    54  1902
  1911  HC     3.559049    1.075493   -0.659022    54  1902
  1912  N      8.030000    3.230000    1.140000    15  1895  1913  1916
  1913  CT     9.030000    3.610000    2.130000    16  1912  1914  1917  1918
  1914  C      8.400000    4.470000    3.220000    17  1913  1915  1928
  1915  O      8.660000    4.280000    4.400000    19  1914
  1916  H      8.150000    3.500000    0.170000    18  1912
  1917  H1     9.420000    2.720000    2.620000    20  1913
  1918  CT    10.210000    4.360000    1.490000    21  1913  1919  1920  1921
  1919  CT    11.130000    5.010000    2.520000    23  1918  1922  1923  1924
  1920  CT    10.990000    3.420000    0.610000    25  1918  1925  1926  1927
  1921  HC     9.810000    5.160000    0.860000    22  1918
  1922  HC    11.950000    5.510000    2.010000    24  1919
  1923  HC    10.610000    5.760000    3.100000    24  1919
  1924  HC    11.540000    4.250000    3.190000    24  1919
  1925  HC    11.820000    3.950000    0.140000    26  1920
  1926  HC    11.400000    2.600000    1.210000    26  1920
  1927  HC    10.380000    2.990000   -0.170000    26  1920
  1928  N      7.580000    5.440000    2.820000    65  1914  1929  1932
  1929  CT     6.960000    6.310000    3.820000    66  1928  1930  1933  1934
  1930  C      5.900000    5.560000    4.630000    67  1929  1931  1942
  1931  O      5.740000    5.860000    5.820000    69  1930
  1932  H      7.370000    5.600000    1.840000    68  1928
  1933  H1     7.720000    6.600000    4.540000    70  1929
  1934  CT     6.420212    7.605479    3.205796    71  1929  1935  1936  1937
  1935  OH     5.603531    7.363394    2.085205    73  1934  1938
  1936  CT     7.601680    8.469451    2.759796    75  1934  1939  1940  1941
  1937  H1     5.844023    8.145389    3.956639    72  1934
  1938  HO     6.176320    7.068613    1.355600    74  1935
  1939  HC     8.166040    7.972478    1.972426    76  1936
  1940  HC     7.249291    9.426019    2.388753    76  1936
  1941  HC     8.263521    8.653318    3.605408    76  1936
  1942  N      5.200000    4.590000    4.040000     1  1930  1943  1946
  1943  CT     4.340000    3.680000    4.800000     2  1942  1944  1947  1948
  1944  C      5.130000    2.930000    5.880000     3  1943  1945  1949
  1945  O      4.690000    2.830000    7.020000     5  1944
  1946  H      5.320000    4.440000    3.050000     4  1942
  1947  H1     3.542873    4.250056    5.278874     6  1943
  1948  H1     3.900000    2.960000    4.120000     6  1943
  1949  N      6.320000    2.430000    5.530000    27  1944  1950  1953
  1950  CT     7.170000    1.730000    6.470000    28  1949  1951  1954  1955
  1951  C      7.630000    2.680000    7.590000    29  1950  1952  1968
  1952  O      7.640000    2.300000    8.760000    31  1951
  1953  H      6.620000    2.530000    4.560000    30  1949
  1954  H1     6.590000    0.940000    6.940000    32  1950
  1955  CT     8.360000    1.100000    5.730000    33  1950  1956  1959  1960
  1956  CT     9.390000    0.390000    6.620000    35  1955  1957  1958  1961
  1957  CT     8.740000   -0.680000    7.490000    37  1956  1962  1963  1964
  1958  CT    10.500000   -0.220000    5.790000    39  1956  1965  1966  1967
  1959  HC     7.980000    0.390000    5.000000    34  1955
  1960  HC     8.880000    1.870000    5.170000    34  1955
  1961  HC     9.850000    1.130000    7.280000    36  1956
  1962  HC     9.500000   -1.170000    8.100000    38  1957
  1963  HC     8.010000   -0.240000    8.150000    38  1957
  1964  HC     8.270000   -1.430000    6.860000    38  1957
  1965  HC    11.220000   -0.710000    6.440000    40  1958
  1966  HC    10.090000   -0.950000    5.100000    40  1958
  1967  HC    11.010000    0.560000    5.230000    40  1958
  1968  N      8.060000    3.890000    7.230000    41  1951  1969  1972
  1969  CT     8.460000    4.850000    8.250000    42  1968  1970  1973  1974
  1970  C      7.300000    5.090000    9.210000    43  1969  1971  1987
  1971  O      7.500000    5.130000   10.420000    45  1970
  1972  H      8.110000    4.120000    6.240000    44  1968
  1973  H1     9.270000    4.420000    8.840000    46  1969
  1974  CT     8.980000    6.160000    7.630000    47  1969  1975  1976  1978
  1975  CT    10.250000    5.930000    6.810000    49  1974  1977  1979  1980
  1976  CT     9.180000    7.210000    8.700000    51  1974  1981  1982  1983
  1977  CT    10.630000    7.100000    5.940000    53  1975  1984  1985  1986
  1978  HC     8.200000    6.530000    6.950000    48  1974
  1979  HC    11.080000    5.710000    7.490000    50  1975
  1980  HC    10.150000    5.060000    6.170000    50  1975
  1981  HC     9.540000    8.140000    8.270000    52  1976
  1982  HC     8.250000    7.440000    9.200000    52  1976
  1983  HC     9.910000    6.860000    9.440000    52  1976
  1984  HC    11.530000    6.850000    5.380000    54  1977
  1985  HC     9.830000    7.320000    5.230000    54  1977
  1986  HC    10.840000    7.990000    6.530000    54  1977
  1987  N      6.090000    5.330000    8.680000     1  1970  1988  1991
  1988  CT     4.900000    5.470000    9.500000     2  1987  1989  1992  1993
  1989  C      4.730000    4.270000   10.430000     3  1988  1990  1994
  1990  O      4.510000    4.440000   11.620000     5  1989
  1991  H      6.010000    5.360000    7.670000     4  1987
  1992  H1     4.978044    6.373351   10.103710     6  1988
  1993  H1     4.020000    5.540000    8.860000     6  1988
  1994  N      4.870000    3.060000    9.880000     7  1989  1995  1998
  1995  CT     4.640000    1.850000   10.660000     8  1994  1996  1999  2000
  1996  C      5.630000    1.730000   11.830000     9  1995  1997  2004
  1997  O      5.310000    1.090000   12.840000    11  1996
  1998  H      5.090000    2.990000    8.890000    10  1994
  1999  H1     3.640000    1.900000   11.090000    12  1995
  2000  CT     4.720000    0.640000    9.780000    13  1995  2001  2002  2003
  2001  HC     4.540000   -0.260000   10.370000    14  2000
  2002  HC     3.950000    0.720000    9.020000    14  2000
  2003  HC     5.700000    0.570000    9.310000    14  2000
  2004  N      6.830000    2.280000   11.660000    27  1996  2005  2008
  2005  CT     7.900000    2.190000   12.650000    28  2004  2006  2009  2010
  2006  C      7.910000    3.380000   13.610000    29  2005  2007  2023
  2007  O      8.780000    3.430000   14.490000    31  2006
  2008  H      7.020000    2.740000   10.780000    30  2004
  2009  H1     7.760000    1.310000   13.270000    32  2005
  2010  CT     9.240000    2.080000   11.930000    33  2005  2011  2014  2015
  2011  CT     9.490000    0.770000   11.200000    35  2010  2012  2013  2016
  2012  CT    10.720000    0.890000   10.340000    37  2011  2017  2018  2019
  2013  CT     9.630000   -0.390000   12.180000    39  2011  2020  2021  2022
  2014  HC     9.310000    2.900000   11.220000    34  2010
  2015  HC    10.050000    2.220000   12.650000    34  2010
  2016  HC     8.640000    0.560000   10.540000    36  2011
  2017  HC    10.890000   -0.040000    9.810000    38  2012
  2018  HC    10.580000    1.680000    9.610000    38  2012
  2019  HC    11.590000    1.120000   10.960000    38  2012
  2020  HC     9.850000   -1.310000   11.640000    40  2013
  2021  HC    10.460000   -0.200000   12.860000    40  2013
  2022  HC     8.720000   -0.530000   12.750000    40  2013
  2023  N      7.000000    4.350000   13.450000    55  2006  2024  2027
  2024  CT     7.050000    5.590000   14.210000    56  2023  2025  2028  2029
  2025  C      6.390000    5.420000   15.580000    57  2024  2026  2034
  2026  O      5.530000    4.570000   15.780000    59  2025
  2027  H      6.330000    4.250000   12.700000    58  2023
  2028  H1     8.090000    5.850000   14.370000    60  2024
  2029  CT     6.420000    6.710000   13.420000    61  2024  2030  2031  2032
  2030  OH     7.260000    7.040000   12.330000    63  2029  2033
  2031  H1     5.440000    6.410000   13.050000    62  2029
  2032  H1     6.310000    7.580000   14.060000    62  2029
  2033  HO     6.840000    7.660000   11.740000    64  2030
  2034  N      6.840000    6.230000   16.530000   161  2025  2035  2038
  2035  CT     6.560000    6.010000   17.930000   162  2034  2036  2039  2040
  2036  C      5.520000    6.970000   18.510000   163  2035  2037  2052
  2037  O      5.300000    6.940000   19.720000   165  2036
  2038  H      7.500000    6.940000   16.250000   164  2034
  2039  H1     6.180000    5.010000   18.110000   166  2035
  2040  CT     7.850000    6.160000   18.730000   167  2035  2041  2046  2047
  2041  CC     8.890000    5.210000   18.260000   169  2040  2042  2043
  2042  NA     8.790000    3.850000   18.480000   170  2041  2044  2048
  2043  CW    10.030000    5.410000   17.570000   172  2041  2045  2049
  2044  CR     9.850000    3.250000   17.960000   174  2042  2045  2050
  2045  NA    10.620000    4.180000   17.390000   176  2043  2044  2051
  2046  HC     8.230000    7.180000   18.650000   168  2040
  2047  HC     7.660000    5.960000   19.780000   168  2040
  2048  H      8.000000    3.420000   18.990000   171  2042
  2049  H4    10.420000    6.370000   17.230000   173  2043
  2050  H5    10.040000    2.180000   17.970000   175  2044
  2051  H     11.490000    4.000000   16.880000   177  2045
  2052  N      4.940000    7.850000   17.680000    65  2036  2053  2056
  2053  CT     3.840000    8.700000   18.120000    66  2052  2054  2057  2058
  2054  C      2.690000    8.590000   17.130000    67  2053  2055  2066
  2055  O      2.920000    8.380000   15.940000    69  2054
  2056  H      5.200000    7.880000   16.710000    68  2052
  2057  H1     3.460000    8.360000   19.090000    70  2053
  2058  CT     4.270000   10.160000   18.290000    71  2053  2059  2060  2061
  2059  OH     4.590000   10.720000   17.000000    73  2058  2062
  2060  CT     5.440000   10.310000   19.240000    75  2058  2063  2064  2065
  2061  H1     3.430000   10.720000   18.700000    72  2058
  2062  HO     4.900000   11.620000   17.160000    74  2059
  2063  HC     5.700000   11.360000   19.340000    76  2060
  2064  HC     5.170000    9.920000   20.220000    76  2060
  2065  HC     6.320000    9.780000   18.870000    76  2060
  2066  N      1.460000    8.770000   17.620000     7  2054  2067  2070
  2067  CT     0.310000    8.760000   16.730000     8  2066  2068  2071  2072
  2068  C      0.440000    9.840000   15.650000     9  2067  2069  2076
  2069  O      0.160000    9.580000   14.490000    11  2068
  2070  H      1.310000    8.890000   18.610000    10  2066
  2071  H1     0.250000    7.800000   16.220000    12  2067
  2072  CT    -0.970000    8.960000   17.510000    13  2067  2073  2074  2075
  2073  HC    -1.820000    8.940000   16.830000    14  2072
  2074  HC    -1.090000    8.150000   18.240000    14  2072
  2075  HC    -0.960000    9.910000   18.040000    14  2072
  2076  N      0.840000   11.050000   16.040000    41  2068  2077  2080
  2077  CT     0.950000   12.140000   15.080000    42  2076  2078  2081  2082
  2078  C      1.900000   11.770000   13.940000    43  2077  2079  2095
  2079  O      1.600000   12.040000   12.780000    45  2078
  2080  H      1.030000   11.210000   17.020000    44  2076
  2081  H1    -0.040000   12.230000   14.640000    46  2077
  2082  CT     1.320000   13.490000   15.740000    47  2077  2083  2084  2086
  2083  CT     1.300000   14.610000   14.700000    49  2082  2085  2087  2088
  2084  CT     2.660000   13.450000   16.450000    51  2082  2089  2090  2091
  2085  CT     0.000000   14.690000   13.910000    53  2083  2092  2093  2094
  2086  HC     0.550000   13.720000   16.480000    48  2082
  2087  HC     1.450000   15.560000   15.210000    50  2083
  2088  HC     2.120000   14.480000   14.000000    50  2083
  2089  HC     2.850000   14.420000   16.910000    52  2084
  2090  HC     2.650000   12.710000   17.240000    52  2084
  2091  HC     3.470000   13.250000   15.760000    52  2084
  2092  HC     0.060000   15.530000   13.220000    54  2085
  2093  HC    -0.190000   13.810000   13.310000    54  2085
  2094  HC    -0.840000   14.860000   14.590000    54  2085
  2095  N      3.060000   11.170000   14.260000     7  2078  2096  2099
  2096  CT     4.020000   10.780000   13.240000     8  2095  2097  2100  2101
  2097  C      3.420000    9.710000   12.320000     9  2096  2098  2105
  2098  O      3.600000    9.780000   11.110000    11  2097
  2099  H      3.260000   10.970000   15.230000    10  2095
  2100  H1     4.240000   11.650000   12.620000    12  2096
  2101  CT     5.300000   10.310000   13.870000    13  2096  2102  2103  2104
  2102  HC     6.010000   10.030000   13.100000    14  2101
  2103  HC     5.740000   11.110000   14.460000    14  2101
  2104  HC     5.110000    9.450000   14.520000    14  2101
  2105  N      2.740000    8.730000   12.910000   287  2097  2106  2109
  2106  CT     2.190000    7.630000   12.120000   288  2105  2107  2110  2111
  2107  C      1.160000    8.180000   11.130000   289  2106  2108  2129
  2108  O      1.170000    7.810000    9.950000   291  2107
  2109  H      2.610000    8.760000   13.910000   290  2105
  2110  H1     2.970000    7.170000   11.520000   292  2106
  2111  CT     1.630000    6.570000   13.080000   293  2106  2112  2118  2119
  2112  CT     2.700000    5.950000   13.980000   295  2111  2113  2120  2121
  2113  CT     2.140000    5.000000   15.030000   297  2112  2114  2122  2123
  2114  N2     1.780000    3.800000   14.320000   299  2113  2115  2124
  2115  CA     2.580000    2.770000   14.100000   301  2114  2116  2117
  2116  N2     3.810000    2.750000   14.600000   302  2115  2125  2126
  2117  N2     2.140000    1.760000   13.380000   302  2115  2127  2128
  2118  HC     0.860000    7.020000   13.700000   294  2111
  2119  HC     1.160000    5.780000   12.490000   294  2111
  2120  HC     3.410000    5.420000   13.380000   296  2112
  2121  HC     3.300000    6.700000   14.460000   296  2112
  2122  H1     2.880000    4.810000   15.800000   298  2113
  2123  H1     1.260000    5.440000   15.500000   298  2113
  2124  H      0.830000    3.730000   13.950000   300  2114
  2125  H      4.420000    1.980000   14.340000   303  2116
  2126  H      4.180000    3.510000   15.130000   303  2116
  2127  H      2.750000    0.970000   13.240000   303  2117
  2128  H      1.210000    1.800000   13.020000   303  2117
  2129  N      0.260000    9.060000   11.600000   122  2107  2130  2133
  2130  CT    -0.760000    9.640000   10.730000   123  2129  2131  2134  2135
  2131  C     -0.150000   10.530000    9.650000   124  2130  2132  2150
  2132  O     -0.640000   10.570000    8.520000   126  2131
  2133  H      0.280000    9.300000   12.580000   125  2129
  2134  H1    -1.290000    8.840000   10.210000   127  2130
  2135  CT    -1.790000   10.420000   11.540000   128  2130  2136  2143  2144
  2136  CA    -2.820000    9.570000   12.240000   130  2135  2137  2138
  2137  CA    -4.000000    9.200000   11.620000   131  2136  2139  2145
  2138  CA    -2.660000    9.220000   13.570000   131  2136  2140  2146
  2139  CA    -4.970000    8.450000   12.290000   133  2137  2141  2147
  2140  CA    -3.610000    8.470000   14.250000   133  2138  2141  2148
  2141  C     -4.770000    8.080000   13.600000   135  2139  2140  2142
  2142  OH    -5.710000    7.360000   14.290000   136  2141  2149
  2143  HC    -1.270000   11.050000   12.270000   129  2135
  2144  HC    -2.320000   11.100000   10.870000   129  2135
  2145  HA    -4.180000    9.510000   10.590000   132  2137
  2146  HA    -1.930000    9.690000   14.180000   132  2138
  2147  HA    -5.890000    8.170000   11.780000   134  2139
  2148  HA    -3.490000    8.200000   15.290000   134  2140
  2149  HO    -6.470000    7.160000   13.740000   137  2142
  2150  N      0.880000   11.290000   10.020000    55  2131  2151  2154
  2151  CT     1.520000   12.210000    9.100000    56  2150  2152  2155  2156
  2152  C      2.180000   11.460000    7.950000    57  2151  2153  2161
  2153  O      2.040000   11.820000    6.780000    59  2152
  2154  H      1.170000   11.300000   10.990000    58  2150
  2155  H1     0.760000   12.860000    8.660000    60  2151
  2156  CT     2.510000   13.080000    9.820000    61  2151  2157  2158  2159
  2157  OH     1.840000   13.910000   10.750000    63  2156  2160
  2158  H1     3.240000   12.460000   10.340000    62  2156
  2159  H1     3.040000   13.710000    9.100000    62  2156
  2160  HO     2.480000   14.460000   11.210000    64  2157
  2161  N      2.940000   10.420000    8.280000   138  2152  2162  2165
  2162  CT     3.580000    9.610000    7.250000   139  2161  2163  2166  2167
  2163  C      2.530000    8.910000    6.400000   140  2162  2164  2185
  2164  O      2.700000    8.770000    5.190000   142  2163
  2165  H      3.070000   10.180000    9.260000   141  2161
  2166  H1     4.120000   10.270000    6.570000   143  2162
  2167  CT     4.600000    8.630000    7.840000   144  2162  2168  2177  2178
  2168  C*     5.860000    9.300000    8.310000   146  2167  2169  2170
  2169  CW     6.310000    9.430000    9.590000   147  2168  2171  2179
  2170  CB     6.840000    9.940000    7.470000   149  2168  2172  2173
  2171  NA     7.480000   10.130000    9.610000   150  2169  2172  2180
  2172  CN     7.850000   10.430000    8.330000   152  2170  2171  2174
  2173  CA     6.970000   10.150000    6.090000   153  2170  2175  2181
  2174  CA     8.970000   11.100000    7.850000   155  2172  2176  2182
  2175  CA     8.100000   10.790000    5.620000   157  2173  2176  2183
  2176  CA     9.070000   11.280000    6.490000   159  2174  2175  2184
  2177  HC     4.140000    8.100000    8.670000   145  2167
  2178  HC     4.870000    7.910000    7.080000   145  2167
  2179  H4     5.780000    9.040000   10.450000   148  2169
  2180  H      8.020000   10.370000   10.430000   151  2171
  2181  HA     6.210000    9.800000    5.420000   154  2173
  2182  HA     9.730000   11.470000    8.520000   156  2174
  2183  HA     8.220000   10.960000    4.550000   158  2175
  2184  HA     9.940000   11.800000    6.080000   160  2176
  2185  N      1.460000    8.410000    7.020000   138  2163  2186  2189
  2186  CT     0.370000    7.810000    6.280000   139  2185  2187  2190  2191
  2187  C     -0.190000    8.790000    5.250000   140  2186  2188  2209
  2188  O     -0.480000    8.410000    4.110000   142  2187
  2189  H      1.400000    8.460000    8.030000   141  2185
  2190  H1     0.740000    6.950000    5.710000   143  2186
  2191  CT    -0.736759    7.315907    7.221335   144  2186  2192  2201  2202
  2192  C*    -2.009952    6.904264    6.538161   146  2191  2193  2194
  2193  CW    -2.347963    5.643069    6.188779   147  2192  2195  2203
  2194  CB    -3.149423    7.738012    6.151969   149  2192  2196  2197
  2195  NA    -3.569046    5.647952    5.544454   150  2193  2196  2204
  2196  CN    -4.109348    6.913024    5.495420   152  2194  2195  2198
  2197  CA    -3.484359    9.100790    6.314989   153  2194  2199  2205
  2198  CA    -5.323701    7.411529    5.003444   155  2196  2200  2206
  2199  CA    -4.694359    9.618420    5.812851   157  2197  2200  2207
  2200  CA    -5.610637    8.778843    5.153672   159  2198  2199  2208
  2201  HC    -0.348335    6.472794    7.788222   145  2191
  2202  HC    -0.985213    8.101570    7.931383   145  2191
  2203  H4    -1.749638    4.766635    6.387900   148  2193
  2204  H     -4.082062    4.812353    5.274803   151  2195
  2205  HA    -2.799616    9.748889    6.841166   154  2197
  2206  HA    -6.023145    6.747649    4.518890   156  2198
  2207  HA    -4.926093   10.666705    5.940367   158  2199
  2208  HA    -6.539162    9.182744    4.774220   160  2200
  2209  N     -0.380000   10.050000    5.650000    27  2187  2210  2213
  2210  CT    -0.950000   11.020000    4.730000    28  2209  2211  2214  2215
  2211  C     -0.010000   11.270000    3.550000    29  2210  2212  2228
  2212  O     -0.440000   11.310000    2.400000    31  2211
  2213  H     -0.180000   10.310000    6.610000    30  2209
  2214  H1    -1.870000   10.610000    4.320000    32  2210
  2215  CT    -1.280000   12.330000    5.450000    33  2210  2216  2219  2220
  2216  CT    -1.850000   13.460000    4.570000    35  2215  2217  2218  2221
  2217  CT    -3.120000   13.040000    3.850000    37  2216  2222  2223  2224
  2218  CT    -2.070000   14.720000    5.390000    39  2216  2225  2226  2227
  2219  HC    -2.000000   12.110000    6.240000    34  2215
  2220  HC    -0.370000   12.700000    5.930000    34  2215
  2221  HC    -1.110000   13.710000    3.810000    36  2216
  2222  HC    -3.480000   13.870000    3.240000    38  2217
  2223  HC    -2.930000   12.200000    3.190000    38  2217
  2224  HC    -3.890000   12.770000    4.570000    38  2217
  2225  HC    -2.460000   15.510000    4.750000    40  2218
  2226  HC    -2.780000   14.520000    6.190000    40  2218
  2227  HC    -1.130000   15.050000    5.820000    40  2218
  2228  N      1.280000   11.430000    3.850000   107  2211  2229  2232
  2229  CT     2.260000   11.620000    2.800000   108  2228  2230  2233  2234
  2230  C      2.230000   10.440000    1.830000   109  2229  2231  2248
  2231  O      2.190000   10.620000    0.610000   111  2230
  2232  H      1.560000   11.420000    4.820000   110  2228
  2233  H1     2.010000   12.520000    2.230000   112  2229
  2234  CT     3.650000   11.800000    3.400000   113  2229  2235  2241  2242
  2235  CA     4.670000   12.170000    2.360000   115  2234  2236  2237
  2236  CA     4.850000   13.490000    1.990000   116  2235  2238  2243
  2237  CA     5.360000   11.190000    1.680000   116  2235  2239  2244
  2238  CA     5.760000   13.820000    0.990000   118  2236  2240  2245
  2239  CA     6.280000   11.520000    0.700000   118  2237  2240  2246
  2240  CA     6.470000   12.830000    0.360000   120  2238  2239  2247
  2241  HC     3.610000   12.590000    4.160000   114  2234
  2242  HC     3.960000   10.880000    3.900000   114  2234
  2243  HA     4.280000   14.280000    2.480000   117  2236
  2244  HA     5.170000   10.160000    1.920000   117  2237
  2245  HA     5.900000   14.860000    0.710000   119  2238
  2246  HA     6.830000   10.740000    0.190000   119  2239
  2247  HA     7.180000   13.090000   -0.420000   121  2240
  2248  N      2.260000    9.220000    2.370000    55  2230  2249  2252
  2249  CT     2.250000    8.010000    1.550000    56  2248  2250  2253  2254
  2250  C      0.980000    7.940000    0.680000    57  2249  2251  2259
  2251  O      1.020000    7.540000   -0.480000    59  2250
  2252  H      2.290000    9.150000    3.380000    58  2248
  2253  H1     3.110000    8.010000    0.880000    60  2249
  2254  CT     2.360444    6.804489    2.486834    61  2249  2255  2256  2257
  2255  OH     2.334074    5.581696    1.783045    63  2254  2258
  2256  H1     3.281158    6.869131    3.066365    62  2254
  2257  H1     1.525812    6.837041    3.183385    62  2254
  2258  HO     3.243840    5.274495    1.620518    64  2255
  2259  N     -0.170000    8.310000    1.270000    65  2250  2260  2263
  2260  CT    -1.440000    8.310000    0.550000    66  2259  2261  2264  2265
  2261  C     -1.440000    9.310000   -0.610000    67  2260  2262  2273
  2262  O     -1.980000    9.030000   -1.690000    69  2261
  2263  H     -0.180000    8.540000    2.250000    68  2259
  2264  H1    -1.590000    7.340000    0.090000    70  2260
  2265  CT    -2.613575    8.562410    1.511468    71  2260  2266  2267  2268
  2266  OH    -2.590723    7.599513    2.540614    73  2265  2269
  2267  CT    -3.977412    8.415095    0.838434    75  2265  2270  2271  2272
  2268  H1    -2.530846    9.558202    1.948315    72  2265
  2269  HO    -1.921044    7.870619    3.191266    74  2266
  2270  HC    -4.761356    8.529473    1.587604    76  2267
  2271  HC    -4.107416    9.182396    0.076228    76  2267
  2272  HC    -4.061384    7.428350    0.382622    76  2267
  2273  N     -0.810000   10.460000   -0.420000    41  2261  2274  2277
  2274  CT    -0.700000   11.420000   -1.500000    42  2273  2275  2278  2279
  2275  C      0.150000   10.810000   -2.630000    43  2274  2276  2292
  2276  O     -0.190000   10.970000   -3.810000    45  2275
  2277  H     -0.400000   10.660000    0.490000    44  2273
  2278  H1    -1.690000   11.610000   -1.920000    46  2274
  2279  CT    -0.140000   12.760000   -0.990000    47  2274  2280  2281  2283
  2280  CT    -1.170000   13.430000   -0.090000    49  2279  2282  2284  2285
  2281  CT     0.310000   13.650000   -2.150000    51  2279  2286  2287  2288
  2282  CT    -0.610000   14.540000    0.760000    53  2280  2289  2290  2291
  2283  HC     0.750000   12.540000   -0.390000    48  2279
  2284  HC    -1.980000   13.830000   -0.710000    50  2280
  2285  HC    -1.620000   12.710000    0.580000    50  2280
  2286  HC     0.710000   14.590000   -1.780000    52  2281
  2287  HC     1.110000   13.190000   -2.720000    52  2281
  2288  HC    -0.530000   13.860000   -2.810000    52  2281
  2289  HC    -1.400000   14.960000    1.380000    54  2282
  2290  HC     0.170000   14.150000    1.410000    54  2282
  2291  HC    -0.200000   15.340000    0.140000    54  2282
  2292  N      1.250000   10.140000   -2.270000    77  2275  2293  2296
  2293  CT     2.060000    9.450000   -3.270000    78  2292  2294  2297  2298
  2294  C      1.210000    8.430000   -4.040000    79  2293  2295  2303
  2295  O      1.290000    8.330000   -5.260000    81  2294
  2296  H      1.520000   10.120000   -1.300000    80  2292
  2297  H1     2.450000   10.170000   -3.990000    82  2293
  2298  CT     3.220000    8.720000   -2.620000    83  2293  2299  2300  2301
  2299  SH     4.490000    9.790000   -1.920000    85  2298  2302
  2300  H1     2.860000    8.060000   -1.840000    84  2298
  2301  H1     3.700000    8.090000   -3.370000    84  2298
  2302  HS     5.290000    8.810000   -1.480000    86  2299
  2303  N      0.400000    7.640000   -3.320000   258  2294  2304  2307
  2304  CT    -0.490000    6.690000   -3.990000   259  2303  2305  2308  2309
  2305  C     -1.430000    7.380000   -4.980000   260  2304  2306  2320
  2306  O     -1.600000    6.920000   -6.120000   262  2305
  2307  H      0.420000    7.710000   -2.310000   261  2303
  2308  H1     0.110000    5.970000   -4.540000   263  2304
  2309  CT    -1.330674    5.939397   -2.942498   264  2304  2310  2313  2314
  2310  CT    -2.134868    4.790894   -3.570513   266  2309  2311  2315  2316
  2311  S     -3.418599    4.100804   -2.498502   268  2310  2312
  2312  CT    -4.632803    5.452435   -2.531324   269  2311  2317  2318  2319
  2313  HC    -0.690958    5.541725   -2.156006   265  2309
  2314  HC    -2.018772    6.637046   -2.473708   265  2309
  2315  H1    -2.624143    5.133955   -4.480855   267  2310
  2316  H1    -1.444888    3.993233   -3.845586   267  2310
  2317  H1    -5.005867    5.585210   -3.546416   270  2312
  2318  H1    -5.467814    5.208721   -1.876398   270  2312
  2319  H1    -4.179263    6.380035   -2.184743   270  2312
  2320  N     -2.050000    8.490000   -4.560000    41  2305  2321  2324
  2321  CT    -2.960000    9.210000   -5.430000    42  2320  2322  2325  2326
  2322  C     -2.230000    9.680000   -6.690000    43  2321  2323  2339
  2323  O     -2.790000    9.580000   -7.800000    45  2322
  2324  H     -1.880000    8.810000   -3.610000    44  2320
  2325  H1    -3.730000    8.510000   -5.770000    46  2321
  2326  CT    -3.670000   10.350000   -4.700000    47  2321  2327  2328  2330
  2327  CT    -4.570000    9.800000   -3.580000    49  2326  2329  2331  2332
  2328  CT    -4.450000   11.200000   -5.700000    51  2326  2333  2334  2335
  2329  CT    -5.020000   10.840000   -2.590000    53  2327  2336  2337  2338
  2330  HC    -2.900000   10.990000   -4.250000    48  2326
  2331  HC    -5.450000    9.340000   -4.030000    50  2327
  2332  HC    -4.060000    9.020000   -3.030000    50  2327
  2333  HC    -4.960000   12.020000   -5.190000    52  2328
  2334  HC    -3.800000   11.670000   -6.430000    52  2328
  2335  HC    -5.190000   10.590000   -6.220000    52  2328
  2336  HC    -5.640000   10.370000   -1.830000    54  2329
  2337  HC    -4.150000   11.290000   -2.100000    54  2329
  2338  HC    -5.600000   11.620000   -3.080000    54  2329
  2339  N     -0.990000   10.140000   -6.540000    15  2322  2340  2343
  2340  CT    -0.200000   10.530000   -7.700000    16  2339  2341  2344  2345
  2341  C      0.000000    9.340000   -8.660000    17  2340  2342  2355
  2342  O     -0.220000    9.470000   -9.870000    19  2341
  2343  H     -0.610000   10.220000   -5.610000    18  2339
  2344  H1    -0.740000   11.290000   -8.260000    20  2340
  2345  CT     1.150000   11.120000   -7.280000    21  2340  2346  2347  2348
  2346  CT     2.070000   11.300000   -8.480000    23  2345  2349  2350  2351
  2347  CT     0.970000   12.440000   -6.530000    25  2345  2352  2353  2354
  2348  HC     1.640000   10.430000   -6.600000    22  2345
  2349  HC     3.010000   11.740000   -8.150000    24  2346
  2350  HC     2.310000   10.350000   -8.960000    24  2346
  2351  HC     1.610000   11.970000   -9.210000    24  2346
  2352  HC     1.940000   12.830000   -6.230000    26  2347
  2353  HC     0.480000   13.170000   -7.180000    26  2347
  2354  HC     0.360000   12.320000   -5.650000    26  2347
  2355  N      0.370000    8.180000   -8.120000    15  2341  2356  2359
  2356  CT     0.560000    7.000000   -8.960000    16  2355  2357  2360  2361
  2357  C     -0.740000    6.680000   -9.700000    17  2356  2358  2371
  2358  O     -0.740000    6.410000  -10.900000    19  2357
  2359  H      0.520000    8.140000   -7.120000    18  2355
  2360  H1     1.320000    7.200000   -9.720000    20  2356
  2361  CT     1.030000    5.810000   -8.100000    21  2356  2362  2363  2364
  2362  CT     0.940000    4.470000   -8.820000    23  2361  2365  2366  2367
  2363  CT     2.440000    6.040000   -7.570000    25  2361  2368  2369  2370
  2364  HC     0.370000    5.730000   -7.230000    22  2361
  2365  HC     1.290000    3.680000   -8.160000    24  2362
  2366  HC    -0.080000    4.240000   -9.100000    24  2362
  2367  HC     1.570000    4.480000   -9.710000    24  2362
  2368  HC     2.740000    5.200000   -6.950000    26  2363
  2369  HC     3.140000    6.150000   -8.400000    26  2363
  2370  HC     2.460000    6.930000   -6.970000    26  2363
  2371  N     -1.850000    6.630000   -8.950000    27  2357  2372  2375
  2372  CT    -3.100000    6.200000   -9.560000    28  2371  2373  2376  2377
  2373  C     -3.570000    7.220000  -10.600000    29  2372  2374  2390
  2374  O     -4.130000    6.850000  -11.610000    31  2373
  2375  H     -1.790000    6.860000   -7.970000    30  2371
  2376  H1    -2.950000    5.270000  -10.110000    32  2372
  2377  CT    -4.150000    6.000000   -8.480000    33  2372  2378  2381  2382
  2378  CT    -3.850000    4.890000   -7.460000    35  2377  2379  2380  2383
  2379  CT    -4.980000    4.770000   -6.440000    37  2378  2384  2385  2386
  2380  CT    -3.560000    3.560000   -8.140000    39  2378  2387  2388  2389
  2381  HC    -4.280000    6.940000   -7.940000    34  2377
  2382  HC    -5.100000    5.770000   -8.960000    34  2377
  2383  HC    -2.950000    5.140000   -6.910000    36  2378
  2384  HC    -4.750000    3.990000   -5.720000    38  2379
  2385  HC    -5.100000    5.710000   -5.910000    38  2379
  2386  HC    -5.910000    4.520000   -6.940000    38  2379
  2387  HC    -3.360000    2.800000   -7.380000    40  2380
  2388  HC    -4.420000    3.240000   -8.710000    40  2380
  2389  HC    -2.680000    3.620000   -8.770000    40  2380
  2390  N     -3.340000    8.500000  -10.340000   122  2373  2391  2394
  2391  CT    -3.710000    9.540000  -11.280000   123  2390  2392  2395  2396
  2392  C     -2.930000    9.360000  -12.590000   124  2391  2393  2411
  2393  O     -3.530000    9.440000  -13.660000   126  2392
  2394  H     -2.900000    8.760000   -9.460000   125  2390
  2395  H1    -4.770000    9.450000  -11.520000   127  2391
  2396  CT    -3.470000   10.930000  -10.660000   128  2391  2397  2404  2405
  2397  CA    -3.830000   12.070000  -11.580000   130  2396  2398  2399
  2398  CA    -5.120000   12.590000  -11.660000   131  2397  2400  2406
  2399  CA    -2.880000   12.590000  -12.440000   131  2397  2401  2407
  2400  CA    -5.440000   13.640000  -12.530000   133  2398  2402  2408
  2401  CA    -3.180000   13.630000  -13.320000   133  2399  2402  2409
  2402  C     -4.460000   14.150000  -13.360000   135  2400  2401  2403
  2403  OH    -4.760000   15.160000  -14.230000   136  2402  2410
  2404  HC    -4.060000   11.020000   -9.750000   129  2396
  2405  HC    -2.420000   11.020000  -10.380000   129  2396
  2406  HA    -5.890000   12.180000  -11.010000   132  2398
  2407  HA    -1.870000   12.190000  -12.420000   132  2399
  2408  HA    -6.450000   14.030000  -12.560000   134  2400
  2409  HA    -2.420000   14.040000  -13.980000   134  2401
  2410  HO    -5.680000   15.430000  -14.160000   137  2403
  2411  N     -1.620000    9.100000  -12.520000    15  2392  2412  2415
  2412  CT    -0.830000    8.840000  -13.720000    16  2411  2413  2416  2417
  2413  C     -1.370000    7.650000  -14.500000    17  2412  2414  2427
  2414  O     -1.450000    7.710000  -15.730000    19  2413
  2415  H     -1.180000    9.070000  -11.600000    18  2411
  2416  H1    -0.890000    9.710000  -14.380000    20  2412
  2417  CT     0.610000    8.540000  -13.430000    21  2412  2418  2419  2420
  2418  CT     1.310000    8.150000  -14.750000    23  2417  2421  2422  2423
  2419  CT     1.240000    9.760000  -12.730000    25  2417  2424  2425  2426
  2420  HC     0.680000    7.690000  -12.750000    22  2417
  2421  HC     2.370000    7.960000  -14.550000    24  2418
  2422  HC     0.910000    7.250000  -15.090000    24  2418
  2423  HC     1.230000    8.950000  -15.480000    24  2418
  2424  HC     2.290000    9.550000  -12.510000    26  2419
  2425  HC     1.200000   10.620000  -13.400000    26  2419
  2426  HC     0.740000   10.030000  -11.830000    26  2419
  2427  N     -1.720000    6.560000  -13.800000    27  2413  2428  2431
  2428  CT    -2.270000    5.380000  -14.470000    28  2427  2429  2432  2433
  2429  C     -3.540000    5.740000  -15.220000    29  2428  2430  2446
  2430  O     -3.720000    5.310000  -16.350000    31  2429
  2431  H     -1.580000    6.570000  -12.800000    30  2427
  2432  H1    -1.570000    5.020000  -15.210000    32  2428
  2433  CT    -2.650000    4.250000  -13.500000    33  2428  2434  2437  2438
  2434  CT    -1.500000    3.550000  -12.800000    35  2433  2435  2436  2439
  2435  CT    -2.040000    2.460000  -11.900000    37  2434  2440  2441  2442
  2436  CT    -0.520000    2.990000  -13.810000    39  2434  2443  2444  2445
  2437  HC    -3.320000    4.650000  -12.740000    34  2433
  2438  HC    -3.210000    3.500000  -14.060000    34  2433
  2439  HC    -0.970000    4.270000  -12.180000    36  2434
  2440  HC    -1.220000    1.960000  -11.390000    38  2435
  2441  HC    -2.700000    2.890000  -11.150000    38  2435
  2442  HC    -2.590000    1.730000  -12.490000    38  2435
  2443  HC     0.280000    2.470000  -13.290000    40  2436
  2444  HC    -1.010000    2.300000  -14.490000    40  2436
  2445  HC    -0.070000    3.820000  -14.330000    40  2436
  2446  N     -4.420000    6.500000  -14.550000     7  2429  2447  2450
  2447  CT    -5.760000    6.770000  -15.050000     8  2446  2448  2451  2452
  2448  C     -5.800000    7.820000  -16.160000     9  2447  2449  2456
  2449  O     -6.820000    7.950000  -16.830000    11  2448
  2450  H     -4.150000    6.840000  -13.640000    10  2446
  2451  H1    -6.160000    5.850000  -15.480000    12  2447
  2452  CT    -6.640000    7.170000  -13.890000    13  2447  2453  2454  2455
  2453  HC    -7.650000    7.380000  -14.230000    14  2452
  2454  HC    -6.660000    6.370000  -13.160000    14  2452
  2455  HC    -6.240000    8.070000  -13.420000    14  2452
  2456  N     -4.700000    8.560000  -16.340000    65  2448  2457  2460
  2457  CT    -4.640000    9.640000  -17.310000    66  2456  2458  2461  2462
  2458  C     -3.600000    9.330000  -18.390000    67  2457  2459  2470
  2459  O     -3.950000    8.820000  -19.450000    69  2458
  2460  H     -3.910000    8.430000  -15.720000    68  2456
  2461  H1    -5.580000    9.720000  -17.850000    70  2457
  2462  CT    -4.440000   10.990000  -16.610000    71  2457  2463  2464  2465
  2463  OH    -3.220000   11.000000  -15.880000    73  2462  2466
  2464  CT    -5.580000   11.310000  -15.670000    75  2462  2467  2468  2469
  2465  H1    -4.390000   11.770000  -17.370000    72  2462
  2466  HO    -3.180000   11.830000  -15.400000    74  2463
  2467  HC    -5.410000   12.280000  -15.210000    76  2464
  2468  HC    -6.520000   11.350000  -16.220000    76  2464
  2469  HC    -5.660000   10.560000  -14.880000    76  2464
  2470  N     -2.310000    9.560000  -18.070000    55  2458  2471  2474
  2471  CT    -1.220000    9.420000  -19.030000    56  2470  2472  2475  2476
  2472  C     -1.130000    8.000000  -19.590000    57  2471  2473  2481
  2473  O     -1.060000    7.800000  -20.800000    59  2472
  2474  H     -2.130000    9.920000  -17.150000    58  2470
  2475  H1    -1.410000   10.080000  -19.880000    60  2471
  2476  CT     0.080000    9.840000  -18.390000    61  2471  2477  2478  2479
  2477  OH     0.060000   11.230000  -18.120000    63  2476  2480
  2478  H1     0.230000    9.280000  -17.470000    62  2476
  2479  H1     0.900000    9.620000  -19.080000    62  2476
  2480  HO     0.920000   11.490000  -17.760000    64  2477
  2481  N     -1.080000    6.990000  -18.720000    27  2472  2482  2485
  2482  CT    -0.940000    5.640000  -19.240000    28  2481  2483  2486  2487
  2483  C     -2.200000    5.200000  -19.970000    29  2482  2484  2500
  2484  O     -2.120000    4.550000  -21.000000    31  2483
  2485  H     -1.130000    7.180000  -17.720000    30  2481
  2486  H1    -0.150000    5.620000  -20.000000    32  2482
  2487  CT    -0.560000    4.630000  -18.160000    33  2482  2488  2491  2492
  2488  CT     0.940000    4.560000  -17.860000    35  2487  2489  2490  2493
  2489  CT     1.400000    5.810000  -17.150000    37  2488  2494  2495  2496
  2490  CT     1.280000    3.310000  -17.060000    39  2488  2497  2498  2499
  2491  HC    -1.120000    4.840000  -17.250000    34  2487
  2492  HC    -0.850000    3.640000  -18.510000    34  2487
  2493  HC     1.480000    4.480000  -18.810000    36  2488
  2494  HC     2.460000    5.740000  -16.920000    38  2489
  2495  HC     1.230000    6.700000  -17.730000    38  2489
  2496  HC     0.810000    5.750000  -16.250000    38  2489
  2497  HC     2.350000    3.280000  -16.870000    40  2490
  2498  HC     0.750000    3.290000  -16.130000    40  2490
  2499  HC     1.010000    2.430000  -17.630000    40  2490
  2500  N     -3.380000    5.580000  -19.460000   287  2483  2501  2504
  2501  CT    -4.630000    5.200000  -20.090000   288  2500  2502  2505  2506
  2502  C     -4.700000    5.750000  -21.520000   289  2501  2503  2524
  2503  O     -5.110000    5.020000  -22.430000   291  2502
  2504  H     -3.360000    6.120000  -18.600000   290  2500
  2505  H1    -4.660000    4.120000  -20.200000   292  2501
  2506  CT    -5.830000    5.670000  -19.280000   293  2501  2507  2513  2514
  2507  CT    -7.140000    5.150000  -19.830000   295  2506  2508  2515  2516
  2508  CT    -8.360000    5.740000  -19.180000   297  2507  2509  2517  2518
  2509  N2    -8.450000    5.670000  -17.730000   299  2508  2510  2519
  2510  CA    -8.910000    4.630000  -17.030000   301  2509  2511  2512
  2511  N2    -9.210000    3.490000  -17.630000   302  2510  2520  2521
  2512  N2    -9.060000    4.750000  -15.730000   302  2510  2522  2523
  2513  HC    -5.720000    5.340000  -18.250000   294  2506
  2514  HC    -5.850000    6.760000  -19.280000   294  2506
  2515  HC    -7.210000    5.360000  -20.890000   296  2507
  2516  HC    -7.150000    4.060000  -19.710000   296  2507
  2517  H1    -8.410000    6.800000  -19.470000   298  2508
  2518  H1    -9.240000    5.270000  -19.630000   298  2508
  2519  H     -8.130000    6.500000  -17.240000   300  2509
  2520  H     -9.540000    2.700000  -17.110000   303  2511
  2521  H     -9.010000    3.390000  -18.610000   303  2511
  2522  H     -9.410000    3.980000  -15.190000   303  2512
  2523  H     -8.830000    5.630000  -15.300000   303  2512
  2524  N     -4.280000    7.000000  -21.710000    55  2502  2525  2528
  2525  CT    -4.370000    7.610000  -23.030000    56  2524  2526  2529  2530
  2526  C     -3.390000    6.950000  -23.990000    57  2525  2527  2535
  2527  O     -3.710000    6.770000  -25.160000    59  2526
  2528  H     -3.900000    7.530000  -20.940000    58  2524
  2529  H1    -5.370000    7.420000  -23.430000    60  2525
  2530  CT    -4.190000    9.100000  -22.960000    61  2525  2531  2532  2533
  2531  OH    -2.870000    9.450000  -22.630000    63  2530  2534
  2532  H1    -4.440000    9.530000  -23.930000    62  2530
  2533  H1    -4.870000    9.510000  -22.210000    62  2530
  2534  HO    -2.770000   10.410000  -22.610000    64  2531
  2535  N     -2.200000    6.550000  -23.510000     7  2526  2536  2539
  2536  CT    -1.230000    5.830000  -24.320000     8  2535  2537  2540  2541
  2537  C     -1.770000    4.460000  -24.740000     9  2536  2538  2545
  2538  O     -1.600000    4.030000  -25.880000    11  2537
  2539  H     -1.950000    6.800000  -22.560000    10  2535
  2540  H1    -1.040000    6.390000  -25.240000    12  2536
  2541  CT     0.070000    5.690000  -23.570000    13  2536  2542  2543  2544
  2542  HC     0.800000    5.160000  -24.180000    14  2541
  2543  HC     0.470000    6.680000  -23.340000    14  2541
  2544  HC    -0.080000    5.150000  -22.640000    14  2541
  2545  N     -2.430000    3.770000  -23.800000     7  2537  2546  2549
  2546  CT    -2.960000    2.450000  -24.090000     8  2545  2547  2550  2551
  2547  C     -4.060000    2.510000  -25.140000     9  2546  2548  2555
  2548  O     -4.230000    1.570000  -25.920000    11  2547
  2549  H     -2.480000    4.160000  -22.870000    10  2545
  2550  H1    -2.160000    1.820000  -24.490000    12  2546
  2551  CT    -3.480000    1.820000  -22.830000    13  2546  2552  2553  2554
  2552  HC    -3.860000    0.820000  -23.050000    14  2551
  2553  HC    -2.680000    1.730000  -22.100000    14  2551
  2554  HC    -4.280000    2.420000  -22.400000    14  2551
  2555  N     -4.840000    3.600000  -25.130000   271  2547  2556  2559
  2556  CT    -5.980000    3.720000  -26.030000   272  2555  2557  2560  2561
  2557  C     -5.520000    3.670000  -27.490000   273  2556  2558  2577
  2558  O     -6.210000    3.110000  -28.340000   275  2557
  2559  H     -4.610000    4.320000  -24.460000   274  2555
  2560  H1    -6.650000    2.880000  -25.890000   276  2556
  2561  CT    -6.730000    5.020000  -25.720000   277  2556  2562  2566  2567
  2562  CT    -7.980000    5.250000  -26.550000   279  2561  2563  2568  2569
  2563  CT    -8.780000    6.450000  -26.110000   281  2562  2564  2570  2571
  2564  CT    -9.930000    6.770000  -27.040000   283  2563  2565  2572  2573
  2565  N3   -10.860000    7.740000  -26.430000   285  2564  2574  2575  2576
  2566  HC    -7.010000    5.010000  -24.660000   278  2561
  2567  HC    -6.060000    5.860000  -25.870000   278  2561
  2568  HC    -7.690000    5.390000  -27.600000   280  2562
  2569  HC    -8.620000    4.360000  -26.490000   280  2562
  2570  HC    -9.160000    6.250000  -25.110000   282  2563
  2571  HC    -8.120000    7.320000  -26.060000   282  2563
  2572  HP    -9.530000    7.160000  -27.980000   284  2564
  2573  HP   -10.460000    5.840000  -27.270000   284  2564
  2574  H    -11.660000    7.980000  -27.010000   286  2565
  2575  H    -11.310000    7.440000  -25.570000   286  2565
  2576  H    -10.440000    8.630000  -26.200000   286  2565
  2577  N     -4.330000    4.210000  -27.770000   232  2557  2578  2581
  2578  CT    -3.790000    4.280000  -29.120000   233  2577  2579  2582  2583
  2579  C     -3.400000    2.900000  -29.660000   234  2578  2580  2592
  2580  O     -3.210000    2.750000  -30.860000   236  2579
  2581  H     -3.760000    4.590000  -27.020000   235  2577
  2582  H1    -4.540000    4.680000  -29.800000   237  2578
  2583  CT    -2.590000    5.220000  -29.140000   238  2578  2584  2588  2589
  2584  CT    -2.080000    5.550000  -30.540000   240  2583  2585  2590  2591
  2585  C     -0.980000    4.640000  -31.070000   242  2584  2586  2587
  2586  O2    -0.400000    3.870000  -30.270000   243  2585
  2587  O2    -0.720000    4.690000  -32.280000   243  2585
  2588  HC    -2.900000    6.160000  -28.680000   239  2583
  2589  HC    -1.800000    4.820000  -28.510000   239  2583
  2590  HC    -2.930000    5.560000  -31.230000   241  2584
  2591  HC    -1.690000    6.570000  -30.520000   241  2584
  2592  N     -3.310000    1.910000  -28.760000   287  2579  2593  2596
  2593  CT    -2.790000    0.610000  -29.120000   288  2592  2594  2597  2598
  2594  C     -3.900000   -0.320000  -29.590000   289  2593  2595  2616
  2595  O     -3.640000   -1.500000  -29.840000   291  2594
  2596  H     -3.510000    2.120000  -27.790000   290  2592
  2597  H1    -2.090000    0.710000  -29.950000   292  2593
  2598  CT    -2.050000    0.010000  -27.930000   293  2593  2599  2605  2606
  2599  CT    -0.820000    0.820000  -27.520000   295  2598  2600  2607  2608
  2600  CT     0.180000   -0.040000  -26.790000   297  2599  2601  2609  2610
  2601  N2     0.590000   -1.150000  -27.620000   299  2600  2602  2611
  2602  CA     1.110000   -2.290000  -27.210000   301  2601  2603  2604
  2603  N2     1.280000   -2.580000  -25.930000   302  2602  2612  2613
  2604  N2     1.430000   -3.190000  -28.110000   302  2602  2614  2615
  2605  HC    -2.720000   -0.070000  -27.080000   294  2598
  2606  HC    -1.780000   -1.000000  -28.210000   294  2598
  2607  HC    -0.340000    1.240000  -28.410000   296  2599
  2608  HC    -1.120000    1.650000  -26.880000   296  2599
  2609  H1     1.030000    0.580000  -26.520000   298  2600
  2610  H1    -0.300000   -0.380000  -25.890000   298  2600
  2611  H      0.490000   -1.040000  -28.610000   300  2601
  2612  H      1.730000   -3.460000  -25.710000   303  2603
  2613  H      1.040000   -1.920000  -25.210000   303  2603
  2614  H      2.030000   -3.920000  -27.750000   303  2604
  2615  H      1.360000   -3.030000  -29.090000   303  2604
  2616  N     -5.120000    0.200000  -29.690000     1  2594  2617  2620
  2617  CT    -6.210000   -0.550000  -30.250000     2  2616  2618  2621  2622
  2618  C     -7.000000   -1.270000  -29.160000     3  2617  2619  2623
  2619  O     -6.580000   -1.280000  -28.000000     5  2618
  2620  H     -5.220000    1.160000  -29.400000     4  2616
  2621  H1    -6.870000    0.140000  -30.770000     6  2617
  2622  H1    -5.840000   -1.280000  -30.960000     6  2617
  2623  N     -8.140000   -1.890000  -29.540000    96  2618  2624  2630
  2624  CT    -9.150000   -2.310000  -28.560000    97  2623  2625  2627  2628
  2625  C     -8.680000   -3.370000  -27.560000    98  2624  2626  2637
  2626  O     -9.090000   -3.350000  -26.390000    99  2625
  2627  H1    -9.500000   -1.440000  -28.020000   100  2624
  2628  CT   -10.280000   -2.860000  -29.440000   101  2624  2629  2631  2632
  2629  CT   -10.050000   -2.230000  -30.790000   103  2628  2630  2633  2634
  2630  CT    -8.540000   -2.180000  -30.920000   105  2623  2629  2635  2636
  2631  HC   -11.260000   -2.590000  -29.040000   102  2628
  2632  HC   -10.200000   -3.940000  -29.530000   102  2628
  2633  HC   -10.450000   -1.220000  -30.800000   104  2629
  2634  HC   -10.500000   -2.830000  -31.590000   104  2629
  2635  H1    -8.260000   -1.400000  -31.620000   106  2630
  2636  H1    -8.150000   -3.140000  -31.230000   106  2630
  2637  N     -7.890000   -4.340000  -28.050000   232  2625  2638  2641
  2638  CT    -7.470000   -5.470000  -27.240000   233  2637  2639  2642  2643
  2639  C     -6.640000   -4.950000  -26.080000   234  2638  2640  2652
  2640  O     -6.920000   -5.240000  -24.910000   236  2639
  2641  H     -7.580000   -4.280000  -29.000000   235  2637
  2642  H1    -8.340000   -5.980000  -26.820000   237  2638
  2643  CT    -6.680000   -6.450000  -28.110000   238  2638  2644  2648  2649
  2644  CT    -6.170000   -7.670000  -27.360000   240  2643  2645  2650  2651
  2645  C     -5.390000   -8.630000  -28.230000   242  2644  2646  2647
  2646  O2    -5.160000   -8.510000  -29.420000   243  2645
  2647  O2    -5.020000   -9.430000  -27.640000   243  2645
  2648  HC    -7.330000   -6.780000  -28.920000   239  2643
  2649  HC    -5.830000   -5.930000  -28.550000   239  2643
  2650  HC    -5.550000   -7.320000  -26.540000   241  2644
  2651  HC    -7.030000   -8.180000  -26.930000   241  2644
  2652  N     -5.620000   -4.160000  -26.420000    15  2639  2653  2656
  2653  CT    -4.740000   -3.620000  -25.400000    16  2652  2654  2657  2658
  2654  C     -5.510000   -2.630000  -24.530000    17  2653  2655  2668
  2655  O     -5.390000   -2.680000  -23.300000    19  2654
  2656  H     -5.450000   -3.950000  -27.390000    18  2652
  2657  H1    -4.410000   -4.420000  -24.740000    20  2653
  2658  CT    -3.490000   -2.980000  -26.020000    21  2653  2659  2660  2661
  2659  CT    -2.710000   -2.170000  -25.000000    23  2658  2662  2663  2664
  2660  CT    -2.600000   -4.040000  -26.660000    25  2658  2665  2666  2667
  2661  HC    -3.810000   -2.290000  -26.810000    22  2658
  2662  HC    -1.830000   -1.760000  -25.480000    24  2659
  2663  HC    -3.290000   -1.330000  -24.620000    24  2659
  2664  HC    -2.380000   -2.810000  -24.180000    24  2659
  2665  HC    -1.720000   -3.570000  -27.100000    26  2660
  2666  HC    -2.260000   -4.760000  -25.920000    26  2660
  2667  HC    -3.130000   -4.570000  -27.450000    26  2660
  2668  N     -6.290000   -1.740000  -25.160000     7  2654  2669  2672
  2669  CT    -7.020000   -0.730000  -24.390000     8  2668  2670  2673  2674
  2670  C     -7.960000   -1.380000  -23.380000     9  2669  2671  2678
  2671  O     -8.000000   -0.960000  -22.230000    11  2670
  2672  H     -6.320000   -1.730000  -26.170000    10  2668
  2673  H1    -6.290000   -0.140000  -23.830000    12  2669
  2674  CT    -7.770000    0.190000  -25.310000    13  2669  2675  2676  2677
  2675  HC    -8.300000    0.950000  -24.730000    14  2674
  2676  HC    -7.070000    0.680000  -25.990000    14  2674
  2677  HC    -8.490000   -0.370000  -25.910000    14  2674
  2678  N     -8.700000   -2.410000  -23.800000    55  2670  2679  2682
  2679  CT    -9.670000   -3.050000  -22.930000    56  2678  2680  2683  2684
  2680  C     -8.980000   -3.730000  -21.750000    57  2679  2681  2689
  2681  O     -9.430000   -3.590000  -20.620000    59  2680
  2682  H     -8.580000   -2.770000  -24.740000    58  2678
  2683  H1   -10.320000   -2.280000  -22.520000    60  2679
  2684  CT   -10.550000   -4.010000  -23.700000    61  2679  2685  2686  2687
  2685  OH    -9.820000   -5.130000  -24.140000    63  2684  2688
  2686  H1   -11.360000   -4.350000  -23.050000    62  2684
  2687  H1   -10.980000   -3.500000  -24.560000    62  2684
  2688  HO   -10.380000   -5.690000  -24.690000    64  2685
  2689  N     -7.860000   -4.410000  -21.990000    65  2680  2690  2693
  2690  CT    -7.140000   -5.080000  -20.920000    66  2689  2691  2694  2695
  2691  C     -6.530000   -4.050000  -19.960000    67  2690  2692  2703
  2692  O     -6.620000   -4.190000  -18.740000    69  2691
  2693  H     -7.570000   -4.530000  -22.960000    68  2689
  2694  H1    -7.830000   -5.700000  -20.370000    70  2690
  2695  CT    -6.100000   -6.040000  -21.480000    71  2690  2696  2697  2698
  2696  OH    -6.780000   -7.000000  -22.280000    73  2695  2699
  2697  CT    -5.320000   -6.720000  -20.380000    75  2695  2700  2701  2702
  2698  H1    -5.410000   -5.480000  -22.110000    72  2695
  2699  HO    -6.250000   -7.200000  -23.070000    74  2696
  2700  HC    -4.590000   -7.400000  -20.820000    76  2697
  2701  HC    -4.770000   -5.990000  -19.790000    76  2697
  2702  HC    -5.990000   -7.290000  -19.740000    76  2697
  2703  N     -5.900000   -3.010000  -20.500000   107  2691  2704  2707
  2704  CT    -5.380000   -1.930000  -19.670000   108  2703  2705  2708  2709
  2705  C     -6.500000   -1.390000  -18.780000   109  2704  2706  2723
  2706  O     -6.320000   -1.160000  -17.580000   111  2705
  2707  H     -5.810000   -2.940000  -21.510000   110  2703
  2708  H1    -4.610000   -2.330000  -19.000000   112  2704
  2709  CT    -4.740000   -0.840000  -20.520000   113  2704  2710  2716  2717
  2710  CA    -4.190000    0.290000  -19.680000   115  2709  2711  2712
  2711  CA    -5.010000    1.300000  -19.210000   116  2710  2713  2718
  2712  CA    -2.880000    0.260000  -19.230000   116  2710  2714  2719
  2713  CA    -4.530000    2.290000  -18.380000   118  2711  2715  2720
  2714  CA    -2.400000    1.260000  -18.380000   118  2712  2715  2721
  2715  CA    -3.220000    2.270000  -17.960000   120  2713  2714  2722
  2716  HC    -3.930000   -1.270000  -21.110000   114  2709
  2717  HC    -5.480000   -0.440000  -21.220000   114  2709
  2718  HA    -6.050000    1.330000  -19.530000   117  2711
  2719  HA    -2.210000   -0.530000  -19.550000   117  2712
  2720  HA    -5.180000    3.090000  -18.040000   119  2713
  2721  HA    -1.360000    1.230000  -18.070000   119  2714
  2722  HA    -2.840000    3.050000  -17.300000   121  2715
  2723  N     -7.640000   -1.100000  -19.380000   220  2705  2724  2727
  2724  CT    -8.720000   -0.460000  -18.650000   221  2723  2725  2728  2729
  2725  C     -9.280000   -1.380000  -17.550000   222  2724  2726  2737
  2726  O     -9.610000   -0.920000  -16.450000   224  2725
  2727  H     -7.710000   -1.270000  -20.380000   223  2723
  2728  H1    -8.310000    0.410000  -18.130000   225  2724
  2729  CT    -9.840000    0.020000  -19.580000   226  2724  2730  2733  2734
  2730  C     -9.410000    1.160000  -20.490000   228  2729  2731  2732
  2731  O     -8.460000    1.880000  -20.210000   229  2730
  2732  N    -10.160000    1.340000  -21.570000   230  2730  2735  2736
  2733  HC   -10.170000   -0.820000  -20.190000   227  2729
  2734  HC   -10.680000    0.370000  -18.990000   227  2729
  2735  H     -9.840000    2.050000  -22.200000   231  2732
  2736  H    -10.910000    0.720000  -21.780000   231  2732
  2737  N     -9.410000   -2.680000  -17.850000    41  2725  2738  2741
  2738  CT    -9.980000   -3.580000  -16.850000    42  2737  2739  2742  2743
  2739  C     -9.020000   -3.710000  -15.670000    43  2738  2740  2756
  2740  O     -9.460000   -3.730000  -14.530000    45  2739
  2741  H     -9.150000   -3.020000  -18.770000    44  2737
  2742  H1   -10.850000   -3.080000  -16.430000    46  2738
  2743  CT   -10.460000   -4.940000  -17.300000    47  2738  2744  2745  2747
  2744  CT    -9.410000   -5.840000  -17.940000    49  2743  2746  2748  2749
  2745  CT   -11.720000   -4.750000  -18.140000    51  2743  2750  2751  2752
  2746  CT    -9.990000   -7.240000  -18.140000    53  2744  2753  2754  2755
  2747  HC   -10.790000   -5.450000  -16.390000    48  2743
  2748  HC    -9.140000   -5.420000  -18.890000    50  2744
  2749  HC    -8.530000   -5.920000  -17.310000    50  2744
  2750  HC   -12.170000   -5.690000  -18.450000    52  2745
  2751  HC   -12.480000   -4.230000  -17.550000    52  2745
  2752  HC   -11.500000   -4.160000  -19.030000    52  2745
  2753  HC    -9.210000   -7.880000  -18.570000    54  2746
  2754  HC   -10.310000   -7.660000  -17.190000    54  2746
  2755  HC   -10.820000   -7.250000  -18.840000    54  2746
  2756  N     -7.710000   -3.800000  -15.930000    27  2739  2757  2760
  2757  CT    -6.740000   -3.920000  -14.850000    28  2756  2758  2761  2762
  2758  C     -6.630000   -2.630000  -14.040000    29  2757  2759  2775
  2759  O     -6.460000   -2.670000  -12.830000    31  2758
  2760  H     -7.400000   -3.790000  -16.890000    30  2756
  2761  H1    -7.060000   -4.690000  -14.150000    32  2757
  2762  CT    -5.380000   -4.290000  -15.440000    33  2757  2763  2766  2767
  2763  CT    -5.300000   -5.690000  -16.040000    35  2762  2764  2765  2768
  2764  CT    -4.030000   -5.880000  -16.840000    37  2763  2769  2770  2771
  2765  CT    -5.390000   -6.770000  -14.970000    39  2763  2772  2773  2774
  2766  HC    -5.130000   -3.560000  -16.210000    34  2762
  2767  HC    -4.630000   -4.210000  -14.660000    34  2762
  2768  HC    -6.140000   -5.840000  -16.720000    36  2763
  2769  HC    -4.020000   -6.870000  -17.280000    38  2764
  2770  HC    -4.000000   -5.150000  -17.640000    38  2764
  2771  HC    -3.160000   -5.750000  -16.200000    38  2764
  2772  HC    -5.310000   -7.750000  -15.430000    40  2765
  2773  HC    -4.570000   -6.660000  -14.270000    40  2765
  2774  HC    -6.330000   -6.720000  -14.440000    40  2765
  2775  N     -6.730000   -1.490000  -14.720000    65  2758  2776  2779
  2776  CT    -6.650000   -0.210000  -14.040000    66  2775  2777  2780  2781
  2777  C     -7.880000   -0.010000  -13.130000    67  2776  2778  2789
  2778  O     -7.780000    0.530000  -12.020000    69  2777
  2779  H     -6.760000   -1.520000  -15.730000    68  2775
  2780  H1    -5.770000   -0.210000  -13.390000    70  2776
  2781  CT    -6.450000    0.920000  -15.050000    71  2776  2782  2783  2784
  2782  OH    -5.160000    0.730000  -15.650000    73  2781  2785
  2783  CT    -6.490000    2.280000  -14.400000    75  2781  2786  2787  2788
  2784  H1    -7.220000    0.860000  -15.820000    72  2781
  2785  HO    -5.010000    1.360000  -16.360000    74  2782
  2786  HC    -6.320000    3.050000  -15.160000    76  2783
  2787  HC    -7.450000    2.460000  -13.930000    76  2783
  2788  HC    -5.690000    2.350000  -13.660000    76  2783
  2789  N     -9.040000   -0.470000  -13.590000     7  2777  2790  2793
  2790  CT   -10.240000   -0.430000  -12.760000     8  2789  2791  2794  2795
  2791  C    -10.030000   -1.190000  -11.450000     9  2790  2792  2799
  2792  O    -10.430000   -0.730000  -10.380000    11  2791
  2793  H     -9.090000   -0.880000  -14.510000    10  2789
  2794  H1   -10.440000    0.610000  -12.490000    12  2790
  2795  CT   -11.430000   -0.950000  -13.520000    13  2790  2796  2797  2798
  2796  HC   -12.320000   -0.910000  -12.890000    14  2795
  2797  HC   -11.600000   -0.340000  -14.410000    14  2795
  2798  HC   -11.270000   -1.980000  -13.820000    14  2795
  2799  N     -9.430000   -2.370000  -11.560000    27  2791  2800  2803
  2800  CT    -9.110000   -3.190000  -10.400000    28  2799  2801  2804  2805
  2801  C     -8.120000   -2.450000   -9.500000    29  2800  2802  2818
  2802  O     -8.350000   -2.330000   -8.290000    31  2801
  2803  H     -9.190000   -2.700000  -12.490000    30  2799
  2804  H1   -10.020000   -3.360000   -9.820000    32  2800
  2805  CT    -8.550000   -4.550000  -10.860000    33  2800  2806  2809  2810
  2806  CT    -8.130000   -5.530000   -9.760000    35  2805  2807  2808  2811
  2807  CT    -8.010000   -6.940000  -10.320000    37  2806  2812  2813  2814
  2808  CT    -6.800000   -5.150000   -9.130000    39  2806  2815  2816  2817
  2809  HC    -9.320000   -5.020000  -11.470000    34  2805
  2810  HC    -7.700000   -4.390000  -11.510000    34  2805
  2811  HC    -8.900000   -5.540000   -8.980000    36  2806
  2812  HC    -7.720000   -7.630000   -9.530000    38  2807
  2813  HC    -8.970000   -7.260000  -10.720000    38  2807
  2814  HC    -7.260000   -6.960000  -11.110000    38  2807
  2815  HC    -6.500000   -5.930000   -8.430000    40  2808
  2816  HC    -6.030000   -5.100000   -9.900000    40  2808
  2817  HC    -6.800000   -4.240000   -8.560000    40  2808
  2818  N     -7.050000   -1.920000  -10.080000    15  2801  2819  2822
  2819  CT    -5.990000   -1.270000   -9.310000    16  2818  2820  2823  2824
  2820  C     -6.540000   -0.050000   -8.560000    17  2819  2821  2834
  2821  O     -6.220000    0.150000   -7.390000    19  2820
  2822  H     -6.950000   -2.040000  -11.080000    18  2818
  2823  H1    -5.630000   -1.960000   -8.550000    20  2819
  2824  CT    -4.810000   -0.920000  -10.220000    21  2819  2825  2826  2827
  2825  CT    -3.850000    0.100000   -9.600000    23  2824  2828  2829  2830
  2826  CT    -4.080000   -2.190000  -10.630000    25  2824  2831  2832  2833
  2827  HC    -5.210000   -0.460000  -11.130000    22  2824
  2828  HC    -3.030000    0.290000  -10.290000    24  2825
  2829  HC    -4.350000    1.040000   -9.410000    24  2825
  2830  HC    -3.440000   -0.280000   -8.670000    24  2825
  2831  HC    -3.240000   -1.940000  -11.270000    26  2826
  2832  HC    -3.690000   -2.690000   -9.750000    26  2826
  2833  HC    -4.730000   -2.870000  -11.150000    26  2826
  2834  N     -7.300000    0.820000   -9.230000    27  2820  2835  2838
  2835  CT    -7.720000    2.050000   -8.570000    28  2834  2836  2839  2840
  2836  C     -8.510000    1.740000   -7.310000    29  2835  2837  2853
  2837  O     -8.380000    2.450000   -6.320000    31  2836
  2838  H     -7.540000    0.630000  -10.200000    30  2834
  2839  H1    -6.840000    2.600000   -8.240000    32  2835
  2840  CT    -8.520000    2.930000   -9.550000    33  2835  2841  2844  2845
  2841  CT    -7.730000    4.110000  -10.160000    35  2840  2842  2843  2846
  2842  CT    -6.470000    3.700000  -10.890000    37  2841  2847  2848  2849
  2843  CT    -8.620000    4.920000  -11.070000    39  2841  2850  2851  2852
  2844  HC    -8.920000    2.310000  -10.360000    34  2840
  2845  HC    -9.380000    3.350000   -9.020000    34  2840
  2846  HC    -7.430000    4.760000   -9.340000    36  2841
  2847  HC    -5.960000    4.580000  -11.280000    38  2842
  2848  HC    -5.800000    3.160000  -10.240000    38  2842
  2849  HC    -6.730000    3.030000  -11.710000    38  2842
  2850  HC    -8.060000    5.760000  -11.470000    40  2843
  2851  HC    -8.990000    4.300000  -11.880000    40  2843
  2852  HC    -9.460000    5.310000  -10.500000    40  2843
  2853  N     -9.360000    0.720000   -7.350000    15  2836  2854  2857
  2854  CT   -10.150000    0.330000   -6.190000    16  2853  2855  2858  2859
  2855  C     -9.330000   -0.430000   -5.150000    17  2854  2856  2869
  2856  O     -9.320000   -0.070000   -3.970000    19  2855
  2857  H     -9.430000    0.200000   -8.220000    18  2853
  2858  H1   -10.510000    1.230000   -5.690000    20  2854
  2859  CT   -11.390000   -0.470000   -6.640000    21  2854  2860  2861  2862
  2860  CT   -12.160000   -1.020000   -5.440000    23  2859  2863  2864  2865
  2861  CT   -12.320000    0.400000   -7.470000    25  2859  2866  2867  2868
  2862  HC   -11.070000   -1.320000   -7.250000    22  2859
  2863  HC   -13.040000   -1.570000   -5.790000    24  2860
  2864  HC   -11.550000   -1.710000   -4.860000    24  2860
  2865  HC   -12.490000   -0.200000   -4.800000    24  2860
  2866  HC   -13.190000   -0.180000   -7.780000    26  2861
  2867  HC   -12.660000    1.260000   -6.890000    26  2861
  2868  HC   -11.810000    0.750000   -8.370000    26  2861
  2869  N     -8.650000   -1.500000   -5.590000    27  2855  2870  2873
  2870  CT    -7.990000   -2.390000   -4.650000    28  2869  2871  2874  2875
  2871  C     -6.830000   -1.670000   -3.960000    29  2870  2872  2888
  2872  O     -6.620000   -1.830000   -2.760000    31  2871
  2873  H     -8.640000   -1.700000   -6.580000    30  2869
  2874  H1    -8.690000   -2.660000   -3.860000    32  2870
  2875  CT    -7.500000   -3.610000   -5.430000    33  2870  2876  2879  2880
  2876  CT    -7.840000   -4.970000   -4.840000    35  2875  2877  2878  2881
  2877  CT    -9.340000   -5.110000   -4.610000    37  2876  2882  2883  2884
  2878  CT    -7.330000   -6.040000   -5.780000    39  2876  2885  2886  2887
  2879  HC    -7.930000   -3.620000   -6.420000    34  2875
  2880  HC    -6.420000   -3.550000   -5.560000    34  2875
  2881  HC    -7.330000   -5.070000   -3.880000    36  2876
  2882  HC    -9.550000   -6.100000   -4.200000    38  2877
  2883  HC    -9.720000   -4.400000   -3.890000    38  2877
  2884  HC    -9.870000   -5.000000   -5.550000    38  2877
  2885  HC    -7.440000   -6.960000   -5.250000    40  2878
  2886  HC    -7.920000   -6.020000   -6.700000    40  2878
  2887  HC    -6.300000   -5.900000   -6.030000    40  2878
  2888  N     -6.040000   -0.900000   -4.720000   138  2871  2889  2892
  2889  CT    -4.900000   -0.240000   -4.100000   139  2888  2890  2893  2894
  2890  C     -5.370000    0.780000   -3.060000   140  2889  2891  2912
  2891  O     -4.750000    0.890000   -2.000000   142  2890
  2892  H     -6.250000   -0.740000   -5.700000   141  2888
  2893  H1    -4.310000   -0.980000   -3.560000   143  2889
  2894  CT    -3.956581    0.359754   -5.147728   144  2889  2895  2904  2905
  2895  C*    -3.191297   -0.625042   -5.998192   146  2894  2896  2897
  2896  CW    -3.643335   -1.803690   -6.498977   147  2895  2898  2906
  2897  CB    -1.817645   -0.505371   -6.479775   149  2895  2899  2900
  2898  NA    -2.662476   -2.401726   -7.269261   150  2896  2899  2907
  2899  CN    -1.519863   -1.636883   -7.298975   152  2897  2898  2901
  2900  CA    -0.792768    0.449424   -6.310379   153  2897  2902  2908
  2901  CA    -0.272005   -1.822610   -7.905347   155  2899  2903  2909
  2902  CA     0.466180    0.270401   -6.912048   157  2900  2903  2910
  2903  CA     0.730883   -0.864420   -7.697889   159  2901  2902  2911
  2904  HC    -4.508828    1.043039   -5.791709   145  2894
  2905  HC    -3.221095    0.963633   -4.614515   145  2894
  2906  H4    -4.634389   -2.207825   -6.357840   148  2896
  2907  H     -2.766875   -3.291247   -7.763057   151  2898
  2908  HA    -0.983429    1.332019   -5.717238   154  2900
  2909  HA    -0.095688   -2.687769   -8.522667   156  2901
  2910  HA     1.232652    1.019388   -6.776631   158  2902
  2911  HA     1.703893   -0.994789   -8.144160   160  2903
  2912  N     -6.480000    1.480000   -3.340000    65  2890  2913  2916
  2913  CT    -6.990000    2.490000   -2.410000    66  2912  2914  2917  2918
  2914  C     -7.430000    1.830000   -1.100000    67  2913  2915  2926
  2915  O     -7.400000    2.460000   -0.030000    69  2914
  2916  H     -6.940000    1.360000   -4.230000    68  2912
  2917  H1    -6.180000    3.160000   -2.160000    70  2913
  2918  CT    -8.090000    3.310000   -3.090000    71  2913  2919  2920  2921
  2919  OH    -7.540000    3.990000   -4.210000    73  2918  2922
  2920  CT    -8.690000    4.360000   -2.170000    75  2918  2923  2924  2925
  2921  H1    -8.880000    2.640000   -3.430000    72  2918
  2922  HO    -8.260000    4.380000   -4.700000    74  2919
  2923  HC    -9.460000    4.920000   -2.710000    76  2920
  2924  HC    -9.160000    3.890000   -1.310000    76  2920
  2925  HC    -7.920000    5.050000   -1.830000    76  2920
  2926  N     -7.840000    0.560000   -1.160000     7  2914  2927  2930
  2927  CT    -8.220000   -0.150000    0.050000     8  2926  2928  2931  2932
  2928  C     -7.060000   -0.260000    1.050000     9  2927  2929  2936
  2929  O     -7.300000   -0.370000    2.250000    11  2928
  2930  H     -7.880000    0.090000   -2.050000    10  2926
  2931  H1    -9.010000    0.410000    0.550000    12  2927
  2932  CT    -8.770000   -1.530000   -0.300000    13  2927  2933  2934  2935
  2933  HC    -9.070000   -2.040000    0.610000    14  2932
  2934  HC    -9.640000   -1.430000   -0.950000    14  2932
  2935  HC    -8.010000   -2.130000   -0.790000    14  2932
  2936  N     -5.810000   -0.270000    0.560000   122  2928  2937  2940
  2937  CT    -4.660000   -0.470000    1.440000   123  2936  2938  2941  2942
  2938  C     -4.550000    0.670000    2.470000   124  2937  2939  2957
  2939  O     -4.470000    0.390000    3.670000   126  2938
  2940  H     -5.670000   -0.130000   -0.430000   125  2936
  2941  H1    -4.820000   -1.380000    2.020000   127  2937
  2942  CT    -3.346858   -0.665518    0.674983   128  2937  2943  2950  2951
  2943  CA    -3.179370   -2.044841    0.072812   130  2942  2944  2945
  2944  CA    -3.862412   -2.376193   -1.107805   131  2943  2946  2952
  2945  CA    -2.333836   -2.991347    0.680718   131  2943  2947  2953
  2946  CA    -3.686731   -3.634348   -1.709105   133  2944  2948  2954
  2947  CA    -2.175643   -4.264100    0.102898   133  2945  2948  2955
  2948  C     -2.836040   -4.579343   -1.103665   135  2946  2947  2949
  2949  OH    -2.638210   -5.781416   -1.695150   136  2948  2956
  2950  HC    -3.258735    0.079406   -0.112095   129  2942
  2951  HC    -2.521509   -0.498357    1.368368   129  2942
  2952  HA    -4.524255   -1.650116   -1.544112   132  2944
  2953  HA    -1.801583   -2.740370    1.587105   132  2945
  2954  HA    -4.208786   -3.889889   -2.617887   134  2946
  2955  HA    -1.544834   -4.997638    0.576203   134  2947
  2956  HO    -2.166822   -6.377377   -1.073377   137  2949
  2957  N     -4.480000    1.960000    2.070000    96  2938  2958  2964
  2958  CT    -4.400000    3.010000    3.090000    97  2957  2959  2961  2962
  2959  C     -5.610000    3.070000    4.020000    98  2958  2960  2971
  2960  O     -5.470000    3.430000    5.180000    99  2959
  2961  H1    -3.510000    2.850000    3.700000   100  2958
  2962  CT    -4.209428    4.338602    2.355103   101  2958  2963  2965  2966
  2963  CT    -4.537329    4.030778    0.899946   103  2962  2964  2967  2968
  2964  CT    -4.264833    2.533906    0.752987   105  2957  2963  2969  2970
  2965  HC    -3.172530    4.648331    2.446831   102  2962
  2966  HC    -4.856474    5.127242    2.742232   102  2962
  2967  HC    -3.917307    4.625175    0.231819   104  2963
  2968  HC    -5.593110    4.231744    0.718040   104  2963
  2969  H1    -3.228200    2.378491    0.451685   106  2964
  2970  H1    -4.937185    2.113683    0.016889   106  2964
  2971  N     -6.770000    2.700000    3.490000    41  2959  2972  2975
  2972  CT    -7.970000    2.680000    4.310000    42  2971  2973  2976  2977
  2973  C     -7.790000    1.660000    5.430000    43  2972  2974  2990
  2974  O     -7.980000    1.960000    6.610000    45  2973
  2975  H     -6.810000    2.430000    2.520000    44  2971
  2976  H1    -8.090000    3.650000    4.790000    46  2972
  2977  CT    -9.230000    2.420000    3.470000    47  2972  2978  2979  2981
  2978  CT    -9.500000    3.570000    2.500000    49  2977  2980  2982  2983
  2979  CT   -10.430000    2.130000    4.370000    51  2977  2984  2985  2986
  2980  CT   -10.610000    3.320000    1.490000    53  2978  2987  2988  2989
  2981  HC    -9.050000    1.520000    2.870000    48  2977
  2982  HC    -9.750000    4.460000    3.080000    50  2978
  2983  HC    -8.600000    3.800000    1.940000    50  2978
  2984  HC   -11.320000    1.930000    3.780000    52  2979
  2985  HC   -10.270000    1.240000    4.980000    52  2979
  2986  HC   -10.620000    2.980000    5.030000    52  2979
  2987  HC   -10.710000    4.190000    0.840000    54  2980
  2988  HC   -10.370000    2.450000    0.880000    54  2980
  2989  HC   -11.570000    3.160000    1.980000    54  2980
  2990  N     -7.350000    0.450000    5.080000    41  2973  2991  2994
  2991  CT    -7.190000   -0.590000    6.080000    42  2990  2992  2995  2996
  2992  C     -6.100000   -0.210000    7.080000    43  2991  2993  3009
  2993  O     -6.220000   -0.460000    8.290000    45  2992
  2994  H     -7.170000    0.240000    4.100000    44  2990
  2995  H1    -8.090000   -0.690000    6.660000    46  2991
  2996  CT    -6.790000   -1.900000    5.440000    47  2991  2997  2998  3000
  2997  CT    -7.990000   -2.560000    4.780000    49  2996  2999  3001  3002
  2998  CT    -6.140000   -2.810000    6.480000    51  2996  3003  3004  3005
  2999  CT    -9.060000   -2.950000    5.810000    53  2997  3006  3007  3008
  3000  HC    -6.040000   -1.710000    4.670000    48  2996
  3001  HC    -8.440000   -1.890000    4.050000    50  2997
  3002  HC    -7.660000   -3.460000    4.260000    50  2997
  3003  HC    -5.900000   -3.780000    6.020000    52  2998
  3004  HC    -5.180000   -2.450000    6.850000    52  2998
  3005  HC    -6.790000   -2.980000    7.330000    52  2998
  3006  HC    -9.890000   -3.420000    5.270000    54  2999
  3007  HC    -8.690000   -3.680000    6.520000    54  2999
  3008  HC    -9.480000   -2.100000    6.320000    54  2999
  3009  N     -5.010000    0.380000    6.580000   138  2992  3010  3013
  3010  CT    -3.900000    0.710000    7.460000   139  3009  3011  3014  3015
  3011  C     -4.340000    1.710000    8.530000   140  3010  3012  3033
  3012  O     -4.010000    1.540000    9.700000   142  3011
  3013  H     -4.950000    0.520000    5.580000   141  3009
  3014  H1    -3.540000   -0.190000    7.960000   143  3010
  3015  CT    -2.785850    1.301793    6.591730   144  3010  3016  3025  3026
  3016  C*    -1.432440    1.412568    7.215378   146  3015  3017  3018
  3017  CW    -0.441027    0.520106    7.013591   147  3016  3019  3027
  3018  CB    -0.873469    2.450522    8.083306   149  3016  3020  3021
  3019  NA     0.712404    0.977730    7.608832   150  3017  3020  3028
  3020  CN     0.514855    2.175942    8.254966   152  3018  3019  3022
  3021  CA    -1.373375    3.598674    8.736742   153  3018  3023  3029
  3022  CA     1.375343    3.026586    8.962049   155  3020  3024  3030
  3023  CA    -0.529566    4.435798    9.494104   157  3021  3024  3031
  3024  CA     0.847518    4.168616    9.587195   159  3022  3023  3032
  3025  HC    -2.678427    0.676137    5.704651   145  3015
  3026  HC    -3.085348    2.290895    6.243163   145  3015
  3027  H4    -0.543115   -0.382011    6.421649   148  3017
  3028  H      1.599799    0.501492    7.511113   151  3019
  3029  HA    -2.423975    3.828736    8.653609   154  3021
  3030  HA     2.423246    2.793988    9.017670   156  3022
  3031  HA    -0.939877    5.308212    9.985224   158  3023
  3032  HA     1.487711    4.841270   10.140468   160  3024
  3033  N     -5.110000    2.730000    8.130000    41  3011  3034  3037
  3034  CT    -5.400000    3.790000    9.080000    42  3033  3035  3038  3039
  3035  C     -6.520000    3.370000   10.040000    43  3034  3036  3052
  3036  O     -6.600000    3.910000   11.130000    45  3035
  3037  H     -5.420000    2.780000    7.170000    44  3033
  3038  H1    -4.520000    3.900000    9.700000    46  3034
  3039  CT    -5.670000    5.140000    8.370000    47  3034  3040  3041  3043
  3040  CT    -5.360000    6.330000    9.290000    49  3039  3042  3044  3045
  3041  CT    -7.080000    5.210000    7.810000    51  3039  3046  3047  3048
  3042  CT    -3.900000    6.440000    9.690000    53  3040  3049  3050  3051
  3043  HC    -4.990000    5.200000    7.540000    48  3039
  3044  HC    -5.630000    7.250000    8.780000    50  3040
  3045  HC    -5.970000    6.260000   10.190000    50  3040
  3046  HC    -7.220000    6.160000    7.300000    52  3041
  3047  HC    -7.230000    4.410000    7.090000    52  3041
  3048  HC    -7.830000    5.140000    8.600000    52  3041
  3049  HC    -3.710000    7.290000   10.300000    54  3042
  3050  HC    -3.560000    5.580000   10.260000    54  3042
  3051  HC    -3.280000    6.540000    8.800000    54  3042
  3052  N     -7.380000    2.420000    9.640000    41  3035  3053  3056
  3053  CT    -8.430000    1.960000   10.570000    42  3052  3054  3057  3058
  3054  C     -7.910000    0.830000   11.460000    43  3053  3055  3071
  3055  O     -8.530000    0.500000   12.470000    45  3054
  3056  H     -7.300000    2.030000    8.710000    44  3052
  3057  H1    -8.710000    2.770000   11.240000    46  3053
  3058  CT    -9.730000    1.530000    9.850000    47  3053  3059  3060  3062
  3059  CT    -9.550000    0.230000    9.080000    49  3058  3061  3063  3064
  3060  CT   -10.280000    2.670000    9.000000    51  3058  3065  3066  3067
  3061  CT   -10.820000   -0.250000    8.420000    53  3059  3068  3069  3070
  3062  HC   -10.470000    1.340000   10.630000    48  3058
  3063  HC    -8.790000    0.370000    8.320000    50  3059
  3064  HC    -9.210000   -0.560000    9.740000    50  3059
  3065  HC   -11.230000    2.410000    8.530000    52  3060
  3066  HC   -10.470000    3.540000    9.640000    52  3060
  3067  HC    -9.570000    2.960000    8.230000    52  3060
  3068  HC   -10.640000   -1.200000    7.930000    54  3061
  3069  HC   -11.600000   -0.400000    9.170000    54  3061
  3070  HC   -11.170000    0.440000    7.660000    54  3061
  3071  N     -6.770000    0.260000   11.080000     1  3054  3072  3075
  3072  CT    -6.210000   -0.900000   11.730000     2  3071  3073  3076  3077
  3073  C     -5.170000   -0.540000   12.780000     3  3072  3074  3078
  3074  O     -5.150000    0.570000   13.310000     5  3073
  3075  H     -6.290000    0.590000   10.250000     4  3071
  3076  H1    -6.980000   -1.470000   12.210000     6  3072
  3077  H1    -5.730000   -1.530000   10.970000     6  3072
  3078  N     -4.310000   -1.510000   13.070000    65  3073  3079  3082
  3079  CT    -3.440000   -1.450000   14.230000    66  3078  3080  3083  3084
  3080  C     -2.470000   -0.270000   14.160000    67  3079  3081  3092
  3081  O     -2.080000    0.270000   15.190000    69  3080
  3082  H     -4.240000   -2.330000   12.460000    68  3078
  3083  H1    -4.050000   -1.300000   15.120000    70  3079
  3084  CT    -2.650000   -2.740000   14.410000    71  3079  3085  3086  3087
  3085  OH    -1.840000   -2.950000   13.250000    73  3084  3088
  3086  CT    -3.530000   -3.930000   14.690000    75  3084  3089  3090  3091
  3087  H1    -1.980000   -2.610000   15.260000    72  3084
  3088  HO    -1.450000   -3.830000   13.280000    74  3085
  3089  HC    -2.910000   -4.810000   14.810000    76  3086
  3090  HC    -4.100000   -3.760000   15.600000    76  3086
  3091  HC    -4.220000   -4.090000   13.860000    76  3086
  3092  N     -2.080000    0.120000   12.940000   661  3080  3093  3096
  3093  CT    -1.070000    1.150000   12.760000   662  3092  3094  3097  3098
  3094  C     -1.640000    2.550000   12.970000   663  3093  3095  3108
  3095  O     -0.890000    3.500000   13.230000   665  3094
  3096  H     -2.450000   -0.390000   12.150000   664  3092
  3097  H1    -0.290000    0.990000   13.490000   666  3093
  3098  CT    -0.500000    1.050000   11.350000   667  3093  3099  3103  3104
  3099  CT     0.130000   -0.300000   11.010000   669  3098  3100  3105  3106
  3100  C     -0.830000   -1.330000   10.420000   671  3099  3101  3102
  3101  O     -2.050000   -1.150000   10.460000   672  3100
  3102  OH    -0.290000   -2.390000    9.880000   673  3100  3107
  3103  HC    -1.280000    1.280000   10.620000   668  3098
  3104  HC     0.270000    1.820000   11.240000   668  3098
  3105  HC     0.910000   -0.120000   10.280000   670  3099
  3106  HC     0.590000   -0.730000   11.900000   670  3099
  3107  HO     0.690000   -2.340000    9.880000   674  3102
  3108  N     -2.950000    2.690000   12.830000     1  3094  3109  3112
  3109  CT    -3.580000    4.000000   12.860000     2  3108  3110  3113  3114
  3110  C     -4.520000    4.120000   14.060000     3  3109  3111  3115
  3111  O     -4.090000    4.120000   15.200000     5  3110
  3112  H     -3.510000    1.860000   12.670000     4  3108
  3113  H1    -2.860000    4.810000   12.930000     6  3109
  3114  H1    -4.150000    4.140000   11.950000     6  3109
  3115  N     -5.820000    4.140000   13.770000     7  3110  3116  3119
  3116  CT    -6.840000    4.410000   14.780000     8  3115  3117  3120  3121
  3117  C     -7.060000    3.210000   15.690000     9  3116  3118  3125
  3118  O     -7.600000    3.370000   16.780000    11  3117
  3119  H     -6.100000    4.020000   12.810000    10  3115
  3120  H1    -6.510000    5.230000   15.420000    12  3116
  3121  CT    -8.120000    4.800000   14.100000    13  3116  3122  3123  3124
  3122  HC    -8.890000    5.010000   14.850000    14  3121
  3123  HC    -7.970000    5.690000   13.490000    14  3121
  3124  HC    -8.470000    3.990000   13.460000    14  3121
  3125  N     -6.690000    2.000000   15.250000     1  3117  3126  3129
  3126  CT    -6.790000    0.820000   16.080000     2  3125  3127  3130  3131
  3127  C     -8.230000    0.320000   16.280000     3  3126  3128  3132
  3128  O     -8.530000   -0.290000   17.300000     5  3127
  3129  H     -6.260000    1.900000   14.340000     4  3125
  3130  H1    -6.220000    0.010000   15.630000     6  3126
  3131  H1    -6.370000    1.030000   17.060000     6  3126
  3132  N     -9.100000    0.570000   15.300000    15  3127  3133  3136
  3133  CT   -10.460000    0.070000   15.360000    16  3132  3134  3137  3138
  3134  C    -10.490000   -1.420000   15.020000    17  3133  3135  3148
  3135  O    -11.160000   -2.220000   15.690000    19  3134
  3136  H     -8.770000    1.050000   14.480000    18  3132
  3137  H1   -10.850000    0.180000   16.370000    20  3133
  3138  CT   -11.380000    0.860000   14.410000    21  3133  3139  3140  3141
  3139  CT   -12.790000    0.320000   14.460000    23  3138  3142  3143  3144
  3140  CT   -11.340000    2.350000   14.720000    25  3138  3145  3146  3147
  3141  HC   -11.020000    0.730000   13.390000    22  3138
  3142  HC   -13.430000    0.900000   13.790000    24  3139
  3143  HC   -12.830000   -0.720000   14.140000    24  3139
  3144  HC   -13.180000    0.400000   15.470000    24  3139
  3145  HC   -12.000000    2.890000   14.040000    26  3140
  3146  HC   -11.670000    2.530000   15.740000    26  3140
  3147  HC   -10.340000    2.740000   14.600000    26  3140
  3148  N     -9.790000   -1.760000   13.930000    15  3134  3149  3152
  3149  CT    -9.620000   -3.110000   13.440000    16  3148  3150  3153  3154
  3150  C     -8.340000   -3.670000   14.070000    17  3149  3151  3164
  3151  O     -7.300000   -3.030000   14.010000    19  3150
  3152  H     -9.290000   -1.010000   13.460000    18  3148
  3153  H1   -10.470000   -3.720000   13.750000    20  3149
  3154  CT    -9.570000   -3.090000   11.900000    21  3149  3155  3156  3157
  3155  CT    -9.370000   -4.470000   11.330000    23  3154  3158  3159  3160
  3156  CT   -10.840000   -2.470000   11.320000    25  3154  3161  3162  3163
  3157  HC    -8.730000   -2.470000   11.570000    22  3154
  3158  HC    -9.330000   -4.420000   10.240000    24  3155
  3159  HC    -8.430000   -4.890000   11.670000    24  3155
  3160  HC   -10.200000   -5.110000   11.630000    24  3155
  3161  HC   -10.780000   -2.480000   10.230000    26  3156
  3162  HC   -11.710000   -3.040000   11.630000    26  3156
  3163  HC   -10.950000   -1.440000   11.640000    26  3156
  3164  N     -8.420000   -4.860000   14.680000     1  3150  3165  3168
  3165  CT    -7.280000   -5.540000   15.270000     2  3164  3166  3169  3170
  3166  C     -6.400000   -6.270000   14.260000     3  3165  3167  3171
  3167  O     -6.720000   -6.360000   13.070000     5  3166
  3168  H     -9.340000   -5.270000   14.720000     4  3164
  3169  H1    -6.660000   -4.810000   15.790000     6  3165
  3170  H1    -7.640000   -6.260000   16.000000     6  3165
  3171  N     -5.290000   -6.820000   14.760000    27  3166  3172  3175
  3172  CT    -4.280000   -7.440000   13.930000    28  3171  3173  3176  3177
  3173  C     -4.830000   -8.630000   13.150000    29  3172  3174  3190
  3174  O     -4.380000   -8.900000   12.040000    31  3173
  3175  H     -5.080000   -6.680000   15.740000    30  3171
  3176  H1    -3.930000   -6.700000   13.210000    32  3172
  3177  CT    -3.110000   -7.900000   14.800000    33  3172  3178  3181  3182
  3178  CT    -1.930000   -8.550000   14.070000    35  3177  3179  3180  3183
  3179  CT    -1.320000   -7.590000   13.080000    37  3178  3184  3185  3186
  3180  CT    -0.880000   -9.050000   15.060000    39  3178  3187  3188  3189
  3181  HC    -2.730000   -7.040000   15.360000    34  3177
  3182  HC    -3.480000   -8.620000   15.530000    34  3177
  3183  HC    -2.290000   -9.430000   13.520000    36  3178
  3184  HC    -0.480000   -8.070000   12.580000    38  3179
  3185  HC    -2.040000   -7.300000   12.320000    38  3179
  3186  HC    -0.950000   -6.700000   13.590000    38  3179
  3187  HC    -0.050000   -9.510000   14.530000    40  3180
  3188  HC    -0.490000   -8.230000   15.660000    40  3180
  3189  HC    -1.300000   -9.800000   15.720000    40  3180
  3190  N     -5.770000   -9.370000   13.730000     1  3173  3191  3194
  3191  CT    -6.280000  -10.570000   13.080000     2  3190  3192  3195  3196
  3192  C     -7.110000  -10.220000   11.830000     3  3191  3193  3197
  3193  O     -6.820000  -10.690000   10.730000     5  3192
  3194  H     -6.050000   -9.050000   14.640000     4  3190
  3195  H1    -5.450000  -11.210000   12.780000     6  3191
  3196  H1    -6.900000  -11.100000   13.780000     6  3191
  3197  N     -8.140000   -9.400000   12.030000    41  3192  3198  3201
  3198  CT    -8.970000   -8.970000   10.920000    42  3197  3199  3202  3203
  3199  C     -8.120000   -8.200000    9.900000    43  3198  3200  3216
  3200  O     -8.270000   -8.370000    8.700000    45  3199
  3201  H     -8.290000   -8.990000   12.940000    44  3197
  3202  H1    -9.340000   -9.850000   10.390000    46  3198
  3203  CT   -10.200000   -8.170000   11.400000    47  3198  3204  3205  3207
  3204  CT   -11.130000   -9.020000   12.260000    49  3203  3206  3208  3209
  3205  CT   -10.930000   -7.530000   10.230000    51  3203  3210  3211  3212
  3206  CT   -12.330000   -8.270000   12.840000    53  3204  3213  3214  3215
  3207  HC    -9.830000   -7.360000   12.030000    48  3203
  3208  HC   -11.500000   -9.860000   11.660000    50  3204
  3209  HC   -10.570000   -9.430000   13.100000    50  3204
  3210  HC   -11.780000   -6.930000   10.560000    52  3205
  3211  HC   -10.280000   -6.840000    9.690000    52  3205
  3212  HC   -11.280000   -8.300000    9.530000    52  3205
  3213  HC   -12.920000   -8.950000   13.450000    54  3206
  3214  HC   -11.990000   -7.450000   13.460000    54  3206
  3215  HC   -12.990000   -7.890000   12.060000    54  3206
  3216  N     -7.210000   -7.360000   10.370000   232  3199  3217  3220
  3217  CT    -6.370000   -6.620000    9.450000   233  3216  3218  3221  3222
  3218  C     -5.500000   -7.550000    8.600000   234  3217  3219  3231
  3219  O     -5.360000   -7.330000    7.390000   236  3218
  3220  H     -7.090000   -7.180000   11.360000   235  3216
  3221  H1    -7.000000   -6.040000    8.770000   237  3217
  3222  CT    -5.520000   -5.640000   10.250000   238  3217  3223  3227  3228
  3223  CT    -4.810000   -4.680000    9.360000   240  3222  3224  3229  3230
  3224  C     -3.910000   -3.750000   10.130000   242  3223  3225  3226
  3225  O2    -3.760000   -3.940000   11.370000   243  3224
  3226  O2    -3.380000   -2.860000    9.460000   243  3224
  3227  HC    -6.170000   -5.070000   10.920000   239  3222
  3228  HC    -4.800000   -6.210000   10.850000   239  3222
  3229  HC    -4.200000   -5.230000    8.640000   241  3223
  3230  HC    -5.560000   -4.100000    8.820000   241  3223
  3231  N     -4.900000   -8.580000    9.210000    65  3218  3232  3235
  3232  CT    -4.050000   -9.490000    8.460000    66  3231  3233  3236  3237
  3233  C     -4.880000  -10.280000    7.450000    67  3232  3234  3245
  3234  O     -4.450000  -10.490000    6.310000    69  3233
  3235  H     -4.970000   -8.680000   10.220000    68  3231
  3236  H1    -3.320000   -8.910000    7.890000    70  3232
  3237  CT    -3.260000  -10.420000    9.400000    71  3232  3238  3239  3240
  3238  OH    -2.450000   -9.610000   10.260000    73  3237  3241
  3239  CT    -2.350000  -11.380000    8.670000    75  3237  3242  3243  3244
  3240  H1    -3.960000  -10.990000   10.010000    72  3237
  3241  HO    -1.980000  -10.180000   10.880000    74  3238
  3242  HC    -1.800000  -12.010000    9.370000    76  3239
  3243  HC    -2.910000  -12.020000    8.000000    76  3239
  3244  HC    -1.620000  -10.810000    8.090000    76  3239
  3245  N     -6.070000  -10.710000    7.870000    27  3233  3246  3249
  3246  CT    -7.000000  -11.370000    6.950000    28  3245  3247  3250  3251
  3247  C     -7.280000  -10.480000    5.720000    29  3246  3248  3264
  3248  O     -7.170000  -10.920000    4.580000    31  3247
  3249  H     -6.350000  -10.530000    8.820000    30  3245
  3250  H1    -6.560000  -12.290000    6.580000    32  3246
  3251  CT    -8.320000  -11.700000    7.660000    33  3246  3252  3255  3256
  3252  CT    -9.510000  -12.060000    6.770000    35  3251  3253  3254  3257
  3253  CT    -9.220000  -13.310000    5.950000    37  3252  3258  3259  3260
  3254  CT   -10.740000  -12.240000    7.640000    39  3252  3261  3262  3263
  3255  HC    -8.140000  -12.520000    8.360000    34  3251
  3256  HC    -8.610000  -10.840000    8.260000    34  3251
  3257  HC    -9.730000  -11.240000    6.090000    36  3252
  3258  HC   -10.080000  -13.540000    5.320000    38  3253
  3259  HC    -8.370000  -13.160000    5.300000    38  3253
  3260  HC    -9.030000  -14.150000    6.610000    38  3253
  3261  HC   -11.590000  -12.490000    7.010000    40  3254
  3262  HC   -10.570000  -13.040000    8.360000    40  3254
  3263  HC   -10.960000  -11.320000    8.170000    40  3254
  3264  N     -7.640000   -9.220000    5.980000    27  3247  3265  3268
  3265  CT    -8.040000   -8.360000    4.880000    28  3264  3266  3269  3270
  3266  C     -6.860000   -7.960000    4.000000    29  3265  3267  3283
  3267  O     -7.030000   -7.930000    2.780000    31  3266
  3268  H     -7.670000   -8.890000    6.930000    30  3264
  3269  H1    -8.690000   -8.910000    4.210000    32  3265
  3270  CT    -8.790000   -7.150000    5.420000    33  3265  3271  3274  3275
  3271  CT   -10.170000   -7.450000    6.040000    35  3270  3272  3273  3276
  3272  CT   -10.820000   -6.170000    6.540000    37  3271  3277  3278  3279
  3273  CT   -11.080000   -8.170000    5.050000    39  3271  3280  3281  3282
  3274  HC    -8.170000   -6.660000    6.170000    34  3270
  3275  HC    -8.930000   -6.440000    4.600000    34  3270
  3276  HC   -10.040000   -8.110000    6.890000    36  3271
  3277  HC   -11.790000   -6.400000    6.990000    38  3272
  3278  HC   -10.180000   -5.710000    7.290000    38  3272
  3279  HC   -10.960000   -5.480000    5.710000    38  3272
  3280  HC   -12.050000   -8.350000    5.520000    40  3273
  3281  HC   -11.220000   -7.560000    4.160000    40  3273
  3282  HC   -10.680000   -9.140000    4.770000    40  3273
  3283  N     -5.660000   -7.760000    4.570000   107  3266  3284  3287
  3284  CT    -4.510000   -7.520000    3.700000   108  3283  3285  3288  3289
  3285  C     -4.200000   -8.760000    2.870000   109  3284  3286  3303
  3286  O     -3.740000   -8.640000    1.730000   111  3285
  3287  H     -5.560000   -7.750000    5.580000   110  3283
  3288  H1    -4.750000   -6.730000    2.990000   112  3284
  3289  CT    -3.257176   -7.106727    4.494438   113  3284  3290  3296  3297
  3290  CA    -3.124402   -5.626741    4.818836   115  3289  3291  3292
  3291  CA    -3.293824   -4.644013    3.819477   116  3290  3293  3298
  3292  CA    -2.756229   -5.229389    6.117115   116  3290  3294  3299
  3293  CA    -3.141057   -3.280359    4.132114   118  3291  3295  3300
  3294  CA    -2.568876   -3.868716    6.417839   118  3292  3295  3301
  3295  CA    -2.775128   -2.892548    5.430653   120  3293  3294  3302
  3296  HC    -3.207907   -7.695862    5.411930   114  3289
  3297  HC    -2.375837   -7.367075    3.905434   114  3289
  3298  HA    -3.549838   -4.922397    2.807716   117  3291
  3299  HA    -2.630621   -5.968456    6.893667   117  3292
  3300  HA    -3.315381   -2.522752    3.383694   119  3293
  3301  HA    -2.303722   -3.560871    7.421185   119  3294
  3302  HA    -2.679060   -1.846373    5.685632   121  3295
  3303  N     -4.440000   -9.960000    3.420000   258  3285  3304  3307
  3304  CT    -4.210000  -11.180000    2.670000   259  3303  3305  3308  3309
  3305  C     -5.180000  -11.270000    1.480000   260  3304  3306  3320
  3306  O     -4.770000  -11.600000    0.370000   262  3305
  3307  H     -4.790000   -9.990000    4.370000   261  3303
  3308  H1    -3.230000  -11.150000    2.220000   263  3304
  3309  CT    -4.300000  -12.410000    3.580000   264  3304  3310  3313  3314
  3310  CT    -4.030000  -13.700000    2.850000   266  3309  3311  3315  3316
  3311  S     -5.500000  -14.490000    2.170000   268  3310  3312
  3312  CT    -6.230000  -15.030000    3.720000   269  3311  3317  3318  3319
  3313  HC    -3.570000  -12.330000    4.380000   265  3309
  3314  HC    -5.280000  -12.440000    4.050000   265  3309
  3315  H1    -3.320000  -13.520000    2.040000   267  3310
  3316  H1    -3.560000  -14.400000    3.540000   267  3310
  3317  H1    -7.160000  -15.560000    3.510000   270  3312
  3318  H1    -5.540000  -15.700000    4.230000   270  3312
  3319  H1    -6.450000  -14.180000    4.360000   270  3312
  3320  N     -6.450000  -10.920000    1.700000    15  3305  3321  3324
  3321  CT    -7.400000  -10.920000    0.610000    16  3320  3322  3325  3326
  3322  C     -7.030000   -9.900000   -0.460000    17  3321  3323  3336
  3323  O     -7.060000  -10.190000   -1.660000    19  3322
  3324  H     -6.730000  -10.670000    2.640000    18  3320
  3325  H1    -7.370000  -11.900000    0.120000    20  3321
  3326  CT    -8.830000  -10.690000    1.090000    21  3321  3327  3328  3329
  3327  CT    -9.780000  -10.570000   -0.090000    23  3326  3330  3331  3332
  3328  CT    -9.280000  -11.810000    2.020000    25  3326  3333  3334  3335
  3329  HC    -8.870000   -9.750000    1.650000    22  3326
  3330  HC   -10.800000  -10.420000    0.280000    24  3327
  3331  HC    -9.550000   -9.710000   -0.720000    24  3327
  3332  HC    -9.750000  -11.480000   -0.690000    24  3327
  3333  HC   -10.300000  -11.630000    2.350000    26  3328
  3334  HC    -9.240000  -12.760000    1.490000    26  3328
  3335  HC    -8.640000  -11.870000    2.890000    26  3328
  3336  N     -6.670000   -8.700000   -0.010000    27  3322  3337  3340
  3337  CT    -6.270000   -7.660000   -0.950000    28  3336  3338  3341  3342
  3338  C     -5.050000   -8.120000   -1.750000    29  3337  3339  3355
  3339  O     -4.990000   -7.960000   -2.970000    31  3338
  3340  H     -6.670000   -8.520000    0.980000    30  3336
  3341  H1    -7.060000   -7.490000   -1.670000    32  3337
  3342  CT    -5.940000   -6.350000   -0.210000    33  3337  3343  3346  3347
  3343  CT    -7.140000   -5.640000    0.400000    35  3342  3344  3345  3348
  3344  CT    -6.690000   -4.470000    1.250000    37  3343  3349  3350  3351
  3345  CT    -8.150000   -5.180000   -0.640000    39  3343  3352  3353  3354
  3346  HC    -5.210000   -6.560000    0.570000    34  3342
  3347  HC    -5.470000   -5.670000   -0.920000    34  3342
  3348  HC    -7.670000   -6.330000    1.050000    36  3343
  3349  HC    -7.550000   -3.970000    1.690000    38  3344
  3350  HC    -6.050000   -4.820000    2.060000    38  3344
  3351  HC    -6.140000   -3.750000    0.640000    38  3344
  3352  HC    -8.980000   -4.680000   -0.150000    40  3345
  3353  HC    -7.670000   -4.490000   -1.330000    40  3345
  3354  HC    -8.550000   -6.020000   -1.190000    40  3345
  3355  N     -4.040000   -8.670000   -1.050000   210  3338  3356  3359
  3356  CT    -2.810000   -9.110000   -1.690000   211  3355  3357  3360  3361
  3357  C     -3.100000  -10.190000   -2.730000   212  3356  3358  3367
  3358  O     -2.580000  -10.150000   -3.850000   214  3357
  3359  H     -4.120000   -8.730000   -0.050000   213  3355
  3360  H1    -2.350000   -8.280000   -2.210000   215  3356
  3361  CT    -1.831429   -9.629283   -0.627152   216  3356  3362  3365  3366
  3362  C     -1.169371   -8.535318    0.208961   218  3361  3363  3364
  3363  O2    -1.220343   -7.337777   -0.157000   219  3362
  3364  O2    -0.341091   -8.896031    1.071625   219  3362
  3365  HC    -2.333155  -10.342904    0.027185   217  3361
  3366  HC    -1.027584  -10.156353   -1.139198   217  3361
  3367  N     -3.880000  -11.200000   -2.360000    15  3357  3368  3371
  3368  CT    -4.150000  -12.280000   -3.300000    16  3367  3369  3372  3373
  3369  C     -4.910000  -11.750000   -4.510000    17  3368  3370  3383
  3370  O     -4.630000  -12.120000   -5.660000    19  3369
  3371  H     -4.270000  -11.210000   -1.420000    18  3367
  3372  H1    -3.200000  -12.660000   -3.680000    20  3368
  3373  CT    -4.860000  -13.450000   -2.610000    21  3368  3374  3375  3376
  3374  CT    -5.320000  -14.500000   -3.610000    23  3373  3377  3378  3379
  3375  CT    -3.930000  -14.070000   -1.570000    25  3373  3380  3381  3382
  3376  HC    -5.750000  -13.070000   -2.100000    22  3373
  3377  HC    -5.810000  -15.310000   -3.080000    24  3374
  3378  HC    -6.040000  -14.090000   -4.310000    24  3374
  3379  HC    -4.460000  -14.900000   -4.150000    24  3374
  3380  HC    -4.440000  -14.890000   -1.070000    26  3375
  3381  HC    -3.040000  -14.460000   -2.060000    26  3375
  3382  HC    -3.630000  -13.350000   -0.820000    26  3375
  3383  N     -5.890000  -10.860000   -4.280000    65  3369  3384  3387
  3384  CT    -6.680000  -10.300000   -5.370000    66  3383  3385  3388  3389
  3385  C     -5.830000   -9.430000   -6.290000    67  3384  3386  3397
  3386  O     -5.910000   -9.530000   -7.530000    69  3385
  3387  H     -6.130000  -10.610000   -3.320000    68  3383
  3388  H1    -7.080000  -11.120000   -5.970000    70  3384
  3389  CT    -7.870000   -9.490000   -4.840000    71  3384  3390  3391  3392
  3390  OH    -8.630000  -10.330000   -3.980000    73  3389  3393
  3391  CT    -8.760000   -8.960000   -5.950000    75  3389  3394  3395  3396
  3392  H1    -7.490000   -8.680000   -4.220000    72  3389
  3393  HO    -9.330000   -9.810000   -3.590000    74  3390
  3394  HC    -9.580000   -8.380000   -5.530000    76  3391
  3395  HC    -8.220000   -8.370000   -6.680000    76  3391
  3396  HC    -9.190000   -9.810000   -6.490000    76  3391
  3397  N     -4.990000   -8.580000   -5.700000    77  3385  3398  3401
  3398  CT    -4.200000   -7.600000   -6.440000    78  3397  3399  3402  3403
  3399  C     -3.000000   -8.250000   -7.150000    79  3398  3400  3408
  3400  O     -2.380000   -7.600000   -8.000000    81  3399
  3401  H     -4.950000   -8.570000   -4.690000    80  3397
  3402  H1    -4.770000   -7.030000   -7.160000    82  3398
  3403  CT    -3.691330   -6.687568   -5.305824    83  3398  3404  3405  3406
  3404  SH    -2.650579   -5.324898   -5.844814    85  3403  3407
  3405  H1    -4.540211   -6.270306   -4.763195    84  3403
  3406  H1    -3.119029   -7.289853   -4.595548    84  3403
  3407  HS    -2.529659   -4.764806   -4.633050    86  3404
  3408  N     -2.660000   -9.500000   -6.780000   271  3399  3409  3412
  3409  CT    -1.520000  -10.180000   -7.360000   272  3408  3410  3413  3414
  3410  C     -2.000000  -11.340000   -8.230000   273  3409  3411  3428
  3411  O     -1.800000  -11.320000   -9.440000   275  3410
  3412  H     -3.190000   -9.940000   -6.040000   274  3408
  3413  H1    -0.980000   -9.540000   -8.050000   276  3409
  3414  CT    -0.566251  -10.573852   -6.235620   277  3409  3415  3419  3420
  3415  CT    -0.069790   -9.223923   -5.703883   279  3414  3416  3421  3422
  3416  CT     1.140096   -9.310902   -4.805556   281  3415  3417  3423  3424
  3417  CT     1.773539   -7.942835   -4.838790   283  3416  3418  3425  3426
  3418  N3     1.060686   -6.993181   -4.009559   285  3417  3427  3768
  3419  HC    -1.066964  -11.152801   -5.462094   278  3414
  3420  HC     0.243544  -11.179668   -6.632569   278  3414
  3421  HC     0.192094   -8.601172   -6.559277   280  3415
  3422  HC    -0.859436   -8.711896   -5.153507   280  3415
  3423  HC     0.836413   -9.607596   -3.799773   282  3416
  3424  HC     1.848774  -10.039559   -5.201330   282  3416
  3425  HP     2.769132   -8.032299   -4.442497   284  3417
  3426  HP     1.824280   -7.587788   -5.857445   284  3417
  3427  H      1.072725   -7.199089   -3.021727   286  3418
  3428  N     -2.610000  -12.360000   -7.610000    15  3410  3429  3432
  3429  CT    -3.050000  -13.500000   -8.390000    16  3428  3430  3433  3434
  3430  C     -4.250000  -13.120000   -9.270000    17  3429  3431  3444
  3431  O     -4.330000  -13.510000  -10.450000    19  3430
  3432  H     -2.810000  -12.290000   -6.630000    18  3428
  3433  H1    -2.250000  -13.800000   -9.070000    20  3429
  3434  CT    -3.350000  -14.710000   -7.480000    21  3429  3435  3436  3437
  3435  CT    -3.830000  -15.880000   -8.330000    23  3434  3438  3439  3440
  3436  CT    -2.140000  -15.120000   -6.640000    25  3434  3441  3442  3443
  3437  HC    -4.160000  -14.450000   -6.800000    22  3434
  3438  HC    -4.030000  -16.740000   -7.690000    24  3435
  3439  HC    -4.750000  -15.640000   -8.850000    24  3435
  3440  HC    -3.060000  -16.160000   -9.050000    24  3435
  3441  HC    -2.400000  -15.970000   -6.020000    26  3436
  3442  HC    -1.310000  -15.390000   -7.290000    26  3436
  3443  HC    -1.830000  -14.310000   -5.990000    26  3436
  3444  N     -5.200000  -12.350000   -8.740000     1  3430  3445  3448
  3445  CT    -6.360000  -11.930000   -9.520000     2  3444  3446  3449  3450
  3446  C     -5.960000  -11.080000  -10.720000     3  3445  3447  3451
  3447  O     -6.340000  -11.350000  -11.860000     5  3446
  3448  H     -5.090000  -12.060000   -7.770000     4  3444
  3449  H1    -6.890000  -12.810000   -9.880000     6  3445
  3450  H1    -7.040000  -11.350000   -8.890000     6  3445
  3451  N     -5.170000  -10.030000  -10.440000   107  3446  3452  3455
  3452  CT    -4.620000   -9.180000  -11.480000   108  3451  3453  3456  3457
  3453  C     -3.890000  -10.040000  -12.530000   109  3452  3454  3471
  3454  O     -4.090000   -9.870000  -13.740000   111  3453
  3455  H     -4.980000   -9.850000   -9.470000   110  3451
  3456  H1    -5.430000   -8.660000  -11.990000   112  3452
  3457  CT    -3.690000   -8.150000  -10.850000   113  3452  3458  3464  3465
  3458  CA    -2.980000   -7.200000  -11.780000   115  3457  3459  3460
  3459  CA    -1.890000   -7.640000  -12.520000   116  3458  3461  3466
  3460  CA    -3.350000   -5.870000  -11.880000   116  3458  3462  3467
  3461  CA    -1.180000   -6.760000  -13.330000   118  3459  3463  3468
  3462  CA    -2.640000   -4.990000  -12.690000   118  3460  3463  3469
  3463  CA    -1.570000   -5.450000  -13.420000   120  3461  3462  3470
  3464  HC    -4.270000   -7.570000  -10.130000   114  3457
  3465  HC    -2.930000   -8.680000  -10.280000   114  3457
  3466  HA    -1.550000   -8.670000  -12.450000   117  3459
  3467  HA    -4.200000   -5.490000  -11.310000   117  3460
  3468  HA    -0.350000   -7.130000  -13.920000   119  3461
  3469  HA    -2.940000   -3.950000  -12.760000   119  3462
  3470  HA    -1.020000   -4.760000  -14.060000   121  3463
  3471  N     -3.010000  -10.950000  -12.070000     1  3453  3472  3475
  3472  CT    -2.220000  -11.730000  -13.010000     2  3471  3473  3476  3477
  3473  C     -3.100000  -12.610000  -13.880000     3  3472  3474  3478
  3474  O     -2.820000  -12.780000  -15.070000     5  3473
  3475  H     -2.840000  -11.050000  -11.080000     4  3471
  3476  H1    -1.650000  -11.070000  -13.660000     6  3472
  3477  H1    -1.520000  -12.360000  -12.460000     6  3472
  3478  N     -4.120000  -13.220000  -13.270000   107  3473  3479  3482
  3479  CT    -5.010000  -14.070000  -14.030000   108  3478  3480  3483  3484
  3480  C     -5.670000  -13.310000  -15.180000   109  3479  3481  3498
  3481  O     -5.730000  -13.790000  -16.310000   111  3480
  3482  H     -4.260000  -13.080000  -12.280000   110  3478
  3483  H1    -4.420000  -14.870000  -14.480000   112  3479
  3484  CT    -6.010000  -14.700000  -13.080000   113  3479  3485  3491  3492
  3485  CA    -6.800000  -15.820000  -13.680000   115  3484  3486  3487
  3486  CA    -6.350000  -17.130000  -13.600000   116  3485  3488  3493
  3487  CA    -8.000000  -15.550000  -14.300000   116  3485  3489  3494
  3488  CA    -7.090000  -18.160000  -14.160000   118  3486  3490  3495
  3489  CA    -8.740000  -16.580000  -14.850000   118  3487  3490  3496
  3490  CA    -8.280000  -17.880000  -14.780000   120  3488  3489  3497
  3491  HC    -5.480000  -15.090000  -12.210000   114  3484
  3492  HC    -6.690000  -13.930000  -12.710000   114  3484
  3493  HA    -5.410000  -17.350000  -13.100000   117  3486
  3494  HA    -8.370000  -14.530000  -14.350000   117  3487
  3495  HA    -6.730000  -19.180000  -14.100000   119  3488
  3496  HA    -9.690000  -16.370000  -15.330000   119  3489
  3497  HA    -8.870000  -18.690000  -15.210000   121  3490
  3498  N     -6.150000  -12.100000  -14.880000    41  3480  3499  3502
  3499  CT    -6.840000  -11.250000  -15.830000    42  3498  3500  3503  3504
  3500  C     -5.870000  -10.830000  -16.950000    43  3499  3501  3517
  3501  O     -6.200000  -10.920000  -18.130000    45  3500
  3502  H     -6.020000  -11.780000  -13.920000    44  3498
  3503  H1    -7.630000  -11.830000  -16.310000    46  3499
  3504  CT    -7.490000  -10.060000  -15.130000    47  3499  3505  3506  3508
  3505  CT    -8.610000  -10.520000  -14.190000    49  3504  3507  3509  3510
  3506  CT    -8.000000   -9.040000  -16.140000    51  3504  3511  3512  3513
  3507  CT    -8.990000   -9.480000  -13.160000    53  3505  3514  3515  3516
  3508  HC    -6.720000   -9.570000  -14.520000    48  3504
  3509  HC    -9.490000  -10.780000  -14.780000    50  3505
  3510  HC    -8.310000  -11.410000  -13.650000    50  3505
  3511  HC    -8.450000   -8.190000  -15.630000    52  3506
  3512  HC    -7.190000   -8.640000  -16.750000    52  3506
  3513  HC    -8.740000   -9.500000  -16.790000    52  3506
  3514  HC    -9.780000   -9.870000  -12.520000    54  3507
  3515  HC    -8.130000   -9.240000  -12.540000    54  3507
  3516  HC    -9.360000   -8.570000  -13.630000    54  3507
  3517  N     -4.660000  -10.430000  -16.570000    27  3500  3518  3521
  3518  CT    -3.690000  -10.000000  -17.560000    28  3517  3519  3522  3523
  3519  C     -3.300000  -11.150000  -18.480000    29  3518  3520  3536
  3520  O     -3.280000  -11.000000  -19.710000    31  3519
  3521  H     -4.430000  -10.390000  -15.580000    30  3517
  3522  H1    -4.110000   -9.210000  -18.180000    32  3518
  3523  CT    -2.450000   -9.470000  -16.840000    33  3518  3524  3527  3528
  3524  CT    -1.240000   -9.140000  -17.730000    35  3523  3525  3526  3529
  3525  CT    -1.520000   -8.000000  -18.710000    37  3524  3530  3531  3532
  3526  CT    -0.030000   -8.810000  -16.860000    39  3524  3533  3534  3535
  3527  HC    -2.720000   -8.580000  -16.270000    34  3523
  3528  HC    -2.130000  -10.220000  -16.110000    34  3523
  3529  HC    -0.970000  -10.020000  -18.310000    36  3524
  3530  HC    -0.630000   -7.810000  -19.310000    38  3525
  3531  HC    -2.330000   -8.270000  -19.380000    38  3525
  3532  HC    -1.760000   -7.100000  -18.160000    38  3525
  3533  HC     0.830000   -8.600000  -17.490000    40  3526
  3534  HC    -0.250000   -7.950000  -16.240000    40  3526
  3535  HC     0.200000   -9.660000  -16.230000    40  3526
  3536  N     -2.920000  -12.290000  -17.880000    27  3519  3537  3540
  3537  CT    -2.220000  -13.320000  -18.650000    28  3536  3538  3541  3542
  3538  C     -3.160000  -14.110000  -19.550000    29  3537  3539  3555
  3539  O     -2.690000  -14.770000  -20.470000    31  3538
  3540  H     -3.000000  -12.370000  -16.880000    30  3536
  3541  H1    -1.530000  -12.840000  -19.330000    32  3537
  3542  CT    -1.430000  -14.230000  -17.710000    33  3537  3543  3546  3547
  3543  CT    -0.290000  -13.530000  -16.990000    35  3542  3544  3545  3548
  3544  CT     0.390000  -14.460000  -16.010000    37  3543  3549  3550  3551
  3545  CT     0.740000  -12.920000  -17.950000    39  3543  3552  3553  3554
  3546  HC    -2.110000  -14.660000  -16.970000    34  3542
  3547  HC    -1.010000  -15.050000  -18.290000    34  3542
  3548  HC    -0.690000  -12.700000  -16.410000    36  3543
  3549  HC     1.200000  -13.940000  -15.500000    38  3544
  3550  HC    -0.330000  -14.800000  -15.270000    38  3544
  3551  HC     0.800000  -15.320000  -16.530000    38  3544
  3552  HC     1.540000  -12.440000  -17.380000    40  3545
  3553  HC     1.180000  -13.700000  -18.570000    40  3545
  3554  HC     0.300000  -12.160000  -18.580000    40  3545
  3555  N     -4.470000  -14.010000  -19.330000   287  3538  3556  3559
  3556  CT    -5.390000  -14.680000  -20.240000   288  3555  3557  3560  3561
  3557  C     -5.740000  -13.800000  -21.440000   289  3556  3558  3579
  3558  O     -6.430000  -14.260000  -22.340000   291  3557
  3559  H     -4.770000  -13.470000  -18.530000   290  3555
  3560  H1    -4.930000  -15.570000  -20.650000   292  3556
  3561  CT    -6.640000  -15.110000  -19.470000   293  3556  3562  3568  3569
  3562  CT    -7.550000  -13.950000  -19.090000   295  3561  3563  3570  3571
  3563  CT    -8.680000  -14.430000  -18.210000   297  3562  3564  3572  3573
  3564  N2    -9.620000  -15.190000  -19.010000   299  3563  3565  3574
  3565  CA   -10.490000  -14.650000  -19.860000   301  3564  3566  3567
  3566  N2   -10.550000  -13.340000  -20.020000   302  3565  3575  3576
  3567  N2   -11.300000  -15.430000  -20.550000   302  3565  3577  3578
  3568  HC    -7.200000  -15.810000  -20.090000   294  3561
  3569  HC    -6.330000  -15.640000  -18.570000   294  3561
  3570  HC    -6.970000  -13.220000  -18.530000   296  3562
  3571  HC    -7.930000  -13.460000  -19.980000   296  3562
  3572  H1    -8.270000  -15.050000  -17.400000   298  3563
  3573  H1    -9.170000  -13.570000  -17.750000   298  3563
  3574  H     -9.600000  -16.190000  -18.920000   300  3564
  3575  H    -11.190000  -12.920000  -20.670000   303  3566
  3576  H     -9.910000  -12.770000  -19.510000   303  3566
  3577  H    -11.950000  -15.020000  -21.190000   303  3567
  3578  H    -11.260000  -16.420000  -20.440000   303  3567
  3579  N     -5.270000  -12.550000  -21.470000    55  3557  3580  3583
  3580  CT    -5.650000  -11.590000  -22.500000    56  3579  3581  3584  3585
  3581  C     -4.760000  -11.720000  -23.730000    57  3580  3582  3590
  3582  O     -3.570000  -11.950000  -23.630000    59  3581
  3583  H     -4.600000  -12.260000  -20.770000    58  3579
  3584  H1    -6.680000  -11.770000  -22.810000    60  3580
  3585  CT    -5.580000  -10.180000  -21.970000    61  3580  3586  3587  3588
  3586  OH    -5.800000   -9.260000  -23.030000    63  3585  3589
  3587  H1    -6.330000  -10.040000  -21.190000    62  3585
  3588  H1    -4.590000  -10.000000  -21.550000    62  3585
  3589  HO    -5.630000   -8.430000  -22.570000    64  3586
  3590  N     -5.360000  -11.500000  -24.900000   287  3581  3591  3594
  3591  CT    -4.630000  -11.420000  -26.140000   288  3590  3592  3595  3596
  3592  C     -3.630000  -10.220000  -26.100000   289  3591  3593  3614
  3593  O     -2.750000  -10.130000  -26.980000   291  3592
  3594  H     -6.340000  -11.270000  -24.900000   290  3590
  3595  H1    -3.960000  -12.290000  -26.230000   292  3591
  3596  CT    -5.690000  -11.530000  -27.280000   293  3591  3597  3603  3604
  3597  CT    -6.350000  -12.720000  -27.510000   295  3596  3598  3605  3606
  3598  CT    -7.280000  -12.700000  -28.700000   297  3597  3599  3607  3608
  3599  N2    -7.940000  -13.960000  -28.880000   299  3598  3600  3609
  3600  CA    -8.800000  -14.220000  -29.860000   301  3599  3601  3602
  3601  N2    -9.260000  -13.240000  -30.640000   302  3600  3610  3611
  3602  N2    -9.250000  -15.460000  -30.030000   302  3600  3612  3613
  3603  HC    -6.530000  -10.880000  -27.100000   294  3596
  3604  HC    -5.180000  -11.480000  -28.230000   294  3596
  3605  HC    -5.610000  -13.520000  -27.650000   296  3597
  3606  HC    -6.940000  -12.980000  -26.610000   296  3597
  3607  H1    -8.020000  -11.910000  -28.550000   298  3598
  3608  H1    -6.690000  -12.470000  -29.590000   298  3598
  3609  H     -7.670000  -14.710000  -28.270000   300  3599
  3610  H     -9.890000  -13.420000  -31.400000   303  3601
  3611  H     -8.890000  -12.320000  -30.490000   303  3601
  3612  H     -9.880000  -15.650000  -30.780000   303  3602
  3613  H     -8.900000  -16.190000  -29.450000   303  3602
  3614  N     -3.930000   -9.190000  -25.300000     7  3592  3615  3618
  3615  CT    -3.120000   -7.990000  -25.290000     8  3614  3616  3619  3620
  3616  C     -1.650000   -8.290000  -25.030000     9  3615  3617  3624
  3617  O     -0.790000   -7.540000  -25.460000    11  3616
  3618  H     -4.750000   -9.270000  -24.730000    10  3614
  3619  H1    -3.180000   -7.520000  -26.280000    12  3615
  3620  CT    -3.650000   -7.020000  -24.250000    13  3615  3621  3622  3623
  3621  HC    -3.030000   -6.130000  -24.240000    14  3620
  3622  HC    -4.680000   -6.750000  -24.480000    14  3620
  3623  HC    -3.600000   -7.470000  -23.260000    14  3620
  3624  N     -1.350000   -9.380000  -24.310000    41  3616  3625  3628
  3625  CT     0.030000   -9.670000  -23.980000    42  3624  3626  3629  3630
  3626  C      0.850000  -10.110000  -25.190000    43  3625  3627  3643
  3627  O      2.070000  -10.180000  -25.100000    45  3626
  3628  H     -2.080000  -10.000000  -24.010000    44  3624
  3629  H1     0.500000   -8.750000  -23.640000    46  3625
  3630  CT     0.160000  -10.690000  -22.830000    47  3625  3631  3632  3634
  3631  CT    -0.320000  -12.080000  -23.210000    49  3630  3633  3635  3636
  3632  CT    -0.510000  -10.130000  -21.580000    51  3630  3637  3638  3639
  3633  CT     0.040000  -13.130000  -22.170000    53  3631  3640  3641  3642
  3634  HC     1.220000  -10.780000  -22.600000    48  3630
  3635  HC    -1.370000  -12.070000  -23.330000    50  3631
  3636  HC     0.130000  -12.390000  -24.150000    50  3631
  3637  HC    -0.390000  -10.800000  -20.730000    52  3632
  3638  HC    -0.040000   -9.190000  -21.320000    52  3632
  3639  HC    -1.570000   -9.960000  -21.750000    52  3632
  3640  HC    -0.320000  -14.100000  -22.510000    54  3633
  3641  HC     1.120000  -13.170000  -22.040000    54  3633
  3642  HC    -0.430000  -12.920000  -21.220000    54  3633
  3643  N      0.190000  -10.410000  -26.320000    27  3626  3644  3647
  3644  CT     0.880000  -10.720000  -27.560000    28  3643  3645  3648  3649
  3645  C      1.330000   -9.480000  -28.330000    29  3644  3646  3662
  3646  O      2.170000   -9.600000  -29.220000    31  3645
  3647  H     -0.810000  -10.330000  -26.350000    30  3643
  3648  H1     1.800000  -11.280000  -27.360000    32  3644
  3649  CT    -0.030000  -11.550000  -28.450000    33  3644  3650  3653  3654
  3650  CT    -0.480000  -12.890000  -27.890000    35  3649  3651  3652  3655
  3651  CT    -1.560000  -13.510000  -28.750000    37  3650  3656  3657  3658
  3652  CT     0.680000  -13.840000  -27.740000    39  3650  3659  3660  3661
  3653  HC    -0.910000  -10.950000  -28.690000    34  3649
  3654  HC     0.490000  -11.730000  -29.400000    34  3649
  3655  HC    -0.920000  -12.740000  -26.900000    36  3650
  3656  HC    -1.870000  -14.460000  -28.330000    38  3651
  3657  HC    -2.410000  -12.830000  -28.790000    38  3651
  3658  HC    -1.170000  -13.660000  -29.760000    38  3651
  3659  HC     0.340000  -14.790000  -27.330000    40  3652
  3660  HC     1.150000  -14.000000  -28.710000    40  3652
  3661  HC     1.430000  -13.410000  -27.080000    40  3652
  3662  N      0.810000   -8.310000  -27.950000     1  3645  3663  3666
  3663  CT     1.140000   -7.060000  -28.610000     2  3662  3664  3667  3668
  3664  C      2.580000   -6.630000  -28.340000     3  3663  3665  3669
  3665  O      3.140000   -6.920000  -27.280000     5  3664
  3666  H      0.210000   -8.300000  -27.140000     4  3662
  3667  H1     1.010000   -7.180000  -29.680000     6  3663
  3668  H1     0.480000   -6.280000  -28.250000     6  3663
  3669  N      3.150000   -5.890000  -29.290000   210  3664  3670  3673
  3670  CT     4.520000   -5.420000  -29.140000   211  3669  3671  3674  3675
  3671  C      4.690000   -4.680000  -27.810000   212  3670  3672  3681
  3672  O      3.830000   -3.920000  -27.400000   214  3671
  3673  H      2.680000   -5.740000  -30.160000   213  3669
  3674  H1     5.190000   -6.280000  -29.140000   215  3670
  3675  CT     4.910000   -4.510000  -30.300000   216  3670  3676  3679  3680
  3676  C      6.350000   -4.020000  -30.210000   218  3675  3677  3678
  3677  O2     7.230000   -4.860000  -30.030000   219  3676
  3678  O2     6.560000   -2.790000  -30.250000   219  3676
  3679  HC     4.780000   -5.050000  -31.240000   217  3675
  3680  HC     4.230000   -3.650000  -30.320000   217  3675
  3681  N      5.850000   -4.890000  -27.190000    65  3671  3682  3685
  3682  CT     6.280000   -4.180000  -26.010000    66  3681  3683  3686  3687
  3683  C      7.640000   -3.550000  -26.270000    67  3682  3684  3695
  3684  O      8.390000   -3.970000  -27.150000    69  3683
  3685  H      6.480000   -5.610000  -27.550000    68  3681
  3686  H1     5.590000   -3.380000  -25.780000    70  3682
  3687  CT     6.360000   -5.120000  -24.800000    71  3682  3688  3689  3690
  3688  OH     7.250000   -6.210000  -25.090000    73  3687  3691
  3689  CT     5.010000   -5.660000  -24.410000    75  3687  3692  3693  3694
  3690  H1     6.760000   -4.560000  -23.960000    72  3687
  3691  HO     7.230000   -6.850000  -24.380000    74  3688
  3692  HC     5.120000   -6.320000  -23.550000    76  3689
  3693  HC     4.350000   -4.830000  -24.160000    76  3689
  3694  HC     4.590000   -6.220000  -25.240000    76  3689
  3695  N      7.920000   -2.540000  -25.450000   232  3683  3696  3699
  3696  CT     9.230000   -1.920000  -25.340000   233  3695  3697  3700  3701
  3697  C      9.540000   -1.800000  -23.860000   234  3696  3698  3710
  3698  O      9.000000   -0.930000  -23.180000   236  3697
  3699  H      7.190000   -2.180000  -24.880000   235  3695
  3700  H1     9.990000   -2.540000  -25.820000   237  3696
  3701  CT     9.240000   -0.540000  -26.000000   238  3696  3702  3706  3707
  3702  CT     8.920000   -0.460000  -27.490000   240  3701  3703  3708  3709
  3703  C      8.940000    0.910000  -28.100000   242  3702  3704  3705
  3704  O2     9.200000    1.930000  -27.470000   243  3703
  3705  O2     8.660000    0.900000  -29.310000   243  3703
  3706  HC     8.520000    0.100000  -25.480000   239  3701
  3707  HC    10.230000   -0.100000  -25.840000   239  3701
  3708  HC     9.660000   -1.090000  -28.010000   241  3702
  3709  HC     7.980000   -0.950000  -27.620000   241  3702
  3710  N     10.380000   -2.690000  -23.370000     7  3697  3711  3714
  3711  CT    10.840000   -2.600000  -21.990000     8  3710  3712  3715  3716
  3712  C     11.560000   -1.270000  -21.760000     9  3711  3713  3720
  3713  O     12.140000   -0.700000  -22.690000    11  3712
  3714  H     10.750000   -3.400000  -23.980000    10  3710
  3715  H1     9.970000   -2.660000  -21.340000    12  3711
  3716  CT    11.740000   -3.790000  -21.720000    13  3711  3717  3718  3719
  3717  HC    12.110000   -3.760000  -20.690000    14  3716
  3718  HC    11.190000   -4.720000  -21.860000    14  3716
  3719  HC    12.600000   -3.780000  -22.390000    14  3716
  3720  N     11.570000   -0.720000  -20.530000    96  3712  3721  3727
  3721  CT    12.290000    0.530000  -20.250000    97  3720  3722  3724  3725
  3722  C     13.780000    0.470000  -20.590000    98  3721  3723  3734
  3723  O     14.360000    1.480000  -20.980000    99  3722
  3724  H1    11.840000    1.320000  -20.840000   100  3721
  3725  CT    12.060000    0.830000  -18.760000   101  3721  3726  3728  3729
  3726  CT    11.250000   -0.340000  -18.210000   103  3725  3727  3730  3731
  3727  CT    10.800000   -1.210000  -19.370000   105  3720  3726  3732  3733
  3728  HC    11.500000    1.760000  -18.660000   102  3725
  3729  HC    13.000000    0.920000  -18.220000   102  3725
  3730  HC    10.390000    0.010000  -17.650000   104  3726
  3731  HC    11.880000   -0.930000  -17.550000   104  3726
  3732  H1     9.740000   -1.070000  -19.550000   106  3727
  3733  H1    11.020000   -2.250000  -19.170000   106  3727
  3734  N     14.400000   -0.720000  -20.460000   608  3722  3735  3738
  3735  CT    15.750000   -0.910000  -20.950000   609  3734  3736  3739  3740
  3736  C     15.740000   -1.970000  -22.080000   610  3735  3737  3749
  3737  O2    16.790000   -2.330000  -22.650000   612  3736
  3738  H     13.910000   -1.510000  -20.100000   611  3734
  3739  H1    16.180000   -0.030000  -21.410000   613  3735
  3740  CT    16.680000   -1.360000  -19.810000   238  3735  3741  3745  3746
  3741  CT    18.140000   -1.380000  -20.220000   240  3740  3742  3747  3748
  3742  C     19.080000   -1.850000  -19.130000   242  3741  3743  3744
  3743  O2    18.610000   -2.590000  -18.250000   243  3742
  3744  O2    20.300000   -1.480000  -19.180000   243  3742
  3745  HC    16.560000   -0.670000  -18.970000   239  3740
  3746  HC    16.370000   -2.350000  -19.480000   239  3740
  3747  HC    18.400000   -2.070000  -21.000000   241  3741
  3748  HC    18.430000   -0.370000  -20.530000   241  3741
  3749  O2    16.800000   -2.210000  -22.660000   612  3736
  3750  Cl-  -13.150000    9.180000  -25.050000  2015
  3751  Na+    4.170000   -8.290000   19.740000  2004
  3752  Na+    1.040000  -18.490000   15.920000  2004
  3753  Na+   -3.600000    1.520000   19.590000  2004
  3754  C3R    0.704160    1.993083    3.270405  2013  3755  3759  3769  3770
  3755  C3R    1.141617    2.872109    4.458208  2013  3754  3756  3774  3775
  3756  C3R    0.058614    3.819793    4.930927  2013  3755  3757  3776  3777
  3757  C3R   -0.270583    4.799141    3.812972  2013  3756  3758  3778  3779
  3758  C2R   -0.348588    4.153871    2.448968  2012  3757  3759  3771
  3759  C2R    0.017352    2.868410    2.200415  2012  3754  3758  3760
  3760  C2R   -0.238552    2.342406    0.842096  2012  3759  3761  3780
  3761  C2R   -0.267947    1.052146    0.441041  2012  3760  3762  3781
  3762  C2R   -0.596081    0.566260   -0.897387  2012  3761  3763  3772
  3763  C2R   -0.403957   -0.767266   -1.099062  2012  3762  3764  3782
  3764  C2R   -0.584456   -1.516895   -2.305403  2012  3763  3765  3783
  3765  C2R   -0.337054   -2.855154   -2.318688  2012  3764  3766  3784
  3766  C2R   -0.304379   -3.674955   -3.492207  2012  3765  3767  3773
  3767  C2R    0.137821   -4.961445   -3.322791  2012  3766  3768  3785
  3768  C2R    0.534917   -5.857895   -4.339377  2012  3418  3767  3786
  3769  C3R    2.003237    1.371945    2.714945  2013  3754  3787  3788  3789
  3770  C3R   -0.221404    0.879970    3.804045  2013  3754  3790  3791  3792
  3771  C3R   -0.859284    5.086417    1.364923  2013  3758  3793  3794  3795
  3772  C3R   -1.165008    1.513081   -1.924586  2013  3762  3796  3797  3798
  3773  C3R   -0.682561   -3.074228   -4.814668  2013  3766  3799  3800  3801
  3774  HR     1.997831    3.468323    4.148633  2014  3755
  3775  HR     1.476665    2.229989    5.270034  2014  3755
  3776  HR     0.383950    4.350869    5.822291  2014  3756
  3777  HR    -0.829768    3.263915    5.213958  2014  3756
  3778  HR     0.482468    5.582589    3.781457  2014  3757
  3779  HR    -1.211842    5.307125    4.006846  2014  3757
  3780  HR    -0.474413    3.081419    0.104320  2014  3760
  3781  HR    -0.029279    0.271657    1.133055  2014  3761
  3782  HR    -0.052880   -1.345689   -0.261625  2014  3763
  3783  HR    -0.862408   -1.008543   -3.207929  2014  3764
  3784  HR    -0.079949   -3.330502   -1.388794  2014  3765
  3785  HR     0.323611   -5.301835   -2.319283  2014  3767
  3786  HR     0.479610   -5.621167   -5.385239  2014  3768
  3787  HR     2.633329    2.139715    2.276493  2014  3769
  3788  HR     2.551337    0.907240    3.533664  2014  3769
  3789  HR     1.842236    0.609237    1.968194  2014  3769
  3790  HR    -0.549492    0.195858    3.035727  2014  3770
  3791  HR     0.301838    0.294017    4.556335  2014  3770
  3792  HR    -1.109775    1.290058    4.268253  2014  3770
  3793  HR    -1.729169    4.691805    0.849504  2014  3771
  3794  HR    -1.147620    6.036290    1.797531  2014  3771
  3795  HR    -0.087722    5.287420    0.628055  2014  3771
  3796  HR    -0.513075    2.363087   -2.085607  2014  3772
  3797  HR    -1.320357    1.036365   -2.882539  2014  3772
  3798  HR    -2.125783    1.893604   -1.592384  2014  3772
  3799  HR    -0.591833   -3.761632   -5.644831  2014  3773
  3800  HR    -1.713427   -2.738569   -4.787327  2014  3773
  3801  HR    -0.070378   -2.208829   -5.038828  2014  3773
  3802  OT     1.150000   -9.100000    3.170000  2001  3803  3804
  3803  HT     1.930000   -9.290000    2.630000  2002  3802
  3804  HT     0.490000   -8.890000    2.470000  2002  3802
  3805  OT     1.890000   -5.170000  -25.430000  2001  3806  3807
  3806  HT     1.950000   -5.450000  -24.500000  2002  3805
  3807  HT     2.430000   -5.850000  -25.880000  2002  3805
  3808  OT    -1.710000   -6.740000    9.280000  2001  3809  3810
  3809  HT    -2.190000   -7.180000   10.000000  2002  3808
  3810  HT    -2.080000   -5.840000    9.290000  2002  3808
  3811  OT     8.310000   -9.990000    8.360000  2001  3812  3813
  3812  HT     8.640000  -10.910000    8.390000  2002  3811
  3813  HT     8.290000   -9.770000    9.300000  2002  3811
  3814  OT    -1.850000  -10.890000    5.360000  2001  3815  3816
  3815  HT    -2.820000  -10.970000    5.450000  2002  3814
  3816  HT    -1.680000  -11.180000    4.450000  2002  3814
  3817  OT    -2.643106   -4.978351   -8.970474  2001  3818  3819
  3818  HT    -2.450685   -5.229872   -9.879192  2002  3817
  3819  HT    -2.509944   -5.836495   -8.523361  2002  3817
  3820  OT     3.260000   -5.620000    9.490000  2001  3821  3822
  3821  HT     3.270000   -4.750000    9.100000  2002  3820
  3822  HT     2.590000   -5.560000   10.200000  2002  3820
  3823  OT     2.990000   -7.470000    1.730000  2001  3824  3825
  3824  HT     2.450000   -7.970000    1.100000  2002  3823
  3825  HT     3.110000   -6.620000    1.300000  2002  3823
  3826  OT     2.170000   -2.380000    9.480000  2001  3827  3828
  3827  HT     2.550000   -3.210000    9.180000  2002  3826
  3828  HT     2.590000   -1.720000    8.900000  2002  3826
  3829  OT     6.000000   -1.480000  -23.780000  2001  3830  3831
  3830  HT     5.410000   -2.080000  -23.320000  2002  3829
  3831  HT     6.680000   -1.240000  -23.140000  2002  3829
  3832  OT     1.044592   -7.592442   -1.337495  2001  3833  3834
  3833  HT     1.373540   -8.377541   -0.860024  2002  3832
  3834  HT     0.193941   -7.462056   -0.845347  2002  3832
  3835  LAH    1.308707   -8.946747   -4.814402  2999  3416  3417
