# Supplementary material for: On the fluorescence enhancement of arch neuronal optogenetic reporters
Source: Nat Commun. 2022 Oct 28;13:6432. doi: 10.1038/s41467-022-33993-4 (PMC9616920; doi:10.1038/s41467-022-33993-4)
Supplement: Supplementary file 4 — Supplementary Data 1 [file 41467_2022_33993_MOESM4_ESM.zip › arch3_casscf_fc.xyz]

  3839  PROTEIN
     1  N3    -8.250000  -11.860000   15.980000   356     2     5     6     7
     2  CT    -9.150000  -12.830000   15.380000   357     1     3     8     9
     3  C     -8.370000  -13.720000   14.430000   358     2     4    13
     4  O     -7.710000  -13.230000   13.520000   360     3
     5  H     -8.700000  -11.230000   16.640000   359     1
     6  H     -7.820000  -11.340000   15.230000   359     1
     7  H     -7.510000  -12.370000   16.450000   359     1
     8  H1    -9.580000  -13.460000   16.170000   361     2
     9  CT   -10.260000  -12.110000   14.680000    13     2    10    11    12
    10  HC   -10.950000  -12.840000   14.230000    14     9
    11  HC   -10.820000  -11.490000   15.390000    14     9
    12  HC    -9.850000  -11.470000   13.880000    14     9
    13  N     -8.450000  -15.030000   14.650000     1     3    14    17
    14  CT    -7.710000  -15.990000   13.860000     2    13    15    18    19
    15  C     -7.550000  -17.260000   14.670000     3    14    16    20
    16  O     -8.400000  -17.570000   15.490000     5    15
    17  H     -9.030000  -15.440000   15.380000     4    13
    18  H1    -8.260000  -16.220000   12.940000     6    14
    19  H1    -6.720000  -15.590000   13.600000     6    14
    20  N     -6.440000  -17.960000   14.410000   122    15    21    24
    21  CT    -6.100000  -19.190000   15.110000   123    20    22    25    26
    22  C     -4.590000  -19.320000   15.150000   124    21    23    41
    23  O     -3.920000  -19.270000   14.110000   126    22
    24  H     -5.770000  -17.630000   13.720000   125    20
    25  H1    -6.470000  -19.110000   16.140000   127    21
    26  CT    -6.770000  -20.410000   14.470000   128    21    27    34    35
    27  CA    -6.460000  -21.660000   15.260000   130    26    28    29
    28  CA    -7.010000  -21.850000   16.520000   131    27    30    36
    29  CA    -5.510000  -22.570000   14.830000   131    27    31    37
    30  CA    -6.670000  -22.930000   17.300000   133    28    32    38
    31  CA    -5.160000  -23.670000   15.600000   133    29    32    39
    32  C     -5.750000  -23.860000   16.840000   135    30    31    33
    33  OH    -5.430000  -24.930000   17.620000   136    32    40
    34  HC    -7.860000  -20.260000   14.450000   129    26
    35  HC    -6.410000  -20.530000   13.440000   129    26
    36  HA    -7.730000  -21.130000   16.900000   132    28
    37  HA    -5.030000  -22.420000   13.870000   132    29
    38  HA    -7.120000  -23.060000   18.280000   134    30
    39  HA    -4.420000  -24.390000   15.260000   134    31
    40  HO    -5.890000  -24.910000   18.450000   137    33
    41  N     -4.070000  -19.530000   16.370000   210    22    42    45
    42  CT    -2.640000  -19.590000   16.630000   211    41    43    46    47
    43  C     -2.090000  -20.950000   16.170000   212    42    44    53
    44  O     -1.810000  -21.820000   16.990000   214    43
    45  H     -4.680000  -19.660000   17.160000   213    41
    46  H1    -2.130000  -18.810000   16.050000   215    42
    47  CT    -2.380000  -19.330000   18.110000   216    42    48    51    52
    48  C     -0.930000  -19.420000   18.540000   218    47    49    50
    49  O2    -0.050000  -19.190000   17.690000   219    48
    50  O2    -0.680000  -19.700000   19.740000   219    48
    51  HC    -2.750000  -18.320000   18.350000   217    47
    52  HC    -2.970000  -20.050000   18.700000   217    47
    53  N     -1.890000  -21.100000   14.850000    27    43    54    57
    54  CT    -1.550000  -22.380000   14.230000    28    53    55    58    59
    55  C     -0.240000  -22.970000   14.740000    29    54    56    72
    56  O     -0.150000  -24.180000   14.880000    31    55
    57  H     -2.100000  -20.310000   14.250000    30    53
    58  H1    -2.330000  -23.100000   14.480000    32    54
    59  CT    -1.410000  -22.190000   12.730000    33    54    60    63    64
    60  CT    -2.660000  -22.350000   11.880000    35    59    61    62    65
    61  CT    -2.300000  -22.120000   10.430000    37    60    66    67    68
    62  CT    -3.270000  -23.730000   12.050000    39    60    69    70    71
    63  HC    -0.990000  -21.200000   12.530000    34    59
    64  HC    -0.670000  -22.920000   12.350000    34    59
    65  HC    -3.400000  -21.600000   12.190000    36    60
    66  HC    -3.190000  -22.230000    9.810000    38    61
    67  HC    -1.900000  -21.110000   10.300000    38    61
    68  HC    -1.550000  -22.850000   10.110000    38    61
    69  HC    -4.170000  -23.810000   11.430000    40    62
    70  HC    -2.550000  -24.500000   11.750000    40    62
    71  HC    -3.560000  -23.920000   13.080000    40    62
    72  N      0.780000  -22.110000   14.930000    27    55    73    76
    73  CT     2.100000  -22.590000   15.290000    28    72    74    77    78
    74  C      2.290000  -22.630000   16.800000    29    73    75    91
    75  O      3.380000  -22.970000   17.260000    31    74
    76  H      0.600000  -21.140000   14.800000    30    72
    77  H1     2.210000  -23.630000   14.960000    32    73
    78  CT     3.200000  -21.750000   14.640000    33    73    79    82    83
    79  CT     3.180000  -21.760000   13.110000    35    78    80    81    84
    80  CT     4.230000  -20.820000   12.570000    37    79    85    86    87
    81  CT     3.390000  -23.160000   12.570000    39    79    88    89    90
    82  HC     3.100000  -20.710000   14.990000    34    78
    83  HC     4.180000  -22.120000   14.970000    34    78
    84  HC     2.200000  -21.400000   12.760000    36    79
    85  HC     4.210000  -20.830000   11.470000    38    80
    86  HC     4.040000  -19.800000   12.920000    38    80
    87  HC     5.230000  -21.130000   12.910000    38    80
    88  HC     3.380000  -23.140000   11.480000    40    81
    89  HC     4.360000  -23.550000   12.910000    40    81
    90  HC     2.590000  -23.830000   12.900000    40    81
    91  N      1.270000  -22.280000   17.580000     1    74    92    95
    92  CT     1.410000  -22.340000   19.020000     2    91    93    96    97
    93  C      2.480000  -21.390000   19.560000     3    92    94    98
    94  O      3.190000  -21.720000   20.500000     5    93
    95  H      0.370000  -22.020000   17.200000     4    91
    96  H1     0.450000  -22.080000   19.490000     6    92
    97  H1     1.670000  -23.360000   19.320000     6    92
    98  N      2.500000  -20.170000   19.010000   210    93    99   102
    99  CT     3.500000  -19.170000   19.390000   211    98   100   103   104
   100  C      2.830000  -17.820000   19.680000   212    99   101   110
   101  O      3.500000  -16.790000   19.670000   214   100
   102  H      1.780000  -19.930000   18.350000   213    98
   103  H1     3.970000  -19.470000   20.330000   215    99
   104  CT     4.620000  -19.100000   18.340000   216    99   105   108   109
   105  C      4.190000  -18.600000   16.980000   218   104   106   107
   106  O2     3.030000  -18.160000   16.840000   219   105
   107  O2     5.030000  -18.650000   16.050000   219   105
   108  HC     5.410000  -18.440000   18.720000   217   104
   109  HC     5.050000  -20.100000   18.220000   217   104
   110  N      1.540000  -17.840000   20.020000     1   100   111   114
   111  CT     0.840000  -16.640000   20.450000     2   110   112   115   116
   112  C      0.470000  -15.680000   19.320000     3   111   113   117
   113  O      0.270000  -14.500000   19.580000     5   112
   114  H      1.030000  -18.720000   20.010000     4   110
   115  H1    -0.080000  -16.940000   20.970000     6   111
   116  H1     1.470000  -16.100000   21.160000     6   111
   117  N      0.310000  -16.200000   18.090000   287   112   118   121
   118  CT     0.010000  -15.360000   16.930000   288   117   119   122   123
   119  C     -1.190000  -15.890000   16.140000   289   118   120   141
   120  O     -1.020000  -16.630000   15.180000   291   119
   121  H      0.430000  -17.210000   18.020000   290   117
   122  H1    -0.230000  -14.330000   17.250000   292   118
   123  CT     1.230000  -15.260000   16.000000   293   118   124   130   131
   124  CT     2.420000  -14.570000   16.650000   295   123   125   132   133
   125  CT     3.500000  -14.350000   15.610000   297   124   126   134   135
   126  N2     4.020000  -15.620000   15.130000   299   125   127   136
   127  CA     4.340000  -15.930000   13.870000   301   126   128   129
   128  N2     4.190000  -15.070000   12.880000   302   127   137   138
   129  N2     4.810000  -17.140000   13.620000   302   127   139   140
   130  HC     1.530000  -16.270000   15.690000   294   123
   131  HC     0.940000  -14.700000   15.100000   294   123
   132  HC     2.110000  -13.600000   17.050000   296   124
   133  HC     2.820000  -15.180000   17.470000   296   124
   134  H1     3.070000  -13.750000   14.800000   298   125
   135  H1     4.320000  -13.780000   16.070000   298   125
   136  H      4.170000  -16.360000   15.820000   300   126
   137  H      4.450000  -15.310000   11.930000   303   128
   138  H      3.810000  -14.210000   13.210000   303   128
   139  H      5.030000  -17.440000   12.680000   303   129
   140  H      4.970000  -17.780000   14.420000   303   129
   141  N     -2.430000  -15.510000   16.510000    96   119   142   148
   142  CT    -3.590000  -15.990000   15.760000    97   141   143   145   146
   143  C     -3.610000  -15.560000   14.300000    98   142   144   155
   144  O     -4.270000  -16.210000   13.480000    99   143
   145  H1    -3.620000  -17.080000   15.810000   100   142
   146  CT    -4.770000  -15.360000   16.510000   101   142   147   149   150
   147  CT    -4.230000  -15.110000   17.910000   103   146   148   151   152
   148  CT    -2.780000  -14.720000   17.690000   105   141   147   153   154
   149  HC    -5.620000  -16.050000   16.540000   102   146
   150  HC    -5.060000  -14.410000   16.050000   102   146
   151  HC    -4.280000  -16.030000   18.510000   104   147
   152  HC    -4.780000  -14.300000   18.410000   104   147
   153  H1    -2.170000  -14.990000   18.560000   106   148
   154  H1    -2.690000  -13.650000   17.470000   106   148
   155  N     -2.840000  -14.520000   13.940000   232   143   156   159
   156  CT    -2.810000  -14.090000   12.560000   233   155   157   160   161
   157  C     -2.080000  -15.090000   11.650000   234   156   158   170
   158  O     -2.200000  -14.970000   10.430000   236   157
   159  H     -2.260000  -14.000000   14.610000   235   155
   160  H1    -3.850000  -14.050000   12.200000   237   156
   161  CT    -2.230000  -12.690000   12.400000   238   156   162   166   167
   162  CT    -0.740000  -12.540000   12.650000   240   161   163   168   169
   163  C     -0.270000  -12.410000   14.100000   242   162   164   165
   164  O2    -1.060000  -12.700000   15.030000   243   163
   165  O2     0.930000  -12.070000   14.300000   243   163
   166  HC    -2.450000  -12.360000   11.380000   239   161
   167  HC    -2.770000  -12.010000   13.070000   239   161
   168  HC    -0.210000  -13.390000   12.200000   241   162
   169  HC    -0.410000  -11.650000   12.100000   241   162
   170  N     -1.360000  -16.080000   12.200000    65   157   171   174
   171  CT    -0.730000  -17.060000   11.320000    66   170   172   175   176
   172  C     -1.720000  -17.890000   10.510000    67   171   173   184
   173  O     -1.350000  -18.440000    9.470000    69   172
   174  H     -1.270000  -16.170000   13.210000    68   170
   175  H1    -0.140000  -16.500000   10.590000    70   171
   176  CT     0.240000  -17.980000   12.070000    71   171   177   178   179
   177  OH    -0.470000  -18.720000   13.060000    73   176   180
   178  CT     1.400000  -17.190000   12.650000    75   176   181   182   183
   179  H1     0.660000  -18.700000   11.360000    72   176
   180  HO     0.160000  -19.320000   13.440000    74   177
   181  HC     2.080000  -17.870000   13.170000    76   178
   182  HC     1.950000  -16.690000   11.840000    76   178
   183  HC     1.030000  -16.440000   13.350000    76   178
   184  N     -2.970000  -18.030000   10.990000    27   172   185   188
   185  CT    -3.960000  -18.690000   10.160000    28   184   186   189   190
   186  C     -4.000000  -18.000000    8.790000    29   185   187   203
   187  O     -4.030000  -18.660000    7.740000    31   186
   188  H     -3.210000  -17.670000   11.910000    30   184
   189  H1    -3.670000  -19.740000   10.020000    32   185
   190  CT    -5.310000  -18.610000   10.860000    33   185   191   194   195
   191  CT    -6.490000  -19.180000   10.090000    35   190   192   193   196
   192  CT    -6.290000  -20.640000    9.780000    37   191   197   198   199
   193  CT    -7.790000  -18.940000   10.850000    39   191   200   201   202
   194  HC    -5.230000  -19.140000   11.820000    34   190
   195  HC    -5.530000  -17.560000   11.090000    34   190
   196  HC    -6.580000  -18.650000    9.130000    36   191
   197  HC    -7.150000  -21.020000    9.220000    38   192
   198  HC    -5.400000  -20.790000    9.160000    38   192
   199  HC    -6.180000  -21.210000   10.710000    38   192
   200  HC    -8.630000  -19.340000   10.280000    40   193
   201  HC    -7.750000  -19.440000   11.830000    40   193
   202  HC    -7.940000  -17.870000   10.990000    40   193
   203  N     -4.090000  -16.670000    8.820000   138   186   204   207
   204  CT    -4.270000  -15.900000    7.600000   139   203   205   208   209
   205  C     -2.980000  -15.870000    6.780000   140   204   206   227
   206  O     -3.000000  -15.920000    5.550000   142   205
   207  H     -4.030000  -16.180000    9.700000   141   203
   208  H1    -5.030000  -16.400000    6.980000   143   204
   209  CT    -4.750000  -14.500000    7.920000   144   204   210   219   220
   210  C*    -5.890000  -14.460000    8.900000   146   209   211   212
   211  CW    -5.930000  -13.720000   10.050000   147   210   213   221
   212  CB    -7.140000  -15.170000    8.830000   149   210   214   215
   213  NA    -7.110000  -13.930000   10.710000   150   211   214   222
   214  CN    -7.870000  -14.830000   10.000000   152   212   213   216
   215  CA    -7.700000  -16.100000    7.940000   153   212   217   223
   216  CA    -9.140000  -15.350000   10.260000   155   214   218   224
   217  CA    -8.950000  -16.620000    8.210000   157   215   218   225
   218  CA    -9.660000  -16.230000    9.350000   159   216   217   226
   219  HC    -3.920000  -13.930000    8.350000   145   209
   220  HC    -5.060000  -14.010000    6.990000   145   209
   221  H4    -5.130000  -13.050000   10.380000   148   211
   222  H     -7.360000  -13.490000   11.590000   151   213
   223  HA    -7.170000  -16.400000    7.040000   154   215
   224  HA    -9.690000  -15.060000   11.150000   156   216
   225  HA    -9.400000  -17.340000    7.520000   158   217
   226  HA   -10.650000  -16.660000    9.520000   160   218
   227  N     -1.840000  -15.770000    7.490000    27   205   228   231
   228  CT    -0.560000  -15.770000    6.800000    28   227   229   232   233
   229  C     -0.320000  -17.110000    6.100000    29   228   230   246
   230  O      0.290000  -17.160000    5.020000    31   229
   231  H     -1.890000  -15.690000    8.500000    30   227
   232  H1    -0.580000  -15.000000    6.020000    32   228
   233  CT     0.560000  -15.450000    7.790000    33   228   234   237   238
   234  CT     0.500000  -14.080000    8.440000    35   233   235   236   239
   235  CT     1.520000  -13.990000    9.570000    37   234   240   241   242
   236  CT     0.720000  -12.970000    7.420000    39   234   243   244   245
   237  HC     0.550000  -16.220000    8.570000    34   233
   238  HC     1.520000  -15.540000    7.260000    34   233
   239  HC    -0.490000  -13.930000    8.880000    36   234
   240  HC     1.470000  -13.000000   10.040000    38   235
   241  HC     1.300000  -14.740000   10.330000    38   235
   242  HC     2.520000  -14.160000    9.180000    38   235
   243  HC     0.630000  -12.020000    7.920000    40   236
   244  HC     1.700000  -13.080000    6.950000    40   236
   245  HC    -0.060000  -13.000000    6.650000    40   236
   246  N     -0.750000  -18.200000    6.750000     1   229   247   250
   247  CT    -0.600000  -19.530000    6.170000     2   246   248   251   252
   248  C     -1.490000  -19.730000    4.940000     3   247   249   253
   249  O     -1.020000  -20.230000    3.910000     5   248
   250  H     -1.180000  -18.120000    7.660000     4   246
   251  H1     0.450000  -19.690000    5.880000     6   247
   252  H1    -0.870000  -20.280000    6.920000     6   247
   253  N     -2.750000  -19.300000    5.030000    41   248   254   257
   254  CT    -3.630000  -19.360000    3.880000    42   253   255   258   259
   255  C     -3.070000  -18.500000    2.740000    43   254   256   272
   256  O     -3.050000  -18.930000    1.590000    45   255
   257  H     -3.100000  -18.940000    5.910000    44   253
   258  H1    -3.660000  -20.390000    3.510000    46   254
   259  CT    -5.070000  -18.950000    4.270000    47   254   260   261   263
   260  CT    -5.690000  -20.010000    5.170000    49   259   262   264   265
   261  CT    -5.910000  -18.710000    3.030000    51   259   266   267   268
   262  CT    -6.940000  -19.560000    5.890000    53   260   269   270   271
   263  HC    -5.010000  -18.000000    4.830000    48   259
   264  HC    -5.930000  -20.900000    4.570000    50   260
   265  HC    -4.970000  -20.320000    5.930000    50   260
   266  HC    -6.920000  -18.410000    3.310000    52   261
   267  HC    -5.500000  -17.900000    2.420000    52   261
   268  HC    -5.960000  -19.620000    2.430000    52   261
   269  HC    -7.320000  -20.380000    6.520000    54   262
   270  HC    -6.710000  -18.700000    6.530000    54   262
   271  HC    -7.720000  -19.280000    5.180000    54   262
   272  N     -2.580000  -17.310000    3.080000     1   255   273   276
   273  CT    -1.980000  -16.440000    2.080000     2   272   274   277   278
   274  C     -0.800000  -17.110000    1.390000     3   273   275   279
   275  O     -0.650000  -17.020000    0.180000     5   274
   276  H     -2.630000  -16.990000    4.040000     4   272
   277  H1    -2.730000  -16.170000    1.320000     6   273
   278  H1    -1.620000  -15.520000    2.560000     6   273
   279  N      0.070000  -17.770000    2.170000    65   274   280   283
   280  CT     1.230000  -18.430000    1.600000    66   279   281   284   285
   281  C      0.770000  -19.450000    0.560000    67   280   282   293
   282  O      1.320000  -19.540000   -0.540000    69   281
   283  H     -0.040000  -17.790000    3.180000    68   279
   284  H1     1.850000  -17.680000    1.100000    70   280
   285  CT     2.070000  -19.120000    2.690000    71   280   286   287   288
   286  OH     2.520000  -18.180000    3.670000    73   285   289
   287  CT     3.310000  -19.770000    2.110000    75   285   290   291   292
   288  H1     1.460000  -19.880000    3.190000    72   285
   289  HO     3.020000  -18.650000    4.340000    74   286
   290  HC     3.860000  -20.250000    2.920000    76   287
   291  HC     3.030000  -20.540000    1.380000    76   287
   292  HC     3.940000  -19.010000    1.620000    76   287
   293  N     -0.200000  -20.280000    0.950000    27   281   294   297
   294  CT    -0.670000  -21.340000    0.060000    28   293   295   298   299
   295  C     -1.260000  -20.760000   -1.220000    29   294   296   312
   296  O     -0.970000  -21.250000   -2.320000    31   295
   297  H     -0.620000  -20.170000    1.870000    30   293
   298  H1     0.190000  -21.950000   -0.250000    32   294
   299  CT    -1.690000  -22.200000    0.800000    33   294   300   303   304
   300  CT    -1.130000  -23.100000    1.910000    35   299   301   302   305
   301  CT    -2.250000  -23.820000    2.630000    37   300   306   307   308
   302  CT    -0.140000  -24.120000    1.370000    39   300   309   310   311
   303  HC    -2.450000  -21.540000    1.240000    34   299
   304  HC    -2.190000  -22.840000    0.070000    34   299
   305  HC    -0.600000  -22.480000    2.640000    36   300
   306  HC    -1.840000  -24.450000    3.420000    38   301
   307  HC    -2.930000  -23.090000    3.080000    38   301
   308  HC    -2.810000  -24.440000    1.920000    38   301
   309  HC     0.240000  -24.740000    2.190000    40   302
   310  HC    -0.630000  -24.760000    0.630000    40   302
   311  HC     0.720000  -23.620000    0.910000    40   302
   312  N     -2.080000  -19.720000   -1.090000    27   295   313   316
   313  CT    -2.700000  -19.140000   -2.280000    28   312   314   317   318
   314  C     -1.660000  -18.490000   -3.200000    29   313   315   331
   315  O     -1.750000  -18.590000   -4.420000    31   314
   316  H     -2.280000  -19.340000   -0.170000    30   312
   317  H1    -3.140000  -19.950000   -2.870000    32   313
   318  CT    -3.800000  -18.150000   -1.890000    33   313   319   322   323
   319  CT    -5.020000  -18.760000   -1.190000    35   318   320   321   324
   320  CT    -5.990000  -17.690000   -0.710000    37   319   325   326   327
   321  CT    -5.740000  -19.790000   -2.080000    39   319   328   329   330
   322  HC    -3.360000  -17.390000   -1.230000    34   318
   323  HC    -4.150000  -17.640000   -2.800000    34   318
   324  HC    -4.670000  -19.300000   -0.300000    36   319
   325  HC    -6.840000  -18.160000   -0.210000    38   320
   326  HC    -5.480000  -17.030000    0.000000    38   320
   327  HC    -6.350000  -17.100000   -1.560000    38   320
   328  HC    -6.600000  -20.200000   -1.540000    40   321
   329  HC    -6.080000  -19.310000   -3.000000    40   321
   330  HC    -5.070000  -20.620000   -2.320000    40   321
   331  N     -0.690000  -17.770000   -2.620000   258   314   332   335
   332  CT     0.360000  -17.170000   -3.430000   259   331   333   336   337
   333  C      1.180000  -18.240000   -4.140000   260   332   334   348
   334  O      1.550000  -18.060000   -5.300000   262   333
   335  H     -0.680000  -17.640000   -1.610000   261   331
   336  H1    -0.110000  -16.550000   -4.210000   263   332
   337  CT     1.300000  -16.290000   -2.600000   264   332   338   341   342
   338  CT     0.640000  -15.060000   -2.050000   266   337   339   343   344
   339  S      0.030000  -13.930000   -3.340000   268   338   340
   340  CT    -0.490000  -12.600000   -2.260000   269   339   345   346   347
   341  HC     1.700000  -16.880000   -1.760000   265   337
   342  HC     2.140000  -15.970000   -3.230000   265   337
   343  H1    -0.210000  -15.350000   -1.420000   267   338
   344  H1     1.370000  -14.540000   -1.420000   267   338
   345  H1    -0.900000  -11.790000   -2.860000   270   340
   346  H1    -1.250000  -12.960000   -1.560000   270   340
   347  H1     0.370000  -12.230000   -1.690000   270   340
   348  N      1.490000  -19.350000   -3.440000    27   333   349   352
   349  CT     2.260000  -20.410000   -4.080000    28   348   350   353   354
   350  C      1.470000  -21.050000   -5.220000    29   349   351   367
   351  O      2.040000  -21.320000   -6.280000    31   350
   352  H      1.200000  -19.440000   -2.470000    30   348
   353  H1     3.160000  -19.980000   -4.520000    32   349
   354  CT     2.630000  -21.490000   -3.060000    33   349   355   358   359
   355  CT     3.730000  -21.130000   -2.070000    35   354   356   357   360
   356  CT     3.770000  -22.160000   -0.960000    37   355   361   362   363
   357  CT     5.070000  -21.040000   -2.780000    39   355   364   365   366
   358  HC     1.720000  -21.750000   -2.500000    34   354
   359  HC     2.940000  -22.390000   -3.600000    34   354
   360  HC     3.520000  -20.150000   -1.630000    36   355
   361  HC     4.560000  -21.900000   -0.240000    38   356
   362  HC     2.810000  -22.170000   -0.440000    38   356
   363  HC     3.970000  -23.150000   -1.380000    38   356
   364  HC     5.850000  -20.780000   -2.060000    40   357
   365  HC     5.320000  -22.010000   -3.240000    40   357
   366  HC     5.050000  -20.270000   -3.550000    40   357
   367  N      0.180000  -21.330000   -5.010000    41   350   368   371
   368  CT    -0.620000  -21.960000   -6.040000    42   367   369   372   373
   369  C     -0.660000  -21.020000   -7.260000    43   368   370   386
   370  O     -0.520000  -21.470000   -8.390000    45   369
   371  H     -0.240000  -21.110000   -4.110000    44   367
   372  H1    -0.140000  -22.900000   -6.350000    46   368
   373  CT    -2.030000  -22.270000   -5.520000    47   368   374   375   377
   374  CT    -1.970000  -23.380000   -4.470000    49   373   376   378   379
   375  CT    -2.960000  -22.650000   -6.660000    51   373   380   381   382
   376  CT    -3.260000  -23.540000   -3.710000    53   374   383   384   385
   377  HC    -2.430000  -21.360000   -5.050000    48   373
   378  HC    -1.730000  -24.330000   -4.960000    50   374
   379  HC    -1.170000  -23.190000   -3.750000    50   374
   380  HC    -3.970000  -22.860000   -6.290000    52   375
   381  HC    -3.060000  -21.830000   -7.380000    52   375
   382  HC    -2.570000  -23.540000   -7.180000    52   375
   383  HC    -3.150000  -24.340000   -2.970000    54   376
   384  HC    -3.500000  -22.610000   -3.190000    54   376
   385  HC    -4.080000  -23.810000   -4.380000    54   376
   386  N     -0.850000  -19.730000   -7.030000     1   369   387   390
   387  CT    -0.900000  -18.790000   -8.130000     2   386   388   391   392
   388  C      0.420000  -18.730000   -8.890000     3   387   389   393
   389  O      0.430000  -18.720000  -10.120000     5   388
   390  H     -0.970000  -19.390000   -6.080000     4   386
   391  H1    -1.700000  -19.080000   -8.830000     6   387
   392  H1    -1.130000  -17.790000   -7.740000     6   387
   393  N      1.540000  -18.690000   -8.150000    65   388   394   397
   394  CT     2.880000  -18.680000   -8.750000    66   393   395   398   399
   395  C      3.070000  -19.900000   -9.640000    67   394   396   407
   396  O      3.490000  -19.780000  -10.800000    69   395
   397  H      1.480000  -18.630000   -7.130000    68   393
   398  H1     2.970000  -17.780000   -9.370000    70   394
   399  CT     3.980000  -18.650000   -7.690000    71   394   400   401   402
   400  OH     3.750000  -17.530000   -6.830000    73   399   403
   401  CT     5.350000  -18.520000   -8.310000    75   399   404   405   406
   402  H1     3.940000  -19.570000   -7.090000    72   399
   403  HO     4.420000  -17.480000   -6.160000    74   400
   404  HC     6.110000  -18.490000   -7.520000    76   401
   405  HC     5.560000  -19.370000   -8.960000    76   401
   406  HC     5.410000  -17.590000   -8.900000    76   401
   407  N      2.730000  -21.080000   -9.120000   107   395   408   411
   408  CT     2.920000  -22.300000   -9.890000   108   407   409   412   413
   409  C      1.990000  -22.360000  -11.110000   109   408   410   427
   410  O      2.390000  -22.810000  -12.180000   111   409
   411  H      2.350000  -21.130000   -8.180000   110   407
   412  H1     3.950000  -22.310000  -10.280000   112   408
   413  CT     2.750000  -23.500000   -8.970000   113   408   414   420   421
   414  CA     4.030000  -23.850000   -8.260000   115   413   415   416
   415  CA     4.990000  -24.630000   -8.880000   116   414   417   422
   416  CA     4.250000  -23.430000   -6.960000   116   414   418   423
   417  CA     6.170000  -24.960000   -8.220000   118   415   419   424
   418  CA     5.430000  -23.750000   -6.300000   118   416   419   425
   419  CA     6.390000  -24.520000   -6.930000   120   417   418   426
   420  HC     1.950000  -23.300000   -8.240000   114   413
   421  HC     2.440000  -24.370000   -9.560000   114   413
   422  HA     4.830000  -24.980000   -9.900000   117   415
   423  HA     3.520000  -22.890000   -6.410000   117   416
   424  HA     6.920000  -25.570000   -8.720000   119   417
   425  HA     5.600000  -23.400000   -5.280000   119   418
   426  HA     7.310000  -24.780000   -6.410000   121   419
   427  N      0.760000  -21.900000  -10.950000   122   409   428   431
   428  CT    -0.140000  -21.830000  -12.090000   123   427   429   432   433
   429  C      0.450000  -20.980000  -13.220000   124   428   430   448
   430  O      0.480000  -21.400000  -14.380000   126   429
   431  H      0.440000  -21.580000  -10.040000   125   427
   432  H1    -0.270000  -22.850000  -12.480000   127   428
   433  CT    -1.500000  -21.310000  -11.650000   128   428   434   441   442
   434  CA    -2.490000  -21.210000  -12.780000   130   433   435   436
   435  CA    -3.040000  -22.340000  -13.340000   131   434   437   443
   436  CA    -2.820000  -19.990000  -13.330000   131   434   438   444
   437  CA    -3.930000  -22.260000  -14.410000   133   435   439   445
   438  CA    -3.730000  -19.880000  -14.380000   133   436   439   446
   439  C     -4.270000  -21.020000  -14.920000   135   437   438   440
   440  OH    -5.160000  -20.910000  -15.950000   136   439   447
   441  HC    -1.910000  -21.980000  -10.880000   129   433
   442  HC    -1.380000  -20.320000  -11.200000   129   433
   443  HA    -2.770000  -23.320000  -12.930000   132   435
   444  HA    -2.380000  -19.090000  -12.910000   132   436
   445  HA    -4.350000  -23.170000  -14.830000   134   437
   446  HA    -4.000000  -18.910000  -14.780000   134   438
   447  HO    -5.490000  -21.770000  -16.200000   137   440
   448  N      0.890000  -19.760000  -12.900000   107   429   449   452
   449  CT     1.450000  -18.900000  -13.910000   108   448   450   453   454
   450  C      2.730000  -19.500000  -14.490000   109   449   451   468
   451  O      2.980000  -19.370000  -15.690000   111   450
   452  H      0.840000  -19.430000  -11.940000   110   448
   453  H1     0.740000  -18.820000  -14.740000   112   449
   454  CT     1.710000  -17.500000  -13.360000   113   449   455   461   462
   455  CA     0.510000  -16.740000  -12.860000   115   454   456   457
   456  CA    -0.770000  -16.950000  -13.360000   116   455   458   463
   457  CA     0.690000  -15.780000  -11.870000   116   455   459   464
   458  CA    -1.840000  -16.220000  -12.850000   118   456   460   465
   459  CA    -0.380000  -15.050000  -11.390000   118   457   460   466
   460  CA    -1.640000  -15.280000  -11.880000   120   458   459   467
   461  HC     2.430000  -17.590000  -12.530000   114   454
   462  HC     2.180000  -16.900000  -14.150000   114   454
   463  HA    -0.950000  -17.670000  -14.150000   117   456
   464  HA     1.690000  -15.590000  -11.470000   117   457
   465  HA    -2.840000  -16.390000  -13.230000   119   458
   466  HA    -0.230000  -14.290000  -10.630000   119   459
   467  HA    -2.480000  -14.710000  -11.490000   121   460
   468  N      3.560000  -20.150000  -13.660000    27   450   469   472
   469  CT     4.810000  -20.750000  -14.130000    28   468   470   473   474
   470  C      4.510000  -21.830000  -15.170000    29   469   471   487
   471  O      5.130000  -21.860000  -16.240000    31   470
   472  H      3.340000  -20.200000  -12.670000    30   468
   473  H1     5.400000  -19.970000  -14.610000    32   469
   474  CT     5.570000  -21.310000  -12.930000    33   469   475   478   479
   475  CT     7.000000  -21.780000  -13.200000    35   474   476   477   480
   476  CT     7.900000  -20.590000  -13.500000    37   475   481   482   483
   477  CT     7.520000  -22.560000  -12.010000    39   475   484   485   486
   478  HC     5.610000  -20.540000  -12.150000    34   474
   479  HC     5.000000  -22.160000  -12.530000    34   474
   480  HC     7.000000  -22.450000  -14.070000    36   475
   481  HC     8.920000  -20.940000  -13.690000    38   476
   482  HC     7.550000  -20.070000  -14.390000    38   476
   483  HC     7.910000  -19.900000  -12.650000    38   476
   484  HC     8.550000  -22.890000  -12.210000    40   477
   485  HC     7.510000  -21.930000  -11.110000    40   477
   486  HC     6.890000  -23.440000  -11.840000    40   477
   487  N      3.570000  -22.730000  -14.850000    15   470   488   491
   488  CT     3.230000  -23.830000  -15.730000    16   487   489   492   493
   489  C      2.600000  -23.310000  -17.020000    17   488   490   503
   490  O      2.920000  -23.790000  -18.110000    19   489
   491  H      3.100000  -22.650000  -13.950000    18   487
   492  H1     4.170000  -24.330000  -16.020000    20   488
   493  CT     2.350000  -24.880000  -15.020000    21   488   494   495   496
   494  CT     1.870000  -25.930000  -16.010000    23   493   497   498   499
   495  CT     3.080000  -25.540000  -13.860000    25   493   500   501   502
   496  HC     1.460000  -24.370000  -14.620000    22   493
   497  HC     1.250000  -26.670000  -15.490000    24   494
   498  HC     1.260000  -25.480000  -16.800000    24   494
   499  HC     2.730000  -26.440000  -16.460000    24   494
   500  HC     2.430000  -26.280000  -13.380000    26   495
   501  HC     3.980000  -26.040000  -14.230000    26   495
   502  HC     3.380000  -24.800000  -13.120000    26   495
   503  N      1.700000  -22.340000  -16.900000   287   489   504   507
   504  CT     1.080000  -21.740000  -18.080000   288   503   505   508   509
   505  C      2.120000  -21.030000  -18.940000   289   504   506   527
   506  O      2.010000  -21.010000  -20.170000   291   505
   507  H      1.460000  -22.000000  -15.970000   290   503
   508  H1     0.690000  -22.530000  -18.720000   292   504
   509  CT    -0.030000  -20.770000  -17.650000   293   504   510   516   517
   510  CT    -1.260000  -21.450000  -17.060000   295   509   511   518   519
   511  CT    -1.880000  -22.430000  -18.030000   297   510   512   520   521
   512  N2    -2.370000  -21.760000  -19.230000   299   511   513   522
   513  CA    -3.230000  -22.300000  -20.080000   301   512   514   515
   514  N2    -3.710000  -23.510000  -19.870000   302   513   523   524
   515  N2    -3.620000  -21.610000  -21.140000   302   513   525   526
   516  HC     0.370000  -20.070000  -16.900000   294   509
   517  HC    -0.330000  -20.170000  -18.520000   294   509
   518  HC    -0.990000  -22.000000  -16.160000   296   510
   519  HC    -2.000000  -20.680000  -16.790000   296   510
   520  H1    -1.160000  -23.210000  -18.300000   298   511
   521  H1    -2.710000  -22.920000  -17.510000   298   511
   522  H     -2.020000  -20.830000  -19.420000   300   512
   523  H     -4.350000  -23.920000  -20.520000   303   514
   524  H     -3.390000  -24.030000  -19.070000   303   514
   525  H     -4.260000  -22.010000  -21.800000   303   515
   526  H     -3.240000  -20.690000  -21.300000   303   515
   527  N      3.130000  -20.430000  -18.310000     1   505   528   531
   528  CT     4.180000  -19.720000  -19.030000     2   527   529   532   533
   529  C      5.090000  -20.640000  -19.840000     3   528   530   534
   530  O      5.670000  -20.200000  -20.820000     5   529
   531  H      3.170000  -20.430000  -17.300000     4   527
   532  H1     3.720000  -18.990000  -19.710000     6   528
   533  H1     4.800000  -19.170000  -18.310000     6   528
   534  N      5.250000  -21.900000  -19.400000   138   529   535   538
   535  CT     6.140000  -22.810000  -20.100000   139   534   536   539   540
   536  C      5.710000  -23.030000  -21.550000   140   535   537   558
   537  O      6.550000  -23.340000  -22.390000   142   536
   538  H      4.780000  -22.220000  -18.560000   141   534
   539  H1     7.130000  -22.350000  -20.160000   143   535
   540  CT     6.260000  -24.150000  -19.350000   144   535   541   550   551
   541  C*     7.080000  -24.080000  -18.100000   146   540   542   543
   542  CW     8.030000  -23.150000  -17.760000   147   541   544   552
   543  CB     7.010000  -25.000000  -16.990000   149   541   545   546
   544  NA     8.530000  -23.420000  -16.520000   150   542   545   553
   545  CN     7.940000  -24.550000  -16.020000   152   543   544   547
   546  CA     6.270000  -26.150000  -16.730000   153   543   548   554
   547  CA     8.130000  -25.220000  -14.810000   155   545   549   555
   548  CA     6.450000  -26.800000  -15.520000   157   546   549   556
   549  CA     7.370000  -26.340000  -14.590000   159   547   548   557
   550  HC     5.260000  -24.510000  -19.100000   145   540
   551  HC     6.730000  -24.890000  -20.010000   145   540
   552  H4     8.330000  -22.310000  -18.380000   148   542
   553  H      9.230000  -22.870000  -16.050000   151   544
   554  HA     5.560000  -26.510000  -17.460000   154   546
   555  HA     8.850000  -24.860000  -14.080000   156   547
   556  HA     5.870000  -27.690000  -15.300000   158   548
   557  HA     7.490000  -26.890000  -13.650000   160   549
   558  N      4.400000  -22.890000  -21.840000     1   536   559   562
   559  CT     3.910000  -23.090000  -23.190000     2   558   560   563   564
   560  C      3.800000  -21.810000  -24.010000     3   559   561   565
   561  O      3.180000  -21.810000  -25.070000     5   560
   562  H      3.750000  -22.630000  -21.110000     4   558
   563  H1     4.560000  -23.780000  -23.730000     6   559
   564  H1     2.920000  -23.550000  -23.140000     6   559
   565  N      4.370000  -20.710000  -23.510000    15   560   566   569
   566  CT     4.270000  -19.430000  -24.190000    16   565   567   570   571
   567  C      5.560000  -19.170000  -24.970000    17   566   568   581
   568  O      6.660000  -19.350000  -24.450000    19   567
   569  H      4.900000  -20.750000  -22.640000    18   565
   570  H1     3.440000  -19.440000  -24.900000    20   566
   571  CT     3.980000  -18.320000  -23.170000    21   566   572   573   574
   572  CT     4.040000  -16.940000  -23.790000    23   571   575   576   577
   573  CT     2.630000  -18.550000  -22.500000    25   571   578   579   580
   574  HC     4.750000  -18.350000  -22.390000    22   571
   575  HC     3.830000  -16.180000  -23.020000    24   572
   576  HC     5.030000  -16.730000  -24.200000    24   572
   577  HC     3.300000  -16.850000  -24.590000    24   572
   578  HC     2.450000  -17.760000  -21.770000    26   573
   579  HC     1.830000  -18.540000  -23.250000    26   573
   580  HC     2.630000  -19.510000  -21.980000    26   573
   581  N      5.420000  -18.740000  -26.240000    65   567   582   585
   582  CT     6.590000  -18.530000  -27.090000    66   581   583   586   587
   583  C      6.720000  -17.070000  -27.540000    67   582   584   595
   584  O      7.830000  -16.600000  -27.780000    69   583
   585  H      4.510000  -18.600000  -26.640000    68   581
   586  H1     7.510000  -18.740000  -26.530000    70   582
   587  CT     6.610000  -19.450000  -28.310000    71   582   588   589   590
   588  OH     5.470000  -19.200000  -29.140000    73   587   591
   589  CT     6.620000  -20.920000  -27.950000    75   587   592   593   594
   590  H1     7.510000  -19.230000  -28.900000    72   587
   591  HO     5.510000  -19.780000  -29.900000    74   588
   592  HC     6.630000  -21.530000  -28.860000    76   589
   593  HC     7.510000  -21.140000  -27.360000    76   589
   594  HC     5.730000  -21.180000  -27.370000    76   589
   595  N      5.600000  -16.350000  -27.670000   210   583   596   599
   596  CT     5.640000  -14.990000  -28.150000   211   595   597   600   601
   597  C      6.570000  -14.170000  -27.260000   212   596   598   607
   598  O      6.460000  -14.240000  -26.020000   214   597
   599  H      4.700000  -16.740000  -27.470000   213   595
   600  H1     6.020000  -14.980000  -29.180000   215   596
   601  CT     4.240000  -14.370000  -28.150000   216   596   602   605   606
   602  C      4.190000  -12.960000  -28.690000   218   601   603   604
   603  O2     4.010000  -12.810000  -29.910000   219   602
   604  O2     4.330000  -12.020000  -27.880000   219   602
   605  HC     3.580000  -15.010000  -28.760000   217   601
   606  HC     3.850000  -14.380000  -27.130000   217   601
   607  N      7.470000  -13.370000  -27.850000   271   597   608   611
   608  CT     8.460000  -12.650000  -27.070000   272   607   609   612   613
   609  C      7.800000  -11.650000  -26.110000   273   608   610   629
   610  O      8.240000  -11.500000  -24.970000   275   609
   611  H      7.430000  -13.250000  -28.850000   274   607
   612  H1     8.990000  -13.360000  -26.430000   276   608
   613  CT     9.470000  -11.960000  -28.000000   277   608   614   618   619
   614  CT    10.340000  -12.940000  -28.770000   279   613   615   620   621
   615  CT    11.320000  -12.200000  -29.680000   281   614   616   622   623
   616  CT    12.200000  -13.150000  -30.460000   283   615   617   624   625
   617  N3    13.140000  -12.390000  -31.330000   285   616   626   627   628
   618  HC     8.920000  -11.320000  -28.710000   278   613
   619  HC    10.120000  -11.310000  -27.390000   278   613
   620  HC    10.900000  -13.560000  -28.060000   280   614
   621  HC     9.710000  -13.590000  -29.390000   280   614
   622  HC    10.750000  -11.570000  -30.380000   282   615
   623  HC    11.950000  -11.550000  -29.060000   282   615
   624  HP    12.760000  -13.780000  -29.750000   284   616
   625  HP    11.560000  -13.800000  -31.070000   284   616
   626  H     13.730000  -13.020000  -31.860000   286   617
   627  H     12.620000  -11.800000  -31.970000   286   617
   628  H     13.720000  -11.780000  -30.760000   286   617
   629  N      6.730000  -10.970000  -26.540000   210   609   630   633
   630  CT     6.020000  -10.040000  -25.660000   211   629   631   634   635
   631  C      5.360000  -10.810000  -24.530000   212   630   632   641
   632  O      5.450000  -10.410000  -23.360000   214   631
   633  H      6.330000  -11.080000  -27.470000   213   629
   634  H1     6.760000   -9.350000  -25.220000   215   630
   635  CT     5.020000   -9.190000  -26.440000   216   630   636   639   640
   636  C      5.740000   -8.520000  -27.610000   218   635   637   638
   637  O2     6.630000   -7.690000  -27.340000   219   636
   638  O2     5.450000   -8.870000  -28.790000   219   636
   639  HC     4.200000   -9.810000  -26.810000   217   635
   640  HC     4.600000   -8.430000  -25.770000   217   635
   641  N      4.630000  -11.870000  -24.870000     7   631   642   645
   642  CT     3.910000  -12.600000  -23.840000     8   641   643   646   647
   643  C      4.860000  -13.140000  -22.780000     9   642   644   651
   644  O      4.550000  -13.170000  -21.580000    11   643
   645  H      4.550000  -12.090000  -25.870000    10   641
   646  H1     3.240000  -11.890000  -23.340000    12   642
   647  CT     3.060000  -13.680000  -24.460000    13   642   648   649   650
   648  HC     2.520000  -14.220000  -23.680000    14   647
   649  HC     2.340000  -13.210000  -25.140000    14   647
   650  HC     3.700000  -14.380000  -25.000000    14   647
   651  N      6.050000  -13.570000  -23.200000   287   643   652   655
   652  CT     7.040000  -14.090000  -22.270000   288   651   653   656   657
   653  C      7.470000  -13.010000  -21.290000   289   652   654   675
   654  O      7.750000  -13.330000  -20.140000   291   653
   655  H      6.250000  -13.510000  -24.200000   290   651
   656  H1     6.570000  -14.870000  -21.660000   292   652
   657  CT     8.210000  -14.690000  -23.020000   293   652   658   664   665
   658  CT     7.860000  -16.020000  -23.670000   295   657   659   666   667
   659  CT     9.050000  -16.810000  -24.180000   297   658   660   668   669
   660  N2     9.870000  -17.270000  -23.070000   299   659   661   670
   661  CA     9.710000  -18.420000  -22.410000   301   660   662   663
   662  N2     8.730000  -19.250000  -22.720000   302   661   671   672
   663  N2    10.540000  -18.730000  -21.430000   302   661   673   674
   664  HC     8.550000  -13.990000  -23.790000   294   657
   665  HC     9.030000  -14.840000  -22.310000   294   657
   666  HC     7.320000  -16.640000  -22.940000   296   658
   667  HC     7.190000  -15.860000  -24.510000   296   658
   668  H1     8.690000  -17.660000  -24.780000   298   659
   669  H1     9.650000  -16.170000  -24.850000   298   659
   670  H     10.620000  -16.660000  -22.790000   300   660
   671  H      8.570000  -20.100000  -22.220000   303   662
   672  H      8.070000  -19.020000  -23.460000   303   662
   673  H     10.420000  -19.590000  -20.930000   303   663
   674  H     11.280000  -18.090000  -21.190000   303   663
   675  N      7.570000  -11.750000  -21.760000   232   653   676   679
   676  CT     7.910000  -10.650000  -20.860000   233   675   677   680   681
   677  C      6.820000  -10.470000  -19.790000   234   676   678   690
   678  O      7.140000  -10.320000  -18.620000   236   677
   679  H      7.400000  -11.530000  -22.740000   235   675
   680  H1     8.850000  -10.890000  -20.350000   237   676
   681  CT     8.120000   -9.350000  -21.630000   238   676   682   686   687
   682  CT     8.400000   -8.140000  -20.760000   240   681   683   688   689
   683  C      9.780000   -8.120000  -20.130000   242   682   684   685
   684  O2    10.590000   -9.010000  -20.480000   243   683
   685  O2    10.030000   -7.220000  -19.290000   243   683
   686  HC     8.940000   -9.480000  -22.350000   239   681
   687  HC     7.220000   -9.130000  -22.210000   239   681
   688  HC     8.280000   -7.240000  -21.380000   241   682
   689  HC     7.640000   -8.070000  -19.970000   241   682
   690  N      5.540000  -10.450000  -20.210000   122   677   691   694
   691  CT     4.490000  -10.310000  -19.220000   123   690   692   695   696
   692  C      4.510000  -11.480000  -18.240000   124   691   693   711
   693  O      4.290000  -11.290000  -17.050000   126   692
   694  H      5.340000  -10.500000  -21.210000   125   690
   695  H1     4.670000   -9.390000  -18.650000   127   691
   696  CT     3.130000  -10.210000  -19.890000   128   691   697   704   705
   697  CA     2.890000   -8.920000  -20.620000   130   696   698   699
   698  CA     2.550000   -7.770000  -19.930000   131   697   700   706
   699  CA     2.980000   -8.840000  -22.000000   131   697   701   707
   700  CA     2.280000   -6.590000  -20.590000   133   698   702   708
   701  CA     2.710000   -7.660000  -22.680000   133   699   702   709
   702  C      2.370000   -6.530000  -21.970000   135   700   701   703
   703  OH     2.100000   -5.370000  -22.640000   136   702   710
   704  HC     3.010000  -11.050000  -20.590000   129   696
   705  HC     2.350000  -10.310000  -19.120000   129   696
   706  HA     2.510000   -7.800000  -18.840000   132   698
   707  HA     3.270000   -9.710000  -22.590000   132   699
   708  HA     2.030000   -5.700000  -20.020000   134   700
   709  HA     2.790000   -7.630000  -23.770000   134   701
   710  HO     1.910000   -4.670000  -22.030000   137   703
   711  N      4.740000  -12.700000  -18.730000   122   692   712   715
   712  CT     4.770000  -13.840000  -17.830000   123   711   713   716   717
   713  C      5.890000  -13.690000  -16.820000   124   712   714   732
   714  O      5.700000  -13.990000  -15.640000   126   713
   715  H      4.890000  -12.810000  -19.730000   125   711
   716  H1     3.830000  -13.840000  -17.260000   127   712
   717  CT     4.850000  -15.180000  -18.580000   128   712   718   725   726
   718  CA     3.510000  -15.810000  -18.850000   130   717   719   720
   719  CA     2.750000  -15.490000  -19.950000   131   718   721   727
   720  CA     2.960000  -16.710000  -17.940000   131   718   722   728
   721  CA     1.510000  -16.060000  -20.180000   133   719   723   729
   722  CA     1.710000  -17.270000  -18.140000   133   720   723   730
   723  C      0.970000  -16.940000  -19.250000   135   721   722   724
   724  OH    -0.260000  -17.510000  -19.430000   136   723   731
   725  HC     5.370000  -15.030000  -19.530000   129   717
   726  HC     5.450000  -15.890000  -17.990000   129   717
   727  HA     3.140000  -14.780000  -20.670000   132   719
   728  HA     3.530000  -16.980000  -17.050000   132   720
   729  HA     0.950000  -15.790000  -21.070000   134   721
   730  HA     1.310000  -17.970000  -17.410000   134   722
   731  HO    -0.630000  -17.170000  -20.240000   137   724
   732  N      7.080000  -13.280000  -17.290000     7   713   733   736
   733  CT     8.220000  -13.190000  -16.400000     8   732   734   737   738
   734  C      7.960000  -12.180000  -15.290000     9   733   735   742
   735  O      8.240000  -12.450000  -14.120000    11   734
   736  H      7.200000  -13.030000  -18.270000    10   732
   737  H1     8.370000  -14.170000  -15.930000    12   733
   738  CT     9.460000  -12.860000  -17.170000    13   733   739   740   741
   739  HC    10.320000  -12.790000  -16.490000    14   738
   740  HC     9.660000  -13.640000  -17.920000    14   738
   741  HC     9.340000  -11.900000  -17.690000    14   738
   742  N      7.440000  -11.000000  -15.660000    15   734   743   746
   743  CT     7.170000   -9.960000  -14.690000    16   742   744   747   748
   744  C      6.120000  -10.460000  -13.710000    17   743   745   758
   745  O      6.240000  -10.290000  -12.490000    19   744
   746  H      7.260000  -10.810000  -16.650000    18   742
   747  H1     8.090000   -9.750000  -14.130000    20   743
   748  CT     6.710000   -8.670000  -15.380000    21   743   749   750   751
   749  CT     6.130000   -7.660000  -14.410000    23   748   752   753   754
   750  CT     7.820000   -8.050000  -16.210000    25   748   755   756   757
   751  HC     5.900000   -8.940000  -16.070000    22   748
   752  HC     5.820000   -6.760000  -14.960000    24   749
   753  HC     5.240000   -8.060000  -13.910000    24   749
   754  HC     6.880000   -7.380000  -13.670000    24   749
   755  HC     7.460000   -7.140000  -16.700000    26   750
   756  HC     8.680000   -7.800000  -15.580000    26   750
   757  HC     8.160000   -8.740000  -16.990000    26   750
   758  N      5.090000  -11.110000  -14.250000    65   744   759   762
   759  CT     3.900000  -11.400000  -13.480000    66   758   760   763   764
   760  C      4.110000  -12.600000  -12.540000    67   759   761   772
   761  O      3.610000  -12.560000  -11.420000    69   760
   762  H      5.080000  -11.280000  -15.250000    68   758
   763  H1     3.690000  -10.530000  -12.850000    70   759
   764  CT     2.680000  -11.600000  -14.380000    71   759   765   766   767
   765  OH     2.530000  -10.440000  -15.210000    73   764   768
   766  CT     1.400000  -11.820000  -13.600000    75   764   769   770   771
   767  H1     2.860000  -12.470000  -15.030000    72   764
   768  HO     1.820000  -10.570000  -15.830000    74   765
   769  HC     0.560000  -11.940000  -14.300000    76   766
   770  HC     1.480000  -12.720000  -12.990000    76   766
   771  HC     1.210000  -10.950000  -12.960000    76   766
   772  N      4.850000  -13.620000  -12.970000    41   760   773   776
   773  CT     5.160000  -14.760000  -12.100000    42   772   774   777   778
   774  C      5.830000  -14.280000  -10.820000    43   773   775   791
   775  O      5.580000  -14.830000   -9.730000    45   774
   776  H      5.230000  -13.600000  -13.920000    44   772
   777  H1     4.220000  -15.250000  -11.810000    46   773
   778  CT     6.030000  -15.780000  -12.850000    47   773   779   780   782
   779  CT     5.240000  -16.510000  -13.940000    49   778   781   783   784
   780  CT     6.680000  -16.780000  -11.900000    51   778   785   786   787
   781  CT     6.090000  -17.170000  -15.010000    53   779   788   789   790
   782  HC     6.840000  -15.220000  -13.340000    48   778
   783  HC     4.620000  -17.280000  -13.470000    50   779
   784  HC     4.550000  -15.820000  -14.440000    50   779
   785  HC     7.300000  -17.490000  -12.460000    52   780
   786  HC     7.350000  -16.280000  -11.190000    52   780
   787  HC     5.910000  -17.340000  -11.350000    52   780
   788  HC     5.440000  -17.660000  -15.740000    54   781
   789  HC     6.700000  -16.420000  -15.520000    54   781
   790  HC     6.750000  -17.920000  -14.570000    54   781
   791  N      6.680000  -13.250000  -10.960000    27   774   792   795
   792  CT     7.460000  -12.770000   -9.820000    28   791   793   796   797
   793  C      6.590000  -12.070000   -8.790000    29   792   794   810
   794  O      7.010000  -11.940000   -7.650000    31   793
   795  H      6.800000  -12.810000  -11.870000    30   791
   796  H1     7.900000  -13.630000   -9.310000    32   792
   797  CT     8.550000  -11.830000  -10.300000    33   792   798   801   802
   798  CT     9.720000  -12.460000  -11.050000    35   797   799   800   803
   799  CT    10.660000  -11.370000  -11.530000    37   798   804   805   806
   800  CT    10.470000  -13.440000  -10.180000    39   798   807   808   809
   801  HC     8.100000  -11.070000  -10.950000    34   797
   802  HC     8.960000  -11.300000   -9.430000    34   797
   803  HC     9.340000  -13.010000  -11.920000    36   798
   804  HC    11.500000  -11.810000  -12.080000    38   799
   805  HC    10.120000  -10.700000  -12.210000    38   799
   806  HC    11.040000  -10.790000  -10.680000    38   799
   807  HC    11.300000  -13.870000  -10.750000    40   800
   808  HC    10.870000  -12.930000   -9.300000    40   800
   809  HC     9.820000  -14.260000   -9.870000    40   800
   810  N      5.380000  -11.640000   -9.150000    15   793   811   814
   811  CT     4.540000  -10.890000   -8.230000    16   810   812   815   816
   812  C      4.040000  -11.810000   -7.110000    17   811   813   826
   813  O      4.420000  -11.620000   -5.950000    19   812
   814  H      5.050000  -11.820000  -10.090000    18   810
   815  H1     5.170000  -10.130000   -7.750000    20   811
   816  CT     3.440000  -10.130000   -9.000000    21   811   817   818   819
   817  CT     2.400000   -9.540000   -8.080000    23   816   820   821   822
   818  CT     4.040000   -9.040000   -9.880000    25   816   823   824   825
   819  HC     2.920000  -10.830000   -9.660000    22   816
   820  HC     1.640000   -9.030000   -8.670000    24   817
   821  HC     1.930000  -10.340000   -7.520000    24   817
   822  HC     2.870000   -8.830000   -7.390000    24   817
   823  HC     3.250000   -8.520000  -10.430000    26   818
   824  HC     4.580000   -8.320000   -9.260000    26   818
   825  HC     4.730000   -9.480000  -10.610000    26   818
   826  N      3.260000  -12.890000   -7.380000    96   812   827   833
   827  CT     2.940000  -13.830000   -6.310000    97   826   828   830   831
   828  C      4.160000  -14.640000   -5.870000    98   827   829   840
   829  O      4.160000  -15.150000   -4.760000    99   828
   830  H1     2.540000  -13.300000   -5.440000   100   827
   831  CT     1.840000  -14.730000   -6.900000   101   827   832   834   835
   832  CT     2.140000  -14.700000   -8.390000   103   831   833   836   837
   833  CT     2.620000  -13.280000   -8.650000   105   826   832   838   839
   834  HC     0.850000  -14.290000   -6.700000   102   831
   835  HC     1.880000  -15.750000   -6.500000   102   831
   836  HC     1.240000  -14.930000   -8.970000   104   832
   837  HC     2.940000  -15.410000   -8.630000   104   832
   838  H1     1.780000  -12.620000   -8.880000   106   833
   839  H1     3.380000  -13.320000   -9.420000   106   833
   840  N      5.200000  -14.740000   -6.720000     1   828   841   844
   841  CT     6.380000  -15.480000   -6.320000     2   840   842   845   846
   842  C      7.120000  -14.830000   -5.160000     3   841   843   847
   843  O      7.450000  -15.480000   -4.170000     5   842
   844  H      5.150000  -14.350000   -7.650000     4   840
   845  H1     6.100000  -16.500000   -6.030000     6   841
   846  H1     7.060000  -15.550000   -7.180000     6   841
   847  N      7.380000  -13.520000   -5.290000    41   842   848   851
   848  CT     8.000000  -12.780000   -4.210000    42   847   849   852   853
   849  C      7.050000  -12.720000   -3.010000    43   848   850   866
   850  O      7.500000  -12.850000   -1.870000    45   849
   851  H      7.140000  -13.030000   -6.150000    44   847
   852  H1     8.900000  -13.320000   -3.880000    46   848
   853  CT     8.440000  -11.400000   -4.720000    47   848   854   855   857
   854  CT     9.590000  -11.560000   -5.710000    49   853   856   858   859
   855  CT     8.810000  -10.490000   -3.550000    51   853   860   861   862
   856  CT     9.880000  -10.300000   -6.500000    53   854   863   864   865
   857  HC     7.590000  -10.940000   -5.240000    48   853
   858  HC    10.500000  -11.850000   -5.170000    50   854
   859  HC     9.370000  -12.350000   -6.430000    50   854
   860  HC     9.110000   -9.500000   -3.920000    52   855
   861  HC     7.950000  -10.330000   -2.890000    52   855
   862  HC     9.640000  -10.930000   -2.970000    52   855
   863  HC    10.710000  -10.480000   -7.190000    54   856
   864  HC     8.990000  -10.010000   -7.070000    54   856
   865  HC    10.160000   -9.490000   -5.830000    54   856
   866  N      5.750000  -12.520000   -3.260000     7   849   867   870
   867  CT     4.810000  -12.510000   -2.160000     8   866   868   871   872
   868  C      4.780000  -13.850000   -1.420000     9   867   869   876
   869  O      4.590000  -13.850000   -0.210000    11   868
   870  H      5.420000  -12.370000   -4.210000    10   866
   871  H1     5.140000  -11.750000   -1.440000    12   867
   872  CT     3.430000  -12.140000   -2.640000    13   867   873   874   875
   873  HC     2.730000  -12.130000   -1.790000    14   872
   874  HC     3.450000  -11.140000   -3.090000    14   872
   875  HC     3.080000  -12.870000   -3.380000    14   872
   876  N      4.980000  -14.970000   -2.130000    55   868   877   880
   877  CT     5.040000  -16.280000   -1.500000    56   876   878   881   882
   878  C      6.140000  -16.310000   -0.450000    57   877   879   887
   879  O      5.970000  -16.830000    0.650000    59   878
   880  H      5.050000  -14.930000   -3.140000    58   876
   881  H1     4.080000  -16.470000   -1.000000    60   877
   882  CT     5.280000  -17.410000   -2.500000    61   877   883   884   885
   883  OH     4.180000  -17.600000   -3.380000    63   882   886
   884  H1     6.180000  -17.210000   -3.090000    62   882
   885  H1     5.440000  -18.340000   -1.940000    62   882
   886  HO     4.370000  -18.300000   -3.990000    64   883
   887  N      7.320000  -15.820000   -0.860000     7   878   888   891
   888  CT     8.470000  -15.770000    0.030000     8   887   889   892   893
   889  C      8.170000  -14.900000    1.250000     9   888   890   897
   890  O      8.510000  -15.260000    2.390000    11   889
   891  H      7.410000  -15.450000   -1.800000    10   887
   892  H1     8.700000  -16.790000    0.380000    12   888
   893  CT     9.660000  -15.220000   -0.720000    13   888   894   895   896
   894  HC    10.530000  -15.190000   -0.060000    14   893
   895  HC     9.890000  -15.860000   -1.580000    14   893
   896  HC     9.460000  -14.210000   -1.080000    14   893
   897  N      7.560000  -13.740000    1.010000     7   889   898   901
   898  CT     7.260000  -12.830000    2.100000     8   897   899   902   903
   899  C      6.250000  -13.440000    3.060000     9   898   900   907
   900  O      6.420000  -13.370000    4.280000    11   899
   901  H      7.330000  -13.490000    0.050000    10   897
   902  H1     8.180000  -12.640000    2.660000    12   898
   903  CT     6.780000  -11.540000    1.530000    13   898   904   905   906
   904  HC     6.560000  -10.840000    2.350000    14   903
   905  HC     7.570000  -11.120000    0.890000    14   903
   906  HC     5.870000  -11.700000    0.940000    14   903
   907  N      5.180000  -14.050000    2.520000   122   899   908   911
   908  CT     4.160000  -14.670000    3.360000   123   907   909   912   913
   909  C      4.730000  -15.840000    4.150000   124   908   910   928
   910  O      4.410000  -16.000000    5.330000   126   909
   911  H      5.060000  -14.080000    1.510000   125   907
   912  H1     3.830000  -13.930000    4.100000   127   908
   913  CT     2.940000  -15.070000    2.520000   128   908   914   921   922
   914  CA     1.880000  -13.980000    2.500000   130   913   915   916
   915  CA     1.950000  -12.920000    1.620000   131   914   917   923
   916  CA     0.840000  -14.000000    3.400000   131   914   918   924
   917  CA     1.000000  -11.900000    1.640000   133   915   919   925
   918  CA    -0.110000  -12.990000    3.440000   133   916   919   926
   919  C     -0.020000  -11.920000    2.570000   135   917   918   920
   920  OH    -0.930000  -10.920000    2.620000   136   919   927
   921  HC     3.240000  -15.310000    1.490000   129   913
   922  HC     2.470000  -15.950000    2.940000   129   913
   923  HA     2.750000  -12.870000    0.890000   132   915
   924  HA     0.770000  -14.840000    4.100000   132   916
   925  HA     1.060000  -11.080000    0.930000   134   917
   926  HA    -0.930000  -13.070000    4.140000   134   918
   927  HO    -0.750000  -10.190000    1.980000   137   920
   928  N      5.610000  -16.640000    3.530000    27   909   929   932
   929  CT     6.220000  -17.750000    4.260000    28   928   930   933   934
   930  C      7.070000  -17.210000    5.410000    29   929   931   947
   931  O      7.020000  -17.730000    6.530000    31   930
   932  H      5.830000  -16.500000    2.550000    30   928
   933  H1     5.410000  -18.340000    4.690000    32   929
   934  CT     7.040000  -18.620000    3.300000    33   929   935   938   939
   935  CT     7.530000  -19.950000    3.880000    35   934   936   937   940
   936  CT     6.380000  -20.850000    4.290000    37   935   941   942   943
   937  CT     8.380000  -20.700000    2.870000    39   935   944   945   946
   938  HC     6.430000  -18.840000    2.410000    34   934
   939  HC     7.910000  -18.040000    2.970000    34   934
   940  HC     8.150000  -19.740000    4.760000    36   935
   941  HC     6.740000  -21.830000    4.580000    38   936
   942  HC     5.780000  -20.400000    5.090000    38   936
   943  HC     5.760000  -21.050000    3.410000    38   936
   944  HC     8.730000  -21.650000    3.300000    40   937
   945  HC     7.800000  -20.910000    1.960000    40   937
   946  HC     9.250000  -20.090000    2.600000    40   937
   947  N      7.830000  -16.150000    5.160000    55   930   948   951
   948  CT     8.640000  -15.440000    6.160000    56   947   949   952   953
   949  C      7.760000  -15.060000    7.350000    57   948   950   958
   950  O      8.060000  -15.300000    8.530000    59   949
   951  H      7.860000  -15.800000    4.210000    58   947
   952  H1     9.430000  -16.120000    6.520000    60   948
   953  CT     9.300000  -14.200000    5.550000    61   948   954   955   956
   954  OH    10.210000  -13.560000    6.460000    63   953   957
   955  H1     9.850000  -14.490000    4.650000    62   953
   956  H1     8.540000  -13.470000    5.270000    62   953
   957  HO    10.600000  -12.800000    6.040000    64   954
   958  N      6.670000  -14.360000    7.040000   258   949   959   962
   959  CT     5.760000  -13.830000    8.050000   259   958   960   963   964
   960  C      5.110000  -14.970000    8.840000   260   959   961   975
   961  O      5.040000  -14.930000   10.080000   262   960
   962  H      6.470000  -14.190000    6.060000   261   958
   963  H1     6.340000  -13.220000    8.760000   263   959
   964  CT     4.660000  -12.960000    7.430000   264   959   965   968   969
   965  CT     5.220000  -11.670000    6.820000   266   964   966   970   971
   966  S      3.960000  -10.450000    6.360000   268   965   967
   967  CT     3.340000  -11.160000    4.850000   269   966   972   973   974
   968  HC     4.140000  -13.530000    6.650000   265   964
   969  HC     3.940000  -12.680000    8.210000   265   964
   970  H1     5.890000  -11.210000    7.550000   267   965
   971  H1     5.810000  -11.910000    5.940000   267   965
   972  H1     2.560000  -10.520000    4.440000   270   967
   973  H1     4.150000  -11.250000    4.120000   270   967
   974  H1     2.920000  -12.150000    5.050000   270   967
   975  N      4.660000  -16.010000    8.120000   107   960   976   979
   976  CT     4.070000  -17.180000    8.760000   108   975   977   980   981
   977  C      4.990000  -17.730000    9.840000   109   976   978   995
   978  O      4.530000  -18.020000   10.940000   111   977
   979  H      4.740000  -16.000000    7.110000   110   975
   980  H1     3.140000  -16.870000    9.250000   112   976
   981  CT     3.730000  -18.240000    7.720000   113   976   982   988   989
   982  CA     3.150000  -19.500000    8.280000   115   981   983   984
   983  CA     1.850000  -19.520000    8.760000   116   982   985   990
   984  CA     3.890000  -20.660000    8.340000   116   982   986   991
   985  CA     1.300000  -20.690000    9.270000   118   983   987   992
   986  CA     3.350000  -21.830000    8.850000   118   984   987   993
   987  CA     2.060000  -21.840000    9.310000   120   985   986   994
   988  HC     3.020000  -17.820000    7.000000   114   981
   989  HC     4.640000  -18.490000    7.160000   114   981
   990  HA     1.250000  -18.620000    8.730000   117   983
   991  HA     4.920000  -20.670000    7.990000   117   984
   992  HA     0.280000  -20.690000    9.630000   119   985
   993  HA     3.960000  -22.740000    8.890000   119   986
   994  HA     1.630000  -22.760000    9.700000   121   987
   995  N      6.270000  -17.890000    9.530000   107   977   996   999
   996  CT     7.230000  -18.440000   10.490000   108   995   997  1000  1001
   997  C      7.750000  -17.410000   11.500000   109   996   998  1015
   998  O      8.500000  -17.770000   12.390000   111   997
   999  H      6.600000  -17.650000    8.600000   110   995
  1000  H1     6.720000  -19.200000   11.090000   112   996
  1001  CT     8.370000  -19.130000    9.730000   113   996  1002  1008  1009
  1002  CA     7.940000  -20.470000    9.200000   115  1001  1003  1004
  1003  CA     7.570000  -21.480000   10.070000   116  1002  1005  1010
  1004  CA     7.870000  -20.710000    7.840000   116  1002  1006  1011
  1005  CA     7.140000  -22.710000    9.580000   118  1003  1007  1012
  1006  CA     7.460000  -21.940000    7.350000   118  1004  1007  1013
  1007  CA     7.090000  -22.940000    8.230000   120  1005  1006  1014
  1008  HC     8.710000  -18.480000    8.910000   114  1001
  1009  HC     9.220000  -19.290000   10.400000   114  1001
  1010  HA     7.620000  -21.320000   11.150000   117  1003
  1011  HA     8.160000  -19.930000    7.140000   117  1004
  1012  HA     6.850000  -23.490000   10.280000   119  1005
  1013  HA     7.500000  -22.170000    6.310000   119  1006
  1014  HA     6.760000  -23.910000    7.850000   121  1007
  1015  N      7.330000  -16.150000   11.390000     1   997  1016  1019
  1016  CT     7.710000  -15.140000   12.360000     2  1015  1017  1020  1021
  1017  C      9.070000  -14.490000   12.080000     3  1016  1018  1022
  1018  O      9.600000  -13.770000   12.930000     5  1017
  1019  H      6.740000  -15.890000   10.610000     4  1015
  1020  H1     6.950000  -14.350000   12.370000     6  1016
  1021  H1     7.750000  -15.580000   13.360000     6  1016
  1022  N      9.630000  -14.710000   10.890000    41  1017  1023  1026
  1023  CT    10.890000  -14.080000   10.520000    42  1022  1024  1027  1028
  1024  C     10.580000  -12.640000   10.130000    43  1023  1025  1041
  1025  O      9.690000  -12.400000    9.320000    45  1024
  1026  H      9.150000  -15.290000   10.200000    44  1022
  1027  H1    11.560000  -14.080000   11.390000    46  1023
  1028  CT    11.580000  -14.840000    9.380000    47  1023  1029  1030  1032
  1029  CT    11.960000  -16.260000    9.820000    49  1028  1031  1033  1034
  1030  CT    12.790000  -14.070000    8.860000    51  1028  1035  1036  1037
  1031  CT    12.320000  -17.180000    8.700000    53  1029  1038  1039  1040
  1032  HC    10.860000  -14.930000    8.560000    48  1028
  1033  HC    12.810000  -16.200000   10.520000    50  1029
  1034  HC    11.120000  -16.720000   10.360000    50  1029
  1035  HC    13.270000  -14.610000    8.040000    52  1030
  1036  HC    12.490000  -13.100000    8.460000    52  1030
  1037  HC    13.520000  -13.930000    9.670000    52  1030
  1038  HC    12.580000  -18.170000    9.100000    54  1031
  1039  HC    11.470000  -17.280000    8.010000    54  1031
  1040  HC    13.190000  -16.800000    8.150000    54  1031
  1041  N     11.310000  -11.690000   10.710000     1  1024  1042  1045
  1042  CT    11.120000  -10.300000   10.350000     2  1041  1043  1046  1047
  1043  C     10.010000   -9.610000   11.140000     3  1042  1044  1048
  1044  O      9.530000   -8.580000   10.720000     5  1043
  1045  H     12.010000  -11.950000   11.400000     4  1041
  1046  H1    12.050000   -9.760000   10.530000     6  1042
  1047  H1    10.890000  -10.220000    9.280000     6  1042
  1048  N      9.590000  -10.220000   12.260000    27  1043  1049  1052
  1049  CT     8.510000   -9.680000   13.070000    28  1048  1050  1053  1054
  1050  C      9.150000   -8.940000   14.230000    29  1049  1051  1067
  1051  O     10.000000   -9.490000   14.920000    31  1050
  1052  H     10.020000  -11.080000   12.580000    30  1048
  1053  H1     7.890000   -8.990000   12.490000    32  1049
  1054  CT     7.640000  -10.830000   13.580000    33  1049  1055  1058  1059
  1055  CT     6.560000  -10.450000   14.600000    35  1054  1056  1057  1060
  1056  CT     5.660000   -9.340000   14.110000    37  1055  1061  1062  1063
  1057  CT     5.750000  -11.660000   15.040000    39  1055  1064  1065  1066
  1058  HC     7.150000  -11.290000   12.710000    34  1054
  1059  HC     8.290000  -11.590000   14.040000    34  1054
  1060  HC     7.070000  -10.070000   15.500000    36  1055
  1061  HC     4.920000   -9.110000   14.880000    38  1056
  1062  HC     6.230000   -8.430000   13.920000    38  1056
  1063  HC     5.150000   -9.650000   13.200000    38  1056
  1064  HC     5.000000  -11.350000   15.780000    40  1057
  1065  HC     5.240000  -12.090000   14.180000    40  1057
  1066  HC     6.410000  -12.400000   15.500000    40  1057
  1067  N      8.740000   -7.710000   14.460000    65  1050  1068  1071
  1068  CT     9.140000   -7.020000   15.670000    66  1067  1069  1072  1073
  1069  C      7.980000   -6.190000   16.200000    67  1068  1070  1081
  1070  O      6.880000   -6.210000   15.660000    69  1069
  1071  H      8.090000   -7.260000   13.820000    68  1067
  1072  H1     9.350000   -7.760000   16.450000    70  1068
  1073  CT    10.440000   -6.260000   15.420000    71  1068  1074  1075  1076
  1074  OH    10.960000   -5.820000   16.680000    73  1073  1077
  1075  CT    10.250000   -5.100000   14.480000    75  1073  1078  1079  1080
  1076  H1    11.180000   -6.940000   14.980000    72  1073
  1077  HO    11.770000   -5.340000   16.520000    74  1074
  1078  HC    11.200000   -4.580000   14.340000    76  1075
  1079  HC     9.890000   -5.460000   13.510000    76  1075
  1080  HC     9.530000   -4.390000   14.900000    76  1075
  1081  N      8.270000   -5.510000   17.300000   232  1069  1082  1085
  1082  CT     7.330000   -4.660000   18.000000   233  1081  1083  1086  1087
  1083  C      7.810000   -3.220000   17.930000   234  1082  1084  1096
  1084  O      9.010000   -2.960000   17.950000   236  1083
  1085  H      9.220000   -5.550000   17.660000   235  1081
  1086  H1     6.340000   -4.740000   17.540000   237  1082
  1087  CT     7.220000   -5.130000   19.460000   238  1082  1088  1092  1093
  1088  CT     6.640000   -6.510000   19.610000   240  1087  1089  1094  1095
  1089  C      6.520000   -7.000000   21.070000   242  1088  1090  1091
  1090  O2     6.880000   -6.360000   22.020000   243  1089
  1091  O2     6.050000   -8.160000   21.120000   243  1089
  1092  HC     8.220000   -5.110000   19.920000   239  1087
  1093  HC     6.580000   -4.420000   20.000000   239  1087
  1094  HC     5.650000   -6.500000   19.150000   241  1088
  1095  HC     7.270000   -7.220000   19.060000   241  1088
  1096  N      6.870000   -2.290000   17.800000    15  1083  1097  1100
  1097  CT     7.150000   -0.860000   17.800000    16  1096  1098  1101  1102
  1098  C      6.430000   -0.280000   19.010000    17  1097  1099  1112
  1099  O      5.220000   -0.430000   19.140000    19  1098
  1100  H      5.900000   -2.600000   17.700000    18  1096
  1101  H1     8.230000   -0.690000   17.900000    20  1097
  1102  CT     6.660000   -0.220000   16.490000    21  1097  1103  1104  1105
  1103  CT     6.820000    1.290000   16.490000    23  1102  1106  1107  1108
  1104  CT     7.370000   -0.830000   15.300000    25  1102  1109  1110  1111
  1105  HC     5.590000   -0.430000   16.380000    22  1102
  1106  HC     6.460000    1.700000   15.540000    24  1103
  1107  HC     6.230000    1.740000   17.300000    24  1103
  1108  HC     7.880000    1.550000   16.610000    24  1103
  1109  HC     7.000000   -0.380000   14.380000    26  1104
  1110  HC     8.450000   -0.680000   15.380000    26  1104
  1111  HC     7.160000   -1.910000   15.250000    26  1104
  1112  N      7.190000    0.420000   19.870000    65  1098  1113  1116
  1113  CT     6.620000    1.070000   21.030000    66  1112  1114  1117  1118
  1114  C      5.920000    2.360000   20.620000    67  1113  1115  1126
  1115  O      6.530000    3.220000   19.970000    69  1114
  1116  H      8.190000    0.440000   19.750000    68  1112
  1117  H1     5.890000    0.390000   21.490000    70  1113
  1118  CT     7.700000    1.370000   22.070000    71  1113  1119  1120  1121
  1119  OH     8.260000    0.140000   22.520000    73  1118  1122
  1120  CT     7.160000    2.120000   23.260000    75  1118  1123  1124  1125
  1121  H1     8.490000    1.970000   21.610000    72  1118
  1122  HO     8.910000    0.310000   23.200000    74  1119
  1123  HC     7.970000    2.300000   23.980000    76  1120
  1124  HC     6.740000    3.090000   22.970000    76  1120
  1125  HC     6.380000    1.520000   23.750000    76  1120
  1126  N      4.650000    2.490000   21.000000    15  1114  1127  1130
  1127  CT     3.900000    3.720000   20.820000    16  1126  1128  1131  1132
  1128  C      3.210000    4.000000   22.140000    17  1127  1129  1142
  1129  O      2.150000    3.430000   22.430000    19  1128
  1130  H      4.190000    1.710000   21.490000    18  1126
  1131  H1     4.580000    4.550000   20.600000    20  1127
  1132  CT     2.900000    3.610000   19.660000    21  1127  1133  1134  1135
  1133  CT     2.180000    4.940000   19.410000    23  1132  1136  1137  1138
  1134  CT     3.560000    3.120000   18.380000    25  1132  1139  1140  1141
  1135  HC     2.140000    2.860000   19.920000    22  1132
  1136  HC     1.470000    4.820000   18.580000    24  1133
  1137  HC     1.620000    5.240000   20.310000    24  1133
  1138  HC     2.910000    5.720000   19.160000    24  1133
  1139  HC     2.810000    3.060000   17.580000    26  1134
  1140  HC     4.350000    3.810000   18.080000    26  1134
  1141  HC     3.980000    2.120000   18.530000    26  1134
  1142  N      3.840000    4.820000   22.970000     1  1128  1143  1146
  1143  CT     3.360000    5.020000   24.330000     2  1142  1144  1147  1148
  1144  C      3.340000    3.690000   25.090000     3  1143  1145  1149
  1145  O      4.340000    2.980000   25.110000     5  1144
  1146  H      4.690000    5.280000   22.670000     4  1142
  1147  H1     4.020000    5.720000   24.860000     6  1143
  1148  H1     2.350000    5.440000   24.300000     6  1143
  1149  N      2.180000    3.360000   25.670000     1  1144  1150  1153
  1150  CT     2.020000    2.120000   26.410000     2  1149  1151  1154  1155
  1151  C      1.810000    0.900000   25.520000     3  1150  1152  1156
  1152  O      1.810000   -0.230000   26.010000     5  1151
  1153  H      1.380000    3.970000   25.580000     4  1149
  1154  H1     2.910000    1.940000   27.020000     6  1150
  1155  H1     1.160000    2.210000   27.080000     6  1150
  1156  N      1.620000    1.120000   24.210000   232  1151  1157  1160
  1157  CT     1.300000    0.050000   23.290000   233  1156  1158  1161  1162
  1158  C      2.570000   -0.470000   22.630000   234  1157  1159  1171
  1159  O      3.540000    0.280000   22.450000   236  1158
  1160  H      1.720000    2.050000   23.820000   235  1156
  1161  H1     0.810000   -0.770000   23.830000   237  1157
  1162  CT     0.370000    0.530000   22.170000   238  1157  1163  1167  1168
  1163  CT    -0.940000    1.140000   22.650000   240  1162  1164  1169  1170
  1164  C     -1.920000    1.450000   21.540000   242  1163  1165  1166
  1165  O2    -1.480000    1.590000   20.370000   243  1164
  1166  O2    -3.140000    1.540000   21.830000   243  1164
  1167  HC     0.900000    1.270000   21.560000   239  1162
  1168  HC     0.140000   -0.330000   21.530000   239  1162
  1169  HC    -1.410000    0.440000   23.360000   241  1163
  1170  HC    -0.720000    2.070000   23.190000   241  1163
  1171  N      2.540000   -1.760000   22.270000   258  1158  1172  1175
  1172  CT     3.550000   -2.370000   21.430000   259  1171  1173  1176  1177
  1173  C      2.870000   -2.970000   20.200000   260  1172  1174  1188
  1174  O      2.110000   -3.930000   20.310000   262  1173
  1175  H      1.770000   -2.350000   22.540000   261  1171
  1176  H1     4.270000   -1.610000   21.100000   263  1172
  1177  CT     4.330000   -3.450000   22.180000   264  1172  1178  1181  1182
  1178  CT     4.910000   -2.960000   23.500000   266  1177  1179  1183  1184
  1179  S      6.360000   -3.920000   23.990000   268  1178  1180
  1180  CT     5.740000   -5.590000   23.740000   269  1179  1185  1186  1187
  1181  HC     3.650000   -4.290000   22.390000   265  1177
  1182  HC     5.140000   -3.790000   21.530000   265  1177
  1183  H1     5.210000   -1.910000   23.390000   267  1178
  1184  H1     4.140000   -3.030000   24.270000   267  1178
  1185  H1     6.470000   -6.340000   24.090000   270  1180
  1186  H1     4.910000   -5.730000   24.440000   270  1180
  1187  H1     5.210000   -5.710000   22.800000   270  1180
  1188  N      3.130000   -2.370000   19.040000    27  1173  1189  1192
  1189  CT     2.450000   -2.730000   17.810000    28  1188  1190  1193  1194
  1190  C      3.350000   -3.690000   17.030000    29  1189  1191  1207
  1191  O      4.530000   -3.430000   16.880000    31  1190
  1192  H      3.820000   -1.630000   19.020000    30  1188
  1193  H1     1.510000   -3.240000   18.030000    32  1189
  1194  CT     2.180000   -1.490000   16.970000    33  1189  1195  1198  1199
  1195  CT     1.320000   -0.400000   17.620000    35  1194  1196  1197  1200
  1196  CT     1.120000    0.740000   16.650000    37  1195  1201  1202  1203
  1197  CT    -0.010000   -0.960000   18.090000    39  1195  1204  1205  1206
  1198  HC     3.140000   -1.040000   16.690000    34  1194
  1199  HC     1.690000   -1.810000   16.040000    34  1194
  1200  HC     1.850000    0.000000   18.500000    36  1195
  1201  HC     0.510000    1.520000   17.130000    38  1196
  1202  HC     2.090000    1.160000   16.380000    38  1196
  1203  HC     0.600000    0.380000   15.750000    38  1196
  1204  HC    -0.590000   -0.160000   18.550000    40  1197
  1205  HC    -0.570000   -1.370000   17.240000    40  1197
  1206  HC     0.140000   -1.740000   18.840000    40  1197
  1207  N      2.760000   -4.750000   16.490000   210  1190  1208  1211
  1208  CT     3.490000   -5.710000   15.680000   211  1207  1209  1212  1213
  1209  C      3.710000   -5.150000   14.280000   212  1208  1210  1219
  1210  O      2.800000   -4.560000   13.690000   214  1209
  1211  H      1.780000   -4.920000   16.650000   213  1207
  1212  H1     4.470000   -5.890000   16.140000   215  1208
  1213  CT     2.730000   -7.040000   15.660000   216  1208  1214  1217  1218
  1214  C      2.700000   -7.710000   17.020000   218  1213  1215  1216
  1215  O2     3.340000   -7.190000   17.960000   219  1214
  1216  O2     2.010000   -8.710000   17.160000   219  1214
  1217  HC     1.700000   -6.860000   15.320000   217  1213
  1218  HC     3.210000   -7.710000   14.940000   217  1213
  1219  N      4.940000   -5.270000   13.780000    41  1209  1220  1223
  1220  CT     5.260000   -4.930000   12.410000    42  1219  1221  1224  1225
  1221  C      6.000000   -6.120000   11.790000    43  1220  1222  1238
  1222  O      6.970000   -6.620000   12.350000    45  1221
  1223  H      5.680000   -5.650000   14.370000    44  1219
  1224  H1     4.330000   -4.780000   11.850000    46  1220
  1225  CT     6.080000   -3.630000   12.310000    47  1220  1226  1227  1229
  1226  CT     6.130000   -3.120000   10.870000    49  1225  1228  1230  1231
  1227  CT     7.480000   -3.790000   12.910000    51  1225  1232  1233  1234
  1228  CT     7.020000   -1.920000   10.670000    53  1226  1235  1236  1237
  1229  HC     5.560000   -2.860000   12.900000    48  1225
  1230  HC     6.500000   -3.920000   10.220000    50  1226
  1231  HC     5.110000   -2.860000   10.550000    50  1226
  1232  HC     8.030000   -2.850000   12.910000    52  1227
  1233  HC     7.390000   -4.090000   13.960000    52  1227
  1234  HC     8.080000   -4.520000   12.360000    52  1227
  1235  HC     6.980000   -1.620000    9.620000    54  1228
  1236  HC     6.680000   -1.090000   11.300000    54  1228
  1237  HC     8.060000   -2.180000   10.890000    54  1228
  1238  N      5.510000   -6.540000   10.640000   122  1221  1239  1242
  1239  CT     6.180000   -7.530000    9.820000   123  1238  1240  1243  1244
  1240  C      6.940000   -6.830000    8.690000   124  1239  1241  1259
  1241  O      6.330000   -6.310000    7.740000   126  1240
  1242  H      4.650000   -6.150000   10.280000   125  1238
  1243  H1     6.890000   -8.120000   10.420000   127  1239
  1244  CT     5.130000   -8.480000    9.230000   128  1239  1245  1252  1253
  1245  CA     4.530000   -9.490000   10.170000   130  1244  1246  1247
  1246  CA     5.120000  -10.730000   10.350000   131  1245  1248  1254
  1247  CA     3.370000   -9.230000   10.890000   131  1245  1249  1255
  1248  CA     4.580000  -11.690000   11.190000   133  1246  1250  1256
  1249  CA     2.790000  -10.190000   11.710000   133  1247  1250  1257
  1250  C      3.410000  -11.420000   11.870000   135  1248  1249  1251
  1251  OH     2.910000  -12.410000   12.670000   136  1250  1258
  1252  HC     4.320000   -7.890000    8.790000   129  1244
  1253  HC     5.600000   -9.030000    8.400000   129  1244
  1254  HA     6.040000  -10.960000    9.820000   132  1246
  1255  HA     2.900000   -8.250000   10.800000   132  1247
  1256  HA     5.090000  -12.640000   11.310000   134  1248
  1257  HA     1.880000   -9.990000   12.270000   134  1249
  1258  HO     3.490000  -13.130000   12.540000   137  1251
  1259  N      8.270000   -6.810000    8.760000   122  1240  1260  1263
  1260  CT     9.070000   -6.150000    7.750000   123  1259  1261  1264  1265
  1261  C      8.830000   -6.720000    6.360000   124  1260  1262  1280
  1262  O      8.920000   -5.990000    5.360000   126  1261
  1263  H      8.740000   -7.260000    9.550000   125  1259
  1264  H1     8.800000   -5.090000    7.730000   127  1260
  1265  CT    10.560000   -6.280000    8.070000   128  1260  1266  1273  1274
  1266  CA    11.080000   -5.170000    8.950000   130  1265  1267  1268
  1267  CA    11.380000   -3.940000    8.390000   131  1266  1269  1275
  1268  CA    11.310000   -5.370000   10.300000   131  1266  1270  1276
  1269  CA    11.880000   -2.920000    9.170000   133  1267  1271  1277
  1270  CA    11.800000   -4.340000   11.100000   133  1268  1271  1278
  1271  C     12.090000   -3.120000   10.520000   135  1269  1270  1272
  1272  OH    12.570000   -2.080000   11.270000   136  1271  1279
  1273  HC    10.750000   -7.250000    8.550000   129  1265
  1274  HC    11.140000   -6.270000    7.140000   129  1265
  1275  HA    11.220000   -3.780000    7.320000   132  1267
  1276  HA    11.090000   -6.340000   10.750000   132  1268
  1277  HA    12.110000   -1.960000    8.720000   134  1269
  1278  HA    11.970000   -4.480000   12.160000   134  1270
  1279  HO    12.710000   -1.310000   10.730000   137  1272
  1280  N      8.580000   -8.030000    6.270000     7  1261  1281  1284
  1281  CT     8.440000   -8.670000    4.980000     8  1280  1282  1285  1286
  1282  C      7.210000   -8.150000    4.220000     9  1281  1283  1290
  1283  O      7.200000   -8.240000    3.000000    11  1282
  1284  H      8.500000   -8.600000    7.110000    10  1280
  1285  H1     9.320000   -8.410000    4.380000    12  1281
  1286  CT     8.400000  -10.170000    5.110000    13  1281  1287  1288  1289
  1287  HC     8.300000  -10.630000    4.120000    14  1286
  1288  HC     9.330000  -10.530000    5.580000    14  1286
  1289  HC     7.550000  -10.470000    5.730000    14  1286
  1290  N      6.180000   -7.650000    4.920000   287  1282  1291  1294
  1291  CT     5.020000   -7.060000    4.260000   288  1290  1292  1295  1296
  1292  C      5.480000   -5.910000    3.370000   289  1291  1293  1314
  1293  O      5.080000   -5.810000    2.200000   291  1292
  1294  H      6.220000   -7.650000    5.940000   290  1290
  1295  H1     4.560000   -7.840000    3.650000   292  1291
  1296  CT     4.010000   -6.580000    5.310000   293  1291  1297  1303  1304
  1297  CT     2.920000   -5.670000    4.770000   295  1296  1298  1305  1306
  1298  CT     1.600000   -5.940000    5.460000   297  1297  1299  1307  1308
  1299  N2     1.270000   -7.340000    5.260000   299  1298  1300  1309
  1300  CA     0.530000   -8.080000    6.060000   301  1299  1301  1302
  1301  N2     0.330000   -9.350000    5.770000   302  1300  1310  1311
  1302  N2     0.010000   -7.570000    7.160000   302  1300  1312  1313
  1303  HC     3.620000   -7.480000    5.800000   294  1296
  1304  HC     4.530000   -6.020000    6.090000   294  1296
  1305  HC     3.200000   -4.620000    4.920000   296  1297
  1306  HC     2.780000   -5.840000    3.700000   296  1297
  1307  H1     1.710000   -5.710000    6.530000   298  1298
  1308  H1     0.810000   -5.310000    5.040000   298  1298
  1309  H      1.570000   -7.810000    4.420000   300  1299
  1310  H     -0.260000   -9.930000    6.350000   303  1301
  1311  H      0.710000   -9.680000    4.890000   303  1301
  1312  H     -0.550000   -8.130000    7.780000   303  1302
  1313  H      0.150000   -6.610000    7.400000   303  1302
  1314  N      6.330000   -5.050000    3.930000   122  1292  1315  1318
  1315  CT     6.760000   -3.840000    3.230000   123  1314  1316  1319  1320
  1316  C      7.790000   -4.190000    2.150000   124  1315  1317  1335
  1317  O      7.800000   -3.570000    1.080000   126  1316
  1318  H      6.670000   -5.230000    4.860000   125  1314
  1319  H1     5.890000   -3.400000    2.710000   127  1315
  1320  CT     7.331406   -2.831319    4.226208   128  1315  1321  1328  1329
  1321  CA     6.240104   -2.035857    4.897981   130  1320  1322  1323
  1322  CA     5.663279   -0.963872    4.194435   131  1321  1324  1330
  1323  CA     5.791964   -2.363818    6.192388   131  1321  1325  1331
  1324  CA     4.647508   -0.199014    4.782260   133  1322  1326  1332
  1325  CA     4.795539   -1.577471    6.799830   133  1323  1326  1333
  1326  C      4.233026   -0.492722    6.093549   135  1324  1325  1327
  1327  OH     3.336562    0.319226    6.696286   136  1326  1334
  1328  HC     7.946598   -3.339388    4.970799   129  1320
  1329  HC     7.975128   -2.130363    3.691596   129  1320
  1330  HA     6.016120   -0.708592    3.206695   132  1322
  1331  HA     6.231760   -3.194351    6.730724   132  1323
  1332  HA     4.210408    0.623819    4.238155   134  1324
  1333  HA     4.484574   -1.781074    7.811738   134  1325
  1334  HO     3.689952    1.222211    6.713434   137  1327
  1335  N      8.690000   -5.150000    2.440000     7  1316  1336  1339
  1336  CT     9.670000   -5.560000    1.450000     8  1335  1337  1340  1341
  1337  C      8.960000   -6.150000    0.230000     9  1336  1338  1345
  1338  O      9.330000   -5.900000   -0.920000    11  1337
  1339  H      8.700000   -5.580000    3.360000    10  1335
  1340  H1    10.230000   -4.680000    1.110000    12  1336
  1341  CT    10.640000   -6.530000    2.060000    13  1336  1342  1343  1344
  1342  HC    11.380000   -6.830000    1.310000    14  1341
  1343  HC    11.160000   -6.060000    2.900000    14  1341
  1344  HC    10.110000   -7.420000    2.420000    14  1341
  1345  N      7.940000   -6.960000    0.490000   649  1337  1346  1349
  1346  CT     7.130000   -7.550000   -0.570000   650  1345  1347  1350  1351
  1347  C      6.550000   -6.430000   -1.430000   651  1346  1348  1358
  1348  O      6.780000   -6.380000   -2.630000   653  1347
  1349  H      7.720000   -7.190000    1.450000   652  1345
  1350  H1     7.760000   -8.180000   -1.210000   654  1346
  1351  CT     6.028278   -8.397530    0.071601   655  1346  1352  1355  1356
  1352  C      4.901927   -8.886067   -0.838921   657  1351  1353  1354
  1353  O      4.304781   -8.091882   -1.553165   658  1352
  1354  OH     4.208683   -9.914642   -0.325880   659  1352  1357
  1355  HC     6.504570   -9.252158    0.521648   656  1351
  1356  HC     5.576320   -7.829310    0.873150   656  1351
  1357  HO     3.290983   -9.735494   -0.607791   660  1354
  1358  N      5.840000   -5.500000   -0.790000   138  1347  1359  1362
  1359  CT     5.200000   -4.430000   -1.550000   139  1358  1360  1363  1364
  1360  C      6.220000   -3.580000   -2.320000   140  1359  1361  1382
  1361  O      5.950000   -3.090000   -3.410000   142  1360
  1362  H      5.710000   -5.530000    0.220000   141  1358
  1363  H1     4.540000   -4.870000   -2.310000   143  1359
  1364  CT     4.312104   -3.584451   -0.632318   144  1359  1365  1374  1375
  1365  C*     3.130809   -4.264273    0.011392   146  1364  1366  1367
  1366  CW     2.514458   -5.398801   -0.406131   147  1365  1368  1376
  1367  CB     2.370297   -3.805776    1.170452   149  1365  1369  1370
  1368  NA     1.424331   -5.669535    0.408220   150  1366  1369  1377
  1369  CN     1.302973   -4.722988    1.405856   152  1367  1368  1371
  1370  CA     2.465039   -2.691258    2.034094   153  1367  1372  1378
  1371  CA     0.385278   -4.546753    2.452416   155  1369  1373  1379
  1372  CA     1.536403   -2.493593    3.074267   157  1370  1373  1380
  1373  CA     0.496226   -3.416797    3.281708   159  1371  1372  1381
  1374  HC     4.933217   -3.150089    0.152601   145  1364
  1375  HC     3.915169   -2.764488   -1.230671   145  1364
  1376  H4     2.818554   -5.976575   -1.271126   148  1366
  1377  H      0.737322   -6.414739    0.250972   151  1368
  1378  HA     3.255177   -1.972272    1.874694   154  1370
  1379  HA    -0.409858   -5.262372    2.607923   156  1371
  1380  HA     1.619806   -1.621184    3.708267   158  1372
  1381  HA    -0.221123   -3.262659    4.077429   160  1373
  1382  N      7.410000   -3.390000   -1.740000    27  1360  1383  1386
  1383  CT     8.450000   -2.620000   -2.400000    28  1382  1384  1387  1388
  1384  C      8.840000   -3.220000   -3.750000    29  1383  1385  1401
  1385  O      9.140000   -2.480000   -4.690000    31  1384
  1386  H      7.600000   -3.770000   -0.820000    30  1382
  1387  H1     8.060000   -1.610000   -2.590000    32  1383
  1388  CT     9.680000   -2.550000   -1.490000    33  1383  1389  1392  1393
  1389  CT    10.860000   -1.770000   -2.050000    35  1388  1390  1391  1394
  1390  CT    10.510000   -0.300000   -2.230000    37  1389  1395  1396  1397
  1391  CT    12.060000   -1.950000   -1.150000    39  1389  1398  1399  1400
  1392  HC     9.380000   -2.090000   -0.540000    34  1388
  1393  HC    10.020000   -3.570000   -1.280000    34  1388
  1394  HC    11.140000   -2.180000   -3.030000    36  1389
  1395  HC    11.380000    0.240000   -2.640000    38  1390
  1396  HC     9.690000   -0.190000   -2.940000    38  1390
  1397  HC    10.230000    0.140000   -1.270000    38  1390
  1398  HC    12.910000   -1.390000   -1.560000    40  1391
  1399  HC    11.830000   -1.580000   -0.140000    40  1391
  1400  HC    12.330000   -3.010000   -1.090000    40  1391
  1401  N      8.830000   -4.550000   -3.870000   107  1384  1402  1405
  1402  CT     9.180000   -5.230000   -5.110000   108  1401  1403  1406  1407
  1403  C      7.970000   -5.440000   -6.010000   109  1402  1404  1421
  1404  O      8.060000   -5.290000   -7.240000   111  1403
  1405  H      8.570000   -5.110000   -3.070000   110  1401
  1406  H1     9.900000   -4.620000   -5.680000   112  1402
  1407  CT     9.840000   -6.570000   -4.790000   113  1402  1408  1414  1415
  1408  CA    11.300000   -6.490000   -4.410000   115  1407  1409  1410
  1409  CA    11.780000   -5.550000   -3.500000   116  1408  1411  1416
  1410  CA    12.210000   -7.310000   -5.050000   116  1408  1412  1417
  1411  CA    13.130000   -5.500000   -3.170000   118  1409  1413  1418
  1412  CA    13.540000   -7.270000   -4.690000   118  1410  1413  1419
  1413  CA    13.990000   -6.370000   -3.760000   120  1411  1412  1420
  1414  HC     9.290000   -7.060000   -3.980000   114  1407
  1415  HC     9.750000   -7.210000   -5.680000   114  1407
  1416  HA    11.120000   -4.850000   -3.010000   117  1409
  1417  HA    11.890000   -8.000000   -5.830000   117  1410
  1418  HA    13.490000   -4.770000   -2.450000   119  1411
  1419  HA    14.250000   -7.950000   -5.170000   119  1412
  1420  HA    15.050000   -6.340000   -3.500000   121  1413
  1421  N      6.820000   -5.790000   -5.410000    65  1403  1422  1425
  1422  CT     5.700000   -6.240000   -6.220000    66  1421  1423  1426  1427
  1423  C      4.880000   -5.090000   -6.790000    67  1422  1424  1435
  1424  O      4.350000   -5.220000   -7.900000    69  1423
  1425  H      6.740000   -5.800000   -4.400000    68  1421
  1426  H1     6.100000   -6.780000   -7.090000    70  1422
  1427  CT     4.802747   -7.214138   -5.454037    71  1422  1428  1429  1430
  1428  OH     4.327830   -6.652242   -4.253919    73  1427  1431
  1429  CT     5.536096   -8.506735   -5.090090    75  1427  1432  1433  1434
  1430  H1     3.951426   -7.460210   -6.085233    72  1427
  1431  HO     5.055706   -6.705271   -3.616624    74  1428
  1432  HC     4.849531   -9.203132   -4.611309    76  1429
  1433  HC     5.933616   -8.970512   -5.992094    76  1429
  1434  HC     6.364829   -8.304947   -4.412348    76  1429
  1435  N      4.790000   -3.960000   -6.080000    65  1423  1436  1439
  1436  CT     4.070000   -2.840000   -6.660000    66  1435  1437  1440  1441
  1437  C      4.800000   -2.290000   -7.900000    67  1436  1438  1449
  1438  O      4.130000   -2.020000   -8.900000    69  1437
  1439  H      5.240000   -3.850000   -5.170000    68  1435
  1440  H1     3.130000   -3.230000   -7.050000    70  1436
  1441  CT     3.586425   -1.744763   -5.686578    71  1436  1442  1443  1444
  1442  OH     4.556272   -1.225619   -4.834107    73  1441  1445
  1443  CT     2.486868   -2.269195   -4.768600    75  1441  1446  1447  1448
  1444  H1     3.172822   -0.925527   -6.269500    72  1441
  1445  HO     4.868932   -0.386362   -5.206795    74  1442
  1446  HC     2.159777   -1.468221   -4.104772    76  1443
  1447  HC     1.642808   -2.586196   -5.374236    76  1443
  1448  HC     2.860725   -3.100536   -4.170721    76  1443
  1449  N      6.140000   -2.140000   -7.940000    96  1437  1450  1456
  1450  CT     6.780000   -1.760000   -9.210000    97  1449  1451  1453  1454
  1451  C      6.580000   -2.780000  -10.330000    98  1450  1452  1463
  1452  O      6.420000   -2.380000  -11.470000    99  1451
  1453  H1     6.380000   -0.790000   -9.540000   100  1450
  1454  CT     8.260000   -1.620000   -8.830000   101  1450  1455  1457  1458
  1455  CT     8.210000   -1.270000   -7.360000   103  1454  1456  1459  1460
  1456  CT     7.070000   -2.090000   -6.810000   105  1449  1455  1461  1462
  1457  HC     8.750000   -0.830000   -9.420000   102  1454
  1458  HC     8.790000   -2.570000   -8.960000   102  1454
  1459  HC     8.000000   -0.200000   -7.240000   104  1455
  1460  HC     9.170000   -1.520000   -6.890000   104  1455
  1461  H1     6.680000   -1.590000   -5.930000   106  1456
  1462  H1     7.410000   -3.090000   -6.550000   106  1456
  1463  N      6.590000   -4.070000  -10.000000    27  1451  1464  1467
  1464  CT     6.360000   -5.090000  -11.030000    28  1463  1465  1468  1469
  1465  C      4.950000   -4.970000  -11.610000    29  1464  1466  1482
  1466  O      4.760000   -5.070000  -12.820000    31  1465
  1467  H      6.770000   -4.350000   -9.040000    30  1463
  1468  H1     7.060000   -4.910000  -11.860000    32  1464
  1469  CT     6.600000   -6.500000  -10.470000    33  1464  1470  1473  1474
  1470  CT     8.060000   -6.850000  -10.170000    35  1469  1471  1472  1475
  1471  CT     8.130000   -8.130000   -9.360000    37  1470  1476  1477  1478
  1472  CT     8.850000   -7.020000  -11.460000    39  1470  1479  1480  1481
  1473  HC     6.020000   -6.600000   -9.540000    34  1469
  1474  HC     6.210000   -7.240000  -11.190000    34  1469
  1475  HC     8.520000   -6.040000   -9.590000    36  1470
  1476  HC     9.180000   -8.370000   -9.150000    38  1471
  1477  HC     7.600000   -8.000000   -8.410000    38  1471
  1478  HC     7.670000   -8.950000   -9.930000    38  1471
  1479  HC     9.890000   -7.280000  -11.230000    40  1472
  1480  HC     8.420000   -7.830000  -12.060000    40  1472
  1481  HC     8.850000   -6.090000  -12.040000    40  1472
  1482  N      3.930000   -4.760000  -10.760000    27  1465  1483  1486
  1483  CT     2.570000   -4.590000  -11.260000    28  1482  1484  1487  1488
  1484  C      2.460000   -3.340000  -12.120000    29  1483  1485  1501
  1485  O      1.810000   -3.350000  -13.170000    31  1484
  1486  H      4.130000   -4.710000   -9.770000    30  1482
  1487  H1     2.310000   -5.440000  -11.900000    32  1483
  1488  CT     1.614026   -4.516150  -10.052262    33  1483  1489  1492  1493
  1489  CT     1.378681   -5.872479   -9.358080    35  1488  1490  1491  1494
  1490  CT     0.836189   -5.668815   -7.940633    37  1489  1495  1496  1497
  1491  CT     0.371078   -6.711323  -10.145380    39  1489  1498  1499  1500
  1492  HC     2.031454   -3.811940   -9.331006    34  1488
  1493  HC     0.653770   -4.115221  -10.380634    34  1488
  1494  HC     2.313915   -6.425066   -9.281952    36  1489
  1495  HC     0.632977   -6.637174   -7.485805    38  1490
  1496  HC     1.582555   -5.145281   -7.343961    38  1490
  1497  HC    -0.080199   -5.084514   -7.966784    38  1490
  1498  HC     0.114225   -7.616319   -9.597411    40  1491
  1499  HC    -0.541404   -6.144409  -10.323189    40  1491
  1500  HC     0.803506   -6.998854  -11.102335    40  1491
  1501  N      3.080000   -2.240000  -11.690000    27  1484  1502  1505
  1502  CT     3.130000   -1.030000  -12.500000    28  1501  1503  1506  1507
  1503  C      3.870000   -1.240000  -13.830000    29  1502  1504  1520
  1504  O      3.450000   -0.680000  -14.850000    31  1503
  1505  H      3.560000   -2.250000  -10.790000    30  1501
  1506  H1     2.110000   -0.760000  -12.780000    32  1502
  1507  CT     3.770000    0.100000  -11.690000    33  1502  1508  1511  1512
  1508  CT     2.920000    0.540000  -10.510000    35  1507  1509  1510  1513
  1509  CT     3.670000    1.510000   -9.640000    37  1508  1514  1515  1516
  1510  CT     1.610000    1.170000  -10.950000    39  1508  1517  1518  1519
  1511  HC     4.750000   -0.240000  -11.320000    34  1507
  1512  HC     3.940000    0.960000  -12.350000    34  1507
  1513  HC     2.670000   -0.330000   -9.910000    36  1508
  1514  HC     3.030000    1.810000   -8.800000    38  1509
  1515  HC     4.570000    1.020000   -9.250000    38  1509
  1516  HC     3.960000    2.400000  -10.200000    38  1509
  1517  HC     1.030000    1.470000  -10.070000    40  1510
  1518  HC     1.810000    2.060000  -11.560000    40  1510
  1519  HC     1.000000    0.460000  -11.510000    40  1510
  1520  N      4.930000   -2.040000  -13.820000    27  1503  1521  1524
  1521  CT     5.640000   -2.350000  -15.060000    28  1520  1522  1525  1526
  1522  C      4.720000   -3.120000  -16.020000    29  1521  1523  1539
  1523  O      4.730000   -2.820000  -17.200000    31  1522
  1524  H      5.280000   -2.430000  -12.950000    30  1520
  1525  H1     5.920000   -1.400000  -15.540000    32  1521
  1526  CT     6.910000   -3.120000  -14.720000    33  1521  1527  1530  1531
  1527  CT     7.740000   -3.570000  -15.910000    35  1526  1528  1529  1532
  1528  CT     8.170000   -2.380000  -16.770000    37  1527  1533  1534  1535
  1529  CT     8.940000   -4.370000  -15.450000    39  1527  1536  1537  1538
  1530  HC     7.540000   -2.490000  -14.080000    34  1526
  1531  HC     6.640000   -4.010000  -14.150000    34  1526
  1532  HC     7.130000   -4.230000  -16.530000    36  1527
  1533  HC     8.760000   -2.750000  -17.620000    38  1528
  1534  HC     7.300000   -1.850000  -17.180000    38  1528
  1535  HC     8.780000   -1.690000  -16.180000    38  1528
  1536  HC     9.520000   -4.700000  -16.320000    40  1529
  1537  HC     9.580000   -3.760000  -14.800000    40  1529
  1538  HC     8.600000   -5.260000  -14.910000    40  1529
  1539  N      3.930000   -4.070000  -15.530000   649  1522  1540  1543
  1540  CT     2.930000   -4.730000  -16.380000   650  1539  1541  1544  1545
  1541  C      2.040000   -3.700000  -17.070000   651  1540  1542  1552
  1542  O      1.810000   -3.770000  -18.290000   653  1541
  1543  H      4.040000   -4.330000  -14.550000   652  1539
  1544  H1     3.460000   -5.270000  -17.180000   654  1540
  1545  CT     2.080000   -5.720000  -15.580000   655  1540  1546  1549  1550
  1546  C      2.600000   -7.140000  -15.510000   657  1545  1547  1548
  1547  O      3.420000   -7.540000  -16.390000   658  1546
  1548  OH     2.160000   -7.850000  -14.550000   659  1546  1551
  1549  HC     1.970000   -5.350000  -14.560000   656  1545
  1550  HC     1.080000   -5.770000  -16.030000   656  1545
  1551  HO     1.600000   -7.390000  -13.950000   660  1548
  1552  N      1.510000   -2.750000  -16.300000    27  1541  1553  1556
  1553  CT     0.640000   -1.730000  -16.870000    28  1552  1554  1557  1558
  1554  C      1.370000   -0.820000  -17.850000    29  1553  1555  1571
  1555  O      0.790000   -0.420000  -18.870000    31  1554
  1556  H      1.740000   -2.720000  -15.310000    30  1552
  1557  H1    -0.140000   -2.230000  -17.460000    32  1553
  1558  CT    -0.010000   -0.930000  -15.740000    33  1553  1559  1562  1563
  1559  CT    -0.970000   -1.730000  -14.870000    35  1558  1560  1561  1564
  1560  CT    -1.410000   -0.900000  -13.670000    37  1559  1565  1566  1567
  1561  CT    -2.170000   -2.200000  -15.670000    39  1559  1568  1569  1570
  1562  HC     0.780000   -0.520000  -15.110000    34  1558
  1563  HC    -0.560000   -0.080000  -16.180000    34  1558
  1564  HC    -0.450000   -2.620000  -14.490000    36  1559
  1565  HC    -2.100000   -1.490000  -13.060000    38  1560
  1566  HC    -0.530000   -0.620000  -13.070000    38  1560
  1567  HC    -1.920000    0.010000  -14.020000    38  1560
  1568  HC    -2.840000   -2.760000  -15.020000    40  1561
  1569  HC    -2.710000   -1.330000  -16.080000    40  1561
  1570  HC    -1.870000   -2.860000  -16.490000    40  1561
  1571  N      2.610000   -0.460000  -17.520000     7  1554  1572  1575
  1572  CT     3.400000    0.380000  -18.400000     8  1571  1573  1576  1577
  1573  C      3.770000   -0.330000  -19.700000     9  1572  1574  1581
  1574  O      3.820000    0.310000  -20.750000    11  1573
  1575  H      3.030000   -0.780000  -16.650000    10  1571
  1576  H1     2.790000    1.250000  -18.680000    12  1572
  1577  CT     4.630000    0.890000  -17.700000    13  1572  1578  1579  1580
  1578  HC     5.190000    1.510000  -18.410000    14  1577
  1579  HC     4.350000    1.480000  -16.820000    14  1577
  1580  HC     5.260000    0.050000  -17.390000    14  1577
  1581  N      4.010000   -1.640000  -19.650000    27  1573  1582  1585
  1582  CT     4.260000   -2.410000  -20.860000    28  1581  1583  1586  1587
  1583  C      3.030000   -2.410000  -21.770000    29  1582  1584  1600
  1584  O      3.140000   -2.210000  -22.970000    31  1583
  1585  H      4.050000   -2.110000  -18.750000    30  1581
  1586  H1     5.080000   -1.940000  -21.410000    32  1582
  1587  CT     4.640000   -3.840000  -20.500000    33  1582  1588  1591  1592
  1588  CT     6.040000   -4.020000  -19.920000    35  1587  1589  1590  1593
  1589  CT     6.160000   -5.420000  -19.360000    37  1588  1594  1595  1596
  1590  CT     7.130000   -3.780000  -20.950000    39  1588  1597  1598  1599
  1591  HC     3.910000   -4.220000  -19.770000    34  1587
  1592  HC     4.570000   -4.470000  -21.400000    34  1587
  1593  HC     6.200000   -3.300000  -19.110000    36  1588
  1594  HC     7.170000   -5.570000  -18.950000    38  1589
  1595  HC     5.430000   -5.570000  -18.560000    38  1589
  1596  HC     5.990000   -6.160000  -20.150000    38  1589
  1597  HC     8.120000   -3.930000  -20.490000    40  1590
  1598  HC     7.030000   -4.490000  -21.780000    40  1590
  1599  HC     7.090000   -2.760000  -21.340000    40  1590
  1600  N      1.850000   -2.590000  -21.170000    27  1583  1601  1604
  1601  CT     0.630000   -2.530000  -21.970000    28  1600  1602  1605  1606
  1602  C      0.470000   -1.170000  -22.630000    29  1601  1603  1619
  1603  O      0.060000   -1.090000  -23.790000    31  1602
  1604  H      1.820000   -2.750000  -20.170000    30  1600
  1605  H1     0.680000   -3.270000  -22.780000    32  1601
  1606  CT    -0.590000   -2.780000  -21.080000    33  1601  1607  1610  1611
  1607  CT    -0.890000   -4.210000  -20.690000    35  1606  1608  1609  1612
  1608  CT    -2.020000   -4.240000  -19.660000    37  1607  1613  1614  1615
  1609  CT    -1.300000   -5.000000  -21.930000    39  1607  1616  1617  1618
  1610  HC    -0.460000   -2.200000  -20.160000    34  1606
  1611  HC    -1.480000   -2.380000  -21.590000    34  1606
  1612  HC     0.000000   -4.670000  -20.250000    36  1607
  1613  HC    -2.240000   -5.280000  -19.390000    38  1608
  1614  HC    -1.710000   -3.690000  -18.760000    38  1608
  1615  HC    -2.920000   -3.780000  -20.090000    38  1608
  1616  HC    -1.510000   -6.040000  -21.660000    40  1609
  1617  HC    -2.190000   -4.560000  -22.380000    40  1609
  1618  HC    -0.500000   -5.010000  -22.680000    40  1609
  1619  N      0.720000   -0.100000  -21.860000     7  1602  1620  1623
  1620  CT     0.500000    1.250000  -22.350000     8  1619  1621  1624  1625
  1621  C      1.560000    1.680000  -23.370000     9  1620  1622  1629
  1622  O      1.310000    2.600000  -24.160000    11  1621
  1623  H      1.040000   -0.230000  -20.910000    10  1619
  1624  H1    -0.470000    1.270000  -22.870000    12  1620
  1625  CT     0.430000    2.230000  -21.200000    13  1620  1626  1627  1628
  1626  HC     0.260000    3.240000  -21.590000    14  1625
  1627  HC    -0.400000    1.960000  -20.540000    14  1625
  1628  HC     1.370000    2.210000  -20.640000    14  1625
  1629  N      2.730000    1.040000  -23.320000   271  1621  1630  1633
  1630  CT     3.870000    1.340000  -24.180000   272  1629  1631  1634  1635
  1631  C      4.300000    2.790000  -23.980000   273  1630  1632  1651
  1632  O      4.430000    3.550000  -24.930000   275  1631
  1633  H      2.860000    0.310000  -22.630000   274  1629
  1634  H1     4.710000    0.720000  -23.850000   276  1630
  1635  CT     3.580000    0.960000  -25.630000   277  1630  1636  1640  1641
  1636  CT     4.810000    0.700000  -26.470000   279  1635  1637  1642  1643
  1637  CT     4.500000    0.010000  -27.770000   281  1636  1638  1644  1645
  1638  CT     5.700000   -0.130000  -28.660000   283  1637  1639  1646  1647
  1639  N3     5.300000   -0.640000  -29.990000   285  1638  1648  1649  1650
  1640  HC     2.980000    0.040000  -25.630000   278  1635
  1641  HC     2.990000    1.750000  -26.110000   278  1635
  1642  HC     5.310000    1.660000  -26.680000   280  1636
  1643  HC     5.510000    0.070000  -25.910000   280  1636
  1644  HC     4.100000   -0.990000  -27.550000   282  1637
  1645  HC     3.730000    0.600000  -28.290000   282  1637
  1646  HP     6.220000    0.840000  -28.760000   284  1638
  1647  HP     6.360000   -0.870000  -28.210000   284  1638
  1648  H      6.160000   -0.800000  -30.520000   286  1639
  1649  H      4.970000   -1.590000  -29.900000   286  1639
  1650  H      4.670000   -0.010000  -30.460000   286  1639
  1651  N      4.560000    3.130000  -22.730000    15  1631  1652  1655
  1652  CT     5.030000    4.450000  -22.360000    16  1651  1653  1656  1657
  1653  C      6.550000    4.430000  -22.210000    17  1652  1654  1667
  1654  O      7.180000    3.380000  -22.100000    19  1653
  1655  H      4.470000    2.420000  -22.020000    18  1651
  1656  H1     4.800000    5.150000  -23.170000    20  1652
  1657  CT     4.330000    4.970000  -21.090000    21  1652  1658  1659  1660
  1658  CT     2.850000    5.230000  -21.350000    23  1657  1661  1662  1663
  1659  CT     4.510000    4.030000  -19.910000    25  1657  1664  1665  1666
  1660  HC     4.780000    5.930000  -20.820000    22  1657
  1661  HC     2.370000    5.620000  -20.450000    24  1658
  1662  HC     2.750000    5.980000  -22.150000    24  1658
  1663  HC     2.360000    4.310000  -21.670000    24  1658
  1664  HC     4.010000    4.440000  -19.030000    26  1659
  1665  HC     4.090000    3.040000  -20.140000    26  1659
  1666  HC     5.570000    3.920000  -19.690000    26  1659
  1667  N      7.120000    5.630000  -22.230000   210  1653  1668  1671
  1668  CT     8.550000    5.850000  -22.220000   211  1667  1669  1672  1673
  1669  C      9.140000    5.610000  -20.830000   212  1668  1670  1679
  1670  O      8.430000    5.580000  -19.820000   214  1669
  1671  H      6.550000    6.470000  -22.270000   213  1667
  1672  H1     9.010000    5.160000  -22.930000   215  1668
  1673  CT     8.830000    7.290000  -22.640000   216  1668  1674  1677  1678
  1674  C      8.300000    8.290000  -21.610000   218  1673  1675  1676
  1675  O2     7.090000    8.580000  -21.640000   219  1674
  1676  O2     9.090000    8.730000  -20.760000   219  1674
  1677  HC     9.910000    7.430000  -22.760000   217  1673
  1678  HC     8.360000    7.480000  -23.610000   217  1673
  1679  N     10.460000    5.500000  -20.790000   287  1669  1680  1683
  1680  CT    11.170000    5.110000  -19.580000   288  1679  1681  1684  1685
  1681  C     11.160000    6.220000  -18.530000   289  1680  1682  1703
  1682  O     11.370000    5.920000  -17.350000   291  1681
  1683  H     10.970000    5.630000  -21.650000   290  1679
  1684  H1    10.630000    4.260000  -19.140000   292  1680
  1685  CT    12.600000    4.650000  -19.870000   293  1680  1686  1692  1693
  1686  CT    13.520000    5.710000  -20.460000   295  1685  1687  1694  1695
  1687  CT    14.900000    5.140000  -20.760000   297  1686  1688  1696  1697
  1688  N2    14.790000    4.190000  -21.850000   299  1687  1689  1698
  1689  CA    14.970000    4.470000  -23.130000   301  1688  1690  1691
  1690  N2    15.330000    5.700000  -23.490000   302  1689  1699  1700
  1691  N2    14.820000    3.520000  -24.030000   302  1689  1701  1702
  1692  HC    13.040000    4.280000  -18.940000   294  1685
  1693  HC    12.540000    3.800000  -20.560000   294  1685
  1694  HC    13.080000    6.110000  -21.380000   296  1686
  1695  HC    13.630000    6.530000  -19.740000   296  1686
  1696  H1    15.590000    5.950000  -21.010000   298  1687
  1697  H1    15.290000    4.630000  -19.870000   298  1687
  1698  H     14.570000    3.220000  -21.610000   300  1688
  1699  H     15.470000    5.890000  -24.460000   303  1690
  1700  H     15.450000    6.390000  -22.780000   303  1690
  1701  H     14.950000    3.680000  -25.010000   303  1691
  1702  H     14.560000    2.590000  -23.720000   303  1691
  1703  N     10.990000    7.490000  -18.930000    15  1681  1704  1707
  1704  CT    10.950000    8.560000  -17.940000    16  1703  1705  1708  1709
  1705  C      9.610000    8.520000  -17.210000    17  1704  1706  1719
  1706  O      9.530000    8.690000  -16.000000    19  1705
  1707  H     10.790000    7.720000  -19.900000    18  1703
  1708  H1    11.730000    8.380000  -17.190000    20  1704
  1709  CT    11.240000    9.930000  -18.580000    21  1704  1710  1711  1712
  1710  CT    11.140000   11.060000  -17.560000    23  1709  1713  1714  1715
  1711  CT    12.590000    9.930000  -19.260000    25  1709  1716  1717  1718
  1712  HC    10.490000   10.140000  -19.340000    22  1709
  1713  HC    11.340000   12.020000  -18.050000    24  1710
  1714  HC    10.130000   11.100000  -17.130000    24  1710
  1715  HC    11.870000   10.900000  -16.750000    24  1710
  1716  HC    12.770000   10.910000  -19.720000    26  1711
  1717  HC    13.380000    9.720000  -18.530000    26  1711
  1718  HC    12.620000    9.180000  -20.060000    26  1711
  1719  N      8.530000    8.270000  -17.970000    65  1705  1720  1723
  1720  CT     7.220000    8.040000  -17.380000    66  1719  1721  1724  1725
  1721  C      7.260000    6.880000  -16.400000    67  1720  1722  1733
  1722  O      6.730000    6.960000  -15.290000    69  1721
  1723  H      8.610000    8.270000  -18.990000    68  1719
  1724  H1     6.940000    8.940000  -16.820000    70  1720
  1725  CT     6.160000    7.810000  -18.470000    71  1720  1726  1727  1728
  1726  OH     6.120000    9.000000  -19.270000    73  1725  1729
  1727  CT     4.780000    7.520000  -17.920000    75  1725  1730  1731  1732
  1728  H1     6.460000    6.970000  -19.100000    72  1725
  1729  HO     5.620000    8.840000  -20.080000    74  1726
  1730  HC     4.080000    7.370000  -18.750000    76  1727
  1731  HC     4.800000    6.610000  -17.310000    76  1727
  1732  HC     4.440000    8.370000  -17.310000    76  1727
  1733  N      7.880000    5.770000  -16.830000    41  1721  1734  1737
  1734  CT     7.970000    4.600000  -15.970000    42  1733  1735  1738  1739
  1735  C      8.770000    4.950000  -14.710000    43  1734  1736  1752
  1736  O      8.410000    4.570000  -13.600000    45  1735
  1737  H      8.250000    5.740000  -17.780000    44  1733
  1738  H1     6.960000    4.340000  -15.640000    46  1734
  1739  CT     8.540000    3.380000  -16.720000    47  1734  1740  1741  1743
  1740  CT     7.590000    2.950000  -17.830000    49  1739  1742  1744  1745
  1741  CT     8.790000    2.230000  -15.750000    51  1739  1746  1747  1748
  1742  CT     8.150000    1.880000  -18.750000    53  1740  1749  1750  1751
  1743  HC     9.500000    3.670000  -17.170000    48  1739
  1744  HC     6.680000    2.590000  -17.360000    50  1740
  1745  HC     7.330000    3.810000  -18.450000    50  1740
  1746  HC     9.210000    1.360000  -16.270000    52  1741
  1747  HC     9.520000    2.510000  -14.980000    52  1741
  1748  HC     7.850000    1.940000  -15.260000    52  1741
  1749  HC     7.410000    1.640000  -19.530000    54  1742
  1750  HC     9.060000    2.250000  -19.240000    54  1742
  1751  HC     8.370000    0.960000  -18.200000    54  1742
  1752  N      9.910000    5.640000  -14.880000     1  1735  1753  1756
  1753  CT    10.710000    6.030000  -13.740000     2  1752  1754  1757  1758
  1754  C      9.930000    6.860000  -12.730000     3  1753  1755  1759
  1755  O     10.040000    6.660000  -11.520000     5  1754
  1756  H     10.230000    5.880000  -15.820000     4  1752
  1757  H1    11.090000    5.130000  -13.240000     6  1753
  1758  H1    11.570000    6.620000  -14.090000     6  1753
  1759  N      9.120000    7.800000  -13.230000    65  1754  1760  1763
  1760  CT     8.320000    8.650000  -12.360000    66  1759  1761  1764  1765
  1761  C      7.300000    7.820000  -11.590000    67  1760  1762  1773
  1762  O      7.180000    7.950000  -10.360000    69  1761
  1763  H      9.090000    7.970000  -14.240000    68  1759
  1764  H1     8.990000    9.130000  -11.640000    70  1760
  1765  CT     7.600000    9.740000  -13.160000    71  1760  1766  1767  1768
  1766  OH     8.600000   10.520000  -13.800000    73  1765  1769
  1767  CT     6.760000   10.640000  -12.280000    75  1765  1770  1771  1772
  1768  H1     6.960000    9.280000  -13.920000    72  1765
  1769  HO     8.180000   11.180000  -14.340000    74  1766
  1770  HC     6.270000   11.400000  -12.900000    76  1767
  1771  HC     5.980000   10.060000  -11.760000    76  1767
  1772  HC     7.400000   11.140000  -11.540000    76  1767
  1773  N      6.590000    6.960000  -12.310000    27  1761  1774  1777
  1774  CT     5.570000    6.100000  -11.730000    28  1773  1775  1778  1779
  1775  C      6.170000    5.210000  -10.640000    29  1774  1776  1792
  1776  O      5.680000    5.150000   -9.510000    31  1775
  1777  H      6.760000    6.900000  -13.310000    30  1773
  1778  H1     4.790000    6.720000  -11.280000    32  1774
  1779  CT     5.000000    5.280000  -12.890000    33  1774  1780  1783  1784
  1780  CT     3.810000    4.380000  -12.610000    35  1779  1781  1782  1785
  1781  CT     2.600000    5.210000  -12.190000    37  1780  1786  1787  1788
  1782  CT     3.480000    3.560000  -13.840000    39  1780  1789  1790  1791
  1783  HC     4.710000    5.970000  -13.690000    34  1779
  1784  HC     5.800000    4.650000  -13.290000    34  1779
  1785  HC     4.070000    3.700000  -11.800000    36  1780
  1786  HC     1.750000    4.550000  -12.000000    38  1781
  1787  HC     2.820000    5.770000  -11.280000    38  1781
  1788  HC     2.330000    5.910000  -12.990000    38  1781
  1789  HC     2.630000    2.910000  -13.640000    40  1782
  1790  HC     3.240000    4.220000  -14.680000    40  1782
  1791  HC     4.340000    2.940000  -14.120000    40  1782
  1792  N      7.250000    4.500000  -10.940000    15  1775  1793  1796
  1793  CT     7.800000    3.540000   -9.980000    16  1792  1794  1797  1798
  1794  C      8.530000    4.280000   -8.860000    17  1793  1795  1808
  1795  O      8.540000    3.800000   -7.720000    19  1794
  1796  H      7.680000    4.600000  -11.860000    18  1792
  1797  H1     6.960000    3.010000   -9.520000    20  1793
  1798  CT     8.680000    2.450000  -10.620000    21  1793  1799  1800  1801
  1799  CT     7.870000    1.620000  -11.610000    23  1798  1802  1803  1804
  1800  CT     9.960000    2.990000  -11.270000    25  1798  1805  1806  1807
  1801  HC     9.000000    1.770000   -9.820000    22  1798
  1802  HC     8.500000    0.840000  -12.050000    24  1799
  1803  HC     7.030000    1.140000  -11.090000    24  1799
  1804  HC     7.480000    2.250000  -12.420000    24  1799
  1805  HC    10.530000    2.160000  -11.710000    26  1800
  1806  HC     9.750000    3.710000  -12.040000    26  1800
  1807  HC    10.590000    3.480000  -10.520000    26  1800
  1808  N      9.130000    5.450000   -9.140000     1  1794  1809  1812
  1809  CT     9.760000    6.210000   -8.080000     2  1808  1810  1813  1814
  1810  C      8.770000    6.700000   -7.030000     3  1809  1811  1815
  1811  O      9.010000    6.570000   -5.840000     5  1810
  1812  H      9.160000    5.810000  -10.090000     4  1808
  1813  H1    10.510000    5.580000   -7.590000     6  1809
  1814  H1    10.270000    7.080000   -8.520000     6  1809
  1815  N      7.640000    7.250000   -7.480000    15  1810  1816  1819
  1816  CT     6.630000    7.690000   -6.540000    16  1815  1817  1820  1821
  1817  C      6.050000    6.480000   -5.780000    17  1816  1818  1831
  1818  O      5.780000    6.560000   -4.580000    19  1817
  1819  H      7.490000    7.360000   -8.480000    18  1815
  1820  H1     7.110000    8.330000   -5.790000    20  1816
  1821  CT     5.550000    8.530000   -7.240000    21  1816  1822  1823  1824
  1822  CT     4.450000    8.940000   -6.280000    23  1821  1825  1826  1827
  1823  CT     6.160000    9.770000   -7.860000    25  1821  1828  1829  1830
  1824  HC     5.100000    7.930000   -8.040000    22  1821
  1825  HC     3.700000    9.530000   -6.810000    24  1822
  1826  HC     3.960000    8.060000   -5.860000    24  1822
  1827  HC     4.870000    9.540000   -5.460000    24  1822
  1828  HC     5.380000   10.360000   -8.370000    26  1823
  1829  HC     6.630000   10.380000   -7.080000    26  1823
  1830  HC     6.930000    9.520000   -8.590000    26  1823
  1831  N      5.890000    5.350000   -6.470000   649  1817  1832  1835
  1832  CT     5.410000    4.140000   -5.830000   650  1831  1833  1836  1837
  1833  C      6.380000    3.670000   -4.730000   651  1832  1834  1844
  1834  O      5.960000    3.280000   -3.640000   653  1833
  1835  H      6.090000    5.340000   -7.470000   652  1831
  1836  H1     4.450000    4.360000   -5.350000   654  1832
  1837  CT     5.190000    3.070000   -6.880000   655  1832  1838  1841  1842
  1838  C      4.740000    1.770000   -6.270000   657  1837  1839  1840
  1839  O      3.520000    1.590000   -6.120000   658  1838
  1840  OH     5.660000    0.980000   -5.930000   659  1838  1843
  1841  HC     4.430000    3.420000   -7.590000   656  1837
  1842  HC     6.120000    2.900000   -7.430000   656  1837
  1843  HO     6.550000    1.260000   -6.110000   660  1840
  1844  N      7.690000    3.690000   -5.030000     7  1833  1845  1848
  1845  CT     8.670000    3.310000   -4.010000     8  1844  1846  1849  1850
  1846  C      8.600000    4.250000   -2.810000     9  1845  1847  1854
  1847  O      8.690000    3.810000   -1.650000    11  1846
  1848  H      8.020000    3.980000   -5.950000    10  1844
  1849  H1     8.440000    2.300000   -3.660000    12  1845
  1850  CT    10.060000    3.300000   -4.610000    13  1845  1851  1852  1853
  1851  HC    10.790000    3.020000   -3.840000    14  1850
  1852  HC    10.110000    2.580000   -5.430000    14  1850
  1853  HC    10.310000    4.300000   -5.000000    14  1850
  1854  N      8.420000    5.550000   -3.070000    27  1846  1855  1858
  1855  CT     8.310000    6.500000   -1.980000    28  1854  1856  1859  1860
  1856  C      7.060000    6.230000   -1.130000    29  1855  1857  1873
  1857  O      7.100000    6.350000    0.090000    31  1856
  1858  H      8.390000    5.880000   -4.030000    30  1854
  1859  H1     9.190000    6.380000   -1.330000    32  1855
  1860  CT     8.310000    7.900000   -2.590000    33  1855  1861  1864  1865
  1861  CT     8.270000    9.050000   -1.590000    35  1860  1862  1863  1866
  1862  CT     9.460000    9.030000   -0.650000    37  1861  1867  1868  1869
  1863  CT     8.200000   10.360000   -2.340000    39  1861  1870  1871  1872
  1864  HC     9.210000    8.010000   -3.210000    34  1860
  1865  HC     7.440000    7.990000   -3.250000    34  1860
  1866  HC     7.360000    8.950000   -0.990000    36  1861
  1867  HC     9.390000    9.870000    0.050000    38  1862
  1868  HC     9.470000    8.100000   -0.070000    38  1862
  1869  HC    10.390000    9.110000   -1.230000    38  1862
  1870  HC     8.180000   11.200000   -1.630000    40  1863
  1871  HC     9.080000   10.470000   -2.980000    40  1863
  1872  HC     7.300000   10.390000   -2.960000    40  1863
  1873  N      5.950000    5.840000   -1.780000   258  1856  1874  1877
  1874  CT     4.740000    5.430000   -1.080000   259  1873  1875  1878  1879
  1875  C      5.030000    4.310000   -0.080000   260  1874  1876  1890
  1876  O      4.640000    4.370000    1.090000   262  1875
  1877  H      5.960000    5.820000   -2.800000   261  1873
  1878  H1     4.340000    6.290000   -0.520000   263  1874
  1879  CT     3.656119    5.024610   -2.099141   264  1874  1880  1883  1884
  1880  CT     2.387160    4.395543   -1.513032   266  1879  1881  1885  1886
  1881  S      1.297505    3.719640   -2.796998   268  1880  1882
  1882  CT     2.137355    2.172653   -3.233146   269  1881  1887  1888  1889
  1883  HC     3.369280    5.896918   -2.683465   265  1879
  1884  HC     4.064546    4.306740   -2.791606   265  1879
  1885  H1     2.644139    3.587394   -0.828352   267  1880
  1886  H1     1.842979    5.156267   -0.954264   267  1880
  1887  H1     1.635079    1.714121   -4.085663   270  1882
  1888  H1     3.177309    2.361541   -3.497319   270  1882
  1889  H1     2.090114    1.488407   -2.388560   270  1882
  1890  N      5.720000    3.270000   -0.530000    41  1875  1891  1894
  1891  CT     5.990000    2.130000    0.340000    42  1890  1892  1895  1896
  1892  C      6.960000    2.510000    1.460000    43  1891  1893  1909
  1893  O      6.730000    2.140000    2.610000    45  1892
  1894  H      6.050000    3.270000   -1.490000    44  1890
  1895  H1     5.060000    1.860000    0.850000    46  1891
  1896  CT     6.478972    0.917318   -0.490530    47  1891  1897  1898  1900
  1897  CT     5.436154    0.442030   -1.532678    49  1896  1899  1901  1902
  1898  CT     6.872304   -0.271164    0.403221    51  1896  1903  1904  1905
  1899  CT     4.044086    0.105704   -0.975791    53  1897  1906  1907  1908
  1900  HC     7.374058    1.218610   -1.038537    48  1896
  1901  HC     5.312936    1.210522   -2.292846    50  1897
  1902  HC     5.824549   -0.441069   -2.041976    50  1897
  1903  HC     7.170628   -1.114165   -0.216259    52  1898
  1904  HC     7.716570   -0.012157    1.041929    52  1898
  1905  HC     6.029681   -0.575008    1.018556    52  1898
  1906  HC     3.434319   -0.316352   -1.775097    54  1899
  1907  HC     4.113231   -0.623236   -0.171090    54  1899
  1908  HC     3.557372    1.006793   -0.603302    54  1899
  1909  N      8.020000    3.240000    1.140000    15  1892  1910  1913
  1910  CT     9.020000    3.630000    2.130000    16  1909  1911  1914  1915
  1911  C      8.390000    4.490000    3.220000    17  1910  1912  1925
  1912  O      8.650000    4.300000    4.400000    19  1911
  1913  H      8.150000    3.530000    0.170000    18  1909
  1914  H1     9.400000    2.720000    2.610000    20  1910
  1915  CT    10.210000    4.380000    1.480000    21  1910  1916  1917  1918
  1916  CT    11.120000    5.030000    2.520000    23  1915  1919  1920  1921
  1917  CT    10.980000    3.440000    0.600000    25  1915  1922  1923  1924
  1918  HC     9.810000    5.190000    0.850000    22  1915
  1919  HC    11.950000    5.540000    2.010000    24  1916
  1920  HC    10.580000    5.780000    3.100000    24  1916
  1921  HC    11.530000    4.260000    3.190000    24  1916
  1922  HC    11.820000    3.970000    0.130000    26  1917
  1923  HC    11.370000    2.610000    1.200000    26  1917
  1924  HC    10.360000    3.020000   -0.190000    26  1917
  1925  N      7.570000    5.460000    2.820000    65  1911  1926  1929
  1926  CT     6.950000    6.320000    3.820000    66  1925  1927  1930  1931
  1927  C      5.890000    5.570000    4.620000    67  1926  1928  1939
  1928  O      5.730000    5.870000    5.810000    69  1927
  1929  H      7.350000    5.620000    1.830000    68  1925
  1930  H1     7.720000    6.610000    4.540000    70  1926
  1931  CT     6.409963    7.616878    3.207633    71  1926  1932  1933  1934
  1932  OH     5.595648    7.377998    2.084286    73  1931  1935
  1933  CT     7.589167    8.485367    2.764288    75  1931  1936  1937  1938
  1934  H1     5.831551    8.153754    3.958876    72  1931
  1935  HO     6.169570    7.090880    1.352554    74  1932
  1936  HC     7.234100    9.443605    2.399495    76  1933
  1937  HC     8.252553    8.665229    3.609441    76  1933
  1938  HC     8.152612    7.993869    1.972748    76  1933
  1939  N      5.180000    4.600000    4.040000     1  1927  1940  1943
  1940  CT     4.320000    3.700000    4.800000     2  1939  1941  1944  1945
  1941  C      5.120000    2.950000    5.880000     3  1940  1942  1946
  1942  O      4.680000    2.850000    7.020000     5  1941
  1943  H      5.300000    4.440000    3.040000     4  1939
  1944  H1     3.526273    4.273153    5.281068     6  1940
  1945  H1     3.870000    2.970000    4.130000     6  1940
  1946  N      6.320000    2.440000    5.520000    27  1941  1947  1950
  1947  CT     7.170000    1.750000    6.470000    28  1946  1948  1951  1952
  1948  C      7.630000    2.700000    7.580000    29  1947  1949  1965
  1949  O      7.630000    2.330000    8.760000    31  1948
  1950  H      6.640000    2.540000    4.560000    30  1946
  1951  H1     6.580000    0.950000    6.940000    32  1947
  1952  CT     8.360000    1.120000    5.730000    33  1947  1953  1956  1957
  1953  CT     9.390000    0.410000    6.620000    35  1952  1954  1955  1958
  1954  CT     8.740000   -0.660000    7.490000    37  1953  1959  1960  1961
  1955  CT    10.500000   -0.200000    5.790000    39  1953  1962  1963  1964
  1956  HC     7.970000    0.400000    5.000000    34  1952
  1957  HC     8.880000    1.900000    5.170000    34  1952
  1958  HC     9.850000    1.150000    7.280000    36  1953
  1959  HC     9.500000   -1.140000    8.120000    38  1954
  1960  HC     8.000000   -0.210000    8.150000    38  1954
  1961  HC     8.260000   -1.420000    6.860000    38  1954
  1962  HC    11.230000   -0.700000    6.440000    40  1955
  1963  HC    10.090000   -0.930000    5.090000    40  1955
  1964  HC    11.010000    0.590000    5.230000    40  1955
  1965  N      8.050000    3.910000    7.220000    41  1948  1966  1969
  1966  CT     8.450000    4.870000    8.240000    42  1965  1967  1970  1971
  1967  C      7.290000    5.110000    9.200000    43  1966  1968  1984
  1968  O      7.490000    5.160000   10.420000    45  1967
  1969  H      8.100000    4.150000    6.230000    44  1965
  1970  H1     9.270000    4.430000    8.830000    46  1966
  1971  CT     8.970000    6.180000    7.620000    47  1966  1972  1973  1975
  1972  CT    10.240000    5.950000    6.800000    49  1971  1974  1976  1977
  1973  CT     9.160000    7.240000    8.690000    51  1971  1978  1979  1980
  1974  CT    10.620000    7.130000    5.930000    53  1972  1981  1982  1983
  1975  HC     8.200000    6.550000    6.930000    48  1971
  1976  HC    11.070000    5.730000    7.480000    50  1972
  1977  HC    10.130000    5.080000    6.150000    50  1972
  1978  HC     9.520000    8.180000    8.250000    52  1973
  1979  HC     8.220000    7.470000    9.190000    52  1973
  1980  HC     9.890000    6.890000    9.430000    52  1973
  1981  HC    11.530000    6.890000    5.370000    54  1974
  1982  HC     9.810000    7.350000    5.220000    54  1974
  1983  HC    10.820000    8.020000    6.540000    54  1974
  1984  N      6.090000    5.350000    8.670000     1  1967  1985  1988
  1985  CT     4.890000    5.490000    9.490000     2  1984  1986  1989  1990
  1986  C      4.730000    4.290000   10.420000     3  1985  1987  1991
  1987  O      4.510000    4.460000   11.610000     5  1986
  1988  H      6.000000    5.380000    7.660000     4  1984
  1989  H1     4.966566    6.393219   10.094108     6  1985
  1990  H1     4.010000    5.560000    8.850000     6  1985
  1991  N      4.860000    3.080000    9.870000     7  1986  1992  1995
  1992  CT     4.640000    1.870000   10.660000     8  1991  1993  1996  1997
  1993  C      5.630000    1.750000   11.820000     9  1992  1994  2001
  1994  O      5.310000    1.120000   12.840000    11  1993
  1995  H      5.100000    2.990000    8.890000    10  1991
  1996  H1     3.630000    1.920000   11.090000    12  1992
  1997  CT     4.720000    0.660000    9.780000    13  1992  1998  1999  2000
  1998  HC     4.540000   -0.250000   10.370000    14  1997
  1999  HC     3.960000    0.730000    9.000000    14  1997
  2000  HC     5.710000    0.590000    9.310000    14  1997
  2001  N      6.830000    2.300000   11.650000    27  1993  2002  2005
  2002  CT     7.890000    2.210000   12.650000    28  2001  2003  2006  2007
  2003  C      7.910000    3.410000   13.610000    29  2002  2004  2020
  2004  O      8.770000    3.460000   14.490000    31  2003
  2005  H      7.040000    2.780000   10.780000    30  2001
  2006  H1     7.740000    1.320000   13.270000    32  2002
  2007  CT     9.240000    2.110000   11.920000    33  2002  2008  2011  2012
  2008  CT     9.490000    0.790000   11.200000    35  2007  2009  2010  2013
  2009  CT    10.720000    0.920000   10.340000    37  2008  2014  2015  2016
  2010  CT     9.640000   -0.360000   12.170000    39  2008  2017  2018  2019
  2011  HC     9.300000    2.930000   11.190000    34  2007
  2012  HC    10.050000    2.250000   12.640000    34  2007
  2013  HC     8.640000    0.570000   10.540000    36  2008
  2014  HC    10.900000   -0.020000    9.810000    38  2009
  2015  HC    10.570000    1.720000    9.600000    38  2009
  2016  HC    11.590000    1.160000   10.960000    38  2009
  2017  HC     9.850000   -1.290000   11.630000    40  2010
  2018  HC    10.480000   -0.170000   12.850000    40  2010
  2019  HC     8.730000   -0.490000   12.750000    40  2010
  2020  N      7.000000    4.380000   13.440000    55  2003  2021  2024
  2021  CT     7.040000    5.620000   14.200000    56  2020  2022  2025  2026
  2022  C      6.390000    5.440000   15.570000    57  2021  2023  2031
  2023  O      5.530000    4.600000   15.770000    59  2022
  2024  H      6.290000    4.270000   12.720000    58  2020
  2025  H1     8.090000    5.880000   14.360000    60  2021
  2026  CT     6.410000    6.730000   13.420000    61  2021  2027  2028  2029
  2027  OH     7.250000    7.060000   12.330000    63  2026  2030
  2028  H1     5.430000    6.420000   13.040000    62  2026
  2029  H1     6.290000    7.610000   14.060000    62  2026
  2030  HO     6.840000    7.720000   11.770000    64  2027
  2031  N      6.830000    6.260000   16.520000   161  2022  2032  2035
  2032  CT     6.550000    6.040000   17.930000   162  2031  2033  2036  2037
  2033  C      5.510000    7.000000   18.500000   163  2032  2034  2049
  2034  O      5.290000    6.970000   19.720000   165  2033
  2035  H      7.450000    7.010000   16.260000   164  2031
  2036  H1     6.160000    5.020000   18.080000   166  2032
  2037  CT     7.840000    6.190000   18.730000   167  2032  2038  2043  2044
  2038  CC     8.890000    5.240000   18.260000   169  2037  2039  2040
  2039  NA     8.780000    3.880000   18.480000   170  2038  2041  2045
  2040  CW    10.030000    5.440000   17.560000   172  2038  2042  2046
  2041  CR     9.840000    3.280000   17.960000   174  2039  2042  2047
  2042  NA    10.620000    4.220000   17.380000   176  2040  2041  2048
  2043  HC     8.220000    7.220000   18.640000   168  2037
  2044  HC     7.650000    5.990000   19.800000   168  2037
  2045  H      7.990000    3.440000   18.980000   171  2039
  2046  H4    10.410000    6.400000   17.210000   173  2040
  2047  H5    10.050000    2.200000   17.980000   175  2041
  2048  H     11.490000    4.040000   16.880000   177  2042
  2049  N      4.930000    7.870000   17.680000    65  2033  2050  2053
  2050  CT     3.830000    8.720000   18.110000    66  2049  2051  2054  2055
  2051  C      2.680000    8.610000   17.120000    67  2050  2052  2063
  2052  O      2.900000    8.400000   15.930000    69  2051
  2053  H      5.200000    7.930000   16.710000    68  2049
  2054  H1     3.460000    8.380000   19.090000    70  2050
  2055  CT     4.260000   10.190000   18.270000    71  2050  2056  2057  2058
  2056  OH     4.570000   10.750000   16.990000    73  2055  2059
  2057  CT     5.430000   10.330000   19.230000    75  2055  2060  2061  2062
  2058  H1     3.420000   10.760000   18.680000    72  2055
  2059  HO     4.860000   11.650000   17.140000    74  2056
  2060  HC     5.700000   11.390000   19.330000    76  2057
  2061  HC     5.150000    9.940000   20.220000    76  2057
  2062  HC     6.310000    9.790000   18.860000    76  2057
  2063  N      1.440000    8.790000   17.610000     7  2051  2064  2067
  2064  CT     0.290000    8.780000   16.720000     8  2063  2065  2068  2069
  2065  C      0.420000    9.850000   15.640000     9  2064  2066  2073
  2066  O      0.130000    9.590000   14.480000    11  2065
  2067  H      1.280000    8.920000   18.600000    10  2063
  2068  H1     0.240000    7.800000   16.220000    12  2064
  2069  CT    -0.980000    8.970000   17.500000    13  2064  2070  2071  2072
  2070  HC    -1.840000    8.950000   16.820000    14  2069
  2071  HC    -1.100000    8.160000   18.230000    14  2069
  2072  HC    -0.970000    9.930000   18.030000    14  2069
  2073  N      0.830000   11.070000   16.020000    41  2065  2074  2077
  2074  CT     0.930000   12.160000   15.070000    42  2073  2075  2078  2079
  2075  C      1.880000   11.790000   13.930000    43  2074  2076  2092
  2076  O      1.580000   12.050000   12.760000    45  2075
  2077  H      1.040000   11.240000   16.990000    44  2073
  2078  H1    -0.070000   12.250000   14.640000    46  2074
  2079  CT     1.300000   13.500000   15.720000    47  2074  2080  2081  2083
  2080  CT     1.270000   14.620000   14.680000    49  2079  2082  2084  2085
  2081  CT     2.640000   13.470000   16.440000    51  2079  2086  2087  2088
  2082  CT    -0.020000   14.700000   13.900000    53  2080  2089  2090  2091
  2083  HC     0.530000   13.730000   16.470000    48  2079
  2084  HC     1.430000   15.580000   15.190000    50  2080
  2085  HC     2.100000   14.490000   13.970000    50  2080
  2086  HC     2.840000   14.450000   16.890000    52  2081
  2087  HC     2.620000   12.730000   17.240000    52  2081
  2088  HC     3.460000   13.250000   15.740000    52  2081
  2089  HC     0.040000   15.530000   13.190000    54  2082
  2090  HC    -0.210000   13.800000   13.310000    54  2082
  2091  HC    -0.860000   14.880000   14.580000    54  2082
  2092  N      3.040000   11.190000   14.250000     7  2075  2093  2096
  2093  CT     4.000000   10.800000   13.230000     8  2092  2094  2097  2098
  2094  C      3.410000    9.730000   12.310000     9  2093  2095  2102
  2095  O      3.590000    9.790000   11.100000    11  2094
  2096  H      3.260000   10.990000   15.220000    10  2092
  2097  H1     4.220000   11.680000   12.610000    12  2093
  2098  CT     5.280000   10.330000   13.850000    13  2093  2099  2100  2101
  2099  HC     5.990000   10.040000   13.070000    14  2098
  2100  HC     5.720000   11.140000   14.450000    14  2098
  2101  HC     5.090000    9.470000   14.500000    14  2098
  2102  N      2.720000    8.740000   12.900000   287  2094  2103  2106
  2103  CT     2.180000    7.650000   12.120000   288  2102  2104  2107  2108
  2104  C      1.140000    8.190000   11.120000   289  2103  2105  2126
  2105  O      1.160000    7.830000    9.940000   291  2104
  2106  H      2.580000    8.760000   13.910000   290  2102
  2107  H1     2.980000    7.200000   11.510000   292  2103
  2108  CT     1.620000    6.580000   13.070000   293  2103  2109  2115  2116
  2109  CT     2.690000    5.970000   13.980000   295  2108  2110  2117  2118
  2110  CT     2.130000    5.020000   15.030000   297  2109  2111  2119  2120
  2111  N2     1.770000    3.820000   14.320000   299  2110  2112  2121
  2112  CA     2.580000    2.790000   14.100000   301  2111  2113  2114
  2113  N2     3.810000    2.770000   14.590000   302  2112  2122  2123
  2114  N2     2.140000    1.770000   13.370000   302  2112  2124  2125
  2115  HC     0.840000    7.030000   13.690000   294  2108
  2116  HC     1.160000    5.780000   12.470000   294  2108
  2117  HC     3.410000    5.440000   13.380000   296  2109
  2118  HC     3.270000    6.740000   14.470000   296  2109
  2119  H1     2.880000    4.810000   15.800000   298  2110
  2120  H1     1.240000    5.460000   15.510000   298  2110
  2121  H      0.820000    3.760000   13.960000   300  2111
  2122  H      4.420000    1.990000   14.360000   303  2113
  2123  H      4.180000    3.540000   15.130000   303  2113
  2124  H      2.760000    0.990000   13.220000   303  2114
  2125  H      1.210000    1.800000   13.010000   303  2114
  2126  N      0.240000    9.070000   11.590000   122  2104  2127  2130
  2127  CT    -0.770000    9.640000   10.720000   123  2126  2128  2131  2132
  2128  C     -0.170000   10.540000    9.640000   124  2127  2129  2147
  2129  O     -0.650000   10.580000    8.510000   126  2128
  2130  H      0.250000    9.330000   12.570000   125  2126
  2131  H1    -1.290000    8.820000   10.210000   127  2127
  2132  CT    -1.810000   10.430000   11.530000   128  2127  2133  2140  2141
  2133  CA    -2.830000    9.580000   12.230000   130  2132  2134  2135
  2134  CA    -4.020000    9.200000   11.610000   131  2133  2136  2142
  2135  CA    -2.670000    9.220000   13.560000   131  2133  2137  2143
  2136  CA    -4.980000    8.460000   12.280000   133  2134  2138  2144
  2137  CA    -3.620000    8.480000   14.240000   133  2135  2138  2145
  2138  C     -4.780000    8.080000   13.600000   135  2136  2137  2139
  2139  OH    -5.720000    7.370000   14.280000   136  2138  2146
  2140  HC    -1.290000   11.050000   12.270000   129  2132
  2141  HC    -2.340000   11.110000   10.860000   129  2132
  2142  HA    -4.200000    9.500000   10.580000   132  2134
  2143  HA    -1.920000    9.630000   14.150000   132  2135
  2144  HA    -5.900000    8.170000   11.770000   134  2136
  2145  HA    -3.480000    8.210000   15.280000   134  2137
  2146  HO    -6.470000    7.180000   13.730000   137  2139
  2147  N      0.860000   11.300000   10.010000    55  2128  2148  2151
  2148  CT     1.500000   12.220000    9.080000    56  2147  2149  2152  2153
  2149  C      2.160000   11.470000    7.940000    57  2148  2150  2158
  2150  O      2.010000   11.830000    6.770000    59  2149
  2151  H      1.180000   11.300000   10.970000    58  2147
  2152  H1     0.730000   12.870000    8.650000    60  2148
  2153  CT     2.490000   13.090000    9.810000    61  2148  2154  2155  2156
  2154  OH     1.820000   13.920000   10.740000    63  2153  2157
  2155  H1     3.220000   12.460000   10.340000    62  2153
  2156  H1     3.020000   13.720000    9.090000    62  2153
  2157  HO     2.460000   14.470000   11.200000    64  2154
  2158  N      2.930000   10.430000    8.270000   138  2149  2159  2162
  2159  CT     3.570000    9.630000    7.240000   139  2158  2160  2163  2164
  2160  C      2.520000    8.920000    6.390000   140  2159  2161  2182
  2161  O      2.680000    8.780000    5.180000   142  2160
  2162  H      3.070000   10.180000    9.250000   141  2158
  2163  H1     4.110000   10.310000    6.570000   143  2159
  2164  CT     4.580000    8.650000    7.830000   144  2159  2165  2174  2175
  2165  C*     5.840000    9.320000    8.300000   146  2164  2166  2167
  2166  CW     6.300000    9.450000    9.580000   147  2165  2168  2176
  2167  CB     6.830000    9.960000    7.460000   149  2165  2169  2170
  2168  NA     7.470000   10.150000    9.600000   150  2166  2169  2177
  2169  CN     7.830000   10.460000    8.320000   152  2167  2168  2171
  2170  CA     6.960000   10.170000    6.080000   153  2167  2172  2178
  2171  CA     8.950000   11.130000    7.840000   155  2169  2173  2179
  2172  CA     8.080000   10.810000    5.610000   157  2170  2173  2180
  2173  CA     9.050000   11.300000    6.480000   159  2171  2172  2181
  2174  HC     4.110000    8.120000    8.670000   145  2164
  2175  HC     4.850000    7.910000    7.070000   145  2164
  2176  H4     5.770000    9.060000   10.450000   148  2166
  2177  H      8.010000   10.390000   10.420000   151  2168
  2178  HA     6.190000    9.820000    5.400000   154  2170
  2179  HA     9.720000   11.510000    8.510000   156  2171
  2180  HA     8.200000   10.960000    4.540000   158  2172
  2181  HA     9.910000   11.820000    6.070000   160  2173
  2182  N      1.450000    8.420000    7.010000   138  2160  2183  2186
  2183  CT     0.360000    7.810000    6.270000   139  2182  2184  2187  2188
  2184  C     -0.210000    8.790000    5.240000   140  2183  2185  2206
  2185  O     -0.490000    8.420000    4.100000   142  2184
  2186  H      1.370000    8.470000    8.020000   141  2182
  2187  H1     0.750000    6.950000    5.710000   143  2183
  2188  CT    -0.727470    7.296354    7.215587   144  2183  2189  2198  2199
  2189  C*    -1.968531    6.824154    6.522507   146  2188  2190  2191
  2190  CW    -2.223258    5.554765    6.133056   147  2189  2192  2200
  2191  CB    -3.142513    7.607481    6.139888   149  2189  2193  2194
  2192  NA    -3.461538    5.503206    5.522739   150  2190  2193  2201
  2193  CN    -4.065438    6.740649    5.487127   152  2191  2192  2195
  2194  CA    -3.530775    8.956753    6.297754   153  2191  2196  2202
  2195  CA    -5.308305    7.182717    5.012349   155  2193  2197  2203
  2196  CA    -4.767879    9.418732    5.807447   157  2194  2197  2204
  2197  CA    -5.655161    8.535879    5.165033   159  2195  2196  2205
  2198  HC    -0.314542    6.478847    7.803775   145  2188
  2199  HC    -1.012659    8.088832    7.904793   145  2188
  2200  H4    -1.561136    4.713561    6.294626   148  2190
  2201  H     -3.943590    4.650124    5.254251   151  2192
  2202  HA    -2.865005    9.637336    6.807681   154  2194
  2203  HA    -5.984022    6.486827    4.539215   156  2195
  2204  HA    -5.042655   10.457118    5.930651   158  2196
  2205  HA    -6.605730    8.896244    4.796584   160  2197
  2206  N     -0.390000   10.050000    5.640000    27  2184  2207  2210
  2207  CT    -0.970000   11.020000    4.720000    28  2206  2208  2211  2212
  2208  C     -0.030000   11.270000    3.540000    29  2207  2209  2225
  2209  O     -0.460000   11.310000    2.390000    31  2208
  2210  H     -0.160000   10.330000    6.590000    30  2206
  2211  H1    -1.900000   10.590000    4.320000    32  2207
  2212  CT    -1.300000   12.340000    5.440000    33  2207  2213  2216  2217
  2213  CT    -1.870000   13.460000    4.560000    35  2212  2214  2215  2218
  2214  CT    -3.150000   13.030000    3.840000    37  2213  2219  2220  2221
  2215  CT    -2.100000   14.720000    5.370000    39  2213  2222  2223  2224
  2216  HC    -2.020000   12.120000    6.240000    34  2212
  2217  HC    -0.380000   12.710000    5.920000    34  2212
  2218  HC    -1.130000   13.710000    3.790000    36  2213
  2219  HC    -3.520000   13.860000    3.220000    38  2214
  2220  HC    -2.950000   12.180000    3.180000    38  2214
  2221  HC    -3.920000   12.750000    4.570000    38  2214
  2222  HC    -2.500000   15.510000    4.720000    40  2215
  2223  HC    -2.810000   14.520000    6.180000    40  2215
  2224  HC    -1.150000   15.060000    5.800000    40  2215
  2225  N      1.260000   11.440000    3.840000   107  2208  2226  2229
  2226  CT     2.240000   11.620000    2.790000   108  2225  2227  2230  2231
  2227  C      2.220000   10.440000    1.820000   109  2226  2228  2245
  2228  O      2.170000   10.630000    0.600000   111  2227
  2229  H      1.550000   11.440000    4.810000   110  2225
  2230  H1     1.980000   12.520000    2.220000   112  2226
  2231  CT     3.630000   11.810000    3.390000   113  2226  2232  2238  2239
  2232  CA     4.640000   12.180000    2.350000   115  2231  2233  2234
  2233  CA     4.830000   13.500000    1.970000   116  2232  2235  2240
  2234  CA     5.340000   11.210000    1.670000   116  2232  2236  2241
  2235  CA     5.740000   13.830000    0.980000   118  2233  2237  2242
  2236  CA     6.260000   11.540000    0.690000   118  2234  2237  2243
  2237  CA     6.450000   12.840000    0.340000   120  2235  2236  2244
  2238  HC     3.600000   12.600000    4.150000   114  2231
  2239  HC     3.950000   10.880000    3.890000   114  2231
  2240  HA     4.260000   14.290000    2.460000   117  2233
  2241  HA     5.160000   10.170000    1.910000   117  2234
  2242  HA     5.880000   14.870000    0.700000   119  2235
  2243  HA     6.810000   10.760000    0.190000   119  2236
  2244  HA     7.160000   13.100000   -0.440000   121  2237
  2245  N      2.240000    9.220000    2.360000    55  2227  2246  2249
  2246  CT     2.230000    8.020000    1.540000    56  2245  2247  2250  2251
  2247  C      0.970000    7.940000    0.680000    57  2246  2248  2256
  2248  O      1.010000    7.540000   -0.480000    59  2247
  2249  H      2.260000    9.130000    3.370000    58  2245
  2250  H1     3.090000    8.040000    0.860000    60  2246
  2251  CT     2.357449    6.811312    2.475592    61  2246  2252  2253  2254
  2252  OH     2.327192    5.588054    1.773143    63  2251  2255
  2253  H1     3.286024    6.879395    3.041609    62  2251
  2254  H1     1.535047    6.831332    3.190116    62  2251
  2255  HO     3.236968    5.289546    1.593716    64  2252
  2256  N     -0.180000    8.310000    1.260000    65  2247  2257  2260
  2257  CT    -1.450000    8.310000    0.540000    66  2256  2258  2261  2262
  2258  C     -1.460000    9.300000   -0.620000    67  2257  2259  2270
  2259  O     -1.990000    9.020000   -1.700000    69  2258
  2260  H     -0.190000    8.580000    2.240000    68  2256
  2261  H1    -1.580000    7.320000    0.090000    70  2257
  2262  CT    -2.625080    8.530901    1.504412    71  2257  2263  2264  2265
  2263  OH    -2.587463    7.535376    2.502421    73  2262  2266
  2264  CT    -3.987413    8.388823    0.827533    75  2262  2267  2268  2269
  2265  H1    -2.549841    9.514702    1.968979    72  2262
  2266  HO    -1.916975    7.794734    3.156170    74  2263
  2267  HC    -4.772281    8.473338    1.579666    76  2264
  2268  HC    -4.124927    9.176485    0.087644    76  2264
  2269  HC    -4.061275    7.414964    0.343068    76  2264
  2270  N     -0.830000   10.460000   -0.430000    41  2258  2271  2274
  2271  CT    -0.720000   11.420000   -1.510000    42  2270  2272  2275  2276
  2272  C      0.130000   10.810000   -2.640000    43  2271  2273  2289
  2273  O     -0.210000   10.960000   -3.820000    45  2272
  2274  H     -0.420000   10.670000    0.480000    44  2270
  2275  H1    -1.720000   11.610000   -1.930000    46  2271
  2276  CT    -0.160000   12.760000   -1.000000    47  2271  2277  2278  2280
  2277  CT    -1.190000   13.430000   -0.100000    49  2276  2279  2281  2282
  2278  CT     0.280000   13.640000   -2.160000    51  2276  2283  2284  2285
  2279  CT    -0.640000   14.540000    0.750000    53  2277  2286  2287  2288
  2280  HC     0.730000   12.550000   -0.400000    48  2276
  2281  HC    -2.000000   13.830000   -0.720000    50  2277
  2282  HC    -1.640000   12.700000    0.580000    50  2277
  2283  HC     0.680000   14.590000   -1.790000    52  2278
  2284  HC     1.080000   13.170000   -2.740000    52  2278
  2285  HC    -0.570000   13.850000   -2.820000    52  2278
  2286  HC    -1.440000   14.970000    1.360000    54  2279
  2287  HC     0.150000   14.150000    1.410000    54  2279
  2288  HC    -0.220000   15.330000    0.120000    54  2279
  2289  N      1.240000   10.140000   -2.280000    77  2272  2290  2293
  2290  CT     2.040000    9.450000   -3.280000    78  2289  2291  2294  2295
  2291  C      1.190000    8.420000   -4.050000    79  2290  2292  2300
  2292  O      1.280000    8.330000   -5.270000    81  2291
  2293  H      1.530000   10.120000   -1.310000    80  2289
  2294  H1     2.430000   10.180000   -4.000000    82  2290
  2295  CT     3.210000    8.720000   -2.630000    83  2290  2296  2297  2298
  2296  SH     4.470000    9.790000   -1.930000    85  2295  2299
  2297  H1     2.830000    8.060000   -1.850000    84  2295
  2298  H1     3.680000    8.090000   -3.400000    84  2295
  2299  HS     5.270000    8.810000   -1.490000    86  2296
  2300  N      0.380000    7.630000   -3.320000   258  2291  2301  2304
  2301  CT    -0.500000    6.680000   -3.990000   259  2300  2302  2305  2306
  2302  C     -1.440000    7.370000   -4.990000   260  2301  2303  2317
  2303  O     -1.610000    6.910000   -6.120000   262  2302
  2304  H      0.380000    7.700000   -2.310000   261  2300
  2305  H1     0.130000    5.970000   -4.540000   263  2301
  2306  CT    -1.332109    5.919443   -2.946651   264  2301  2307  2310  2311
  2307  CT    -2.115790    4.756923   -3.572382   266  2306  2308  2312  2313
  2308  S     -3.375133    4.046513   -2.485921   268  2307  2309
  2309  CT    -4.616327    5.374204   -2.535578   269  2308  2314  2315  2316
  2310  HC    -0.685821    5.533276   -2.161238   265  2306
  2311  HC    -2.029628    6.608764   -2.479107   265  2306
  2312  H1    -2.617511    5.092492   -4.479005   267  2307
  2313  H1    -1.412995    3.972189   -3.851947   267  2307
  2314  H1    -5.011604    5.467820   -3.546723   270  2309
  2315  H1    -5.433608    5.138083   -1.856269   270  2309
  2316  H1    -4.175072    6.320906   -2.227574   270  2309
  2317  N     -2.070000    8.480000   -4.560000    41  2302  2318  2321
  2318  CT    -2.970000    9.200000   -5.440000    42  2317  2319  2322  2323
  2319  C     -2.250000    9.660000   -6.700000    43  2318  2320  2336
  2320  O     -2.800000    9.560000   -7.810000    45  2319
  2321  H     -1.900000    8.820000   -3.620000    44  2317
  2322  H1    -3.740000    8.490000   -5.770000    46  2318
  2323  CT    -3.690000   10.340000   -4.710000    47  2318  2324  2325  2327
  2324  CT    -4.590000    9.790000   -3.590000    49  2323  2326  2328  2329
  2325  CT    -4.470000   11.180000   -5.710000    51  2323  2330  2331  2332
  2326  CT    -5.040000   10.830000   -2.600000    53  2324  2333  2334  2335
  2327  HC    -2.930000   10.980000   -4.250000    48  2323
  2328  HC    -5.480000    9.330000   -4.040000    50  2324
  2329  HC    -4.070000    9.010000   -3.030000    50  2324
  2330  HC    -4.980000   12.000000   -5.200000    52  2325
  2331  HC    -3.810000   11.640000   -6.450000    52  2325
  2332  HC    -5.220000   10.560000   -6.220000    52  2325
  2333  HC    -5.670000   10.360000   -1.840000    54  2326
  2334  HC    -4.170000   11.280000   -2.110000    54  2326
  2335  HC    -5.620000   11.610000   -3.100000    54  2326
  2336  N     -1.010000   10.130000   -6.550000    15  2319  2337  2340
  2337  CT    -0.220000   10.520000   -7.710000    16  2336  2338  2341  2342
  2338  C     -0.020000    9.340000   -8.670000    17  2337  2339  2352
  2339  O     -0.230000    9.470000   -9.880000    19  2338
  2340  H     -0.610000   10.210000   -5.620000    18  2336
  2341  H1    -0.780000   11.290000   -8.260000    20  2337
  2342  CT     1.130000   11.120000   -7.290000    21  2337  2343  2344  2345
  2343  CT     2.050000   11.300000   -8.490000    23  2342  2346  2347  2348
  2344  CT     0.950000   12.440000   -6.550000    25  2342  2349  2350  2351
  2345  HC     1.620000   10.430000   -6.600000    22  2342
  2346  HC     3.000000   11.740000   -8.160000    24  2343
  2347  HC     2.280000   10.340000   -8.970000    24  2343
  2348  HC     1.580000   11.970000   -9.220000    24  2343
  2349  HC     1.930000   12.840000   -6.260000    26  2344
  2350  HC     0.440000   13.160000   -7.200000    26  2344
  2351  HC     0.350000   12.310000   -5.650000    26  2344
  2352  N      0.350000    8.170000   -8.130000    15  2338  2353  2356
  2353  CT     0.550000    6.990000   -8.960000    16  2352  2354  2357  2358
  2354  C     -0.750000    6.670000   -9.700000    17  2353  2355  2368
  2355  O     -0.750000    6.400000  -10.910000    19  2354
  2356  H      0.500000    8.110000   -7.130000    18  2352
  2357  H1     1.320000    7.200000   -9.720000    20  2353
  2358  CT     1.020000    5.800000   -8.100000    21  2353  2359  2360  2361
  2359  CT     0.930000    4.470000   -8.830000    23  2358  2362  2363  2364
  2360  CT     2.430000    6.040000   -7.580000    25  2358  2365  2366  2367
  2361  HC     0.360000    5.720000   -7.230000    22  2358
  2362  HC     1.280000    3.670000   -8.170000    24  2359
  2363  HC    -0.100000    4.240000   -9.110000    24  2359
  2364  HC     1.560000    4.490000   -9.720000    24  2359
  2365  HC     2.740000    5.190000   -6.960000    26  2360
  2366  HC     3.130000    6.150000   -8.420000    26  2360
  2367  HC     2.450000    6.940000   -6.970000    26  2360
  2368  N     -1.860000    6.610000   -8.960000    27  2354  2369  2372
  2369  CT    -3.110000    6.180000   -9.570000    28  2368  2370  2373  2374
  2370  C     -3.580000    7.200000  -10.600000    29  2369  2371  2387
  2371  O     -4.150000    6.830000  -11.620000    31  2370
  2372  H     -1.820000    6.850000   -7.970000    30  2368
  2373  H1    -2.950000    5.240000  -10.110000    32  2369
  2374  CT    -4.160000    5.980000   -8.480000    33  2369  2375  2378  2379
  2375  CT    -3.860000    4.880000   -7.470000    35  2374  2376  2377  2380
  2376  CT    -4.990000    4.750000   -6.450000    37  2375  2381  2382  2383
  2377  CT    -3.560000    3.540000   -8.140000    39  2375  2384  2385  2386
  2378  HC    -4.290000    6.930000   -7.940000    34  2374
  2379  HC    -5.110000    5.750000   -8.970000    34  2374
  2380  HC    -2.960000    5.140000   -6.920000    36  2375
  2381  HC    -4.750000    3.960000   -5.720000    38  2376
  2382  HC    -5.110000    5.700000   -5.920000    38  2376
  2383  HC    -5.930000    4.490000   -6.950000    38  2376
  2384  HC    -3.350000    2.780000   -7.370000    40  2377
  2385  HC    -4.420000    3.220000   -8.710000    40  2377
  2386  HC    -2.680000    3.610000   -8.780000    40  2377
  2387  N     -3.360000    8.480000  -10.340000   122  2370  2388  2391
  2388  CT    -3.730000    9.520000  -11.290000   123  2387  2389  2392  2393
  2389  C     -2.950000    9.340000  -12.600000   124  2388  2390  2408
  2390  O     -3.540000    9.420000  -13.670000   126  2389
  2391  H     -2.920000    8.750000   -9.470000   125  2387
  2392  H1    -4.800000    9.420000  -11.520000   127  2388
  2393  CT    -3.490000   10.910000  -10.670000   128  2388  2394  2401  2402
  2394  CA    -3.850000   12.050000  -11.590000   130  2393  2395  2396
  2395  CA    -5.140000   12.570000  -11.670000   131  2394  2397  2403
  2396  CA    -2.900000   12.570000  -12.450000   131  2394  2398  2404
  2397  CA    -5.460000   13.620000  -12.550000   133  2395  2399  2405
  2398  CA    -3.200000   13.620000  -13.330000   133  2396  2399  2406
  2399  C     -4.480000   14.130000  -13.380000   135  2397  2398  2400
  2400  OH    -4.790000   15.140000  -14.250000   136  2399  2407
  2401  HC    -4.090000   11.000000   -9.750000   129  2393
  2402  HC    -2.430000   11.000000  -10.390000   129  2393
  2403  HA    -5.920000   12.160000  -11.030000   132  2395
  2404  HA    -1.890000   12.160000  -12.440000   132  2396
  2405  HA    -6.470000   14.020000  -12.580000   134  2397
  2406  HA    -2.430000   14.030000  -13.980000   134  2398
  2407  HO    -5.700000   15.400000  -14.170000   137  2400
  2408  N     -1.640000    9.080000  -12.530000   107  2389  2409  2412
  2409  CT    -0.850000    8.830000  -13.730000   108  2408  2410  2413  2414
  2410  C     -1.390000    7.640000  -14.510000   109  2409  2411  2428
  2411  O     -1.460000    7.690000  -15.740000   111  2410
  2412  H     -1.180000    9.060000  -11.620000   110  2408
  2413  H1    -0.900000    9.720000  -14.380000   112  2409
  2414  CT     0.600000    8.480000  -13.420000   113  2409  2415  2421  2422
  2415  CA     1.520000    9.660000  -13.410000   115  2414  2416  2417
  2416  CA     1.790000   10.350000  -14.580000   116  2415  2418  2423
  2417  CA     2.060000   10.120000  -12.230000   116  2415  2419  2424
  2418  CA     2.630000   11.440000  -14.580000   118  2416  2420  2425
  2419  CA     2.890000   11.230000  -12.220000   118  2417  2420  2426
  2420  CA     3.180000   11.890000  -13.390000   120  2418  2419  2427
  2421  HC     0.650000    7.970000  -12.450000   114  2414
  2422  HC     0.990000    7.780000  -14.170000   114  2414
  2423  HA     1.350000   10.010000  -15.510000   117  2416
  2424  HA     1.850000    9.610000  -11.300000   117  2417
  2425  HA     2.860000   11.960000  -15.510000   119  2418
  2426  HA     3.320000   11.580000  -11.280000   119  2419
  2427  HA     3.840000   12.760000  -13.390000   121  2420
  2428  N     -1.730000    6.550000  -13.800000    27  2410  2429  2432
  2429  CT    -2.280000    5.360000  -14.480000    28  2428  2430  2433  2434
  2430  C     -3.550000    5.720000  -15.230000    29  2429  2431  2447
  2431  O     -3.730000    5.290000  -16.350000    31  2430
  2432  H     -1.600000    6.550000  -12.790000    30  2428
  2433  H1    -1.550000    5.010000  -15.210000    32  2429
  2434  CT    -2.650000    4.240000  -13.510000    33  2429  2435  2438  2439
  2435  CT    -1.510000    3.540000  -12.800000    35  2434  2436  2437  2440
  2436  CT    -2.050000    2.440000  -11.900000    37  2435  2441  2442  2443
  2437  CT    -0.530000    2.970000  -13.810000    39  2435  2444  2445  2446
  2438  HC    -3.330000    4.640000  -12.750000    34  2434
  2439  HC    -3.210000    3.480000  -14.070000    34  2434
  2440  HC    -0.970000    4.260000  -12.180000    36  2435
  2441  HC    -1.220000    1.940000  -11.390000    38  2436
  2442  HC    -2.720000    2.870000  -11.150000    38  2436
  2443  HC    -2.600000    1.700000  -12.490000    38  2436
  2444  HC     0.280000    2.460000  -13.290000    40  2437
  2445  HC    -1.030000    2.260000  -14.470000    40  2437
  2446  HC    -0.090000    3.800000  -14.360000    40  2437
  2447  N     -4.440000    6.480000  -14.560000     7  2430  2448  2451
  2448  CT    -5.780000    6.740000  -15.050000     8  2447  2449  2452  2453
  2449  C     -5.810000    7.790000  -16.170000     9  2448  2450  2457
  2450  O     -6.840000    7.920000  -16.840000    11  2449
  2451  H     -4.180000    6.860000  -13.650000    10  2447
  2452  H1    -6.170000    5.810000  -15.480000    12  2448
  2453  CT    -6.650000    7.140000  -13.900000    13  2448  2454  2455  2456
  2454  HC    -7.670000    7.340000  -14.250000    14  2453
  2455  HC    -6.670000    6.330000  -13.160000    14  2453
  2456  HC    -6.250000    8.050000  -13.430000    14  2453
  2457  N     -4.710000    8.540000  -16.350000    65  2449  2458  2461
  2458  CT    -4.660000    9.620000  -17.320000    66  2457  2459  2462  2463
  2459  C     -3.610000    9.310000  -18.400000    67  2458  2460  2471
  2460  O     -3.970000    8.800000  -19.460000    69  2459
  2461  H     -3.900000    8.400000  -15.760000    68  2457
  2462  H1    -5.620000    9.680000  -17.860000    70  2458
  2463  CT    -4.470000   10.970000  -16.620000    71  2458  2464  2465  2466
  2464  OH    -3.240000   10.970000  -15.890000    73  2463  2467
  2465  CT    -5.610000   11.290000  -15.680000    75  2463  2468  2469  2470
  2466  H1    -4.410000   11.760000  -17.380000    72  2463
  2467  HO    -3.170000   11.810000  -15.430000    74  2464
  2468  HC    -5.430000   12.260000  -15.210000    76  2465
  2469  HC    -6.550000   11.330000  -16.240000    76  2465
  2470  HC    -5.680000   10.530000  -14.890000    76  2465
  2471  N     -2.330000    9.540000  -18.080000    55  2459  2472  2475
  2472  CT    -1.240000    9.400000  -19.040000    56  2471  2473  2476  2477
  2473  C     -1.140000    7.980000  -19.600000    57  2472  2474  2482
  2474  O     -1.080000    7.780000  -20.810000    59  2473
  2475  H     -2.120000    9.880000  -17.140000    58  2471
  2476  H1    -1.440000   10.070000  -19.890000    60  2472
  2477  CT     0.060000    9.830000  -18.400000    61  2472  2478  2479  2480
  2478  OH     0.040000   11.220000  -18.130000    63  2477  2481
  2479  H1     0.210000    9.280000  -17.460000    62  2477
  2480  H1     0.890000    9.610000  -19.080000    62  2477
  2481  HO     0.880000   11.480000  -17.750000    64  2478
  2482  N     -1.090000    6.970000  -18.720000    27  2473  2483  2486
  2483  CT    -0.950000    5.620000  -19.250000    28  2482  2484  2487  2488
  2484  C     -2.210000    5.180000  -19.980000    29  2483  2485  2501
  2485  O     -2.120000    4.530000  -21.010000    31  2484
  2486  H     -1.150000    7.150000  -17.720000    30  2482
  2487  H1    -0.150000    5.620000  -20.000000    32  2483
  2488  CT    -0.570000    4.610000  -18.160000    33  2483  2489  2492  2493
  2489  CT     0.930000    4.540000  -17.860000    35  2488  2490  2491  2494
  2490  CT     1.390000    5.800000  -17.160000    37  2489  2495  2496  2497
  2491  CT     1.280000    3.290000  -17.060000    39  2489  2498  2499  2500
  2492  HC    -1.120000    4.850000  -17.240000    34  2488
  2493  HC    -0.890000    3.620000  -18.490000    34  2488
  2494  HC     1.460000    4.460000  -18.810000    36  2489
  2495  HC     2.460000    5.730000  -16.950000    38  2490
  2496  HC     1.240000    6.680000  -17.790000    38  2490
  2497  HC     0.850000    5.920000  -16.210000    38  2490
  2498  HC     2.360000    3.260000  -16.880000    40  2491
  2499  HC     0.750000    3.290000  -16.120000    40  2491
  2500  HC     1.000000    2.400000  -17.630000    40  2491
  2501  N     -3.390000    5.560000  -19.470000   287  2484  2502  2505
  2502  CT    -4.640000    5.170000  -20.100000   288  2501  2503  2506  2507
  2503  C     -4.710000    5.720000  -21.520000   289  2502  2504  2525
  2504  O     -5.120000    4.990000  -22.430000   291  2503
  2505  H     -3.390000    6.110000  -18.620000   290  2501
  2506  H1    -4.660000    4.080000  -20.190000   292  2502
  2507  CT    -5.840000    5.640000  -19.280000   293  2502  2508  2514  2515
  2508  CT    -7.150000    5.120000  -19.840000   295  2507  2509  2516  2517
  2509  CT    -8.370000    5.710000  -19.180000   297  2508  2510  2518  2519
  2510  N2    -8.460000    5.630000  -17.730000   299  2509  2511  2520
  2511  CA    -8.920000    4.600000  -17.040000   301  2510  2512  2513
  2512  N2    -9.220000    3.450000  -17.630000   302  2511  2521  2522
  2513  N2    -9.070000    4.720000  -15.730000   302  2511  2523  2524
  2514  HC    -5.730000    5.300000  -18.240000   294  2507
  2515  HC    -5.860000    6.740000  -19.280000   294  2507
  2516  HC    -7.220000    5.340000  -20.910000   296  2508
  2517  HC    -7.170000    4.030000  -19.720000   296  2508
  2518  H1    -8.420000    6.770000  -19.460000   298  2509
  2519  H1    -9.260000    5.230000  -19.620000   298  2509
  2520  H     -8.140000    6.460000  -17.240000   300  2510
  2521  H     -9.560000    2.670000  -17.110000   303  2512
  2522  H     -9.050000    3.360000  -18.630000   303  2512
  2523  H     -9.420000    3.950000  -15.190000   303  2513
  2524  H     -8.830000    5.600000  -15.300000   303  2513
  2525  N     -4.300000    6.970000  -21.710000    55  2503  2526  2529
  2526  CT    -4.390000    7.580000  -23.030000    56  2525  2527  2530  2531
  2527  C     -3.400000    6.920000  -24.000000    57  2526  2528  2536
  2528  O     -3.730000    6.740000  -25.170000    59  2527
  2529  H     -3.920000    7.520000  -20.940000    58  2525
  2530  H1    -5.400000    7.390000  -23.420000    60  2526
  2531  CT    -4.210000    9.070000  -22.970000    61  2526  2532  2533  2534
  2532  OH    -2.880000    9.420000  -22.630000    63  2531  2535
  2533  H1    -4.450000    9.500000  -23.950000    62  2531
  2534  H1    -4.890000    9.490000  -22.220000    62  2531
  2535  HO    -2.790000   10.370000  -22.610000    64  2532
  2536  N     -2.210000    6.530000  -23.510000     7  2527  2537  2540
  2537  CT    -1.240000    5.800000  -24.320000     8  2536  2538  2541  2542
  2538  C     -1.780000    4.430000  -24.740000     9  2537  2539  2546
  2539  O     -1.610000    4.010000  -25.880000    11  2538
  2540  H     -1.960000    6.760000  -22.560000    10  2536
  2541  H1    -1.050000    6.370000  -25.240000    12  2537
  2542  CT     0.050000    5.670000  -23.570000    13  2537  2543  2544  2545
  2543  HC     0.780000    5.130000  -24.180000    14  2542
  2544  HC     0.450000    6.670000  -23.350000    14  2542
  2545  HC    -0.110000    5.130000  -22.630000    14  2542
  2546  N     -2.440000    3.740000  -23.810000     7  2538  2547  2550
  2547  CT    -2.970000    2.420000  -24.090000     8  2546  2548  2551  2552
  2548  C     -4.070000    2.480000  -25.140000     9  2547  2549  2556
  2549  O     -4.230000    1.530000  -25.920000    11  2548
  2550  H     -2.540000    4.130000  -22.880000    10  2546
  2551  H1    -2.160000    1.800000  -24.490000    12  2547
  2552  CT    -3.490000    1.790000  -22.830000    13  2547  2553  2554  2555
  2553  HC    -3.880000    0.790000  -23.050000    14  2552
  2554  HC    -2.680000    1.700000  -22.100000    14  2552
  2555  HC    -4.290000    2.400000  -22.400000    14  2552
  2556  N     -4.850000    3.560000  -25.130000   271  2548  2557  2560
  2557  CT    -5.990000    3.690000  -26.030000   272  2556  2558  2561  2562
  2558  C     -5.530000    3.630000  -27.500000   273  2557  2559  2578
  2559  O     -6.220000    3.070000  -28.340000   275  2558
  2560  H     -4.650000    4.300000  -24.460000   274  2556
  2561  H1    -6.660000    2.840000  -25.870000   276  2557
  2562  CT    -6.740000    4.980000  -25.720000   277  2557  2563  2567  2568
  2563  CT    -7.990000    5.210000  -26.560000   279  2562  2564  2569  2570
  2564  CT    -8.790000    6.410000  -26.110000   281  2563  2565  2571  2572
  2565  CT    -9.950000    6.730000  -27.040000   283  2564  2566  2573  2574
  2566  N3   -10.890000    7.700000  -26.430000   285  2565  2575  2576  2577
  2567  HC    -7.030000    4.960000  -24.660000   278  2562
  2568  HC    -6.060000    5.830000  -25.870000   278  2562
  2569  HC    -7.690000    5.360000  -27.610000   280  2563
  2570  HC    -8.630000    4.320000  -26.500000   280  2563
  2571  HC    -9.160000    6.130000  -25.080000   282  2564
  2572  HC    -8.130000    7.290000  -26.030000   282  2564
  2573  HP    -9.540000    7.130000  -27.980000   284  2565
  2574  HP   -10.480000    5.790000  -27.270000   284  2565
  2575  H    -11.650000    7.930000  -27.060000   286  2566
  2576  H    -11.330000    7.260000  -25.540000   286  2566
  2577  H    -10.410000    8.540000  -26.120000   286  2566
  2578  N     -4.340000    4.170000  -27.780000   232  2558  2579  2582
  2579  CT    -3.800000    4.250000  -29.130000   233  2578  2580  2583  2584
  2580  C     -3.410000    2.870000  -29.660000   234  2579  2581  2593
  2581  O     -3.220000    2.710000  -30.870000   236  2580
  2582  H     -3.770000    4.550000  -27.040000   235  2578
  2583  H1    -4.570000    4.650000  -29.800000   237  2579
  2584  CT    -2.600000    5.190000  -29.140000   238  2579  2585  2589  2590
  2585  CT    -2.090000    5.510000  -30.550000   240  2584  2586  2591  2592
  2586  C     -0.990000    4.610000  -31.070000   242  2585  2587  2588
  2587  O2    -0.410000    3.840000  -30.270000   243  2586
  2588  O2    -0.730000    4.660000  -32.290000   243  2586
  2589  HC    -2.900000    6.130000  -28.660000   239  2584
  2590  HC    -1.800000    4.770000  -28.520000   239  2584
  2591  HC    -2.940000    5.490000  -31.250000   241  2585
  2592  HC    -1.710000    6.540000  -30.540000   241  2585
  2593  N     -3.320000    1.880000  -28.760000   287  2580  2594  2597
  2594  CT    -2.790000    0.580000  -29.120000   288  2593  2595  2598  2599
  2595  C     -3.900000   -0.360000  -29.590000   289  2594  2596  2617
  2596  O     -3.640000   -1.530000  -29.840000   291  2595
  2597  H     -3.560000    2.060000  -27.790000   290  2593
  2598  H1    -2.090000    0.700000  -29.960000   292  2594
  2599  CT    -2.050000   -0.020000  -27.930000   293  2594  2600  2606  2607
  2600  CT    -0.830000    0.790000  -27.520000   295  2599  2601  2608  2609
  2601  CT     0.180000   -0.070000  -26.790000   297  2600  2602  2610  2611
  2602  N2     0.590000   -1.170000  -27.620000   299  2601  2603  2612
  2603  CA     1.110000   -2.320000  -27.210000   301  2602  2604  2605
  2604  N2     1.290000   -2.600000  -25.920000   302  2603  2613  2614
  2605  N2     1.440000   -3.220000  -28.110000   302  2603  2615  2616
  2606  HC    -2.730000   -0.100000  -27.070000   294  2599
  2607  HC    -1.770000   -1.040000  -28.210000   294  2599
  2608  HC    -0.350000    1.210000  -28.410000   296  2600
  2609  HC    -1.140000    1.620000  -26.880000   296  2600
  2610  H1     1.040000    0.550000  -26.520000   298  2601
  2611  H1    -0.300000   -0.430000  -25.890000   298  2601
  2612  H      0.480000   -1.050000  -28.610000   300  2602
  2613  H      1.740000   -3.480000  -25.690000   303  2604
  2614  H      1.040000   -1.930000  -25.210000   303  2604
  2615  H      1.970000   -4.020000  -27.760000   303  2605
  2616  H      1.340000   -3.060000  -29.090000   303  2605
  2617  N     -5.120000    0.160000  -29.690000     1  2595  2618  2621
  2618  CT    -6.220000   -0.590000  -30.250000     2  2617  2619  2622  2623
  2619  C     -7.000000   -1.310000  -29.160000     3  2618  2620  2624
  2620  O     -6.580000   -1.320000  -28.000000     5  2619
  2621  H     -5.250000    1.110000  -29.380000     4  2617
  2622  H1    -6.880000    0.110000  -30.780000     6  2618
  2623  H1    -5.840000   -1.330000  -30.970000     6  2618
  2624  N     -8.140000   -1.930000  -29.530000    96  2619  2625  2631
  2625  CT    -9.150000   -2.350000  -28.560000    97  2624  2626  2628  2629
  2626  C     -8.680000   -3.420000  -27.560000    98  2625  2627  2638
  2627  O     -9.080000   -3.390000  -26.380000    99  2626
  2628  H1    -9.490000   -1.470000  -28.000000   100  2625
  2629  CT   -10.280000   -2.910000  -29.440000   101  2625  2630  2632  2633
  2630  CT   -10.050000   -2.280000  -30.790000   103  2629  2631  2634  2635
  2631  CT    -8.540000   -2.220000  -30.920000   105  2624  2630  2636  2637
  2632  HC   -11.260000   -2.630000  -29.040000   102  2629
  2633  HC   -10.200000   -4.000000  -29.530000   102  2629
  2634  HC   -10.470000   -1.260000  -30.810000   104  2630
  2635  HC   -10.490000   -2.890000  -31.590000   104  2630
  2636  H1    -8.250000   -1.430000  -31.620000   106  2631
  2637  H1    -8.140000   -3.190000  -31.230000   106  2631
  2638  N     -7.890000   -4.380000  -28.040000   232  2626  2639  2642
  2639  CT    -7.470000   -5.510000  -27.240000   233  2638  2640  2643  2644
  2640  C     -6.630000   -4.990000  -26.070000   234  2639  2641  2653
  2641  O     -6.910000   -5.270000  -24.900000   236  2640
  2642  H     -7.560000   -4.330000  -28.990000   235  2638
  2643  H1    -8.350000   -6.020000  -26.820000   237  2639
  2644  CT    -6.670000   -6.490000  -28.100000   238  2639  2645  2649  2650
  2645  CT    -6.160000   -7.710000  -27.350000   240  2644  2646  2651  2652
  2646  C     -5.370000   -8.700000  -28.210000   242  2645  2647  2648
  2647  O2    -5.140000   -8.550000  -29.390000   243  2646
  2648  O2    -5.000000   -9.550000  -27.570000   243  2646
  2649  HC    -7.310000   -6.830000  -28.920000   239  2644
  2650  HC    -5.810000   -5.960000  -28.540000   239  2644
  2651  HC    -5.530000   -7.360000  -26.520000   241  2645
  2652  HC    -7.030000   -8.230000  -26.920000   241  2645
  2653  N     -5.620000   -4.200000  -26.410000    15  2640  2654  2657
  2654  CT    -4.740000   -3.650000  -25.400000    16  2653  2655  2658  2659
  2655  C     -5.510000   -2.660000  -24.530000    17  2654  2656  2669
  2656  O     -5.390000   -2.710000  -23.300000    19  2655
  2657  H     -5.440000   -3.980000  -27.380000    18  2653
  2658  H1    -4.410000   -4.460000  -24.740000    20  2654
  2659  CT    -3.490000   -3.010000  -26.020000    21  2654  2660  2661  2662
  2660  CT    -2.710000   -2.200000  -25.000000    23  2659  2663  2664  2665
  2661  CT    -2.600000   -4.070000  -26.650000    25  2659  2666  2667  2668
  2662  HC    -3.810000   -2.320000  -26.810000    22  2659
  2663  HC    -1.830000   -1.780000  -25.480000    24  2660
  2664  HC    -3.310000   -1.370000  -24.610000    24  2660
  2665  HC    -2.380000   -2.840000  -24.180000    24  2660
  2666  HC    -1.710000   -3.600000  -27.090000    26  2661
  2667  HC    -2.270000   -4.800000  -25.900000    26  2661
  2668  HC    -3.140000   -4.600000  -27.450000    26  2661
  2669  N     -6.290000   -1.770000  -25.150000     7  2655  2670  2673
  2670  CT    -7.020000   -0.770000  -24.390000     8  2669  2671  2674  2675
  2671  C     -7.960000   -1.420000  -23.370000     9  2670  2672  2679
  2672  O     -8.000000   -1.000000  -22.230000    11  2671
  2673  H     -6.350000   -1.760000  -26.160000    10  2669
  2674  H1    -6.290000   -0.170000  -23.830000    12  2670
  2675  CT    -7.770000    0.150000  -25.310000    13  2670  2676  2677  2678
  2676  HC    -8.310000    0.910000  -24.720000    14  2675
  2677  HC    -7.060000    0.650000  -25.980000    14  2675
  2678  HC    -8.490000   -0.420000  -25.910000    14  2675
  2679  N     -8.690000   -2.450000  -23.800000    55  2671  2680  2683
  2680  CT    -9.670000   -3.090000  -22.930000    56  2679  2681  2684  2685
  2681  C     -8.970000   -3.770000  -21.740000    57  2680  2682  2690
  2682  O     -9.430000   -3.630000  -20.610000    59  2681
  2683  H     -8.580000   -2.810000  -24.750000    58  2679
  2684  H1   -10.320000   -2.300000  -22.520000    60  2680
  2685  CT   -10.550000   -4.050000  -23.690000    61  2680  2686  2687  2688
  2686  OH    -9.810000   -5.170000  -24.140000    63  2685  2689
  2687  H1   -11.360000   -4.390000  -23.040000    62  2685
  2688  H1   -10.980000   -3.540000  -24.560000    62  2685
  2689  HO   -10.370000   -5.740000  -24.660000    64  2686
  2690  N     -7.850000   -4.450000  -21.990000    65  2681  2691  2694
  2691  CT    -7.140000   -5.110000  -20.910000    66  2690  2692  2695  2696
  2692  C     -6.520000   -4.080000  -19.950000    67  2691  2693  2704
  2693  O     -6.620000   -4.220000  -18.740000    69  2692
  2694  H     -7.520000   -4.540000  -22.950000    68  2690
  2695  H1    -7.860000   -5.710000  -20.350000    70  2691
  2696  CT    -6.090000   -6.070000  -21.470000    71  2691  2697  2698  2699
  2697  OH    -6.770000   -7.040000  -22.280000    73  2696  2700
  2698  CT    -5.310000   -6.750000  -20.370000    75  2696  2701  2702  2703
  2699  H1    -5.390000   -5.510000  -22.110000    72  2696
  2700  HO    -6.160000   -7.430000  -22.910000    74  2697
  2701  HC    -4.570000   -7.430000  -20.810000    76  2698
  2702  HC    -4.770000   -6.010000  -19.770000    76  2698
  2703  HC    -5.990000   -7.320000  -19.730000    76  2698
  2704  N     -5.900000   -3.040000  -20.500000   107  2692  2705  2708
  2705  CT    -5.380000   -1.960000  -19.660000   108  2704  2706  2709  2710
  2706  C     -6.500000   -1.410000  -18.780000   109  2705  2707  2724
  2707  O     -6.320000   -1.190000  -17.570000   111  2706
  2708  H     -5.790000   -2.970000  -21.510000   110  2704
  2709  H1    -4.610000   -2.370000  -19.000000   112  2705
  2710  CT    -4.740000   -0.870000  -20.520000   113  2705  2711  2717  2718
  2711  CA    -4.190000    0.260000  -19.680000   115  2710  2712  2713
  2712  CA    -5.010000    1.270000  -19.220000   116  2711  2714  2719
  2713  CA    -2.880000    0.240000  -19.230000   116  2711  2715  2720
  2714  CA    -4.540000    2.270000  -18.380000   118  2712  2716  2721
  2715  CA    -2.400000    1.240000  -18.390000   118  2713  2716  2722
  2716  CA    -3.230000    2.240000  -17.960000   120  2714  2715  2723
  2717  HC    -3.930000   -1.310000  -21.120000   114  2710
  2718  HC    -5.490000   -0.470000  -21.220000   114  2710
  2719  HA    -6.050000    1.300000  -19.540000   117  2712
  2720  HA    -2.210000   -0.560000  -19.540000   117  2713
  2721  HA    -5.200000    3.070000  -18.040000   119  2714
  2722  HA    -1.360000    1.210000  -18.070000   119  2715
  2723  HA    -2.850000    3.020000  -17.300000   121  2716
  2724  N     -7.640000   -1.130000  -19.380000   220  2706  2725  2728
  2725  CT    -8.720000   -0.500000  -18.640000   221  2724  2726  2729  2730
  2726  C     -9.280000   -1.420000  -17.550000   222  2725  2727  2738
  2727  O     -9.610000   -0.950000  -16.440000   224  2726
  2728  H     -7.740000   -1.310000  -20.380000   223  2724
  2729  H1    -8.300000    0.380000  -18.130000   225  2725
  2730  CT    -9.840000   -0.020000  -19.580000   226  2725  2731  2734  2735
  2731  C     -9.420000    1.120000  -20.490000   228  2730  2732  2733
  2732  O     -8.470000    1.840000  -20.210000   229  2731
  2733  N    -10.160000    1.300000  -21.570000   230  2731  2736  2737
  2734  HC   -10.160000   -0.870000  -20.200000   227  2730
  2735  HC   -10.690000    0.320000  -18.980000   227  2730
  2736  H     -9.870000    2.040000  -22.190000   231  2733
  2737  H    -10.920000    0.690000  -21.770000   231  2733
  2738  N     -9.410000   -2.710000  -17.850000    65  2726  2739  2742
  2739  CT    -9.970000   -3.610000  -16.860000    66  2738  2740  2743  2744
  2740  C     -9.010000   -3.740000  -15.670000    67  2739  2741  2752
  2741  O     -9.460000   -3.770000  -14.520000    69  2740
  2742  H     -9.130000   -3.050000  -18.770000    68  2738
  2743  H1   -10.890000   -3.150000  -16.470000    70  2739
  2744  CT   -10.410000   -4.930000  -17.510000    71  2739  2745  2746  2747
  2745  OH   -11.450000   -5.530000  -16.730000    73  2744  2748
  2746  CT    -9.290000   -5.930000  -17.690000    75  2744  2749  2750  2751
  2747  H1   -10.830000   -4.710000  -18.500000    72  2744
  2748  HO   -11.710000   -6.340000  -17.160000    74  2745
  2749  HC    -9.680000   -6.840000  -18.170000    76  2746
  2750  HC    -8.530000   -5.510000  -18.330000    76  2746
  2751  HC    -8.860000   -6.200000  -16.720000    76  2746
  2752  N     -7.710000   -3.830000  -15.930000    27  2740  2753  2756
  2753  CT    -6.740000   -3.940000  -14.850000    28  2752  2754  2757  2758
  2754  C     -6.630000   -2.660000  -14.040000    29  2753  2755  2771
  2755  O     -6.450000   -2.700000  -12.820000    31  2754
  2756  H     -7.380000   -3.820000  -16.890000    30  2752
  2757  H1    -7.070000   -4.720000  -14.160000    32  2753
  2758  CT    -5.380000   -4.310000  -15.440000    33  2753  2759  2762  2763
  2759  CT    -5.290000   -5.710000  -16.040000    35  2758  2760  2761  2764
  2760  CT    -4.020000   -5.900000  -16.830000    37  2759  2765  2766  2767
  2761  CT    -5.380000   -6.790000  -14.960000    39  2759  2768  2769  2770
  2762  HC    -5.130000   -3.580000  -16.220000    34  2758
  2763  HC    -4.620000   -4.230000  -14.650000    34  2758
  2764  HC    -6.130000   -5.860000  -16.730000    36  2759
  2765  HC    -4.000000   -6.910000  -17.260000    38  2760
  2766  HC    -3.990000   -5.170000  -17.640000    38  2760
  2767  HC    -3.150000   -5.750000  -16.180000    38  2760
  2768  HC    -5.300000   -7.780000  -15.420000    40  2761
  2769  HC    -4.550000   -6.680000  -14.250000    40  2761
  2770  HC    -6.330000   -6.730000  -14.430000    40  2761
  2771  N     -6.730000   -1.510000  -14.720000    65  2754  2772  2775
  2772  CT    -6.650000   -0.230000  -14.040000    66  2771  2773  2776  2777
  2773  C     -7.880000   -0.040000  -13.130000    67  2772  2774  2785
  2774  O     -7.780000    0.510000  -12.020000    69  2773
  2775  H     -6.810000   -1.530000  -15.730000    68  2771
  2776  H1    -5.770000   -0.240000  -13.390000    70  2772
  2777  CT    -6.450000    0.900000  -15.060000    71  2772  2778  2779  2780
  2778  OH    -5.160000    0.710000  -15.650000    73  2777  2781
  2779  CT    -6.490000    2.260000  -14.400000    75  2777  2782  2783  2784
  2780  H1    -7.220000    0.850000  -15.840000    72  2777
  2781  HO    -5.000000    1.360000  -16.330000    74  2778
  2782  HC    -6.330000    3.040000  -15.160000    76  2779
  2783  HC    -7.460000    2.430000  -13.930000    76  2779
  2784  HC    -5.690000    2.330000  -13.650000    76  2779
  2785  N     -9.040000   -0.500000  -13.590000     7  2773  2786  2789
  2786  CT   -10.240000   -0.460000  -12.760000     8  2785  2787  2790  2791
  2787  C    -10.020000   -1.220000  -11.450000     9  2786  2788  2795
  2788  O    -10.430000   -0.760000  -10.380000    11  2787
  2789  H     -9.100000   -0.900000  -14.520000    10  2785
  2790  H1   -10.440000    0.590000  -12.500000    12  2786
  2791  CT   -11.430000   -0.980000  -13.520000    13  2786  2792  2793  2794
  2792  HC   -12.320000   -0.940000  -12.880000    14  2791
  2793  HC   -11.600000   -0.370000  -14.420000    14  2791
  2794  HC   -11.260000   -2.020000  -13.830000    14  2791
  2795  N     -9.420000   -2.400000  -11.550000    27  2787  2796  2799
  2796  CT    -9.100000   -3.220000  -10.390000    28  2795  2797  2800  2801
  2797  C     -8.120000   -2.470000   -9.490000    29  2796  2798  2814
  2798  O     -8.340000   -2.350000   -8.290000    31  2797
  2799  H     -9.180000   -2.750000  -12.470000    30  2795
  2800  H1   -10.020000   -3.390000   -9.810000    32  2796
  2801  CT    -8.550000   -4.580000  -10.850000    33  2796  2802  2805  2806
  2802  CT    -8.120000   -5.560000   -9.750000    35  2801  2803  2804  2807
  2803  CT    -8.000000   -6.970000  -10.310000    37  2802  2808  2809  2810
  2804  CT    -6.790000   -5.170000   -9.120000    39  2802  2811  2812  2813
  2805  HC    -9.330000   -5.060000  -11.460000    34  2801
  2806  HC    -7.690000   -4.420000  -11.510000    34  2801
  2807  HC    -8.890000   -5.570000   -8.970000    36  2802
  2808  HC    -7.700000   -7.660000   -9.510000    38  2803
  2809  HC    -8.970000   -7.290000  -10.710000    38  2803
  2810  HC    -7.250000   -6.990000  -11.110000    38  2803
  2811  HC    -6.490000   -5.930000   -8.390000    40  2804
  2812  HC    -6.010000   -5.140000   -9.890000    40  2804
  2813  HC    -6.800000   -4.230000   -8.580000    40  2804
  2814  N     -7.050000   -1.940000  -10.080000    15  2797  2815  2818
  2815  CT    -5.990000   -1.290000   -9.310000    16  2814  2816  2819  2820
  2816  C     -6.540000   -0.070000   -8.560000    17  2815  2817  2830
  2817  O     -6.220000    0.130000   -7.390000    19  2816
  2818  H     -6.940000   -2.030000  -11.090000    18  2814
  2819  H1    -5.630000   -1.990000   -8.540000    20  2815
  2820  CT    -4.800000   -0.940000  -10.220000    21  2815  2821  2822  2823
  2821  CT    -3.850000    0.080000   -9.600000    23  2820  2824  2825  2826
  2822  CT    -4.070000   -2.210000  -10.620000    25  2820  2827  2828  2829
  2823  HC    -5.190000   -0.470000  -11.130000    22  2820
  2824  HC    -3.020000    0.280000  -10.290000    24  2821
  2825  HC    -4.370000    1.020000   -9.410000    24  2821
  2826  HC    -3.440000   -0.310000   -8.670000    24  2821
  2827  HC    -3.220000   -1.960000  -11.270000    26  2822
  2828  HC    -3.690000   -2.720000   -9.730000    26  2822
  2829  HC    -4.730000   -2.890000  -11.150000    26  2822
  2830  N     -7.300000    0.800000   -9.230000    27  2816  2831  2834
  2831  CT    -7.730000    2.030000   -8.580000    28  2830  2832  2835  2836
  2832  C     -8.510000    1.720000   -7.310000    29  2831  2833  2849
  2833  O     -8.390000    2.430000   -6.320000    31  2832
  2834  H     -7.560000    0.610000  -10.200000    30  2830
  2835  H1    -6.840000    2.580000   -8.250000    32  2831
  2836  CT    -8.520000    2.900000   -9.550000    33  2831  2837  2840  2841
  2837  CT    -7.740000    4.080000  -10.160000    35  2836  2838  2839  2842
  2838  CT    -6.480000    3.680000  -10.890000    37  2837  2843  2844  2845
  2839  CT    -8.630000    4.890000  -11.080000    39  2837  2846  2847  2848
  2840  HC    -8.910000    2.280000  -10.370000    34  2836
  2841  HC    -9.390000    3.320000   -9.020000    34  2836
  2842  HC    -7.440000    4.740000   -9.330000    36  2837
  2843  HC    -5.970000    4.570000  -11.290000    38  2838
  2844  HC    -5.800000    3.160000  -10.220000    38  2838
  2845  HC    -6.740000    3.000000  -11.710000    38  2838
  2846  HC    -8.070000    5.740000  -11.490000    40  2839
  2847  HC    -9.000000    4.260000  -11.900000    40  2839
  2848  HC    -9.480000    5.280000  -10.510000    40  2839
  2849  N     -9.360000    0.690000   -7.350000    15  2832  2850  2853
  2850  CT   -10.150000    0.310000   -6.190000    16  2849  2851  2854  2855
  2851  C     -9.330000   -0.460000   -5.150000    17  2850  2852  2865
  2852  O     -9.320000   -0.090000   -3.970000    19  2851
  2853  H     -9.450000    0.160000   -8.210000    18  2849
  2854  H1   -10.510000    1.220000   -5.700000    20  2850
  2855  CT   -11.390000   -0.500000   -6.640000    21  2850  2856  2857  2858
  2856  CT   -12.150000   -1.050000   -5.440000    23  2855  2859  2860  2861
  2857  CT   -12.320000    0.370000   -7.470000    25  2855  2862  2863  2864
  2858  HC   -11.060000   -1.350000   -7.250000    22  2855
  2859  HC   -13.020000   -1.620000   -5.790000    24  2856
  2860  HC   -11.530000   -1.730000   -4.850000    24  2856
  2861  HC   -12.490000   -0.220000   -4.800000    24  2856
  2862  HC   -13.190000   -0.210000   -7.790000    26  2857
  2863  HC   -12.650000    1.230000   -6.880000    26  2857
  2864  HC   -11.800000    0.730000   -8.370000    26  2857
  2865  N     -8.650000   -1.520000   -5.590000    27  2851  2866  2869
  2866  CT    -7.990000   -2.410000   -4.650000    28  2865  2867  2870  2871
  2867  C     -6.830000   -1.690000   -3.960000    29  2866  2868  2884
  2868  O     -6.620000   -1.850000   -2.760000    31  2867
  2869  H     -8.620000   -1.720000   -6.590000    30  2865
  2870  H1    -8.700000   -2.680000   -3.860000    32  2866
  2871  CT    -7.490000   -3.630000   -5.430000    33  2866  2872  2875  2876
  2872  CT    -7.830000   -4.980000   -4.830000    35  2871  2873  2874  2877
  2873  CT    -9.330000   -5.130000   -4.600000    37  2872  2878  2879  2880
  2874  CT    -7.320000   -6.060000   -5.770000    39  2872  2881  2882  2883
  2875  HC    -7.920000   -3.640000   -6.430000    34  2871
  2876  HC    -6.400000   -3.570000   -5.540000    34  2871
  2877  HC    -7.320000   -5.080000   -3.860000    36  2872
  2878  HC    -9.540000   -6.120000   -4.180000    38  2873
  2879  HC    -9.710000   -4.400000   -3.890000    38  2873
  2880  HC    -9.870000   -5.020000   -5.550000    38  2873
  2881  HC    -7.480000   -6.990000   -5.260000    40  2874
  2882  HC    -7.860000   -6.000000   -6.720000    40  2874
  2883  HC    -6.270000   -5.920000   -5.960000    40  2874
  2884  N     -6.040000   -0.920000   -4.710000   138  2867  2885  2888
  2885  CT    -4.900000   -0.250000   -4.100000   139  2884  2886  2889  2890
  2886  C     -5.370000    0.760000   -3.060000   140  2885  2887  2908
  2887  O     -4.760000    0.880000   -2.000000   142  2886
  2888  H     -6.240000   -0.760000   -5.700000   141  2884
  2889  H1    -4.320000   -1.000000   -3.560000   143  2885
  2890  CT    -3.956819    0.364674   -5.135152   144  2885  2891  2900  2901
  2891  C*    -3.141324   -0.622409   -5.922798   146  2890  2892  2893
  2892  CW    -3.549155   -1.834404   -6.372306   147  2891  2894  2902
  2893  CB    -1.764388   -0.477989   -6.382842   149  2891  2895  2896
  2894  NA    -2.529149   -2.442159   -7.073834   150  2892  2895  2903
  2895  CN    -1.406770   -1.647691   -7.118091   152  2893  2894  2897
  2896  CA    -0.790335    0.536434   -6.274227   153  2893  2898  2904
  2897  CA    -0.151142   -1.806645   -7.717616   155  2895  2899  2905
  2898  CA     0.472288    0.389292   -6.875861   157  2896  2899  2906
  2899  CA     0.793152   -0.776610   -7.592169   159  2897  2898  2907
  2900  HC    -4.513443    1.009855   -5.812878   145  2890
  2901  HC    -3.255453    1.006599   -4.600663   145  2890
  2902  H4    -4.532779   -2.258280   -6.235268   148  2892
  2903  H     -2.633482   -3.330881   -7.564569   151  2894
  2904  HA    -1.028642    1.444930   -5.740455   154  2896
  2905  HA     0.076253   -2.695033   -8.282316   156  2897
  2906  HA     1.196373    1.187145   -6.796943   158  2898
  2907  HA     1.765886   -0.874776   -8.047895   160  2899
  2908  N     -6.480000    1.470000   -3.340000    65  2886  2909  2912
  2909  CT    -6.990000    2.470000   -2.420000    66  2908  2910  2913  2914
  2910  C     -7.430000    1.820000   -1.100000    67  2909  2911  2922
  2911  O     -7.410000    2.450000   -0.030000    69  2910
  2912  H     -6.960000    1.340000   -4.220000    68  2908
  2913  H1    -6.170000    3.150000   -2.180000    70  2909
  2914  CT    -8.100000    3.300000   -3.090000    71  2909  2915  2916  2917
  2915  OH    -7.550000    3.980000   -4.210000    73  2914  2918
  2916  CT    -8.700000    4.340000   -2.180000    75  2914  2919  2920  2921
  2917  H1    -8.900000    2.630000   -3.430000    72  2914
  2918  HO    -8.260000    4.430000   -4.670000    74  2915
  2919  HC    -9.480000    4.900000   -2.720000    76  2916
  2920  HC    -9.160000    3.860000   -1.310000    76  2916
  2921  HC    -7.920000    5.040000   -1.850000    76  2916
  2922  N     -7.840000    0.550000   -1.160000     7  2910  2923  2926
  2923  CT    -8.220000   -0.170000    0.050000     8  2922  2924  2927  2928
  2924  C     -7.060000   -0.280000    1.050000     9  2923  2925  2932
  2925  O     -7.300000   -0.380000    2.250000    11  2924
  2926  H     -7.880000    0.070000   -2.050000    10  2922
  2927  H1    -9.020000    0.400000    0.540000    12  2923
  2928  CT    -8.770000   -1.540000   -0.300000    13  2923  2929  2930  2931
  2929  HC    -9.070000   -2.060000    0.620000    14  2928
  2930  HC    -9.650000   -1.440000   -0.950000    14  2928
  2931  HC    -8.010000   -2.140000   -0.800000    14  2928
  2932  N     -5.810000   -0.280000    0.560000   122  2924  2933  2936
  2933  CT    -4.660000   -0.470000    1.450000   123  2932  2934  2937  2938
  2934  C     -4.550000    0.660000    2.470000   124  2933  2935  2953
  2935  O     -4.470000    0.380000    3.670000   126  2934
  2936  H     -5.650000   -0.150000   -0.430000   125  2932
  2937  H1    -4.840000   -1.390000    2.020000   127  2933
  2938  CT    -3.338955   -0.683910    0.686058   128  2933  2939  2946  2947
  2939  CA    -3.156813   -2.066996    0.077585   130  2938  2940  2941
  2940  CA    -3.881845   -2.426175   -1.070935   131  2939  2942  2948
  2941  CA    -2.240922   -2.985998    0.630395   131  2939  2943  2949
  2942  CA    -3.697349   -3.683643   -1.675910   133  2940  2944  2950
  2943  CA    -2.072333   -4.257835    0.047007   133  2941  2944  2951
  2944  C     -2.788975   -4.603507   -1.115171   135  2942  2943  2945
  2945  OH    -2.574640   -5.802462   -1.712918   136  2944  2952
  2946  HC    -3.240377    0.061853   -0.100414   129  2938
  2947  HC    -2.516445   -0.515791    1.382679   129  2938
  2948  HA    -4.576377   -1.719407   -1.489524   132  2940
  2949  HA    -1.654211   -2.714909    1.496037   132  2941
  2950  HA    -4.246814   -3.955486   -2.564008   134  2942
  2951  HA    -1.383904   -4.973581    0.462134   134  2943
  2952  HO    -1.914887   -6.340357   -1.236356   137  2945
  2953  N     -4.480000    1.950000    2.070000    96  2934  2954  2960
  2954  CT    -4.410000    3.000000    3.090000    97  2953  2955  2957  2958
  2955  C     -5.610000    3.060000    4.010000    98  2954  2956  2967
  2956  O     -5.480000    3.430000    5.180000    99  2955
  2957  H1    -3.520000    2.840000    3.710000   100  2954
  2958  CT    -4.228990    4.327328    2.348801   101  2954  2959  2961  2962
  2959  CT    -4.615931    4.017267    0.909474   103  2958  2960  2963  2964
  2960  CT    -4.296058    2.530795    0.751152   105  2953  2959  2965  2966
  2961  HC    -3.186408    4.623906    2.396461   102  2958
  2962  HC    -4.850332    5.125291    2.757178   102  2958
  2963  HC    -4.054241    4.635318    0.213075   104  2959
  2964  HC    -5.685277    4.182746    0.782448   104  2959
  2965  H1    -3.258045    2.408280    0.438997   106  2960
  2966  H1    -4.960968    2.092020    0.019983   106  2960
  2967  N     -6.780000    2.690000    3.480000    41  2955  2968  2971
  2968  CT    -7.980000    2.670000    4.310000    42  2967  2969  2972  2973
  2969  C     -7.790000    1.650000    5.430000    43  2968  2970  2986
  2970  O     -7.980000    1.950000    6.600000    45  2969
  2971  H     -6.840000    2.410000    2.510000    44  2967
  2972  H1    -8.100000    3.650000    4.780000    46  2968
  2973  CT    -9.230000    2.400000    3.470000    47  2968  2974  2975  2977
  2974  CT    -9.510000    3.560000    2.500000    49  2973  2976  2978  2979
  2975  CT   -10.430000    2.110000    4.360000    51  2973  2980  2981  2982
  2976  CT   -10.610000    3.300000    1.490000    53  2974  2983  2984  2985
  2977  HC    -9.050000    1.500000    2.870000    48  2973
  2978  HC    -9.770000    4.450000    3.080000    50  2974
  2979  HC    -8.600000    3.790000    1.940000    50  2974
  2980  HC   -11.320000    1.900000    3.760000    52  2975
  2981  HC   -10.260000    1.220000    4.980000    52  2975
  2982  HC   -10.630000    2.970000    5.010000    52  2975
  2983  HC   -10.720000    4.180000    0.840000    54  2976
  2984  HC   -10.350000    2.430000    0.870000    54  2976
  2985  HC   -11.570000    3.120000    1.990000    54  2976
  2986  N     -7.350000    0.440000    5.080000    27  2969  2987  2990
  2987  CT    -7.190000   -0.600000    6.080000    28  2986  2988  2991  2992
  2988  C     -6.100000   -0.210000    7.080000    29  2987  2989  3005
  2989  O     -6.220000   -0.470000    8.290000    31  2988
  2990  H     -7.150000    0.230000    4.110000    30  2986
  2991  H1    -8.140000   -0.710000    6.610000    32  2987
  2992  CT    -6.850000   -1.920000    5.390000    33  2987  2993  2996  2997
  2993  CT    -6.690000   -3.110000    6.320000    35  2992  2994  2995  2998
  2994  CT    -7.910000   -3.330000    7.220000    37  2993  2999  3000  3001
  2995  CT    -6.420000   -4.370000    5.510000    39  2993  3002  3003  3004
  2996  HC    -7.650000   -2.150000    4.670000    34  2992
  2997  HC    -5.920000   -1.800000    4.820000    34  2992
  2998  HC    -5.820000   -2.930000    6.960000    36  2993
  2999  HC    -7.740000   -4.200000    7.860000    38  2994
  3000  HC    -8.060000   -2.460000    7.870000    38  2994
  3001  HC    -8.800000   -3.500000    6.610000    38  2994
  3002  HC    -6.280000   -5.220000    6.190000    40  2995
  3003  HC    -7.260000   -4.570000    4.830000    40  2995
  3004  HC    -5.510000   -4.240000    4.920000    40  2995
  3005  N     -5.010000    0.380000    6.580000   138  2988  3006  3009
  3006  CT    -3.900000    0.710000    7.460000   139  3005  3007  3010  3011
  3007  C     -4.340000    1.710000    8.530000   140  3006  3008  3029
  3008  O     -4.010000    1.540000    9.700000   142  3007
  3009  H     -4.950000    0.560000    5.580000   141  3005
  3010  H1    -3.570000   -0.210000    7.980000   143  3006
  3011  CT    -2.792820    1.300852    6.576892   144  3006  3012  3021  3022
  3012  C*    -1.430001    1.444487    7.171481   146  3011  3013  3014
  3013  CW    -0.401405    0.624482    6.873797   147  3012  3015  3023
  3014  CB    -0.888891    2.467891    8.069415   149  3012  3016  3017
  3015  NA     0.739505    1.079948    7.493707   150  3013  3016  3024
  3016  CN     0.509980    2.230976    8.210040   152  3014  3015  3018
  3017  CA    -1.408291    3.585472    8.760184   153  3014  3019  3025
  3018  CA     1.355111    3.074997    8.943306   155  3016  3020  3026
  3019  CA    -0.577800    4.420309    9.534959   157  3017  3020  3027
  3020  CA     0.805400    4.181104    9.612136   159  3018  3019  3028
  3021  HC    -2.689427    0.667528    5.694715   145  3011
  3022  HC    -3.108451    2.281220    6.218268   145  3011
  3023  H4    -0.477617   -0.226227    6.209134   148  3013
  3024  H      1.646966    0.650640    7.361413   151  3015
  3025  HA    -2.462100    3.799995    8.685067   154  3017
  3026  HA     2.410092    2.869627    8.977367   156  3018
  3027  HA    -1.003609    5.269970   10.051700   158  3019
  3028  HA     1.435605    4.851159   10.179530   160  3020
  3029  N     -5.110000    2.730000    8.130000    41  3007  3030  3033
  3030  CT    -5.410000    3.790000    9.070000    42  3029  3031  3034  3035
  3031  C     -6.520000    3.360000   10.030000    43  3030  3032  3048
  3032  O     -6.610000    3.910000   11.130000    45  3031
  3033  H     -5.450000    2.770000    7.170000    44  3029
  3034  H1    -4.520000    3.900000    9.690000    46  3030
  3035  CT    -5.680000    5.140000    8.370000    47  3030  3036  3037  3039
  3036  CT    -5.370000    6.320000    9.280000    49  3035  3038  3040  3041
  3037  CT    -7.090000    5.210000    7.810000    51  3035  3042  3043  3044
  3038  CT    -3.910000    6.450000    9.690000    53  3036  3045  3046  3047
  3039  HC    -5.000000    5.210000    7.520000    48  3035
  3040  HC    -5.660000    7.250000    8.770000    50  3036
  3041  HC    -5.980000    6.240000   10.190000    50  3036
  3042  HC    -7.240000    6.170000    7.310000    52  3037
  3043  HC    -7.240000    4.410000    7.080000    52  3037
  3044  HC    -7.840000    5.120000    8.610000    52  3037
  3045  HC    -3.750000    7.300000   10.310000    54  3038
  3046  HC    -3.570000    5.580000   10.250000    54  3038
  3047  HC    -3.290000    6.570000    8.800000    54  3038
  3048  N     -7.390000    2.420000    9.640000    41  3031  3049  3052
  3049  CT    -8.430000    1.950000   10.570000    42  3048  3050  3053  3054
  3050  C     -7.910000    0.830000   11.460000    43  3049  3051  3067
  3051  O     -8.530000    0.490000   12.480000    45  3050
  3052  H     -7.330000    2.020000    8.710000    44  3048
  3053  H1    -8.710000    2.780000   11.230000    46  3049
  3054  CT    -9.730000    1.530000    9.850000    47  3049  3055  3056  3058
  3055  CT    -9.550000    0.220000    9.080000    49  3054  3057  3059  3060
  3056  CT   -10.280000    2.660000    9.000000    51  3054  3061  3062  3063
  3057  CT   -10.820000   -0.260000    8.420000    53  3055  3064  3065  3066
  3058  HC   -10.480000    1.330000   10.630000    48  3054
  3059  HC    -8.790000    0.360000    8.320000    50  3055
  3060  HC    -9.210000   -0.570000    9.750000    50  3055
  3061  HC   -11.220000    2.390000    8.520000    52  3056
  3062  HC   -10.490000    3.530000    9.640000    52  3056
  3063  HC    -9.560000    2.960000    8.230000    52  3056
  3064  HC   -10.620000   -1.200000    7.900000    54  3057
  3065  HC   -11.600000   -0.420000    9.180000    54  3057
  3066  HC   -11.180000    0.450000    7.670000    54  3057
  3067  N     -6.770000    0.260000   11.080000     1  3050  3068  3071
  3068  CT    -6.210000   -0.900000   11.730000     2  3067  3069  3072  3073
  3069  C     -5.170000   -0.540000   12.780000     3  3068  3070  3074
  3070  O     -5.150000    0.580000   13.310000     5  3069
  3071  H     -6.270000    0.600000   10.270000     4  3067
  3072  H1    -7.000000   -1.470000   12.220000     6  3068
  3073  H1    -5.740000   -1.530000   10.970000     6  3068
  3074  N     -4.310000   -1.510000   13.070000    65  3069  3075  3078
  3075  CT    -3.430000   -1.440000   14.230000    66  3074  3076  3079  3080
  3076  C     -2.470000   -0.270000   14.160000    67  3075  3077  3088
  3077  O     -2.080000    0.280000   15.190000    69  3076
  3078  H     -4.230000   -2.340000   12.470000    68  3074
  3079  H1    -4.060000   -1.290000   15.120000    70  3075
  3080  CT    -2.640000   -2.730000   14.410000    71  3075  3081  3082  3083
  3081  OH    -1.830000   -2.940000   13.250000    73  3080  3084
  3082  CT    -3.520000   -3.920000   14.690000    75  3080  3085  3086  3087
  3083  H1    -1.970000   -2.610000   15.270000    72  3080
  3084  HO    -1.390000   -3.780000   13.320000    74  3081
  3085  HC    -2.900000   -4.810000   14.810000    76  3082
  3086  HC    -4.100000   -3.750000   15.610000    76  3082
  3087  HC    -4.210000   -4.080000   13.860000    76  3082
  3088  N     -2.080000    0.130000   12.940000   661  3076  3089  3092
  3089  CT    -1.080000    1.160000   12.760000   662  3088  3090  3093  3094
  3090  C     -1.640000    2.560000   12.970000   663  3089  3091  3104
  3091  O     -0.890000    3.510000   13.230000   665  3090
  3092  H     -2.470000   -0.350000   12.120000   664  3088
  3093  H1    -0.290000    0.990000   13.500000   666  3089
  3094  CT    -0.500000    1.060000   11.340000   667  3089  3095  3099  3100
  3095  CT     0.130000   -0.290000   11.020000   669  3094  3096  3101  3102
  3096  C     -0.820000   -1.350000   10.420000   671  3095  3097  3098
  3097  O     -2.070000   -1.160000   10.460000   672  3096
  3098  OH    -0.290000   -2.370000    9.880000   673  3096  3103
  3099  HC    -1.290000    1.280000   10.610000   668  3094
  3100  HC     0.270000    1.830000   11.230000   668  3094
  3101  HC     0.930000   -0.120000   10.300000   670  3095
  3102  HC     0.580000   -0.710000   11.930000   670  3095
  3103  HO     0.680000   -2.360000    9.900000   674  3098
  3104  N     -2.960000    2.700000   12.820000     1  3090  3105  3108
  3105  CT    -3.590000    4.010000   12.860000     2  3104  3106  3109  3110
  3106  C     -4.530000    4.130000   14.050000     3  3105  3107  3111
  3107  O     -4.090000    4.130000   15.200000     5  3106
  3108  H     -3.540000    1.880000   12.670000     4  3104
  3109  H1    -2.850000    4.810000   12.930000     6  3105
  3110  H1    -4.160000    4.160000   11.930000     6  3105
  3111  N     -5.830000    4.150000   13.770000     7  3106  3112  3115
  3112  CT    -6.850000    4.410000   14.770000     8  3111  3113  3116  3117
  3113  C     -7.060000    3.210000   15.690000     9  3112  3114  3121
  3114  O     -7.610000    3.370000   16.770000    11  3113
  3115  H     -6.130000    4.010000   12.810000    10  3111
  3116  H1    -6.520000    5.240000   15.410000    12  3112
  3117  CT    -8.130000    4.800000   14.090000    13  3112  3118  3119  3120
  3118  HC    -8.900000    5.010000   14.840000    14  3117
  3119  HC    -7.980000    5.700000   13.480000    14  3117
  3120  HC    -8.470000    3.980000   13.440000    14  3117
  3121  N     -6.690000    2.000000   15.250000     1  3113  3122  3125
  3122  CT    -6.790000    0.820000   16.080000     2  3121  3123  3126  3127
  3123  C     -8.230000    0.320000   16.280000     3  3122  3124  3128
  3124  O     -8.530000   -0.290000   17.300000     5  3123
  3125  H     -6.280000    1.890000   14.330000     4  3121
  3126  H1    -6.210000    0.010000   15.630000     6  3122
  3127  H1    -6.370000    1.040000   17.070000     6  3122
  3128  N     -9.100000    0.560000   15.300000    15  3123  3129  3132
  3129  CT   -10.460000    0.060000   15.360000    16  3128  3130  3133  3134
  3130  C    -10.480000   -1.430000   15.030000    17  3129  3131  3144
  3131  O    -11.150000   -2.220000   15.690000    19  3130
  3132  H     -8.790000    1.070000   14.480000    18  3128
  3133  H1   -10.840000    0.180000   16.380000    20  3129
  3134  CT   -11.380000    0.860000   14.410000    21  3129  3135  3136  3137
  3135  CT   -12.790000    0.310000   14.460000    23  3134  3138  3139  3140
  3136  CT   -11.340000    2.350000   14.720000    25  3134  3141  3142  3143
  3137  HC   -11.020000    0.730000   13.380000    22  3134
  3138  HC   -13.430000    0.890000   13.780000    24  3135
  3139  HC   -12.820000   -0.740000   14.140000    24  3135
  3140  HC   -13.180000    0.390000   15.480000    24  3135
  3141  HC   -12.000000    2.890000   14.030000    26  3136
  3142  HC   -11.670000    2.530000   15.750000    26  3136
  3143  HC   -10.330000    2.740000   14.600000    26  3136
  3144  N     -9.790000   -1.760000   13.940000    15  3130  3145  3148
  3145  CT    -9.610000   -3.110000   13.440000    16  3144  3146  3149  3150
  3146  C     -8.330000   -3.670000   14.070000    17  3145  3147  3160
  3147  O     -7.290000   -3.030000   14.010000    19  3146
  3148  H     -9.310000   -1.010000   13.440000    18  3144
  3149  H1   -10.460000   -3.730000   13.750000    20  3145
  3150  CT    -9.560000   -3.090000   11.900000    21  3145  3151  3152  3153
  3151  CT    -9.360000   -4.480000   11.330000    23  3150  3154  3155  3156
  3152  CT   -10.840000   -2.480000   11.320000    25  3150  3157  3158  3159
  3153  HC    -8.720000   -2.470000   11.570000    22  3150
  3154  HC    -9.320000   -4.430000   10.230000    24  3151
  3155  HC    -8.410000   -4.900000   11.680000    24  3151
  3156  HC   -10.190000   -5.120000   11.630000    24  3151
  3157  HC   -10.780000   -2.480000   10.230000    26  3152
  3158  HC   -11.710000   -3.060000   11.640000    26  3152
  3159  HC   -10.950000   -1.440000   11.660000    26  3152
  3160  N     -8.410000   -4.860000   14.680000     1  3146  3161  3164
  3161  CT    -7.260000   -5.540000   15.280000     2  3160  3162  3165  3166
  3162  C     -6.380000   -6.270000   14.260000     3  3161  3163  3167
  3163  O     -6.710000   -6.360000   13.070000     5  3162
  3164  H     -9.310000   -5.300000   14.730000     4  3160
  3165  H1    -6.640000   -4.800000   15.800000     6  3161
  3166  H1    -7.630000   -6.260000   16.020000     6  3161
  3167  N     -5.280000   -6.810000   14.770000    27  3162  3168  3171
  3168  CT    -4.260000   -7.440000   13.930000    28  3167  3169  3172  3173
  3169  C     -4.810000   -8.630000   13.160000    29  3168  3170  3186
  3170  O     -4.360000   -8.900000   12.050000    31  3169
  3171  H     -5.090000   -6.730000   15.760000    30  3167
  3172  H1    -3.920000   -6.690000   13.200000    32  3168
  3173  CT    -3.090000   -7.890000   14.800000    33  3168  3174  3177  3178
  3174  CT    -1.910000   -8.550000   14.080000    35  3173  3175  3176  3179
  3175  CT    -1.310000   -7.580000   13.080000    37  3174  3180  3181  3182
  3176  CT    -0.860000   -9.040000   15.070000    39  3174  3183  3184  3185
  3177  HC    -2.710000   -7.020000   15.350000    34  3173
  3178  HC    -3.470000   -8.610000   15.540000    34  3173
  3179  HC    -2.270000   -9.430000   13.530000    36  3174
  3180  HC    -0.470000   -8.060000   12.570000    38  3175
  3181  HC    -2.050000   -7.290000   12.320000    38  3175
  3182  HC    -0.950000   -6.690000   13.600000    38  3175
  3183  HC    -0.020000   -9.510000   14.540000    40  3176
  3184  HC    -0.470000   -8.210000   15.660000    40  3176
  3185  HC    -1.290000   -9.790000   15.750000    40  3176
  3186  N     -5.750000   -9.370000   13.740000     1  3169  3187  3190
  3187  CT    -6.260000  -10.570000   13.090000     2  3186  3188  3191  3192
  3188  C     -7.090000  -10.230000   11.840000     3  3187  3189  3193
  3189  O     -6.800000  -10.700000   10.740000     5  3188
  3190  H     -6.060000   -9.070000   14.650000     4  3186
  3191  H1    -5.420000  -11.210000   12.790000     6  3187
  3192  H1    -6.880000  -11.100000   13.800000     6  3187
  3193  N     -8.120000   -9.410000   12.040000    41  3188  3194  3197
  3194  CT    -8.960000   -8.970000   10.920000    42  3193  3195  3198  3199
  3195  C     -8.110000   -8.210000    9.910000    43  3194  3196  3212
  3196  O     -8.250000   -8.380000    8.710000    45  3195
  3197  H     -8.310000   -9.030000   12.950000    44  3193
  3198  H1    -9.330000   -9.860000   10.400000    46  3194
  3199  CT   -10.180000   -8.170000   11.410000    47  3194  3200  3201  3203
  3200  CT   -11.110000   -9.030000   12.270000    49  3199  3202  3204  3205
  3201  CT   -10.920000   -7.540000   10.230000    51  3199  3206  3207  3208
  3202  CT   -12.310000   -8.280000   12.850000    53  3200  3209  3210  3211
  3203  HC    -9.810000   -7.350000   12.040000    48  3199
  3204  HC   -11.480000   -9.870000   11.660000    50  3200
  3205  HC   -10.540000   -9.440000   13.110000    50  3200
  3206  HC   -11.780000   -6.940000   10.560000    52  3201
  3207  HC   -10.270000   -6.850000    9.680000    52  3201
  3208  HC   -11.260000   -8.320000    9.540000    52  3201
  3209  HC   -12.910000   -8.970000   13.460000    54  3202
  3210  HC   -11.960000   -7.450000   13.480000    54  3202
  3211  HC   -12.960000   -7.890000   12.060000    54  3202
  3212  N     -7.200000   -7.370000   10.380000   232  3195  3213  3216
  3213  CT    -6.360000   -6.620000    9.460000   233  3212  3214  3217  3218
  3214  C     -5.490000   -7.550000    8.600000   234  3213  3215  3227
  3215  O     -5.340000   -7.340000    7.400000   236  3214
  3216  H     -7.070000   -7.200000   11.370000   235  3212
  3217  H1    -7.000000   -6.050000    8.780000   237  3213
  3218  CT    -5.510000   -5.640000   10.260000   238  3213  3219  3223  3224
  3219  CT    -4.800000   -4.680000    9.370000   240  3218  3220  3225  3226
  3220  C     -3.900000   -3.740000   10.130000   242  3219  3221  3222
  3221  O2    -3.750000   -3.930000   11.380000   243  3220
  3222  O2    -3.360000   -2.850000    9.460000   243  3220
  3223  HC    -6.160000   -5.070000   10.930000   239  3218
  3224  HC    -4.780000   -6.210000   10.850000   239  3218
  3225  HC    -4.190000   -5.240000    8.660000   241  3219
  3226  HC    -5.550000   -4.100000    8.820000   241  3219
  3227  N     -4.890000   -8.580000    9.220000    65  3214  3228  3231
  3228  CT    -4.030000   -9.490000    8.470000    66  3227  3229  3232  3233
  3229  C     -4.860000  -10.280000    7.460000    67  3228  3230  3241
  3230  O     -4.430000  -10.490000    6.320000    69  3229
  3231  H     -4.980000   -8.700000   10.220000    68  3227
  3232  H1    -3.310000   -8.890000    7.900000    70  3228
  3233  CT    -3.240000  -10.410000    9.410000    71  3228  3234  3235  3236
  3234  OH    -2.430000   -9.600000   10.270000    73  3233  3237
  3235  CT    -2.330000  -11.370000    8.680000    75  3233  3238  3239  3240
  3236  H1    -3.940000  -10.990000   10.020000    72  3233
  3237  HO    -1.960000  -10.170000   10.870000    74  3234
  3238  HC    -1.780000  -12.000000    9.390000    76  3235
  3239  HC    -2.910000  -12.010000    8.010000    76  3235
  3240  HC    -1.610000  -10.800000    8.080000    76  3235
  3241  N     -6.050000  -10.720000    7.880000    27  3229  3242  3245
  3242  CT    -6.980000  -11.370000    6.960000    28  3241  3243  3246  3247
  3243  C     -7.260000  -10.480000    5.730000    29  3242  3244  3260
  3244  O     -7.160000  -10.930000    4.590000    31  3243
  3245  H     -6.330000  -10.560000    8.840000    30  3241
  3246  H1    -6.520000  -12.300000    6.600000    32  3242
  3247  CT    -8.300000  -11.710000    7.670000    33  3242  3248  3251  3252
  3248  CT    -9.490000  -12.070000    6.790000    35  3247  3249  3250  3253
  3249  CT    -9.200000  -13.320000    5.960000    37  3248  3254  3255  3256
  3250  CT   -10.720000  -12.260000    7.660000    39  3248  3257  3258  3259
  3251  HC    -8.110000  -12.540000    8.360000    34  3247
  3252  HC    -8.590000  -10.850000    8.280000    34  3247
  3253  HC    -9.710000  -11.250000    6.100000    36  3248
  3254  HC   -10.070000  -13.550000    5.330000    38  3249
  3255  HC    -8.340000  -13.150000    5.300000    38  3249
  3256  HC    -9.000000  -14.170000    6.620000    38  3249
  3257  HC   -11.580000  -12.520000    7.030000    40  3250
  3258  HC   -10.540000  -13.070000    8.380000    40  3250
  3259  HC   -10.940000  -11.330000    8.190000    40  3250
  3260  N     -7.620000   -9.230000    5.990000    27  3243  3261  3264
  3261  CT    -8.030000   -8.370000    4.890000    28  3260  3262  3265  3266
  3262  C     -6.840000   -7.970000    4.010000    29  3261  3263  3279
  3263  O     -7.010000   -7.940000    2.790000    31  3262
  3264  H     -7.630000   -8.880000    6.950000    30  3260
  3265  H1    -8.690000   -8.940000    4.230000    32  3261
  3266  CT    -8.780000   -7.160000    5.420000    33  3261  3267  3270  3271
  3267  CT   -10.150000   -7.460000    6.040000    35  3266  3268  3269  3272
  3268  CT   -10.800000   -6.190000    6.550000    37  3267  3273  3274  3275
  3269  CT   -11.070000   -8.190000    5.060000    39  3267  3276  3277  3278
  3270  HC    -8.160000   -6.670000    6.180000    34  3266
  3271  HC    -8.920000   -6.450000    4.590000    34  3266
  3272  HC   -10.010000   -8.130000    6.900000    36  3267
  3273  HC   -11.770000   -6.420000    7.000000    38  3268
  3274  HC   -10.160000   -5.730000    7.310000    38  3268
  3275  HC   -10.940000   -5.480000    5.720000    38  3268
  3276  HC   -12.040000   -8.380000    5.540000    40  3269
  3277  HC   -11.230000   -7.570000    4.170000    40  3269
  3278  HC   -10.650000   -9.160000    4.770000    40  3269
  3279  N     -5.640000   -7.760000    4.580000   107  3262  3280  3283
  3280  CT    -4.490000   -7.520000    3.710000   108  3279  3281  3284  3285
  3281  C     -4.190000   -8.770000    2.870000   109  3280  3282  3299
  3282  O     -3.730000   -8.640000    1.740000   111  3281
  3283  H     -5.530000   -7.760000    5.590000   110  3279
  3284  H1    -4.740000   -6.710000    3.010000   112  3280
  3285  CT    -3.227870   -7.114088    4.496165   113  3280  3286  3292  3293
  3286  CA    -3.078472   -5.625798    4.763981   115  3285  3287  3288
  3287  CA    -3.159978   -4.689966    3.709802   116  3286  3289  3294
  3288  CA    -2.839601   -5.168683    6.072115   116  3286  3290  3295
  3289  CA    -3.075913   -3.310504    3.978797   118  3287  3291  3296
  3290  CA    -2.721902   -3.791928    6.329607   118  3288  3291  3297
  3291  CA    -2.861670   -2.859560    5.290480   120  3289  3290  3298
  3292  HC    -3.194062   -7.671066    5.434247   114  3285
  3293  HC    -2.349444   -7.410496    3.920338   114  3285
  3294  HA    -3.325538   -5.018620    2.693784   117  3287
  3295  HA    -2.772967   -5.870715    6.891097   117  3288
  3296  HA    -3.203182   -2.588700    3.187777   119  3289
  3297  HA    -2.567963   -3.446241    7.340329   119  3290
  3298  HA    -2.828280   -1.801101    5.508616   121  3291
  3299  N     -4.420000   -9.970000    3.430000   258  3281  3300  3303
  3300  CT    -4.190000  -11.180000    2.680000   259  3299  3301  3304  3305
  3301  C     -5.160000  -11.280000    1.490000   260  3300  3302  3316
  3302  O     -4.750000  -11.610000    0.380000   262  3301
  3303  H     -4.760000  -10.020000    4.390000   261  3299
  3304  H1    -3.190000  -11.140000    2.250000   263  3300
  3305  CT    -4.280000  -12.410000    3.590000   264  3300  3306  3309  3310
  3306  CT    -4.000000  -13.710000    2.870000   266  3305  3307  3311  3312
  3307  S     -5.480000  -14.490000    2.190000   268  3306  3308
  3308  CT    -6.200000  -15.030000    3.730000   269  3307  3313  3314  3315
  3309  HC    -3.560000  -12.320000    4.400000   265  3305
  3310  HC    -5.270000  -12.450000    4.050000   265  3305
  3311  H1    -3.290000  -13.510000    2.060000   267  3306
  3312  H1    -3.530000  -14.400000    3.580000   267  3306
  3313  H1    -7.140000  -15.560000    3.530000   270  3308
  3314  H1    -5.510000  -15.710000    4.240000   270  3308
  3315  H1    -6.410000  -14.180000    4.380000   270  3308
  3316  N     -6.430000  -10.930000    1.710000    15  3301  3317  3320
  3317  CT    -7.380000  -10.940000    0.620000    16  3316  3318  3321  3322
  3318  C     -7.010000   -9.910000   -0.450000    17  3317  3319  3332
  3319  O     -7.040000  -10.200000   -1.640000    19  3318
  3320  H     -6.720000  -10.670000    2.650000    18  3316
  3321  H1    -7.340000  -11.930000    0.140000    20  3317
  3322  CT    -8.810000  -10.710000    1.100000    21  3317  3323  3324  3325
  3323  CT    -9.760000  -10.590000   -0.080000    23  3322  3326  3327  3328
  3324  CT    -9.260000  -11.820000    2.040000    25  3322  3329  3330  3331
  3325  HC    -8.850000   -9.760000    1.660000    22  3322
  3326  HC   -10.780000  -10.430000    0.280000    24  3323
  3327  HC    -9.510000   -9.740000   -0.720000    24  3323
  3328  HC    -9.730000  -11.510000   -0.680000    24  3323
  3329  HC   -10.290000  -11.630000    2.370000    26  3324
  3330  HC    -9.220000  -12.780000    1.520000    26  3324
  3331  HC    -8.620000  -11.870000    2.920000    26  3324
  3332  N     -6.650000   -8.720000    0.000000    27  3318  3333  3336
  3333  CT    -6.250000   -7.670000   -0.940000    28  3332  3334  3337  3338
  3334  C     -5.030000   -8.130000   -1.750000    29  3333  3335  3351
  3335  O     -4.970000   -7.980000   -2.960000    31  3334
  3336  H     -6.650000   -8.530000    1.000000    30  3332
  3337  H1    -7.060000   -7.510000   -1.660000    32  3333
  3338  CT    -5.930000   -6.360000   -0.210000    33  3333  3339  3342  3343
  3339  CT    -7.130000   -5.650000    0.410000    35  3338  3340  3341  3344
  3340  CT    -6.680000   -4.480000    1.250000    37  3339  3345  3346  3347
  3341  CT    -8.140000   -5.190000   -0.640000    39  3339  3348  3349  3350
  3342  HC    -5.200000   -6.570000    0.580000    34  3338
  3343  HC    -5.460000   -5.670000   -0.920000    34  3338
  3344  HC    -7.660000   -6.350000    1.060000    36  3339
  3345  HC    -7.550000   -3.980000    1.700000    38  3340
  3346  HC    -6.030000   -4.830000    2.060000    38  3340
  3347  HC    -6.130000   -3.760000    0.630000    38  3340
  3348  HC    -8.980000   -4.690000   -0.150000    40  3341
  3349  HC    -7.660000   -4.490000   -1.330000    40  3341
  3350  HC    -8.530000   -6.040000   -1.200000    40  3341
  3351  N     -4.030000   -8.670000   -1.040000   210  3334  3352  3355
  3352  CT    -2.800000   -9.120000   -1.680000   211  3351  3353  3356  3357
  3353  C     -3.080000  -10.200000   -2.720000   212  3352  3354  3363
  3354  O     -2.560000  -10.160000   -3.840000   214  3353
  3355  H     -4.100000   -8.750000   -0.030000   213  3351
  3356  H1    -2.360000   -8.270000   -2.220000   215  3352
  3357  CT    -1.785974   -9.600166   -0.637589   216  3352  3358  3361  3362
  3358  C     -0.922429   -8.505455   -0.007455   218  3357  3359  3360
  3359  O2    -0.702713   -7.421598   -0.597740   219  3358
  3360  O2    -0.189172   -8.870720    0.939819   219  3358
  3361  HC    -2.290063  -10.178739    0.136708   217  3357
  3362  HC    -1.090146  -10.271723   -1.133724   217  3357
  3363  N     -3.860000  -11.210000   -2.350000    15  3353  3364  3367
  3364  CT    -4.120000  -12.290000   -3.290000    16  3363  3365  3368  3369
  3365  C     -4.890000  -11.760000   -4.500000    17  3364  3366  3379
  3366  O     -4.610000  -12.130000   -5.650000    19  3365
  3367  H     -4.270000  -11.230000   -1.410000    18  3363
  3368  H1    -3.160000  -12.660000   -3.670000    20  3364
  3369  CT    -4.830000  -13.470000   -2.600000    21  3364  3370  3371  3372
  3370  CT    -5.290000  -14.510000   -3.590000    23  3369  3373  3374  3375
  3371  CT    -3.910000  -14.080000   -1.550000    25  3369  3376  3377  3378
  3372  HC    -5.730000  -13.090000   -2.090000    22  3369
  3373  HC    -5.790000  -15.330000   -3.060000    24  3370
  3374  HC    -6.010000  -14.090000   -4.300000    24  3370
  3375  HC    -4.430000  -14.910000   -4.140000    24  3370
  3376  HC    -4.420000  -14.920000   -1.050000    26  3371
  3377  HC    -3.000000  -14.450000   -2.030000    26  3371
  3378  HC    -3.630000  -13.350000   -0.790000    26  3371
  3379  N     -5.870000  -10.870000   -4.270000    65  3365  3380  3383
  3380  CT    -6.660000  -10.310000   -5.360000    66  3379  3381  3384  3385
  3381  C     -5.810000   -9.450000   -6.280000    67  3380  3382  3393
  3382  O     -5.890000   -9.550000   -7.520000    69  3381
  3383  H     -6.100000  -10.600000   -3.310000    68  3379
  3384  H1    -7.050000  -11.150000   -5.950000    70  3380
  3385  CT    -7.850000   -9.510000   -4.830000    71  3380  3386  3387  3388
  3386  OH    -8.620000  -10.350000   -3.970000    73  3385  3389
  3387  CT    -8.740000   -8.980000   -5.940000    75  3385  3390  3391  3392
  3388  H1    -7.480000   -8.690000   -4.210000    72  3385
  3389  HO    -9.350000   -9.840000   -3.620000    74  3386
  3390  HC    -9.570000   -8.410000   -5.510000    76  3387
  3391  HC    -8.190000   -8.380000   -6.670000    76  3387
  3392  HC    -9.150000   -9.830000   -6.500000    76  3387
  3393  N     -4.980000   -8.590000   -5.690000     7  3381  3394  3397
  3394  CT    -4.180000   -7.620000   -6.430000     8  3393  3395  3398  3399
  3395  C     -2.990000   -8.260000   -7.140000     9  3394  3396  3403
  3396  O     -2.370000   -7.610000   -7.990000    11  3395
  3397  H     -4.900000   -8.590000   -4.670000    10  3393
  3398  H1    -4.810000   -7.170000   -7.200000    12  3394
  3399  CT    -3.650435   -6.561252   -5.443211    13  3394  3400  3401  3402
  3400  HC    -3.161793   -5.753630   -5.987192    14  3399
  3401  HC    -4.452926   -6.142790   -4.838583    14  3399
  3402  HC    -2.928629   -7.019655   -4.764554    14  3399
  3403  N     -2.640000   -9.510000   -6.770000   271  3395  3404  3407
  3404  CT    -1.500000  -10.200000   -7.350000   272  3403  3405  3408  3409
  3405  C     -1.980000  -11.350000   -8.220000   273  3404  3406  3423
  3406  O     -1.780000  -11.330000   -9.430000   275  3405
  3407  H     -3.180000   -9.970000   -6.040000   274  3403
  3408  H1    -0.960000   -9.530000   -8.030000   276  3404
  3409  CT    -0.552316  -10.670583   -6.234570   277  3404  3410  3414  3415
  3410  CT     0.091336   -9.466858   -5.526969   279  3409  3411  3416  3417
  3411  CT     1.157518   -9.904646   -4.515384   281  3410  3412  3418  3419
  3412  CT     2.025025   -8.740866   -4.100908   283  3411  3413  3420  3421
  3413  N3     1.288887   -7.760864   -3.312046   285  3412  3422  3763
  3414  HC    -1.091730  -11.281547   -5.511132   278  3409
  3415  HC     0.217436  -11.304202   -6.672508   278  3409
  3416  HC     0.547679   -8.819214   -6.273245   280  3410
  3417  HC    -0.671867   -8.883752   -5.012766   280  3410
  3418  HC     0.678876  -10.349222   -3.644079   282  3411
  3419  HC     1.799927  -10.655879   -4.978106   282  3411
  3420  HP     2.845477   -9.099022   -3.500574   284  3412
  3421  HP     2.421637   -8.264206   -4.981320   284  3412
  3422  H      1.220244   -7.945518   -2.324588   286  3413
  3423  N     -2.590000  -12.370000   -7.600000    15  3405  3424  3427
  3424  CT    -3.030000  -13.520000   -8.380000    16  3423  3425  3428  3429
  3425  C     -4.220000  -13.130000   -9.260000    17  3424  3426  3439
  3426  O     -4.310000  -13.520000  -10.430000    19  3425
  3427  H     -2.770000  -12.330000   -6.600000    18  3423
  3428  H1    -2.210000  -13.810000   -9.060000    20  3424
  3429  CT    -3.320000  -14.730000   -7.470000    21  3424  3430  3431  3432
  3430  CT    -3.800000  -15.890000   -8.310000    23  3429  3433  3434  3435
  3431  CT    -2.120000  -15.130000   -6.630000    25  3429  3436  3437  3438
  3432  HC    -4.130000  -14.460000   -6.780000    22  3429
  3433  HC    -4.010000  -16.750000   -7.660000    24  3430
  3434  HC    -4.720000  -15.640000   -8.840000    24  3430
  3435  HC    -3.030000  -16.170000   -9.040000    24  3430
  3436  HC    -2.370000  -15.990000   -5.990000    26  3431
  3437  HC    -1.280000  -15.400000   -7.280000    26  3431
  3438  HC    -1.810000  -14.300000   -5.980000    26  3431
  3439  N     -5.180000  -12.370000   -8.730000     1  3425  3440  3443
  3440  CT    -6.330000  -11.950000   -9.510000     2  3439  3441  3444  3445
  3441  C     -5.940000  -11.100000  -10.710000     3  3440  3442  3446
  3442  O     -6.320000  -11.380000  -11.850000     5  3441
  3443  H     -5.090000  -12.070000   -7.760000     4  3439
  3444  H1    -6.860000  -12.840000   -9.870000     6  3440
  3445  H1    -7.010000  -11.370000   -8.880000     6  3440
  3446  N     -5.160000  -10.050000  -10.430000   107  3441  3447  3450
  3447  CT    -4.610000   -9.200000  -11.480000   108  3446  3448  3451  3452
  3448  C     -3.870000  -10.060000  -12.520000   109  3447  3449  3466
  3449  O     -4.070000   -9.890000  -13.730000   111  3448
  3450  H     -4.950000   -9.850000   -9.460000   110  3446
  3451  H1    -5.430000   -8.680000  -11.990000   112  3447
  3452  CT    -3.680000   -8.170000  -10.840000   113  3447  3453  3459  3460
  3453  CA    -2.960000   -7.220000  -11.770000   115  3452  3454  3455
  3454  CA    -1.880000   -7.650000  -12.510000   116  3453  3456  3461
  3455  CA    -3.340000   -5.890000  -11.880000   116  3453  3457  3462
  3456  CA    -1.170000   -6.780000  -13.330000   118  3454  3458  3463
  3457  CA    -2.630000   -5.010000  -12.690000   118  3455  3458  3464
  3458  CA    -1.560000   -5.470000  -13.420000   120  3456  3457  3465
  3459  HC    -4.270000   -7.580000  -10.130000   114  3452
  3460  HC    -2.920000   -8.710000  -10.260000   114  3452
  3461  HA    -1.550000   -8.680000  -12.440000   117  3454
  3462  HA    -4.190000   -5.520000  -11.310000   117  3455
  3463  HA    -0.330000   -7.140000  -13.910000   119  3456
  3464  HA    -2.930000   -3.970000  -12.760000   119  3457
  3465  HA    -1.010000   -4.790000  -14.070000   121  3458
  3466  N     -2.990000  -10.960000  -12.060000     1  3448  3467  3470
  3467  CT    -2.200000  -11.750000  -13.000000     2  3466  3468  3471  3472
  3468  C     -3.080000  -12.630000  -13.870000     3  3467  3469  3473
  3469  O     -2.790000  -12.810000  -15.060000     5  3468
  3470  H     -2.840000  -11.080000  -11.060000     4  3466
  3471  H1    -1.620000  -11.080000  -13.650000     6  3467
  3472  H1    -1.500000  -12.380000  -12.440000     6  3467
  3473  N     -4.100000  -13.240000  -13.260000   107  3468  3474  3477
  3474  CT    -4.980000  -14.100000  -14.020000   108  3473  3475  3478  3479
  3475  C     -5.640000  -13.330000  -15.170000   109  3474  3476  3493
  3476  O     -5.700000  -13.820000  -16.300000   111  3475
  3477  H     -4.260000  -13.100000  -12.270000   110  3473
  3478  H1    -4.380000  -14.900000  -14.470000   112  3474
  3479  CT    -5.990000  -14.730000  -13.060000   113  3474  3480  3486  3487
  3480  CA    -6.770000  -15.840000  -13.660000   115  3479  3481  3482
  3481  CA    -6.320000  -17.150000  -13.580000   116  3480  3483  3488
  3482  CA    -7.970000  -15.580000  -14.280000   116  3480  3484  3489
  3483  CA    -7.060000  -18.180000  -14.140000   118  3481  3485  3490
  3484  CA    -8.720000  -16.610000  -14.830000   118  3482  3485  3491
  3485  CA    -8.250000  -17.910000  -14.760000   120  3483  3484  3492
  3486  HC    -5.450000  -15.120000  -12.190000   114  3479
  3487  HC    -6.680000  -13.960000  -12.700000   114  3479
  3488  HA    -5.380000  -17.370000  -13.080000   117  3481
  3489  HA    -8.340000  -14.560000  -14.340000   117  3482
  3490  HA    -6.690000  -19.200000  -14.080000   119  3483
  3491  HA    -9.670000  -16.400000  -15.310000   119  3484
  3492  HA    -8.830000  -18.720000  -15.190000   121  3485
  3493  N     -6.130000  -12.130000  -14.870000    41  3475  3494  3497
  3494  CT    -6.820000  -11.280000  -15.820000    42  3493  3495  3498  3499
  3495  C     -5.860000  -10.860000  -16.940000    43  3494  3496  3512
  3496  O     -6.180000  -10.950000  -18.120000    45  3495
  3497  H     -6.020000  -11.790000  -13.920000    44  3493
  3498  H1    -7.610000  -11.870000  -16.290000    46  3494
  3499  CT    -7.470000  -10.090000  -15.120000    47  3494  3500  3501  3503
  3500  CT    -8.590000  -10.550000  -14.180000    49  3499  3502  3504  3505
  3501  CT    -7.980000   -9.070000  -16.130000    51  3499  3506  3507  3508
  3502  CT    -8.980000   -9.510000  -13.150000    53  3500  3509  3510  3511
  3503  HC    -6.700000   -9.600000  -14.510000    48  3499
  3504  HC    -9.480000  -10.810000  -14.770000    50  3500
  3505  HC    -8.290000  -11.450000  -13.630000    50  3500
  3506  HC    -8.440000   -8.220000  -15.610000    52  3501
  3507  HC    -7.160000   -8.670000  -16.740000    52  3501
  3508  HC    -8.720000   -9.530000  -16.790000    52  3501
  3509  HC    -9.780000   -9.910000  -12.510000    54  3502
  3510  HC    -8.110000   -9.270000  -12.520000    54  3502
  3511  HC    -9.340000   -8.600000  -13.640000    54  3502
  3512  N     -4.640000  -10.460000  -16.560000    27  3495  3513  3516
  3513  CT    -3.670000  -10.020000  -17.550000    28  3512  3514  3517  3518
  3514  C     -3.280000  -11.170000  -18.470000    29  3513  3515  3531
  3515  O     -3.260000  -11.020000  -19.700000    31  3514
  3516  H     -4.390000  -10.430000  -15.570000    30  3512
  3517  H1    -4.110000   -9.220000  -18.160000    32  3513
  3518  CT    -2.440000   -9.490000  -16.830000    33  3513  3519  3522  3523
  3519  CT    -1.230000   -9.160000  -17.720000    35  3518  3520  3521  3524
  3520  CT    -1.510000   -8.020000  -18.710000    37  3519  3525  3526  3527
  3521  CT    -0.020000   -8.820000  -16.850000    39  3519  3528  3529  3530
  3522  HC    -2.720000   -8.590000  -16.270000    34  3518
  3523  HC    -2.120000  -10.240000  -16.090000    34  3518
  3524  HC    -0.960000  -10.050000  -18.300000    36  3519
  3525  HC    -0.620000   -7.830000  -19.320000    38  3520
  3526  HC    -2.330000   -8.300000  -19.380000    38  3520
  3527  HC    -1.760000   -7.110000  -18.160000    38  3520
  3528  HC     0.840000   -8.600000  -17.490000    40  3521
  3529  HC    -0.250000   -7.950000  -16.230000    40  3521
  3530  HC     0.220000   -9.670000  -16.210000    40  3521
  3531  N     -2.890000  -12.310000  -17.870000    27  3514  3532  3535
  3532  CT    -2.200000  -13.340000  -18.630000    28  3531  3533  3536  3537
  3533  C     -3.130000  -14.130000  -19.540000    29  3532  3534  3550
  3534  O     -2.660000  -14.800000  -20.460000    31  3533
  3535  H     -3.010000  -12.430000  -16.870000    30  3531
  3536  H1    -1.510000  -12.840000  -19.320000    32  3532
  3537  CT    -1.400000  -14.250000  -17.700000    33  3532  3538  3541  3542
  3538  CT    -0.260000  -13.540000  -16.970000    35  3537  3539  3540  3543
  3539  CT     0.420000  -14.480000  -15.990000    37  3538  3544  3545  3546
  3540  CT     0.760000  -12.940000  -17.940000    39  3538  3547  3548  3549
  3541  HC    -2.080000  -14.680000  -16.960000    34  3537
  3542  HC    -0.970000  -15.070000  -18.290000    34  3537
  3543  HC    -0.670000  -12.710000  -16.390000    36  3538
  3544  HC     1.240000  -13.960000  -15.480000    38  3539
  3545  HC    -0.310000  -14.820000  -15.240000    38  3539
  3546  HC     0.830000  -15.340000  -16.530000    38  3539
  3547  HC     1.560000  -12.450000  -17.380000    40  3540
  3548  HC     1.200000  -13.730000  -18.560000    40  3540
  3549  HC     0.310000  -12.180000  -18.580000    40  3540
  3550  N     -4.450000  -14.040000  -19.310000   287  3533  3551  3554
  3551  CT    -5.360000  -14.710000  -20.220000   288  3550  3552  3555  3556
  3552  C     -5.720000  -13.830000  -21.430000   289  3551  3553  3574
  3553  O     -6.400000  -14.300000  -22.330000   291  3552
  3554  H     -4.770000  -13.500000  -18.510000   290  3550
  3555  H1    -4.880000  -15.610000  -20.630000   292  3551
  3556  CT    -6.610000  -15.140000  -19.450000   293  3551  3557  3563  3564
  3557  CT    -7.520000  -13.990000  -19.080000   295  3556  3558  3565  3566
  3558  CT    -8.660000  -14.460000  -18.190000   297  3557  3559  3567  3568
  3559  N2    -9.590000  -15.230000  -18.990000   299  3558  3560  3569
  3560  CA   -10.460000  -14.690000  -19.850000   301  3559  3561  3562
  3561  N2   -10.530000  -13.380000  -20.010000   302  3560  3570  3571
  3562  N2   -11.270000  -15.470000  -20.540000   302  3560  3572  3573
  3563  HC    -7.170000  -15.850000  -20.070000   294  3556
  3564  HC    -6.290000  -15.660000  -18.540000   294  3556
  3565  HC    -6.950000  -13.240000  -18.530000   296  3557
  3566  HC    -7.910000  -13.520000  -19.990000   296  3557
  3567  H1    -8.260000  -15.080000  -17.380000   298  3558
  3568  H1    -9.160000  -13.590000  -17.730000   298  3558
  3569  H     -9.560000  -16.230000  -18.890000   300  3559
  3570  H    -11.180000  -12.970000  -20.650000   303  3561
  3571  H     -9.900000  -12.790000  -19.490000   303  3561
  3572  H    -11.930000  -15.070000  -21.180000   303  3562
  3573  H    -11.230000  -16.470000  -20.420000   303  3562
  3574  N     -5.250000  -12.580000  -21.450000    55  3552  3575  3578
  3575  CT    -5.630000  -11.630000  -22.490000    56  3574  3576  3579  3580
  3576  C     -4.740000  -11.760000  -23.720000    57  3575  3577  3585
  3577  O     -3.550000  -11.980000  -23.620000    59  3576
  3578  H     -4.590000  -12.270000  -20.740000    58  3574
  3579  H1    -6.670000  -11.830000  -22.790000    60  3575
  3580  CT    -5.560000  -10.210000  -21.960000    61  3575  3581  3582  3583
  3581  OH    -5.780000   -9.290000  -23.020000    63  3580  3584
  3582  H1    -6.320000  -10.070000  -21.180000    62  3580
  3583  H1    -4.570000  -10.020000  -21.530000    62  3580
  3584  HO    -5.600000   -8.460000  -22.570000    64  3581
  3585  N     -5.350000  -11.530000  -24.890000   287  3576  3586  3589
  3586  CT    -4.620000  -11.440000  -26.140000   288  3585  3587  3590  3591
  3587  C     -3.660000  -10.220000  -26.150000   289  3586  3588  3609
  3588  O     -2.760000  -10.170000  -26.980000   291  3587
  3589  H     -6.340000  -11.350000  -24.910000   290  3585
  3590  H1    -3.950000  -12.300000  -26.240000   292  3586
  3591  CT    -5.650000  -11.480000  -27.290000   293  3586  3592  3598  3599
  3592  CT    -6.330000  -12.740000  -27.490000   295  3591  3593  3600  3601
  3593  CT    -7.260000  -12.760000  -28.690000   297  3592  3594  3602  3603
  3594  N2    -7.910000  -14.010000  -28.870000   299  3593  3595  3604
  3595  CA    -8.770000  -14.260000  -29.850000   301  3594  3596  3597
  3596  N2    -9.240000  -13.290000  -30.620000   302  3595  3605  3606
  3597  N2    -9.220000  -15.500000  -30.020000   302  3595  3607  3608
  3598  HC    -6.430000  -10.790000  -27.120000   294  3591
  3599  HC    -5.140000  -11.320000  -28.140000   294  3591
  3600  HC    -5.570000  -13.530000  -27.620000   296  3592
  3601  HC    -6.910000  -12.980000  -26.590000   296  3592
  3602  H1    -8.010000  -11.970000  -28.550000   298  3593
  3603  H1    -6.670000  -12.520000  -29.590000   298  3593
  3604  H     -7.660000  -14.750000  -28.230000   300  3594
  3605  H     -9.880000  -13.480000  -31.370000   303  3596
  3606  H     -8.890000  -12.350000  -30.480000   303  3596
  3607  H     -9.860000  -15.700000  -30.760000   303  3597
  3608  H     -8.880000  -16.240000  -29.430000   303  3597
  3609  N     -3.920000   -9.220000  -25.290000     7  3587  3610  3613
  3610  CT    -3.110000   -8.020000  -25.280000     8  3609  3611  3614  3615
  3611  C     -1.640000   -8.320000  -25.020000     9  3610  3612  3619
  3612  O     -0.780000   -7.560000  -25.460000    11  3611
  3613  H     -4.700000   -9.320000  -24.660000    10  3609
  3614  H1    -3.180000   -7.560000  -26.280000    12  3610
  3615  CT    -3.640000   -7.050000  -24.250000    13  3610  3616  3617  3618
  3616  HC    -3.020000   -6.150000  -24.240000    14  3615
  3617  HC    -4.670000   -6.780000  -24.490000    14  3615
  3618  HC    -3.600000   -7.510000  -23.250000    14  3615
  3619  N     -1.340000   -9.400000  -24.300000    41  3611  3620  3623
  3620  CT     0.050000   -9.700000  -23.970000    42  3619  3621  3624  3625
  3621  C      0.860000  -10.140000  -25.180000    43  3620  3622  3638
  3622  O      2.090000  -10.200000  -25.090000    45  3621
  3623  H     -2.070000  -10.030000  -23.990000    44  3619
  3624  H1     0.510000   -8.760000  -23.630000    46  3620
  3625  CT     0.180000  -10.710000  -22.820000    47  3620  3626  3627  3629
  3626  CT    -0.300000  -12.110000  -23.190000    49  3625  3628  3630  3631
  3627  CT    -0.490000  -10.150000  -21.580000    51  3625  3632  3633  3634
  3628  CT     0.060000  -13.160000  -22.160000    53  3626  3635  3636  3637
  3629  HC     1.250000  -10.810000  -22.590000    48  3625
  3630  HC    -1.360000  -12.100000  -23.300000    50  3626
  3631  HC     0.140000  -12.420000  -24.150000    50  3626
  3632  HC    -0.380000  -10.830000  -20.730000    52  3627
  3633  HC    -0.010000   -9.200000  -21.300000    52  3627
  3634  HC    -1.560000   -9.980000  -21.760000    52  3627
  3635  HC    -0.310000  -14.140000  -22.490000    54  3628
  3636  HC     1.150000  -13.210000  -22.040000    54  3628
  3637  HC    -0.400000  -12.940000  -21.200000    54  3628
  3638  N      0.200000  -10.430000  -26.310000    27  3621  3639  3642
  3639  CT     0.900000  -10.740000  -27.550000    28  3638  3640  3643  3644
  3640  C      1.350000   -9.510000  -28.320000    29  3639  3641  3657
  3641  O      2.190000   -9.620000  -29.210000    31  3640
  3642  H     -0.810000  -10.390000  -26.340000    30  3638
  3643  H1     1.820000  -11.300000  -27.330000    32  3639
  3644  CT    -0.010000  -11.580000  -28.440000    33  3639  3645  3648  3649
  3645  CT    -0.460000  -12.920000  -27.870000    35  3644  3646  3647  3650
  3646  CT    -1.540000  -13.540000  -28.740000    37  3645  3651  3652  3653
  3647  CT     0.710000  -13.870000  -27.730000    39  3645  3654  3655  3656
  3648  HC    -0.900000  -10.980000  -28.680000    34  3644
  3649  HC     0.520000  -11.770000  -29.390000    34  3644
  3650  HC    -0.890000  -12.770000  -26.870000    36  3645
  3651  HC    -1.850000  -14.500000  -28.310000    38  3646
  3652  HC    -2.400000  -12.860000  -28.780000    38  3646
  3653  HC    -1.150000  -13.700000  -29.750000    38  3646
  3654  HC     0.370000  -14.820000  -27.310000    40  3647
  3655  HC     1.170000  -14.040000  -28.710000    40  3647
  3656  HC     1.460000  -13.430000  -27.070000    40  3647
  3657  N      0.820000   -8.330000  -27.940000     1  3640  3658  3661
  3658  CT     1.150000   -7.090000  -28.600000     2  3657  3659  3662  3663
  3659  C      2.590000   -6.650000  -28.340000     3  3658  3660  3664
  3660  O      3.150000   -6.940000  -27.280000     5  3659
  3661  H      0.200000   -8.300000  -27.150000     4  3657
  3662  H1     1.010000   -7.220000  -29.680000     6  3658
  3663  H1     0.480000   -6.310000  -28.240000     6  3658
  3664  N      3.160000   -5.910000  -29.280000   210  3659  3665  3668
  3665  CT     4.520000   -5.440000  -29.140000   211  3664  3666  3669  3670
  3666  C      4.700000   -4.700000  -27.810000   212  3665  3667  3676
  3667  O      3.830000   -3.940000  -27.400000   214  3666
  3668  H      2.680000   -5.710000  -30.140000   213  3664
  3669  H1     5.190000   -6.310000  -29.150000   215  3665
  3670  CT     4.910000   -4.530000  -30.290000   216  3665  3671  3674  3675
  3671  C      6.350000   -4.040000  -30.200000   218  3670  3672  3673
  3672  O2     7.240000   -4.880000  -30.020000   219  3671
  3673  O2     6.560000   -2.810000  -30.250000   219  3671
  3674  HC     4.780000   -5.070000  -31.240000   217  3670
  3675  HC     4.230000   -3.660000  -30.300000   217  3670
  3676  N      5.860000   -4.900000  -27.190000    65  3666  3677  3680
  3677  CT     6.290000   -4.190000  -26.010000    66  3676  3678  3681  3682
  3678  C      7.650000   -3.560000  -26.270000    67  3677  3679  3690
  3679  O      8.390000   -3.980000  -27.150000    69  3678
  3680  H      6.510000   -5.610000  -27.550000    68  3676
  3681  H1     5.580000   -3.390000  -25.780000    70  3677
  3682  CT     6.370000   -5.140000  -24.800000    71  3677  3683  3684  3685
  3683  OH     7.260000   -6.220000  -25.080000    73  3682  3686
  3684  CT     5.010000   -5.680000  -24.410000    75  3682  3687  3688  3689
  3685  H1     6.770000   -4.580000  -23.950000    72  3682
  3686  HO     7.270000   -6.830000  -24.350000    74  3683
  3687  HC     5.120000   -6.350000  -23.550000    76  3684
  3688  HC     4.350000   -4.840000  -24.150000    76  3684
  3689  HC     4.590000   -6.240000  -25.250000    76  3684
  3690  N      7.920000   -2.550000  -25.450000   232  3678  3691  3694
  3691  CT     9.230000   -1.930000  -25.340000   233  3690  3692  3695  3696
  3692  C      9.540000   -1.800000  -23.860000   234  3691  3693  3705
  3693  O      9.000000   -0.940000  -23.180000   236  3692
  3694  H      7.200000   -2.190000  -24.850000   235  3690
  3695  H1     9.990000   -2.560000  -25.830000   237  3691
  3696  CT     9.240000   -0.550000  -26.000000   238  3691  3697  3701  3702
  3697  CT     8.920000   -0.470000  -27.490000   240  3696  3698  3703  3704
  3698  C      8.940000    0.900000  -28.090000   242  3697  3699  3700
  3699  O2     9.200000    1.920000  -27.470000   243  3698
  3700  O2     8.650000    0.880000  -29.310000   243  3698
  3701  HC     8.520000    0.090000  -25.480000   239  3696
  3702  HC    10.240000   -0.120000  -25.850000   239  3696
  3703  HC     9.650000   -1.100000  -28.020000   241  3697
  3704  HC     7.960000   -0.940000  -27.620000   241  3697
  3705  N     10.380000   -2.700000  -23.360000     7  3692  3706  3709
  3706  CT    10.840000   -2.600000  -21.990000     8  3705  3707  3710  3711
  3707  C     11.560000   -1.270000  -21.760000     9  3706  3708  3715
  3708  O     12.140000   -0.700000  -22.690000    11  3707
  3709  H     10.750000   -3.440000  -23.950000    10  3705
  3710  H1     9.970000   -2.660000  -21.330000    12  3706
  3711  CT    11.750000   -3.790000  -21.710000    13  3706  3712  3713  3714
  3712  HC    12.120000   -3.750000  -20.680000    14  3711
  3713  HC    11.200000   -4.730000  -21.850000    14  3711
  3714  HC    12.620000   -3.770000  -22.390000    14  3711
  3715  N     11.570000   -0.720000  -20.530000    96  3707  3716  3722
  3716  CT    12.290000    0.530000  -20.250000    97  3715  3717  3719  3720
  3717  C     13.780000    0.470000  -20.590000    98  3716  3718  3729
  3718  O     14.360000    1.480000  -20.980000    99  3717
  3719  H1    11.840000    1.320000  -20.860000   100  3716
  3720  CT    12.060000    0.830000  -18.760000   101  3716  3721  3723  3724
  3721  CT    11.250000   -0.340000  -18.210000   103  3720  3722  3725  3726
  3722  CT    10.800000   -1.210000  -19.370000   105  3715  3721  3727  3728
  3723  HC    11.490000    1.760000  -18.650000   102  3720
  3724  HC    13.010000    0.910000  -18.220000   102  3720
  3725  HC    10.380000    0.020000  -17.660000   104  3721
  3726  HC    11.880000   -0.940000  -17.530000   104  3721
  3727  H1     9.730000   -1.080000  -19.550000   106  3722
  3728  H1    11.030000   -2.260000  -19.170000   106  3722
  3729  N     14.400000   -0.710000  -20.460000   608  3717  3730  3733
  3730  CT    15.750000   -0.910000  -20.950000   609  3729  3731  3734  3735
  3731  C     15.730000   -1.950000  -22.080000   610  3730  3732  3744
  3732  O2    16.800000   -2.260000  -22.650000   612  3731
  3733  H     13.940000   -1.530000  -20.100000   611  3729
  3734  H1    16.170000    0.000000  -21.380000   613  3730
  3735  CT    16.680000   -1.350000  -19.810000   238  3730  3736  3740  3741
  3736  CT    18.140000   -1.370000  -20.220000   240  3735  3737  3742  3743
  3737  C     19.090000   -1.830000  -19.130000   242  3736  3738  3739
  3738  O2    20.300000   -1.460000  -19.180000   243  3737
  3739  O2    18.610000   -2.580000  -18.250000   243  3737
  3740  HC    16.560000   -0.660000  -18.970000   239  3735
  3741  HC    16.380000   -2.350000  -19.470000   239  3735
  3742  HC    18.350000   -2.050000  -21.040000   241  3736
  3743  HC    18.420000   -0.350000  -20.530000   241  3736
  3744  O2    15.530000   -3.130000  -21.750000   612  3731
  3745  Cl-  -10.780000    7.520000  -23.270000  2015
  3746  Na+    4.200000   -8.170000   19.770000  2004
  3747  Na+    1.150000  -18.680000   15.930000  2004
  3748  Na+   -3.600000    1.450000   19.580000  2004
  3749  C3R    0.746944    2.119184    2.706527  2013  3750  3754  3764  3765
  3750  C3R    1.153804    3.166357    3.764520  2013  3749  3751  3769  3770
  3751  C3R   -0.000385    4.050371    4.201885  2013  3750  3752  3771  3772
  3752  C3R   -0.498140    4.850014    3.008476  2013  3751  3753  3773  3774
  3753  C2R   -0.568357    4.051105    1.724409  2012  3752  3754  3766
  3754  C2R   -0.044617    2.806281    1.569716  2012  3749  3753  3755
  3755  C2R   -0.232840    2.141618    0.251568  2012  3754  3756  3775
  3756  C2R   -0.262672    0.817203   -0.022672  2012  3755  3757  3776
  3757  C2R   -0.528916    0.200661   -1.330421  2012  3756  3758  3767
  3758  C2R   -0.293567   -1.139361   -1.415257  2012  3757  3759  3777
  3759  C2R   -0.426530   -2.022208   -2.547205  2012  3758  3760  3778
  3760  C2R   -0.149684   -3.346728   -2.381283  2012  3759  3761  3779
  3761  C2R   -0.074150   -4.379969   -3.373197  2012  3760  3762  3768
  3762  C2R    0.383014   -5.597242   -2.924937  2012  3761  3763  3780
  3763  C2R    0.841380   -6.632521   -3.762999  2012  3413  3762  3781
  3764  C3R    2.065767    1.520609    2.176395  2013  3749  3782  3783  3784
  3765  C3R   -0.078791    1.014496    3.401884  2013  3749  3785  3786  3787
  3766  C3R   -1.228029    4.819819    0.594815  2013  3753  3788  3789  3790
  3767  C3R   -1.085537    1.043511   -2.452371  2013  3757  3791  3792  3793
  3768  C3R   -0.436711   -4.140341   -4.821878  2013  3761  3794  3795  3796
  3769  HR     1.929952    3.803517    3.347786  2014  3750
  3770  HR     1.593437    2.649995    4.617183  2014  3750
  3771  HR     0.314178    4.723621    4.995869  2014  3751
  3772  HR    -0.809709    3.449692    4.606149  2014  3751
  3773  HR     0.156669    5.699862    2.834062  2014  3752
  3774  HR    -1.476622    5.271443    3.218543  2014  3752
  3775  HR    -0.404181    2.809451   -0.569021  2014  3755
  3776  HR    -0.079600    0.107215    0.759908  2014  3756
  3777  HR     0.048205   -1.627290   -0.518067  2014  3758
  3778  HR    -0.701303   -1.625533   -3.505823  2014  3759
  3779  HR     0.105116   -3.662009   -1.384924  2014  3760
  3780  HR     0.480876   -5.758934   -1.867285  2014  3762
  3781  HR     0.911090   -6.492055   -4.825425  2014  3763
  3782  HR     1.919582    0.697817    1.491018  2014  3764
  3783  HR     2.650750    2.279614    1.666887  2014  3764
  3784  HR     2.655710    1.149155    3.013700  2014  3764
  3785  HR    -0.308195    0.185562    2.746263  2014  3765
  3786  HR     0.475663    0.609880    4.246915  2014  3765
  3787  HR    -1.019654    1.398510    3.777065  2014  3765
  3788  HR    -1.893587    4.214734   -0.007931  2014  3766
  3789  HR    -1.814353    5.635698    1.004802  2014  3766
  3790  HR    -0.476839    5.251815   -0.062425  2014  3766
  3791  HR    -0.428696    1.873678   -2.686035  2014  3767
  3792  HR    -1.227110    0.471654   -3.360031  2014  3767
  3793  HR    -2.047417    1.457210   -2.163967  2014  3767
  3794  HR     0.438372   -4.202883   -5.461397  2014  3768
  3795  HR    -1.157256   -4.877857   -5.154165  2014  3768
  3796  HR    -0.878989   -3.168155   -4.972930  2014  3768
  3797  OT     1.270000   -8.980000    3.110000  2001  3798  3799
  3798  HT     2.110000   -8.760000    2.670000  2002  3797
  3799  HT     0.640000   -8.850000    2.370000  2002  3797
  3800  OT     1.940000   -5.150000  -25.390000  2001  3801  3802
  3801  HT     1.840000   -5.360000  -24.450000  2002  3800
  3802  HT     2.540000   -5.850000  -25.690000  2002  3800
  3803  OT     8.320000  -10.010000    8.390000  2001  3804  3805
  3804  HT     8.680000  -10.910000    8.420000  2002  3803
  3805  HT     8.180000   -9.820000    9.320000  2002  3803
  3806  OT    -1.870000   -6.790000    9.300000  2001  3807  3808
  3807  HT    -2.200000   -7.430000    9.940000  2002  3806
  3808  HT    -2.240000   -5.960000    9.610000  2002  3806
  3809  OT     2.150000   -2.480000    9.590000  2001  3810  3811
  3810  HT     2.030000   -3.390000    9.310000  2002  3809
  3811  HT     2.500000   -2.060000    8.790000  2002  3809
  3812  OT     1.710000   -5.720000   11.530000  2001  3813  3814
  3813  HT     0.960000   -6.070000   12.010000  2002  3812
  3814  HT     2.170000   -5.240000   12.240000  2002  3812
  3815  OT     0.570000   -3.180000    7.190000  2001  3816  3817
  3816  HT     0.840000   -2.530000    6.540000  2002  3815
  3817  HT    -0.370000   -3.000000    7.340000  2002  3815
  3818  OT     3.270000   -5.520000    9.410000  2001  3819  3820
  3819  HT     2.600000   -5.560000   10.120000  2002  3818
  3820  HT     3.140000   -4.680000    9.000000  2002  3818
  3821  OT    -2.670000   -4.900000   -8.570000  2001  3822  3823
  3822  HT    -2.710000   -5.830000   -8.290000  2002  3821
  3823  HT    -1.910000   -4.920000   -9.150000  2002  3821
  3824  OT     1.662098   -9.480931   -0.919471  2001  3825  3826
  3825  HT     1.133857  -10.273187   -1.066530  2002  3824
  3826  HT     1.136455   -9.105530   -0.170970  2002  3824
  3827  OT    -1.740000  -11.120000    5.400000  2001  3828  3829
  3828  HT    -2.610000  -11.340000    5.070000  2002  3827
  3829  HT    -1.200000  -11.150000    4.600000  2002  3827
  3830  OT     1.300000   -9.910000    8.530000  2001  3831  3832
  3831  HT     1.320000  -10.850000    8.710000  2002  3830
  3832  HT     1.400000   -9.530000    9.400000  2002  3830
  3833  OT     5.890000   -1.540000  -23.850000  2001  3834  3835
  3834  HT     5.060000   -1.930000  -23.560000  2002  3833
  3835  HT     6.340000   -1.270000  -23.050000  2002  3833
  3836  OT     3.230000   -7.990000    1.740000  2001  3837  3838
  3837  HT     3.770000   -7.270000    2.090000  2002  3836
  3838  HT     3.090000   -7.700000    0.840000  2002  3836
  3839  LAH    1.388433   -9.594869   -4.405058  2999  3411  3412
