# Supplementary material for: On the fluorescence enhancement of arch neuronal optogenetic reporters
Source: Nat Commun. 2022 Oct 28;13:6432. doi: 10.1038/s41467-022-33993-4 (PMC9616920; doi:10.1038/s41467-022-33993-4)
Supplement: Supplementary file 5 — Supplementary Data 2 [file 41467_2022_33993_MOESM5_ESM.zip]

Archive with 21 entries (21 files):
- archon2_xms_fc.xyz
- arch7_xms_fs.xyz
- arch2_xms_fc.xyz
- quasar1_xms_fs.xyz
- arch5_xms_tidir.xyz
- arch7_xms_fc.xyz
- archon2_xms_fs.xyz
- arch2_xms_tidir.xyz
- quasar1_xms_fc.xyz
- arch2_xms_fs.xyz
- arch5_xms_fs.xyz
- arch5_xms_fc.xyz
- arch3_xms_fs.xyz
- archon2_xms_tidir.xyz
- arch3_xms_fc.xyz
- arch3_xms_tidir.xyz
- arch7_xms_tidir.xyz
- quasar2_xms_fc.xyz
- quasar2_xms_tidir.xyz
- quasar1_xms_tidir.xyz
- quasar2_xms_fs.xyz
