# Supplementary material for: On the fluorescence enhancement of arch neuronal optogenetic reporters
Source: Nat Commun. 2022 Oct 28;13:6432. doi: 10.1038/s41467-022-33993-4 (PMC9616920; doi:10.1038/s41467-022-33993-4)
Supplement: Supplementary file 5 — Supplementary Data 2 [file 41467_2022_33993_MOESM5_ESM.zip › arch2_xms_tidir.xyz]

  3777  PROTEIN
     1  N3     7.290000   12.670000   18.630000   466     2     5     6     7
     2  CT     8.140000   12.280000   17.450000   467     1     3     8     9
     3  C      8.800000   13.420000   16.640000   468     2     4    20
     4  O      8.740000   14.580000   17.030000   470     3
     5  H      6.960000   11.860000   19.140000   469     1
     6  H      6.490000   13.200000   18.310000   469     1
     7  H      7.820000   13.270000   19.250000   469     1
     8  H1     8.970000   11.690000   17.840000   471     2
     9  CT     7.350000   11.390000   16.480000   250     2    10    14    15
    10  CT     7.700000    9.850000   16.540000   252     9    11    16    17
    11  C      9.150000    9.450000   16.160000   254    10    12    13
    12  O      9.610000    9.600000   15.020000   255    11
    13  N      9.850000    8.850000   17.140000   256    11    18    19
    14  HC     6.290000   11.480000   16.730000   251     9
    15  HC     7.410000   11.750000   15.480000   251     9
    16  HC     7.540000    9.550000   17.580000   253    10
    17  HC     6.970000    9.270000   16.000000   253    10
    18  H     10.770000    8.550000   16.850000   257    13
    19  H      9.480000    8.580000   18.040000   257    13
    20  N      9.470000   13.050000   15.540000     7     3    21    24
    21  CT    10.100000   14.000000   14.610000     8    20    22    25    26
    22  C      9.040000   14.840000   13.920000     9    21    23    30
    23  O      8.090000   14.280000   13.380000    11    22
    24  H      9.520000   12.080000   15.270000    10    20
    25  H1    10.760000   14.670000   15.170000    12    21
    26  CT    10.940000   13.260000   13.560000    13    21    27    28    29
    27  HC    11.410000   13.980000   12.890000    14    26
    28  HC    11.720000   12.680000   14.050000    14    26
    29  HC    10.310000   12.590000   12.970000    14    26
    30  N      9.230000   16.160000   13.910000     1    22    31    34
    31  CT     8.260000   17.080000   13.330000     2    30    32    35    36
    32  C      8.030000   18.320000   14.180000     3    31    33    37
    33  O      8.950000   18.770000   14.870000     5    32
    34  H     10.000000   16.580000   14.420000     4    30
    35  H1     8.620000   17.400000   12.350000     6    31
    36  H1     7.310000   16.580000   13.170000     6    31
    37  N      6.830000   18.860000   14.120000   107    32    38    41
    38  CT     6.440000   20.080000   14.830000   108    37    39    42    43
    39  C      4.910000   20.060000   15.000000   109    38    40    57
    40  O      4.190000   19.880000   14.050000   111    39
    41  H      6.100000   18.390000   13.600000   110    37
    42  H1     6.900000   20.080000   15.820000   112    38
    43  CT     6.890000   21.360000   14.100000   113    38    44    50    51
    44  CA     6.590000   22.620000   14.880000   115    43    45    46
    45  CA     5.440000   23.370000   14.620000   116    44    47    52
    46  CA     7.420000   23.000000   15.940000   116    44    48    53
    47  CA     5.140000   24.510000   15.360000   118    45    49    54
    48  CA     7.130000   24.130000   16.710000   118    46    49    55
    49  CA     5.990000   24.900000   16.410000   120    47    48    56
    50  HC     7.960000   21.320000   13.870000   114    43
    51  HC     6.320000   21.430000   13.180000   114    43
    52  HA     4.770000   23.040000   13.840000   117    45
    53  HA     8.300000   22.410000   16.170000   117    46
    54  HA     4.240000   25.080000   15.160000   119    47
    55  HA     7.770000   24.420000   17.530000   119    48
    56  HA     5.740000   25.770000   17.000000   121    49
    57  N      4.480000   20.220000   16.240000   210    39    58    61
    58  CT     3.070000   20.090000   16.640000   211    57    59    62    63
    59  C      2.330000   21.340000   16.210000   212    58    60    69
    60  O      2.060000   22.220000   17.020000   214    59
    61  H      5.130000   20.490000   16.960000   213    57
    62  H1     2.610000   19.240000   16.130000   215    58
    63  CT     3.030000   19.820000   18.170000   216    58    64    67    68
    64  C      1.650000   19.640000   18.730000   218    63    65    66
    65  O2     0.690000   19.500000   17.950000   219    64
    66  O2     1.550000   19.710000   19.980000   219    64
    67  HC     3.590000   18.910000   18.370000   217    63
    68  HC     3.520000   20.640000   18.690000   217    63
    69  N      2.020000   21.420000   14.920000    27    59    70    73
    70  CT     1.370000   22.610000   14.380000    28    69    71    74    75
    71  C      0.080000   23.050000   15.070000    29    70    72    88
    72  O     -0.130000   24.240000   15.230000    31    71
    73  H      2.280000   20.640000   14.320000    30    69
    74  H1     2.050000   23.440000   14.570000    32    70
    75  CT     1.170000   22.450000   12.870000    33    70    76    79    80
    76  CT     2.430000   22.590000   12.030000    35    75    77    78    81
    77  CT     2.140000   22.210000   10.580000    37    76    82    83    84
    78  CT     2.910000   24.060000   12.120000    39    76    85    86    87
    79  HC     0.720000   21.470000   12.680000    34    75
    80  HC     0.450000   23.200000   12.530000    34    75
    81  HC     3.210000   21.930000   12.410000    36    76
    82  HC     3.030000   22.360000    9.970000    38    77
    83  HC     1.850000   21.160000   10.540000    38    77
    84  HC     1.330000   22.830000   10.190000    38    77
    85  HC     3.810000   24.180000   11.520000    40    78
    86  HC     2.140000   24.730000   11.730000    40    78
    87  HC     3.140000   24.360000   13.140000    40    78
    88  N     -0.760000   22.100000   15.490000    27    71    89    92
    89  CT    -2.110000   22.410000   15.960000    28    88    90    93    94
    90  C     -2.210000   22.370000   17.490000    29    89    91   107
    91  O     -3.280000   22.470000   18.090000    31    90
    92  H     -0.490000   21.120000   15.400000    30    88
    93  H1    -2.370000   23.430000   15.690000    32    89
    94  CT    -3.130000   21.480000   15.260000    33    89    95    98    99
    95  CT    -3.310000   21.670000   13.750000    35    94    96    97   100
    96  CT    -4.240000   20.530000   13.210000    37    95   101   102   103
    97  CT    -3.860000   23.090000   13.370000    39    95   104   105   106
    98  HC    -2.870000   20.450000   15.460000    34    94
    99  HC    -4.100000   21.640000   15.730000    34    94
   100  HC    -2.340000   21.550000   13.260000    36    95
   101  HC    -4.320000   20.590000   12.130000    38    96
   102  HC    -3.810000   19.570000   13.480000    38    96
   103  HC    -5.230000   20.620000   13.660000    38    96
   104  HC    -4.040000   23.140000   12.300000    40    97
   105  HC    -4.790000   23.280000   13.900000    40    97
   106  HC    -3.130000   23.850000   13.640000    40    97
   107  N     -1.050000   22.270000   18.120000   220    90   108   111
   108  CT    -0.980000   22.220000   19.580000   221   107   109   112   113
   109  C     -1.840000   21.110000   20.190000   222   108   110   121
   110  O     -2.450000   21.310000   21.240000   224   109
   111  H     -0.190000   22.180000   17.590000   223   107
   112  H1     0.050000   21.980000   19.850000   225   108
   113  CT    -1.330000   23.600000   20.160000   226   108   114   117   118
   114  C     -0.340000   24.660000   19.710000   228   113   115   116
   115  O      0.860000   24.520000   19.950000   229   114
   116  N     -0.830000   25.730000   19.060000   230   114   119   120
   117  HC    -2.350000   23.890000   19.900000   227   113
   118  HC    -1.260000   23.550000   21.250000   227   113
   119  H     -0.120000   26.310000   18.660000   231   116
   120  H     -1.790000   25.730000   18.780000   231   116
   121  N     -1.890000   19.940000   19.550000   210   109   122   125
   122  CT    -2.760000   18.830000   20.000000   211   121   123   126   127
   123  C     -1.920000   17.610000   20.310000   212   122   124   133
   124  O     -2.390000   16.450000   20.450000   214   123
   125  H     -1.310000   19.810000   18.720000   213   121
   126  H1    -3.220000   19.100000   20.950000   215   122
   127  CT    -3.940000   18.560000   19.030000   216   122   128   131   132
   128  C     -3.490000   18.200000   17.620000   218   127   129   130
   129  O2    -2.270000   17.930000   17.460000   219   128
   130  O2    -4.350000   18.120000   16.720000   219   128
   131  HC    -4.560000   17.750000   19.430000   217   127
   132  HC    -4.560000   19.460000   18.980000   217   127
   133  N     -0.620000   17.890000   20.410000     1   123   134   137
   134  CT     0.370000   16.850000   20.730000     2   133   135   138   139
   135  C      0.800000   15.900000   19.630000     3   134   136   140
   136  O      1.240000   14.770000   19.920000     5   135
   137  H     -0.280000   18.830000   20.230000     4   133
   138  H1     1.270000   17.350000   21.100000     6   134
   139  H1    -0.020000   16.240000   21.550000     6   134
   140  N      0.730000   16.360000   18.370000   287   135   141   144
   141  CT     1.120000   15.520000   17.240000   288   140   142   145   146
   142  C      2.170000   16.210000   16.360000   289   141   143   164
   143  O      1.840000   16.950000   15.460000   291   142
   144  H      0.310000   17.280000   18.220000   290   140
   145  H1     1.520000   14.560000   17.580000   292   141
   146  CT    -0.120000   15.180000   16.380000   293   141   147   153   154
   147  CT    -1.320000   14.630000   17.210000   295   146   148   155   156
   148  CT    -2.710000   15.320000   16.750000   297   147   149   157   158
   149  N2    -2.880000   14.880000   15.440000   299   148   150   159
   150  CA    -3.410000   15.470000   14.380000   301   149   151   152
   151  N2    -3.300000   14.730000   13.310000   302   150   160   161
   152  N2    -4.030000   16.660000   14.340000   302   150   162   163
   153  HC    -0.450000   16.110000   15.920000   294   146
   154  HC     0.140000   14.490000   15.590000   294   146
   155  HC    -1.380000   13.550000   17.090000   296   147
   156  HC    -1.210000   14.830000   18.270000   296   147
   157  H1    -3.570000   15.170000   17.410000   298   148
   158  H1    -2.540000   16.280000   16.410000   298   148
   159  H     -2.460000   13.990000   15.250000   300   149
   160  H     -3.740000   15.040000   12.450000   303   151
   161  H     -2.770000   13.870000   13.330000   303   151
   162  H     -4.270000   17.110000   13.470000   303   152
   163  H     -4.130000   17.190000   15.220000   303   152
   164  N      3.440000   15.960000   16.640000    96   142   165   171
   165  CT     4.510000   16.560000   15.840000    97   164   166   168   169
   166  C      4.450000   16.140000   14.370000    98   165   167   178
   167  O      4.900000   16.890000   13.550000    99   166
   168  H1     4.450000   17.640000   15.920000   100   165
   169  CT     5.790000   16.040000   16.510000   101   165   170   172   173
   170  CT     5.350000   15.870000   17.980000   103   169   171   174   175
   171  CT     3.980000   15.260000   17.830000   105   164   170   176   177
   172  HC     6.610000   16.750000   16.420000   102   169
   173  HC     6.070000   15.070000   16.100000   102   169
   174  HC     5.270000   16.850000   18.460000   104   170
   175  HC     6.020000   15.220000   18.540000   104   170
   176  H1     3.390000   15.450000   18.730000   106   171
   177  H1     4.040000   14.190000   17.630000   106   171
   178  N      3.890000   14.970000   14.060000   232   166   179   182
   179  CT     3.720000   14.580000   12.670000   233   178   180   183   184
   180  C      2.830000   15.470000   11.790000   234   179   181   193
   181  O      2.880000   15.340000   10.560000   236   180
   182  H      3.470000   14.380000   14.780000   235   178
   183  H1     4.710000   14.620000   12.210000   237   179
   184  CT     3.260000   13.110000   12.570000   238   179   185   189   190
   185  CT     1.810000   12.850000   13.000000   240   184   186   191   192
   186  C      1.600000   12.550000   14.490000   242   185   187   188
   187  O2     0.510000   12.010000   14.850000   243   186
   188  O2     2.530000   12.820000   15.320000   243   186
   189  HC     3.380000   12.810000   11.540000   239   184
   190  HC     3.940000   12.470000   13.140000   239   184
   191  HC     1.170000   13.680000   12.700000   241   185
   192  HC     1.470000   11.970000   12.450000   241   185
   193  N      2.040000   16.360000   12.380000    65   180   194   197
   194  CT     1.220000   17.270000   11.590000    66   193   195   198   199
   195  C      2.080000   18.190000   10.720000    67   194   196   207
   196  O      1.610000   18.690000    9.740000    69   195
   197  H      2.050000   16.500000   13.390000    68   193
   198  H1     0.610000   16.700000   10.900000    70   194
   199  CT     0.270000   18.140000   12.430000    71   194   200   201   202
   200  OH     1.010000   18.860000   13.440000    73   199   203
   201  CT    -0.840000   17.280000   13.090000    75   199   204   205   206
   202  H1    -0.220000   18.860000   11.780000    72   199
   203  HO     0.470000   18.860000   14.260000    74   200
   204  HC    -1.490000   17.920000   13.690000    76   201
   205  HC    -1.440000   16.800000   12.320000    76   201
   206  HC    -0.390000   16.520000   13.720000    76   201
   207  N      3.340000   18.440000   11.120000    27   195   208   211
   208  CT     4.240000   19.180000   10.210000    28   207   209   212   213
   209  C      4.290000   18.510000    8.820000    29   208   210   226
   210  O      4.090000   19.170000    7.800000    31   209
   211  H      3.630000   18.140000   12.050000    30   207
   212  H1     3.850000   20.190000   10.090000    32   208
   213  CT     5.650000   19.230000   10.800000    33   208   214   217   218
   214  CT     6.630000   20.350000   10.430000    35   213   215   216   219
   215  CT     8.040000   19.790000   10.230000    37   214   220   221   222
   216  CT     6.180000   21.250000    9.330000    39   214   223   224   225
   217  HC     5.520000   19.320000   11.880000    34   213
   218  HC     6.130000   18.260000   10.650000    34   213
   219  HC     6.710000   21.010000   11.270000    36   214
   220  HC     8.730000   20.610000   10.030000    38   215
   221  HC     8.360000   19.270000   11.130000    38   215
   222  HC     8.040000   19.110000    9.380000    38   215
   223  HC     6.940000   22.010000    9.150000    40   216
   224  HC     6.040000   20.680000    8.410000    40   216
   225  HC     5.260000   21.760000    9.600000    40   216
   226  N      4.540000   17.200000    8.810000   138   209   227   230
   227  CT     4.630000   16.460000    7.540000   139   226   228   231   232
   228  C      3.270000   16.300000    6.860000   140   227   229   250
   229  O      3.190000   16.260000    5.620000   142   228
   230  H      4.630000   16.710000    9.690000   141   226
   231  H1     5.260000   17.020000    6.860000   143   227
   232  CT     5.250000   15.070000    7.730000   144   227   233   242   243
   233  C*     6.360000   15.070000    8.650000   146   232   234   235
   234  CW     6.430000   14.380000    9.820000   147   233   236   244
   235  CB     7.570000   15.830000    8.550000   149   233   237   238
   236  NA     7.620000   14.640000   10.430000   150   234   237   245
   237  CN     8.340000   15.530000    9.680000   152   235   236   239
   238  CA     8.090000   16.700000    7.600000   153   235   240   246
   239  CA     9.630000   16.080000    9.900000   155   237   241   247
   240  CA     9.360000   17.260000    7.800000   157   238   241   248
   241  CA    10.120000   16.950000    8.950000   159   239   240   249
   242  HC     4.490000   14.410000    8.130000   145   232
   243  HC     5.570000   14.680000    6.770000   145   232
   244  H4     5.650000   13.730000   10.200000   148   234
   245  H      7.870000   14.300000   11.350000   151   236
   246  HA     7.530000   16.930000    6.710000   154   238
   247  HA    10.200000   15.830000   10.780000   156   239
   248  HA     9.770000   17.940000    7.060000   158   240
   249  HA    11.100000   17.400000    9.080000   160   241
   250  N      2.210000   16.120000    7.670000    27   228   251   254
   251  CT     0.880000   16.050000    7.080000    28   250   252   255   256
   252  C      0.470000   17.400000    6.460000    29   251   253   269
   253  O     -0.240000   17.380000    5.460000    31   252
   254  H      2.360000   16.080000    8.670000    30   250
   255  H1     0.900000   15.330000    6.260000    32   251
   256  CT    -0.210000   15.610000    8.080000    33   251   257   260   261
   257  CT     0.060000   14.240000    8.710000    35   256   258   259   262
   258  CT    -0.740000   14.150000   10.050000    37   257   263   264   265
   259  CT    -0.270000   13.070000    7.720000    39   257   266   267   268
   260  HC    -0.260000   16.360000    8.860000    34   256
   261  HC    -1.180000   15.590000    7.580000    34   256
   262  HC     1.110000   14.160000    8.980000    36   257
   263  HC    -0.580000   13.170000   10.490000    38   258
   264  HC    -0.390000   14.890000   10.770000    38   258
   265  HC    -1.800000   14.290000    9.860000    38   258
   266  HC    -0.200000   12.120000    8.250000    40   259
   267  HC    -1.280000   13.190000    7.330000    40   259
   268  HC     0.440000   13.070000    6.900000    40   259
   269  N      0.860000   18.520000    7.080000     1   252   270   273
   270  CT     0.500000   19.850000    6.520000     2   269   271   274   275
   271  C      1.280000   20.160000    5.240000     3   270   272   276
   272  O      0.740000   20.700000    4.260000     5   271
   273  H      1.370000   18.470000    7.950000     4   269
   274  H1    -0.570000   19.890000    6.300000     6   270
   275  H1     0.730000   20.620000    7.250000     6   270
   276  N      2.550000   19.780000    5.250000    41   271   277   280
   277  CT     3.390000   19.840000    4.040000    42   276   278   281   282
   278  C      2.830000   18.940000    2.900000    43   277   279   295
   279  O      2.690000   19.390000    1.750000    45   278
   280  H      2.940000   19.430000    6.120000    44   276
   281  H1     3.370000   20.860000    3.660000    46   277
   282  CT     4.850000   19.470000    4.330000    47   277   283   284   286
   283  CT     5.530000   20.600000    5.140000    49   282   285   287   288
   284  CT     5.600000   19.240000    3.000000    51   282   289   290   291
   285  CT     6.880000   20.200000    5.750000    53   283   292   293   294
   286  HC     4.870000   18.550000    4.910000    48   282
   287  HC     5.670000   21.470000    4.500000    50   283
   288  HC     4.880000   20.900000    5.960000    50   283
   289  HC     6.660000   19.090000    3.180000    52   284
   290  HC     5.250000   18.340000    2.490000    52   284
   291  HC     5.480000   20.100000    2.340000    52   284
   292  HC     7.260000   21.030000    6.350000    54   285
   293  HC     6.750000   19.330000    6.390000    54   285
   294  HC     7.610000   19.980000    4.970000    54   285
   295  N      2.530000   17.690000    3.250000     1   278   296   299
   296  CT     1.830000   16.750000    2.340000     2   295   297   300   301
   297  C      0.580000   17.370000    1.700000     3   296   298   302
   298  O      0.430000   17.300000    0.470000     5   297
   299  H      2.720000   17.390000    4.200000     4   295
   300  H1     2.510000   16.450000    1.540000     6   296
   301  H1     1.530000   15.860000    2.900000     6   296
   302  N     -0.310000   17.980000    2.520000    65   297   303   306
   303  CT    -1.590000   18.580000    2.010000    66   302   304   307   308
   304  C     -1.260000   19.660000    0.970000    67   303   305   316
   305  O     -1.800000   19.700000   -0.120000    69   304
   306  H     -0.170000   17.910000    3.520000    68   302
   307  H1    -2.190000   17.800000    1.530000    70   303
   308  CT    -2.410000   19.220000    3.170000    71   303   309   310   311
   309  OH    -2.590000   18.240000    4.240000    73   308   312
   310  CT    -3.760000   19.690000    2.680000    75   308   313   314   315
   311  H1    -1.860000   20.070000    3.580000    72   308
   312  HO    -2.220000   18.600000    5.050000    74   309
   313  HC    -4.320000   20.080000    3.520000    76   310
   314  HC    -3.640000   20.480000    1.940000    76   310
   315  HC    -4.310000   18.860000    2.240000    76   310
   316  N     -0.310000   20.500000    1.320000    27   304   317   320
   317  CT     0.100000   21.630000    0.460000    28   316   318   321   322
   318  C      0.660000   21.140000   -0.880000    29   317   319   335
   319  O      0.290000   21.640000   -1.930000    31   318
   320  H      0.130000   20.390000    2.230000    30   316
   321  H1    -0.780000   22.240000    0.260000    32   317
   322  CT     1.170000   22.420000    1.200000    33   317   323   326   327
   323  CT     0.960000   23.930000    1.220000    35   322   324   325   328
   324  CT     0.770000   24.440000   -0.190000    37   323   329   330   331
   325  CT    -0.220000   24.310000    2.080000    39   323   332   333   334
   326  HC     1.240000   22.100000    2.240000    34   322
   327  HC     2.150000   22.220000    0.760000    34   322
   328  HC     1.850000   24.390000    1.640000    36   323
   329  HC     0.820000   25.530000   -0.190000    38   324
   330  HC     1.570000   24.050000   -0.810000    38   324
   331  HC    -0.190000   24.140000   -0.610000    38   324
   332  HC    -0.300000   25.400000    2.130000    40   325
   333  HC    -1.150000   23.900000    1.680000    40   325
   334  HC    -0.080000   23.930000    3.090000    40   325
   335  N      1.540000   20.150000   -0.820000    27   318   336   339
   336  CT     2.150000   19.570000   -2.000000    28   335   337   340   341
   337  C      1.140000   18.830000   -2.910000    29   336   338   354
   338  O      1.110000   19.040000   -4.120000    31   337
   339  H      1.800000   19.800000    0.100000    30   335
   340  H1     2.560000   20.370000   -2.620000    32   336
   341  CT     3.290000   18.660000   -1.580000    33   336   342   345   346
   342  CT     4.540000   19.330000   -0.940000    35   341   343   344   347
   343  CT     5.700000   18.320000   -0.640000    37   342   348   349   350
   344  CT     5.070000   20.530000   -1.730000    39   342   351   352   353
   345  HC     2.910000   17.910000   -0.890000    34   341
   346  HC     3.630000   18.130000   -2.470000    34   341
   347  HC     4.250000   19.750000    0.020000    36   342
   348  HC     6.500000   18.830000   -0.110000    38   343
   349  HC     5.320000   17.510000   -0.020000    38   343
   350  HC     6.090000   17.910000   -1.570000    38   343
   351  HC     5.980000   20.910000   -1.260000    40   344
   352  HC     5.300000   20.230000   -2.750000    40   344
   353  HC     4.330000   21.330000   -1.740000    40   344
   354  N      0.250000   18.040000   -2.290000   258   337   355   358
   355  CT    -0.900000   17.500000   -3.060000   259   354   356   359   360
   356  C     -1.800000   18.560000   -3.730000   260   355   357   371
   357  O     -2.190000   18.390000   -4.870000   262   356
   358  H      0.300000   17.920000   -1.280000   261   354
   359  H1    -0.510000   16.900000   -3.880000   263   355
   360  CT    -1.750000   16.580000   -2.150000   264   355   361   364   365
   361  CT    -1.040000   15.260000   -1.780000   266   360   362   366   367
   362  S     -0.430000   14.290000   -3.130000   268   361   363
   363  CT     0.310000   13.020000   -2.180000   269   362   368   369   370
   364  HC    -2.040000   17.110000   -1.240000   265   360
   365  HC    -2.650000   16.310000   -2.700000   265   360
   366  H1    -0.190000   15.490000   -1.130000   267   361
   367  H1    -1.740000   14.660000   -1.200000   267   361
   368  H1     0.780000   12.300000   -2.850000   270   363
   369  H1     1.070000   13.440000   -1.520000   270   363
   370  H1    -0.450000   12.520000   -1.580000   270   363
   371  N     -2.120000   19.650000   -3.010000    27   356   372   375
   372  CT    -2.970000   20.730000   -3.560000    28   371   373   376   377
   373  C     -2.290000   21.480000   -4.710000    29   372   374   390
   374  O     -2.920000   21.770000   -5.730000    31   373
   375  H     -1.790000   19.700000   -2.050000    30   371
   376  H1    -3.860000   20.290000   -4.000000    32   372
   377  CT    -3.380000   21.750000   -2.460000    33   372   378   381   382
   378  CT    -4.490000   21.260000   -1.500000    35   377   379   380   383
   379  CT    -4.660000   22.140000   -0.250000    37   378   384   385   386
   380  CT    -5.820000   21.090000   -2.210000    39   378   387   388   389
   381  HC    -2.500000   22.000000   -1.870000    34   377
   382  HC    -3.730000   22.670000   -2.930000    34   377
   383  HC    -4.200000   20.270000   -1.140000    36   378
   384  HC    -5.390000   21.690000    0.420000    38   379
   385  HC    -3.700000   22.220000    0.270000    38   379
   386  HC    -4.990000   23.140000   -0.540000    38   379
   387  HC    -6.570000   20.730000   -1.500000    40   380
   388  HC    -6.140000   22.050000   -2.600000    40   380
   389  HC    -5.750000   20.380000   -3.020000    40   380
   390  N     -1.020000   21.790000   -4.530000    41   373   391   394
   391  CT    -0.230000   22.400000   -5.620000    42   390   392   395   396
   392  C     -0.130000   21.450000   -6.840000    43   391   393   409
   393  O     -0.250000   21.880000   -7.970000    45   392
   394  H     -0.580000   21.560000   -3.640000    44   390
   395  H1    -0.720000   23.310000   -5.960000    46   391
   396  CT     1.180000   22.730000   -5.120000    47   391   397   398   400
   397  CT     1.110000   23.850000   -4.080000    49   396   399   401   402
   398  CT     2.110000   23.120000   -6.290000    51   396   403   404   405
   399  CT     2.430000   24.060000   -3.350000    53   397   406   407   408
   400  HC     1.590000   21.840000   -4.640000    48   396
   401  HC     0.840000   24.780000   -4.580000    50   397
   402  HC     0.340000   23.650000   -3.340000    50   397
   403  HC     3.100000   23.380000   -5.930000    52   398
   404  HC     2.250000   22.280000   -6.980000    52   398
   405  HC     1.690000   23.960000   -6.840000    52   398
   406  HC     2.320000   24.900000   -2.660000    54   399
   407  HC     2.700000   23.160000   -2.800000    54   399
   408  HC     3.230000   24.320000   -4.040000    54   399
   409  N      0.200000   20.180000   -6.620000     1   392   410   413
   410  CT     0.170000   19.220000   -7.700000     2   409   411   414   415
   411  C     -1.180000   19.160000   -8.440000     3   410   412   416
   412  O     -1.220000   19.200000   -9.690000     5   411
   413  H      0.370000   19.870000   -5.670000     4   409
   414  H1     0.940000   19.460000   -8.430000     6   410
   415  H1     0.380000   18.230000   -7.300000     6   410
   416  N     -2.280000   19.060000   -7.670000    65   411   417   420
   417  CT    -3.650000   19.060000   -8.220000    66   416   418   421   422
   418  C     -3.860000   20.290000   -9.120000    67   417   419   430
   419  O     -4.240000   20.170000  -10.270000    69   418
   420  H     -2.170000   18.920000   -6.670000    68   416
   421  H1    -3.780000   18.170000   -8.840000    70   417
   422  CT    -4.730000   19.030000   -7.120000    71   417   423   424   425
   423  OH    -4.460000   17.910000   -6.260000    73   422   426
   424  CT    -6.200000   18.900000   -7.700000    75   422   427   428   429
   425  H1    -4.660000   19.940000   -6.520000    72   422
   426  HO    -4.650000   18.130000   -5.350000    74   423
   427  HC    -6.920000   18.880000   -6.880000    76   424
   428  HC    -6.430000   19.750000   -8.340000    76   424
   429  HC    -6.290000   17.970000   -8.270000    76   424
   430  N     -3.600000   21.450000   -8.560000   107   418   431   434
   431  CT    -3.870000   22.660000   -9.330000   108   430   432   435   436
   432  C     -2.930000   22.870000  -10.500000   109   431   433   450
   433  O     -3.330000   23.410000  -11.520000   111   432
   434  H     -3.270000   21.500000   -7.600000   110   430
   435  H1    -4.840000   22.520000   -9.800000   112   431
   436  CT    -4.040000   23.850000   -8.420000   113   431   437   443   444
   437  CA    -5.410000   23.900000   -7.800000   115   436   438   439
   438  CA    -5.660000   23.260000   -6.580000   116   437   440   445
   439  CA    -6.490000   24.480000   -8.480000   116   437   441   446
   440  CA    -6.940000   23.250000   -6.010000   118   438   442   447
   441  CA    -7.780000   24.480000   -7.910000   118   439   442   448
   442  CA    -7.990000   23.860000   -6.670000   120   440   441   449
   443  HC    -3.270000   23.850000   -7.650000   114   436
   444  HC    -3.910000   24.760000   -9.010000   114   436
   445  HA    -4.870000   22.810000   -6.030000   117   438
   446  HA    -6.330000   24.950000   -9.440000   117   439
   447  HA    -7.100000   22.770000   -5.060000   119   440
   448  HA    -8.610000   24.950000   -8.430000   119   441
   449  HA    -8.980000   23.860000   -6.240000   121   442
   450  N     -1.690000   22.400000  -10.370000   122   432   451   454
   451  CT    -0.790000   22.440000  -11.520000   123   450   452   455   456
   452  C     -1.290000   21.520000  -12.660000   124   451   453   471
   453  O     -1.200000   21.890000  -13.830000   126   452
   454  H     -1.370000   22.000000   -9.490000   125   450
   455  H1    -0.780000   23.450000  -11.920000   127   451
   456  CT     0.660000   22.090000  -11.150000   128   451   457   464   465
   457  CA     1.550000   21.890000  -12.360000   130   456   458   459
   458  CA     2.010000   22.990000  -13.110000   131   457   460   466
   459  CA     1.920000   20.610000  -12.770000   131   457   461   467
   460  CA     2.830000   22.790000  -14.230000   133   458   462   468
   461  CA     2.710000   20.400000  -13.870000   133   459   462   469
   462  C      3.170000   21.490000  -14.600000   135   460   461   463
   463  OH     3.980000   21.210000  -15.680000   136   462   470
   464  HC     1.070000   22.890000  -10.530000   129   456
   465  HC     0.660000   21.170000  -10.560000   129   456
   466  HA     1.730000   23.990000  -12.810000   132   458
   467  HA     1.560000   19.770000  -12.200000   132   459
   468  HA     3.180000   23.640000  -14.800000   134   460
   469  HA     2.940000   19.410000  -14.210000   134   461
   470  HO     4.400000   22.020000  -15.990000   137   463
   471  N     -1.800000   20.330000  -12.330000   107   452   472   475
   472  CT    -2.310000   19.450000  -13.400000   108   471   473   476   477
   473  C     -3.600000   20.010000  -14.050000   109   472   474   491
   474  O     -3.860000   19.860000  -15.240000   111   473
   475  H     -1.790000   20.010000  -11.360000   110   471
   476  H1    -1.580000   19.400000  -14.210000   112   472
   477  CT    -2.550000   18.020000  -12.890000   113   472   478   484   485
   478  CA    -1.290000   17.310000  -12.380000   115   477   479   480
   479  CA    -1.430000   16.260000  -11.450000   116   478   481   486
   480  CA    -0.010000   17.640000  -12.840000   116   478   482   487
   481  CA    -0.300000   15.560000  -10.970000   118   479   483   488
   482  CA     1.130000   16.960000  -12.350000   118   480   483   489
   483  CA     0.970000   15.910000  -11.410000   120   481   482   490
   484  HC    -3.270000   18.060000  -12.070000   114   477
   485  HC    -2.970000   17.420000  -13.700000   114   477
   486  HA    -2.420000   15.980000  -11.110000   117   479
   487  HA     0.140000   18.410000  -13.580000   117   480
   488  HA    -0.420000   14.740000  -10.270000   119   481
   489  HA     2.120000   17.220000  -12.700000   119   482
   490  HA     1.820000   15.380000  -11.060000   121   483
   491  N     -4.420000   20.670000  -13.240000    41   473   492   495
   492  CT    -5.640000   21.280000  -13.740000    42   491   493   496   497
   493  C     -5.280000   22.430000  -14.710000    43   492   494   510
   494  O     -5.860000   22.530000  -15.810000    45   493
   495  H     -4.210000   20.680000  -12.250000    44   491
   496  H1    -6.240000   20.560000  -14.300000    46   492
   497  CT    -6.490000   21.880000  -12.600000    47   492   498   499   501
   498  CT    -7.130000   20.770000  -11.770000    49   497   500   502   503
   499  CT    -7.640000   22.830000  -13.180000    51   497   504   505   506
   500  CT    -7.810000   21.270000  -10.470000    53   498   507   508   509
   501  HC    -5.840000   22.480000  -11.950000    48   497
   502  HC    -7.890000   20.280000  -12.370000    50   498
   503  HC    -6.380000   20.030000  -11.500000    50   498
   504  HC    -8.270000   23.210000  -12.380000    52   499
   505  HC    -7.220000   23.710000  -13.680000    52   499
   506  HC    -8.260000   22.280000  -13.890000    52   499
   507  HC    -8.160000   20.410000   -9.900000    54   500
   508  HC    -7.090000   21.830000   -9.870000    54   500
   509  HC    -8.670000   21.890000  -10.690000    54   500
   510  N     -4.360000   23.270000  -14.270000     7   493   511   514
   511  CT    -3.840000   24.370000  -15.090000     8   510   512   515   516
   512  C     -3.230000   23.850000  -16.390000     9   511   513   520
   513  O     -3.510000   24.400000  -17.460000    11   512
   514  H     -3.980000   23.140000  -13.340000    10   510
   515  H1    -4.670000   25.030000  -15.360000    12   511
   516  CT    -2.790000   25.200000  -14.280000    13   511   517   518   519
   517  HC    -2.430000   26.030000  -14.890000    14   516
   518  HC    -3.260000   25.600000  -13.380000    14   516
   519  HC    -1.950000   24.570000  -13.990000    14   516
   520  N     -2.400000   22.810000  -16.300000   287   512   521   524
   521  CT    -1.760000   22.240000  -17.480000   288   520   522   525   526
   522  C     -2.840000   21.660000  -18.420000   289   521   523   544
   523  O     -2.760000   21.790000  -19.650000   291   522
   524  H     -2.170000   22.460000  -15.370000   290   520
   525  H1    -1.270000   23.030000  -18.040000   292   521
   526  CT    -0.720000   21.180000  -17.050000   293   521   527   533   534
   527  CT     0.250000   20.720000  -18.140000   295   526   528   535   536
   528  CT     1.580000   21.530000  -18.220000   297   527   529   537   538
   529  N2     2.520000   20.920000  -19.190000   299   528   530   539
   530  CA     2.480000   19.650000  -19.590000   301   529   531   532
   531  N2     1.570000   18.820000  -19.100000   302   530   540   541
   532  N2     3.350000   19.210000  -20.480000   302   530   542   543
   533  HC    -0.130000   21.580000  -16.220000   294   526
   534  HC    -1.280000   20.330000  -16.660000   294   526
   535  HC     0.430000   19.830000  -17.550000   296   527
   536  HC    -0.260000   20.600000  -19.100000   296   527
   537  H1     1.350000   22.550000  -18.530000   298   528
   538  H1     2.030000   21.570000  -17.230000   298   528
   539  H      3.170000   21.540000  -19.670000   300   529
   540  H      1.630000   17.850000  -19.400000   303   531
   541  H      0.630000   19.090000  -18.900000   303   531
   542  H      3.180000   18.340000  -20.950000   303   532
   543  H      3.960000   19.910000  -20.880000   303   532
   544  N     -3.860000   21.030000  -17.850000     1   522   545   548
   545  CT    -4.870000   20.330000  -18.660000     2   544   546   549   550
   546  C     -5.960000   21.210000  -19.230000     3   545   547   551
   547  O     -6.710000   20.780000  -20.100000     5   546
   548  H     -3.870000   20.910000  -16.850000     4   544
   549  H1    -4.380000   19.810000  -19.480000     6   545
   550  H1    -5.350000   19.580000  -18.040000     6   545
   551  N     -6.010000   22.460000  -18.760000   138   546   552   555
   552  CT    -7.140000   23.380000  -19.040000   139   551   553   556   557
   553  C     -7.640000   23.500000  -20.490000   140   552   554   575
   554  O     -8.850000   23.460000  -20.720000   142   553
   555  H     -5.380000   22.710000  -18.010000   141   551
   556  H1    -7.990000   22.960000  -18.490000   143   552
   557  CT    -6.890000   24.780000  -18.450000   144   552   558   567   568
   558  C*    -8.160000   25.530000  -18.320000   146   557   559   560
   559  CW    -8.620000   26.570000  -19.110000   147   558   561   569
   560  CB    -9.210000   25.240000  -17.390000   149   558   562   563
   561  NA    -9.870000   26.950000  -18.700000   150   559   562   570
   562  CN   -10.260000   26.150000  -17.650000   152   560   561   564
   563  CA    -9.360000   24.310000  -16.360000   153   560   565   571
   564  CA   -11.440000   26.170000  -16.900000   155   562   566   572
   565  CA   -10.540000   24.310000  -15.620000   157   563   566   573
   566  CA   -11.560000   25.240000  -15.890000   159   564   565   574
   567  HC    -6.450000   24.680000  -17.460000   145   557
   568  HC    -6.190000   25.330000  -19.080000   145   557
   569  H4    -8.070000   26.990000  -19.940000   148   559
   570  H    -10.430000   27.670000  -19.130000   151   561
   571  HA    -8.570000   23.600000  -16.150000   154   563
   572  HA   -12.220000   26.880000  -17.110000   156   564
   573  HA   -10.670000   23.590000  -14.830000   158   565
   574  HA   -12.460000   25.220000  -15.300000   160   566
   575  N     -6.750000   23.640000  -21.470000     1   553   576   579
   576  CT    -7.240000   23.780000  -22.850000     2   575   577   580   581
   577  C     -6.960000   22.590000  -23.750000     3   576   578   582
   578  O     -6.950000   22.720000  -24.970000     5   577
   579  H     -5.770000   23.620000  -21.250000     4   575
   580  H1    -8.310000   23.980000  -22.890000     6   576
   581  H1    -6.740000   24.640000  -23.300000     6   576
   582  N     -6.740000   21.430000  -23.140000    15   577   583   586
   583  CT    -6.410000   20.200000  -23.870000    16   582   584   587   588
   584  C     -7.670000   19.660000  -24.530000    17   583   585   598
   585  O     -8.720000   19.580000  -23.880000    19   584
   586  H     -6.870000   21.370000  -22.130000    18   582
   587  H1    -5.700000   20.440000  -24.660000    20   583
   588  CT    -5.730000   19.180000  -22.910000    21   583   589   590   591
   589  CT    -5.660000   17.790000  -23.510000    23   588   592   593   594
   590  CT    -4.340000   19.660000  -22.530000    25   588   595   596   597
   591  HC    -6.330000   19.100000  -22.000000    22   588
   592  HC    -5.140000   17.120000  -22.820000    24   589
   593  HC    -6.660000   17.380000  -23.670000    24   589
   594  HC    -5.120000   17.810000  -24.460000    24   589
   595  HC    -3.890000   18.950000  -21.830000    26   590
   596  HC    -3.710000   19.740000  -23.420000    26   590
   597  HC    -4.400000   20.630000  -22.040000    26   590
   598  N     -7.590000   19.330000  -25.820000    65   584   599   602
   599  CT    -8.760000   18.900000  -26.590000    66   598   600   603   604
   600  C     -8.680000   17.430000  -26.960000    67   599   601   612
   601  O     -9.710000   16.790000  -27.110000    69   600
   602  H     -6.730000   19.500000  -26.320000    68   598
   603  H1    -9.680000   19.050000  -26.020000    70   599
   604  CT    -8.890000   19.700000  -27.910000    71   599   605   606   607
   605  OH    -7.700000   19.510000  -28.690000    73   604   608
   606  CT    -9.120000   21.200000  -27.640000    75   604   609   610   611
   607  H1    -9.740000   19.310000  -28.470000    72   604
   608  HO    -7.820000   19.960000  -29.530000    74   605
   609  HC    -9.280000   21.720000  -28.580000    76   606
   610  HC    -9.990000   21.330000  -27.000000    76   606
   611  HC    -8.250000   21.630000  -27.150000    76   606
   612  N     -7.470000   16.910000  -27.130000   210   600   613   616
   613  CT    -7.290000   15.530000  -27.580000   211   612   614   617   618
   614  C     -8.090000   14.650000  -26.620000   212   613   615   624
   615  O     -7.930000   14.780000  -25.400000   214   614
   616  H     -6.650000   17.490000  -27.010000   213   612
   617  H1    -7.670000   15.400000  -28.590000   215   613
   618  CT    -5.790000   15.200000  -27.580000   216   613   619   622   623
   619  C     -5.500000   13.720000  -27.840000   218   618   620   621
   620  O2    -4.500000   13.210000  -27.310000   219   619
   621  O2    -6.270000   13.070000  -28.580000   219   619
   622  HC    -5.300000   15.790000  -28.360000   217   618
   623  HC    -5.350000   15.490000  -26.630000   217   618
   624  N     -8.980000   13.790000  -27.150000   271   614   625   628
   625  CT    -9.870000   12.930000  -26.320000   272   624   626   629   630
   626  C     -9.090000   12.020000  -25.370000   273   625   627   646
   627  O     -9.460000   11.820000  -24.210000   275   626
   628  H     -8.900000   13.650000  -28.150000   274   624
   629  H1   -10.520000   13.550000  -25.700000   276   625
   630  CT   -10.700000   11.980000  -27.200000   277   625   631   635   636
   631  CT   -12.040000   12.480000  -27.690000   279   630   632   637   638
   632  CT   -13.010000   11.320000  -27.980000   281   631   633   639   640
   633  CT   -12.400000   10.150000  -28.820000   283   632   634   641   642
   634  N3   -11.920000   10.560000  -30.190000   285   633   643   644   645
   635  HC   -10.090000   11.650000  -28.050000   278   630
   636  HC   -10.910000   11.090000  -26.600000   278   630
   637  HC   -12.480000   13.040000  -26.890000   280   631
   638  HC   -11.900000   13.120000  -28.560000   280   631
   639  HC   -13.330000   10.900000  -27.020000   282   632
   640  HC   -13.900000   11.710000  -28.470000   282   632
   641  HP   -11.570000    9.700000  -28.260000   284   633
   642  HP   -13.170000    9.390000  -28.930000   284   633
   643  H    -11.650000    9.770000  -30.760000   286   634
   644  H    -12.660000   11.090000  -30.670000   286   634
   645  H    -11.150000   11.210000  -30.120000   286   634
   646  N     -8.050000   11.410000  -25.920000   232   626   647   650
   647  CT    -7.210000   10.510000  -25.160000   233   646   648   651   652
   648  C     -6.480000   11.270000  -24.020000   234   647   649   661
   649  O     -6.500000   10.830000  -22.880000   236   648
   650  H     -7.710000   11.690000  -26.830000   235   646
   651  H1    -7.820000    9.740000  -24.680000   237   647
   652  CT    -6.250000    9.840000  -26.120000   238   647   653   657   658
   653  CT    -5.130000    9.090000  -25.440000   240   652   654   659   660
   654  C     -4.390000    8.240000  -26.420000   242   653   655   656
   655  O2    -5.020000    7.270000  -26.920000   243   654
   656  O2    -3.210000    8.550000  -26.700000   243   654
   657  HC    -6.830000    9.160000  -26.740000   239   652
   658  HC    -5.810000   10.590000  -26.780000   239   652
   659  HC    -4.540000    9.830000  -24.980000   241   653
   660  HC    -5.560000    8.450000  -24.660000   241   653
   661  N     -5.870000   12.410000  -24.350000     7   648   662   665
   662  CT    -5.130000   13.220000  -23.390000     8   661   663   666   667
   663  C     -6.030000   13.670000  -22.240000     9   662   664   671
   664  O     -5.670000   13.540000  -21.080000    11   663
   665  H     -5.660000   12.550000  -25.340000    10   661
   666  H1    -4.500000   12.610000  -22.780000    12   662
   667  CT    -4.430000   14.420000  -24.050000    13   662   668   669   670
   668  HC    -3.820000   14.940000  -23.310000    14   667
   669  HC    -3.780000   14.070000  -24.860000    14   667
   670  HC    -5.180000   15.100000  -24.460000    14   667
   671  N     -7.220000   14.160000  -22.560000   287   663   672   675
   672  CT    -8.090000   14.610000  -21.490000   288   671   673   676   677
   673  C     -8.500000   13.480000  -20.520000   289   672   674   695
   674  O     -8.710000   13.720000  -19.330000   291   673
   675  H     -7.460000   14.220000  -23.550000   290   671
   676  H1    -7.510000   15.280000  -20.870000   292   672
   677  CT    -9.290000   15.450000  -21.990000   293   672   678   684   685
   678  CT   -10.140000   14.910000  -23.110000   295   677   679   686   687
   679  CT   -11.220000   15.970000  -23.550000   297   678   680   688   689
   680  N2   -12.310000   15.330000  -24.320000   299   679   681   690
   681  CA   -12.680000   15.630000  -25.570000   301   680   682   683
   682  N2   -13.670000   14.950000  -26.130000   302   681   691   692
   683  N2   -12.090000   16.610000  -26.260000   302   681   693   694
   684  HC    -9.930000   15.670000  -21.140000   294   677
   685  HC    -8.880000   16.400000  -22.330000   294   677
   686  HC    -9.570000   14.580000  -23.940000   296   678
   687  HC   -10.660000   14.030000  -22.720000   296   678
   688  H1   -11.650000   16.430000  -22.650000   298   679
   689  H1   -10.720000   16.760000  -24.120000   298   679
   690  H    -12.770000   14.560000  -23.870000   300   680
   691  H    -13.910000   15.140000  -27.090000   303   682
   692  H    -14.120000   14.210000  -25.630000   303   682
   693  H    -12.290000   16.720000  -27.230000   303   683
   694  H    -11.140000   16.830000  -26.000000   303   683
   695  N     -8.570000   12.250000  -21.010000   232   673   696   699
   696  CT    -8.840000   11.110000  -20.150000   233   695   697   700   701
   697  C     -7.680000   10.930000  -19.130000   234   696   698   710
   698  O     -7.920000   10.760000  -17.920000   236   697
   699  H     -8.330000   12.080000  -21.980000   235   695
   700  H1    -9.760000   11.280000  -19.590000   237   696
   701  CT    -9.010000    9.870000  -21.010000   238   696   702   706   707
   702  CT    -9.470000    8.680000  -20.300000   240   701   703   708   709
   703  C     -9.800000    7.570000  -21.280000   242   702   704   705
   704  O2    -9.350000    7.590000  -22.460000   243   703
   705  O2   -10.500000    6.660000  -20.820000   243   703
   706  HC    -9.740000   10.110000  -21.790000   239   701
   707  HC    -8.060000    9.630000  -21.480000   239   701
   708  HC    -8.700000    8.350000  -19.600000   241   702
   709  HC   -10.360000    8.940000  -19.720000   241   702
   710  N     -6.440000   11.050000  -19.580000   122   697   711   714
   711  CT    -5.310000   10.930000  -18.660000   123   710   712   715   716
   712  C     -5.290000   12.100000  -17.660000   124   711   713   731
   713  O     -5.000000   11.930000  -16.480000   126   712
   714  H     -6.280000   11.130000  -20.580000   125   710
   715  H1    -5.410000   10.010000  -18.080000   127   711
   716  CT    -3.990000   10.870000  -19.440000   128   711   717   724   725
   717  CA    -3.750000    9.570000  -20.200000   130   716   718   719
   718  CA    -3.450000    8.400000  -19.520000   131   717   720   726
   719  CA    -3.730000    9.560000  -21.630000   131   717   721   727
   720  CA    -3.170000    7.210000  -20.230000   133   718   722   728
   721  CA    -3.500000    8.400000  -22.330000   133   719   722   729
   722  C     -3.200000    7.230000  -21.640000   135   720   721   723
   723  OH    -2.920000    6.060000  -22.310000   136   722   730
   724  HC    -3.940000   11.710000  -20.140000   129   716
   725  HC    -3.170000   10.990000  -18.730000   129   716
   726  HA    -3.450000    8.400000  -18.440000   132   718
   727  HA    -3.970000   10.460000  -22.180000   132   719
   728  HA    -2.940000    6.300000  -19.710000   134   720
   729  HA    -3.510000    8.380000  -23.410000   134   721
   730  HO    -2.680000    5.340000  -21.730000   137   723
   731  N     -5.590000   13.300000  -18.150000   122   712   732   735
   732  CT    -5.710000   14.430000  -17.240000   123   731   733   736   737
   733  C     -6.830000   14.260000  -16.190000   124   732   734   752
   734  O     -6.630000   14.590000  -15.010000   126   733
   735  H     -5.770000   13.390000  -19.150000   125   731
   736  H1    -4.780000   14.530000  -16.680000   127   732
   737  CT    -5.920000   15.740000  -18.040000   128   732   738   745   746
   738  CA    -4.620000   16.400000  -18.450000   130   737   739   740
   739  CA    -4.100000   16.220000  -19.740000   131   738   741   747
   740  CA    -3.910000   17.160000  -17.530000   131   738   742   748
   741  CA    -2.900000   16.860000  -20.130000   133   739   743   749
   742  CA    -2.690000   17.760000  -17.890000   133   740   743   750
   743  C     -2.210000   17.600000  -19.190000   135   741   742   744
   744  OH    -1.040000   18.210000  -19.520000   136   743   751
   745  HC    -6.540000   15.550000  -18.920000   129   737
   746  HC    -6.460000   16.450000  -17.410000   129   737
   747  HA    -4.630000   15.620000  -20.460000   132   739
   748  HA    -4.290000   17.300000  -16.530000   132   740
   749  HA    -2.520000   16.730000  -21.130000   134   741
   750  HA    -2.140000   18.340000  -17.170000   134   742
   751  HO    -0.870000   17.950000  -20.430000   137   744
   752  N     -8.000000   13.810000  -16.600000     7   733   753   756
   753  CT    -9.120000   13.610000  -15.650000     8   752   754   757   758
   754  C     -8.800000   12.600000  -14.530000     9   753   755   762
   755  O     -8.990000   12.880000  -13.350000    11   754
   756  H     -8.130000   13.580000  -17.580000    10   752
   757  H1    -9.330000   14.560000  -15.170000    12   753
   758  CT   -10.380000   13.160000  -16.410000    13   753   759   760   761
   759  HC   -11.210000   13.040000  -15.710000    14   758
   760  HC   -10.640000   13.910000  -17.160000    14   758
   761  HC   -10.190000   12.210000  -16.920000    14   758
   762  N     -8.260000   11.460000  -14.910000    41   754   763   766
   763  CT    -7.880000   10.420000  -13.970000    42   762   764   767   768
   764  C     -6.790000   10.980000  -13.030000    43   763   765   781
   765  O     -6.870000   10.850000  -11.790000    45   764
   766  H     -8.130000   11.300000  -15.910000    44   762
   767  H1    -8.730000   10.140000  -13.350000    46   763
   768  CT    -7.400000    9.190000  -14.740000    47   763   769   770   772
   769  CT    -8.620000    8.520000  -15.440000    49   768   771   773   774
   770  CT    -6.660000    8.210000  -13.840000    51   768   775   776   777
   771  CT    -8.270000    7.660000  -16.570000    53   769   778   779   780
   772  HC    -6.700000    9.530000  -15.510000    48   768
   773  HC    -9.190000    7.950000  -14.710000    50   769
   774  HC    -9.280000    9.290000  -15.840000    50   769
   775  HC    -6.370000    7.340000  -14.420000    52   770
   776  HC    -5.750000    8.650000  -13.440000    52   770
   777  HC    -7.310000    7.890000  -13.030000    52   770
   778  HC    -9.180000    7.270000  -17.040000    54   771
   779  HC    -7.700000    8.220000  -17.320000    54   771
   780  HC    -7.660000    6.820000  -16.230000    54   771
   781  N     -5.800000   11.640000  -13.600000    65   764   782   785
   782  CT    -4.590000   11.970000  -12.860000    66   781   783   786   787
   783  C     -4.760000   13.150000  -11.900000    67   782   784   795
   784  O     -4.100000   13.200000  -10.830000    69   783
   785  H     -5.780000   11.680000  -14.610000    68   781
   786  H1    -4.330000   11.110000  -12.240000    70   782
   787  CT    -3.380000   12.160000  -13.860000    71   782   788   789   790
   788  OH    -3.330000   10.990000  -14.660000    73   787   791
   789  CT    -2.030000   12.240000  -13.130000    75   787   792   793   794
   790  H1    -3.530000   13.040000  -14.490000    72   787
   791  HO    -3.980000   11.110000  -15.360000    74   788
   792  HC    -1.240000   12.250000  -13.880000    76   789
   793  HC    -1.980000   13.160000  -12.540000    76   789
   794  HC    -1.910000   11.370000  -12.480000    76   789
   795  N     -5.630000   14.080000  -12.250000    41   783   796   799
   796  CT    -5.900000   15.250000  -11.400000    42   795   797   800   801
   797  C     -6.600000   14.720000  -10.130000    43   796   798   814
   798  O     -6.380000   15.210000   -9.010000    45   797
   799  H     -6.090000   14.000000  -13.150000    44   795
   800  H1    -4.970000   15.730000  -11.100000    46   796
   801  CT    -6.810000   16.290000  -12.130000    47   796   802   803   805
   802  CT    -6.010000   17.110000  -13.150000    49   801   804   806   807
   803  CT    -7.400000   17.320000  -11.150000    51   801   808   809   810
   804  CT    -6.900000   17.840000  -14.180000    53   802   811   812   813
   805  HC    -7.630000   15.770000  -12.630000    48   801
   806  HC    -5.400000   17.850000  -12.630000    50   802
   807  HC    -5.340000   16.450000  -13.700000    50   802
   808  HC    -8.030000   18.030000  -11.670000    52   803
   809  HC    -8.040000   16.830000  -10.410000    52   803
   810  HC    -6.600000   17.850000  -10.630000    52   803
   811  HC    -6.260000   18.320000  -14.930000    54   804
   812  HC    -7.540000   17.120000  -14.680000    54   804
   813  HC    -7.520000   18.600000  -13.710000    54   804
   814  N     -7.500000   13.760000  -10.330000    27   797   815   818
   815  CT    -8.260000   13.250000   -9.180000    28   814   816   819   820
   816  C     -7.390000   12.500000   -8.180000    29   815   817   833
   817  O     -7.760000   12.360000   -7.000000    31   816
   818  H     -7.680000   13.400000  -11.260000    30   814
   819  H1    -8.680000   14.090000   -8.640000    32   815
   820  CT    -9.420000   12.350000   -9.670000    33   815   821   824   825
   821  CT   -10.690000   13.030000  -10.140000    35   820   822   823   826
   822  CT   -11.590000   11.970000  -10.800000    37   821   827   828   829
   823  CT   -11.400000   13.730000   -8.940000    39   821   830   831   832
   824  HC    -9.040000   11.720000  -10.480000    34   820
   825  HC    -9.690000   11.670000   -8.860000    34   820
   826  HC   -10.440000   13.790000  -10.880000    36   821
   827  HC   -12.510000   12.440000  -11.150000    38   822
   828  HC   -11.070000   11.540000  -11.660000    38   822
   829  HC   -11.830000   11.180000  -10.090000    38   822
   830  HC   -12.350000   14.140000   -9.280000    40   823
   831  HC   -11.590000   13.010000   -8.140000    40   823
   832  HC   -10.790000   14.550000   -8.560000    40   823
   833  N     -6.250000   11.970000   -8.630000    15   816   834   837
   834  CT    -5.310000   11.260000   -7.740000    16   833   835   838   839
   835  C     -4.780000   12.210000   -6.630000    17   834   836   849
   836  O     -5.070000   11.990000   -5.450000    19   835
   837  H     -6.040000   12.080000   -9.610000    18   833
   838  H1    -5.890000   10.510000   -7.210000    20   834
   839  CT    -4.240000   10.500000   -8.520000    21   834   840   841   842
   840  CT    -3.090000   10.020000   -7.620000    23   839   843   844   845
   841  CT    -4.880000    9.270000   -9.260000    25   839   846   847   848
   842  HC    -3.810000   11.160000   -9.270000    22   839
   843  HC    -2.340000    9.520000   -8.220000    24   840
   844  HC    -2.610000   10.870000   -7.160000    24   840
   845  HC    -3.460000    9.350000   -6.850000    24   840
   846  HC    -4.240000    8.950000  -10.070000    26   841
   847  HC    -5.040000    8.450000   -8.560000    26   841
   848  HC    -5.830000    9.550000   -9.700000    26   841
   849  N     -4.030000   13.290000   -6.990000    96   835   850   856
   850  CT    -3.670000   14.160000   -5.860000    97   849   851   853   854
   851  C     -4.820000   14.950000   -5.300000    98   850   852   863
   852  O     -4.710000   15.440000   -4.170000    99   851
   853  H1    -3.220000   13.580000   -5.050000   100   850
   854  CT    -2.580000   15.070000   -6.450000   101   850   855   857   858
   855  CT    -3.000000   15.140000   -7.940000   103   854   856   859   860
   856  CT    -3.330000   13.720000   -8.220000   105   849   855   861   862
   857  HC    -1.600000   14.590000   -6.370000   102   854
   858  HC    -2.550000   16.050000   -5.980000   102   854
   859  HC    -2.180000   15.500000   -8.570000   104   855
   860  HC    -3.880000   15.780000   -8.060000   104   855
   861  H1    -2.490000   13.090000   -8.520000   106   856
   862  H1    -4.160000   13.790000   -8.870000   106   856
   863  N     -5.930000   15.130000   -6.040000     1   851   864   867
   864  CT    -7.060000   15.820000   -5.470000     2   863   865   868   869
   865  C     -7.660000   15.030000   -4.300000     3   864   866   870
   866  O     -7.990000   15.560000   -3.230000     5   865
   867  H     -5.940000   14.860000   -7.020000     4   863
   868  H1    -6.760000   16.800000   -5.110000     6   864
   869  H1    -7.820000   15.950000   -6.240000     6   864
   870  N     -7.880000   13.740000   -4.540000    41   865   871   874
   871  CT    -8.380000   12.860000   -3.460000    42   870   872   875   876
   872  C     -7.330000   12.820000   -2.310000    43   871   873   889
   873  O     -7.670000   12.910000   -1.130000    45   872
   874  H     -7.660000   13.340000   -5.450000    44   870
   875  H1    -9.310000   13.260000   -3.050000    46   871
   876  CT    -8.630000   11.430000   -4.000000    47   871   877   878   880
   877  CT    -9.860000   11.420000   -4.860000    49   876   879   881   882
   878  CT    -8.860000   10.440000   -2.850000    51   876   883   884   885
   879  CT    -9.980000   10.170000   -5.760000    53   877   886   887   888
   880  HC    -7.760000   11.120000   -4.580000    48   876
   881  HC   -10.750000   11.500000   -4.240000    50   877
   882  HC    -9.860000   12.280000   -5.520000    50   877
   883  HC    -9.120000    9.450000   -3.230000    52   878
   884  HC    -7.950000   10.320000   -2.270000    52   878
   885  HC    -9.660000   10.800000   -2.200000    52   878
   886  HC   -10.810000   10.310000   -6.450000    54   879
   887  HC    -9.070000   10.030000   -6.340000    54   879
   888  HC   -10.170000    9.290000   -5.160000    54   879
   889  N     -6.070000   12.670000   -2.650000     7   872   890   893
   890  CT    -5.040000   12.650000   -1.620000     8   889   891   894   895
   891  C     -4.980000   13.950000   -0.830000     9   890   892   899
   892  O     -4.760000   13.920000    0.400000    11   891
   893  H     -5.820000   12.570000   -3.630000    10   889
   894  H1    -5.300000   11.870000   -0.910000    12   890
   895  CT    -3.650000   12.310000   -2.210000    13   890   896   897   898
   896  HC    -2.930000   12.190000   -1.400000    14   895
   897  HC    -3.720000   11.380000   -2.780000    14   895
   898  HC    -3.320000   13.110000   -2.870000    14   895
   899  N     -5.240000   15.090000   -1.490000    55   891   900   903
   900  CT    -5.340000   16.350000   -0.750000    56   899   901   904   905
   901  C     -6.320000   16.280000    0.400000    57   900   902   910
   902  O     -6.030000   16.790000    1.500000    59   901
   903  H     -5.310000   15.120000   -2.500000    58   899
   904  H1    -4.360000   16.600000   -0.330000    60   900
   905  CT    -5.780000   17.520000   -1.660000    61   900   906   907   908
   906  OH    -4.740000   17.760000   -2.600000    63   905   909
   907  H1    -6.710000   17.290000   -2.170000    62   905
   908  H1    -5.920000   18.410000   -1.050000    62   905
   909  HO    -4.940000   18.570000   -3.070000    64   906
   910  N     -7.470000   15.690000    0.140000     7   901   911   914
   911  CT    -8.520000   15.630000    1.160000     8   910   912   915   916
   912  C     -8.100000   14.650000    2.260000     9   911   913   920
   913  O     -8.290000   14.930000    3.460000    11   912
   914  H     -7.640000   15.310000   -0.780000    10   910
   915  H1    -8.660000   16.620000    1.610000    12   911
   916  CT    -9.830000   15.190000    0.500000    13   911   917   918   919
   917  HC   -10.620000   15.160000    1.250000    14   916
   918  HC   -10.110000   15.900000   -0.280000    14   916
   919  HC    -9.720000   14.200000    0.060000    14   916
   920  N     -7.470000   13.540000    1.880000     7   912   921   924
   921  CT    -7.080000   12.590000    2.920000     8   920   922   925   926
   922  C     -6.020000   13.230000    3.790000     9   921   923   930
   923  O     -6.010000   13.040000    5.020000    11   922
   924  H     -7.340000   13.350000    0.890000    10   920
   925  H1    -7.950000   12.360000    3.550000    12   921
   926  CT    -6.530000   11.230000    2.320000    13   921   927   928   929
   927  HC    -6.280000   10.540000    3.130000    14   926
   928  HC    -7.320000   10.810000    1.700000    14   926
   929  HC    -5.650000   11.420000    1.710000    14   926
   930  N     -5.080000   13.930000    3.160000   122   922   931   934
   931  CT    -4.010000   14.560000    3.930000   123   930   932   935   936
   932  C     -4.580000   15.610000    4.870000   124   931   933   951
   933  O     -4.140000   15.720000    6.020000   126   932
   934  H     -5.110000   14.040000    2.150000   125   930
   935  H1    -3.540000   13.810000    4.570000   127   931
   936  CT    -2.910000   15.150000    3.000000   128   931   937   944   945
   937  CA    -1.780000   14.150000    2.900000   130   936   938   939
   938  CA    -1.830000   13.090000    2.000000   131   937   940   946
   939  CA    -0.710000   14.200000    3.800000   131   937   941   947
   940  CA    -0.820000   12.130000    1.960000   133   938   942   948
   941  CA     0.310000   13.270000    3.740000   133   939   942   949
   942  C      0.260000   12.250000    2.830000   135   940   941   943
   943  OH     1.250000   11.300000    2.840000   136   942   950
   944  HC    -3.300000   15.410000    2.020000   129   936
   945  HC    -2.490000   16.040000    3.450000   129   936
   946  HA    -2.670000   13.010000    1.320000   132   938
   947  HA    -0.680000   15.000000    4.530000   132   939
   948  HA    -0.860000   11.320000    1.250000   134   940
   949  HA     1.140000   13.340000    4.420000   134   941
   950  HO     1.080000   10.590000    2.180000   137   943
   951  N     -5.550000   16.380000    4.400000    27   932   952   955
   952  CT    -6.090000   17.450000    5.220000    28   951   953   956   957
   953  C     -6.860000   16.820000    6.400000    29   952   954   970
   954  O     -6.780000   17.330000    7.520000    31   953
   955  H     -5.800000   16.320000    3.420000    30   951
   956  H1    -5.250000   18.010000    5.640000    32   952
   957  CT    -6.940000   18.430000    4.390000    33   952   958   961   962
   958  CT    -7.520000   19.680000    5.070000    35   957   959   960   963
   959  CT    -6.410000   20.670000    5.560000    37   958   964   965   966
   960  CT    -8.530000   20.410000    4.090000    39   958   967   968   969
   961  HC    -6.340000   18.760000    3.540000    34   957
   962  HC    -7.780000   17.860000    3.980000    34   957
   963  HC    -8.090000   19.360000    5.940000    36   958
   964  HC    -6.870000   21.490000    6.110000    38   959
   965  HC    -5.710000   20.160000    6.220000    38   959
   966  HC    -5.880000   21.090000    4.710000    38   959
   967  HC    -8.950000   21.280000    4.590000    40   960
   968  HC    -8.000000   20.730000    3.190000    40   960
   969  HC    -9.340000   19.730000    3.820000    40   960
   970  N     -7.530000   15.690000    6.180000     7   953   971   974
   971  CT    -8.270000   15.070000    7.270000     8   970   972   975   976
   972  C     -7.300000   14.550000    8.330000     9   971   973   980
   973  O     -7.570000   14.610000    9.550000    11   972
   974  H     -7.610000   15.340000    5.230000    10   970
   975  H1    -8.910000   15.820000    7.750000    12   971
   976  CT    -9.180000   13.900000    6.770000    13   971   977   978   979
   977  HC    -9.670000   13.420000    7.620000    14   976
   978  HC    -9.940000   14.300000    6.090000    14   976
   979  HC    -8.580000   13.160000    6.240000    14   976
   980  N     -6.180000   14.030000    7.870000   258   972   981   984
   981  CT    -5.130000   13.520000    8.780000   259   980   982   985   986
   982  C     -4.550000   14.690000    9.570000   260   981   983   997
   983  O     -4.370000   14.580000   10.790000   262   982
   984  H     -6.040000   13.990000    6.860000   261   980
   985  H1    -5.590000   12.840000    9.500000   263   981
   986  CT    -4.050000   12.740000    8.030000   264   981   987   990   991
   987  CT    -4.570000   11.410000    7.410000   266   986   988   992   993
   988  S     -3.350000   10.300000    6.830000   268   987   989
   989  CT    -2.810000   11.110000    5.310000   269   988   994   995   996
   990  HC    -3.640000   13.370000    7.240000   265   986
   991  HC    -3.250000   12.500000    8.730000   265   986
   992  H1    -5.130000   10.890000    8.180000   267   987
   993  H1    -5.270000   11.620000    6.610000   267   987
   994  H1    -2.080000   10.480000    4.800000   270   989
   995  H1    -3.670000   11.290000    4.660000   270   989
   996  H1    -2.340000   12.060000    5.550000   270   989
   997  N     -4.270000   15.790000    8.870000   107   982   998  1001
   998  CT    -3.750000   16.980000    9.490000   108   997   999  1002  1003
   999  C     -4.630000   17.480000   10.640000   109   998  1000  1017
  1000  O     -4.150000   17.660000   11.780000   111   999
  1001  H     -4.420000   15.790000    7.870000   110   997
  1002  H1    -2.760000   16.780000    9.910000   112   998
  1003  CT    -3.620000   18.080000    8.420000   113   998  1004  1010  1011
  1004  CA    -3.190000   19.410000    8.990000   115  1003  1005  1006
  1005  CA    -1.850000   19.620000    9.330000   116  1004  1007  1012
  1006  CA    -4.110000   20.450000    9.140000   116  1004  1008  1013
  1007  CA    -1.440000   20.830000    9.850000   118  1005  1009  1014
  1008  CA    -3.730000   21.690000    9.680000   118  1006  1009  1015
  1009  CA    -2.370000   21.870000   10.030000   120  1007  1008  1016
  1010  HC    -2.880000   17.770000    7.680000   114  1003
  1011  HC    -4.560000   18.220000    7.900000   114  1003
  1012  HA    -1.130000   18.830000    9.210000   117  1005
  1013  HA    -5.150000   20.300000    8.870000   117  1006
  1014  HA    -0.410000   20.970000   10.140000   119  1007
  1015  HA    -4.450000   22.480000    9.820000   119  1008
  1016  HA    -2.040000   22.810000   10.450000   121  1009
  1017  N     -5.900000   17.710000   10.360000   107   999  1018  1021
  1018  CT    -6.820000   18.220000   11.340000   108  1017  1019  1022  1023
  1019  C     -7.040000   17.260000   12.490000   109  1018  1020  1037
  1020  O     -7.260000   17.670000   13.630000   111  1019
  1021  H     -6.210000   17.590000    9.400000   110  1017
  1022  H1    -6.400000   19.120000   11.780000   112  1018
  1023  CT    -8.170000   18.500000   10.630000   113  1018  1024  1030  1031
  1024  CA    -8.200000   19.850000    9.930000   115  1023  1025  1026
  1025  CA    -7.670000   21.000000   10.560000   116  1024  1027  1032
  1026  CA    -8.840000   20.000000    8.700000   116  1024  1028  1033
  1027  CA    -7.710000   22.260000    9.930000   118  1025  1029  1034
  1028  CA    -8.930000   21.220000    8.070000   118  1026  1029  1035
  1029  CA    -8.370000   22.370000    8.660000   120  1027  1028  1036
  1030  HC    -8.400000   17.700000    9.930000   114  1023
  1031  HC    -8.960000   18.520000   11.380000   114  1023
  1032  HA    -7.240000   20.950000   11.550000   117  1025
  1033  HA    -9.280000   19.140000    8.220000   117  1026
  1034  HA    -7.290000   23.130000   10.410000   119  1027
  1035  HA    -9.440000   21.300000    7.120000   119  1028
  1036  HA    -8.450000   23.330000    8.160000   121  1029
  1037  N     -6.980000   15.970000   12.190000     1  1019  1038  1041
  1038  CT    -7.050000   14.940000   13.220000     2  1037  1039  1042  1043
  1039  C     -8.170000   13.960000   13.090000     3  1038  1040  1044
  1040  O     -8.090000   12.860000   13.690000     5  1039
  1041  H     -6.800000   15.700000   11.230000     4  1037
  1042  H1    -6.120000   14.370000   13.200000     6  1038
  1043  H1    -7.120000   15.380000   14.220000     6  1038
  1044  N     -9.230000   14.300000   12.360000    41  1039  1045  1048
  1045  CT   -10.320000   13.330000   12.190000    42  1044  1046  1049  1050
  1046  C     -9.860000   12.030000   11.510000    43  1045  1047  1063
  1047  O    -10.450000   10.940000   11.760000    45  1046
  1048  H     -9.260000   15.210000   11.930000    44  1044
  1049  H1   -10.650000   13.050000   13.190000    46  1045
  1050  CT   -11.530000   13.930000   11.440000    47  1045  1051  1052  1054
  1051  CT   -12.750000   13.000000   11.610000    49  1050  1053  1055  1056
  1052  CT   -11.180000   14.220000    9.920000    51  1050  1057  1058  1059
  1053  CT   -14.080000   13.640000   11.190000    53  1051  1060  1061  1062
  1054  HC   -11.770000   14.880000   11.920000    48  1050
  1055  HC   -12.610000   12.100000   11.020000    50  1051
  1056  HC   -12.840000   12.720000   12.660000    50  1051
  1057  HC   -11.980000   14.800000    9.460000    52  1052
  1058  HC   -10.260000   14.800000    9.850000    52  1052
  1059  HC   -11.080000   13.280000    9.380000    52  1052
  1060  HC   -14.890000   12.940000   11.390000    54  1053
  1061  HC   -14.250000   14.560000   11.760000    54  1053
  1062  HC   -14.070000   13.870000   10.130000    54  1053
  1063  N     -8.780000   12.110000   10.700000     1  1046  1064  1067
  1064  CT    -8.300000   10.940000    9.950000     2  1063  1065  1068  1069
  1065  C     -7.320000   10.020000   10.710000     3  1064  1066  1070
  1066  O     -6.630000    9.190000   10.100000     5  1065
  1067  H     -8.360000   13.020000   10.560000     4  1063
  1068  H1    -9.150000   10.340000    9.640000     6  1064
  1069  H1    -7.800000   11.290000    9.050000     6  1064
  1070  N     -7.210000   10.220000   12.020000    15  1065  1071  1074
  1071  CT    -6.450000    9.330000   12.880000    16  1070  1072  1075  1076
  1072  C     -7.380000    8.740000   13.950000    17  1071  1073  1086
  1073  O     -8.340000    9.360000   14.390000    19  1072
  1074  H     -7.820000   10.890000   12.480000    18  1070
  1075  H1    -6.090000    8.490000   12.290000    20  1071
  1076  CT    -5.170000    9.990000   13.510000    21  1071  1077  1078  1079
  1077  CT    -5.470000   11.090000   14.590000    23  1076  1080  1081  1082
  1078  CT    -4.180000    8.910000   14.080000    25  1076  1083  1084  1085
  1079  HC    -4.670000   10.490000   12.700000    22  1076
  1080  HC    -4.540000   11.410000   15.050000    24  1077
  1081  HC    -5.920000   11.950000   14.110000    24  1077
  1082  HC    -6.140000   10.710000   15.360000    24  1077
  1083  HC    -3.280000    9.410000   14.440000    26  1078
  1084  HC    -4.630000    8.360000   14.910000    26  1078
  1085  HC    -3.880000    8.230000   13.290000    26  1078
  1086  N     -7.100000    7.520000   14.340000    65  1072  1087  1090
  1087  CT    -7.930000    6.870000   15.350000    66  1086  1088  1091  1092
  1088  C     -7.010000    6.080000   16.290000    67  1087  1089  1100
  1089  O     -5.930000    5.610000   15.890000    69  1088
  1090  H     -6.300000    7.030000   13.960000    68  1086
  1091  H1    -8.440000    7.620000   15.960000    70  1087
  1092  CT    -9.050000    5.950000   14.720000    71  1087  1093  1094  1095
  1093  OH    -9.990000    5.540000   15.740000    73  1092  1096
  1094  CT    -8.410000    4.660000   14.080000    75  1092  1097  1098  1099
  1095  H1    -9.590000    6.510000   13.950000    72  1092
  1096  HO   -10.680000    5.030000   15.310000    74  1093
  1097  HC    -9.180000    4.100000   13.550000    76  1094
  1098  HC    -7.630000    4.940000   13.380000    76  1094
  1099  HC    -7.990000    4.020000   14.860000    76  1094
  1100  N     -7.410000    5.950000   17.540000   232  1088  1101  1104
  1101  CT    -6.640000    5.120000   18.470000   233  1100  1102  1105  1106
  1102  C     -7.080000    3.680000   18.430000   234  1101  1103  1115
  1103  O     -8.250000    3.410000   18.530000   236  1102
  1104  H     -8.340000    6.250000   17.790000   235  1100
  1105  H1    -5.580000    5.190000   18.240000   237  1101
  1106  CT    -6.830000    5.600000   19.910000   238  1101  1107  1111  1112
  1107  CT    -6.220000    6.920000   20.210000   240  1106  1108  1113  1114
  1108  C     -6.250000    7.240000   21.700000   242  1107  1109  1110
  1109  O2    -6.840000    6.450000   22.480000   243  1108
  1110  O2    -5.690000    8.270000   22.100000   243  1108
  1111  HC    -7.900000    5.640000   20.140000   239  1106
  1112  HC    -6.370000    4.850000   20.560000   239  1106
  1113  HC    -5.180000    6.910000   19.880000   241  1107
  1114  HC    -6.750000    7.700000   19.660000   241  1107
  1115  N     -6.120000    2.780000   18.320000    15  1102  1116  1119
  1116  CT    -6.410000    1.330000   18.370000    16  1115  1117  1120  1121
  1117  C     -5.700000    0.690000   19.560000    17  1116  1118  1131
  1118  O     -4.480000    0.680000   19.640000    19  1117
  1119  H     -5.160000    3.110000   18.240000    18  1115
  1120  H1    -7.480000    1.170000   18.480000    20  1116
  1121  CT    -5.950000    0.620000   17.120000    21  1116  1122  1123  1124
  1122  CT    -6.170000   -0.870000   17.240000    23  1121  1125  1126  1127
  1123  CT    -6.710000    1.220000   15.870000    25  1121  1128  1129  1130
  1124  HC    -4.880000    0.800000   16.970000    22  1121
  1125  HC    -5.900000   -1.340000   16.300000    24  1122
  1126  HC    -5.540000   -1.300000   18.020000    24  1122
  1127  HC    -7.220000   -1.080000   17.450000    24  1122
  1128  HC    -6.390000    0.700000   14.970000    26  1123
  1129  HC    -7.790000    1.110000   16.000000    26  1123
  1130  HC    -6.470000    2.280000   15.750000    26  1123
  1131  N     -6.470000    0.120000   20.470000   232  1117  1132  1135
  1132  CT    -5.890000   -0.450000   21.670000   233  1131  1133  1136  1137
  1133  C     -5.620000   -1.920000   21.420000   234  1132  1134  1146
  1134  O     -6.530000   -2.710000   21.170000   236  1133
  1135  H     -7.470000    0.180000   20.380000   235  1131
  1136  H1    -4.950000    0.050000   21.930000   237  1132
  1137  CT    -6.850000   -0.290000   22.850000   238  1132  1138  1142  1143
  1138  CT    -6.190000   -0.630000   24.170000   240  1137  1139  1144  1145
  1139  C     -7.140000   -0.600000   25.340000   242  1138  1140  1141
  1140  O2    -8.280000   -0.070000   25.230000   243  1139
  1141  O2    -6.700000   -1.110000   26.400000   243  1139
  1142  HC    -7.180000    0.750000   22.890000   239  1137
  1143  HC    -7.730000   -0.920000   22.700000   239  1137
  1144  HC    -5.760000   -1.630000   24.100000   241  1138
  1145  HC    -5.370000    0.070000   24.350000   241  1138
  1146  N     -4.350000   -2.280000   21.440000    27  1133  1147  1150
  1147  CT    -3.970000   -3.650000   21.130000    28  1146  1148  1151  1152
  1148  C     -4.160000   -4.580000   22.340000    29  1147  1149  1165
  1149  O     -4.250000   -4.080000   23.490000    31  1148
  1150  H     -3.640000   -1.590000   21.680000    30  1146
  1151  H1    -4.600000   -4.020000   20.320000    32  1147
  1152  CT    -2.510000   -3.710000   20.690000    33  1147  1153  1156  1157
  1153  CT    -2.040000   -2.830000   19.520000    35  1152  1154  1155  1158
  1154  CT    -0.560000   -3.130000   19.280000    37  1153  1159  1160  1161
  1155  CT    -2.870000   -3.170000   18.250000    39  1153  1162  1163  1164
  1156  HC    -1.900000   -3.450000   21.560000    34  1152
  1157  HC    -2.270000   -4.750000   20.440000    34  1152
  1158  HC    -2.150000   -1.770000   19.760000    36  1153
  1159  HC    -0.160000   -2.490000   18.500000    38  1154
  1160  HC     0.010000   -2.960000   20.190000    38  1154
  1161  HC    -0.430000   -4.170000   18.980000    38  1154
  1162  HC    -2.430000   -2.740000   17.360000    40  1155
  1163  HC    -2.920000   -4.250000   18.120000    40  1155
  1164  HC    -3.880000   -2.780000   18.370000    40  1155
  1165  N     -4.200000   -5.890000   22.090000     7  1148  1166  1169
  1166  CT    -4.270000   -6.910000   23.150000     8  1165  1167  1170  1171
  1167  C     -3.230000   -6.660000   24.250000     9  1166  1168  1175
  1168  O     -3.490000   -6.880000   25.440000    11  1167
  1169  H     -4.150000   -6.180000   21.120000    10  1165
  1170  H1    -5.250000   -6.850000   23.620000    12  1166
  1171  CT    -4.100000   -8.370000   22.550000    13  1166  1172  1173  1174
  1172  HC    -4.180000   -9.100000   23.350000    14  1171
  1173  HC    -4.890000   -8.560000   21.820000    14  1171
  1174  HC    -3.130000   -8.460000   22.070000    14  1171
  1175  N     -2.060000   -6.160000   23.870000    55  1167  1176  1179
  1176  CT    -1.000000   -5.850000   24.810000    56  1175  1177  1180  1181
  1177  C     -1.300000   -4.660000   25.710000    57  1176  1178  1186
  1178  O     -0.700000   -4.530000   26.790000    59  1177
  1179  H     -1.930000   -5.930000   22.900000    58  1175
  1180  H1    -0.870000   -6.710000   25.470000    60  1176
  1181  CT     0.350000   -5.630000   24.090000    61  1176  1182  1183  1184
  1182  OH     0.410000   -4.330000   23.490000    63  1181  1185
  1183  H1     1.150000   -5.710000   24.830000    62  1181
  1184  H1     0.500000   -6.400000   23.330000    62  1181
  1185  HO     1.180000   -3.840000   23.820000    64  1182
  1186  N     -2.210000   -3.790000   25.300000     1  1177  1187  1190
  1187  CT    -2.500000   -2.590000   26.040000     2  1186  1188  1191  1192
  1188  C     -1.850000   -1.370000   25.400000     3  1187  1189  1193
  1189  O     -2.170000   -0.250000   25.770000     5  1188
  1190  H     -2.770000   -3.990000   24.480000     4  1186
  1191  H1    -3.580000   -2.430000   26.040000     6  1187
  1192  H1    -2.170000   -2.660000   27.080000     6  1187
  1193  N     -0.950000   -1.610000   24.450000    65  1188  1194  1197
  1194  CT    -0.350000   -0.540000   23.640000    66  1193  1195  1198  1199
  1195  C     -1.470000    0.150000   22.840000    67  1194  1196  1207
  1196  O     -2.300000   -0.540000   22.250000    69  1195
  1197  H     -0.730000   -2.570000   24.240000    68  1193
  1198  H1     0.120000    0.190000   24.300000    70  1194
  1199  CT     0.700000   -1.100000   22.660000    71  1194  1200  1201  1202
  1200  OH     1.780000   -1.730000   23.380000    73  1199  1203
  1201  CT     1.320000   -0.010000   21.800000    75  1199  1204  1205  1206
  1202  H1     0.220000   -1.840000   22.010000    72  1199
  1203  HO     2.580000   -1.590000   22.870000    74  1200
  1204  HC     2.010000   -0.460000   21.080000    76  1201
  1205  HC     0.550000    0.530000   21.250000    76  1201
  1206  HC     1.860000    0.700000   22.430000    76  1201
  1207  N     -1.500000    1.480000   22.870000    15  1195  1208  1211
  1208  CT    -2.470000    2.260000   22.110000    16  1207  1209  1212  1213
  1209  C     -1.680000    2.760000   20.900000    17  1208  1210  1223
  1210  O     -0.650000    3.430000   21.050000    19  1209
  1211  H     -0.790000    1.980000   23.380000    18  1207
  1212  H1    -3.280000    1.620000   21.760000    20  1208
  1213  CT    -3.110000    3.430000   22.930000    21  1208  1214  1215  1216
  1214  CT    -4.160000    4.180000   22.070000    23  1213  1217  1218  1219
  1215  CT    -3.790000    2.900000   24.210000    25  1213  1220  1221  1222
  1216  HC    -2.330000    4.130000   23.230000    22  1213
  1217  HC    -4.620000    4.970000   22.660000    24  1214
  1218  HC    -3.690000    4.630000   21.200000    24  1214
  1219  HC    -4.930000    3.490000   21.740000    24  1214
  1220  HC    -4.220000    3.730000   24.770000    26  1215
  1221  HC    -4.580000    2.200000   23.940000    26  1215
  1222  HC    -3.060000    2.390000   24.840000    26  1215
  1223  N     -2.100000    2.370000   19.720000    27  1209  1224  1227
  1224  CT    -1.490000    2.880000   18.490000    28  1223  1225  1228  1229
  1225  C     -2.330000    4.030000   17.960000    29  1224  1226  1242
  1226  O     -3.570000    4.030000   18.060000    31  1225
  1227  H     -2.940000    1.810000   19.660000    30  1223
  1228  H1    -0.480000    3.240000   18.660000    32  1224
  1229  CT    -1.490000    1.770000   17.450000    33  1224  1230  1233  1234
  1230  CT    -0.300000    0.860000   17.190000    35  1229  1231  1232  1235
  1231  CT     0.820000    0.820000   18.220000    37  1230  1236  1237  1238
  1232  CT    -0.740000   -0.500000   16.640000    39  1230  1239  1240  1241
  1233  HC    -2.360000    1.140000   17.640000    34  1229
  1234  HC    -1.700000    2.230000   16.480000    34  1229
  1235  HC     0.190000    1.330000   16.340000    36  1230
  1236  HC     1.660000    0.250000   17.810000    38  1231
  1237  HC     1.160000    1.820000   18.460000    38  1231
  1238  HC     0.450000    0.320000   19.110000    38  1231
  1239  HC     0.140000   -1.090000   16.380000    40  1232
  1240  HC    -1.310000   -0.980000   17.420000    40  1232
  1241  HC    -1.360000   -0.370000   15.760000    40  1232
  1242  N     -1.650000    5.010000   17.360000   210  1225  1243  1246
  1243  CT    -2.340000    6.030000   16.590000   211  1242  1244  1247  1248
  1244  C     -2.300000    5.630000   15.140000   212  1243  1245  1254
  1245  O     -1.230000    5.750000   14.520000   214  1244
  1246  H     -0.640000    4.980000   17.320000   213  1242
  1247  H1    -3.380000    6.140000   16.910000   215  1243
  1248  CT    -1.610000    7.350000   16.830000   216  1243  1249  1252  1253
  1249  C     -1.730000    7.800000   18.270000   218  1248  1250  1251
  1250  O2    -2.830000    7.670000   18.850000   219  1249
  1251  O2    -0.710000    8.280000   18.820000   219  1249
  1252  HC    -0.550000    7.240000   16.570000   217  1248
  1253  HC    -2.040000    8.120000   16.190000   217  1248
  1254  N     -3.450000    5.200000   14.600000    41  1244  1255  1258
  1255  CT    -3.540000    4.690000   13.230000    42  1254  1256  1259  1260
  1256  C     -4.200000    5.750000   12.320000    43  1255  1257  1273
  1257  O     -5.360000    6.120000   12.530000    45  1256
  1258  H     -4.290000    5.210000   15.180000    44  1254
  1259  H1    -2.570000    4.440000   12.840000    46  1255
  1260  CT    -4.400000    3.420000   13.240000    47  1255  1261  1262  1264
  1261  CT    -3.690000    2.370000   14.120000    49  1260  1263  1265  1266
  1262  CT    -4.610000    2.860000   11.810000    51  1260  1267  1268  1269
  1263  CT    -2.290000    1.950000   13.640000    53  1261  1270  1271  1272
  1264  HC    -5.380000    3.640000   13.680000    48  1260
  1265  HC    -3.630000    2.720000   15.150000    50  1261
  1266  HC    -4.310000    1.480000   14.140000    50  1261
  1267  HC    -5.060000    1.870000   11.860000    52  1262
  1268  HC    -5.290000    3.500000   11.250000    52  1262
  1269  HC    -3.660000    2.800000   11.280000    52  1262
  1270  HC    -1.940000    1.120000   14.250000    54  1263
  1271  HC    -2.320000    1.610000   12.610000    54  1263
  1272  HC    -1.580000    2.770000   13.740000    54  1263
  1273  N     -3.420000    6.240000   11.350000   122  1256  1274  1277
  1274  CT    -3.920000    7.130000   10.320000   123  1273  1275  1278  1279
  1275  C     -4.700000    6.310000    9.300000   124  1274  1276  1294
  1276  O     -4.130000    5.830000    8.290000   126  1275
  1277  H     -2.450000    5.940000   11.330000   125  1273
  1278  H1    -4.600000    7.850000   10.760000   127  1274
  1279  CT    -2.730000    7.920000    9.700000   128  1274  1280  1287  1288
  1280  CA    -2.360000    9.070000   10.630000   130  1279  1281  1282
  1281  CA    -3.060000   10.290000   10.590000   131  1280  1283  1289
  1282  CA    -1.350000    8.910000   11.590000   131  1280  1284  1290
  1283  CA    -2.730000   11.380000   11.450000   133  1281  1285  1291
  1284  CA    -1.000000   10.000000   12.480000   133  1282  1285  1292
  1285  C     -1.710000   11.210000   12.400000   135  1283  1284  1286
  1286  OH    -1.400000   12.250000   13.260000   136  1285  1293
  1287  HC    -1.870000    7.270000    9.530000   129  1279
  1288  HC    -3.040000    8.330000    8.740000   129  1279
  1289  HA    -3.880000   10.400000    9.900000   132  1281
  1290  HA    -0.830000    7.970000   11.670000   132  1282
  1291  HA    -3.280000   12.310000   11.410000   134  1283
  1292  HA    -0.230000    9.890000   13.230000   134  1284
  1293  HO    -0.890000   12.010000   14.040000   137  1286
  1294  N     -5.970000    6.090000    9.590000   122  1275  1295  1298
  1295  CT    -6.820000    5.220000    8.770000   123  1294  1296  1299  1300
  1296  C     -7.270000    5.910000    7.480000   124  1295  1297  1315
  1297  O     -7.670000    5.240000    6.520000   126  1296
  1298  H     -6.320000    6.480000   10.460000   125  1294
  1299  H1    -6.260000    4.320000    8.520000   127  1295
  1300  CT    -8.080000    4.780000    9.570000   128  1295  1301  1308  1309
  1301  CA    -9.070000    5.920000    9.760000   130  1300  1302  1303
  1302  CA   -10.110000    6.150000    8.820000   131  1301  1304  1310
  1303  CA    -8.980000    6.760000   10.880000   131  1301  1305  1311
  1304  CA   -10.990000    7.230000    8.970000   133  1302  1306  1312
  1305  CA    -9.880000    7.820000   11.070000   133  1303  1306  1313
  1306  C    -10.870000    8.050000   10.100000   135  1304  1305  1307
  1307  OH   -11.710000    9.110000   10.320000   136  1306  1314
  1308  HC    -8.580000    3.970000    9.030000   129  1300
  1309  HC    -7.770000    4.390000   10.540000   129  1300
  1310  HA   -10.210000    5.500000    7.960000   132  1302
  1311  HA    -8.210000    6.590000   11.620000   132  1303
  1312  HA   -11.770000    7.420000    8.250000   134  1304
  1313  HA    -9.820000    8.470000   11.940000   134  1305
  1314  HO   -12.440000    9.160000    9.710000   137  1307
  1315  N     -7.230000    7.240000    7.460000     7  1296  1316  1319
  1316  CT    -7.640000    7.960000    6.230000     8  1315  1317  1320  1321
  1317  C     -6.760000    7.630000    5.030000     9  1316  1318  1325
  1318  O     -7.240000    7.740000    3.900000    11  1317
  1319  H     -6.990000    7.750000    8.300000    10  1315
  1320  H1    -8.660000    7.660000    5.980000    12  1316
  1321  CT    -7.640000    9.470000    6.440000    13  1316  1322  1323  1324
  1322  HC    -7.950000    9.980000    5.520000    14  1321
  1323  HC    -8.340000    9.730000    7.240000    14  1321
  1324  HC    -6.640000    9.800000    6.720000    14  1321
  1325  N     -5.510000    7.210000    5.280000   287  1317  1326  1329
  1326  CT    -4.640000    6.720000    4.160000   288  1325  1327  1330  1331
  1327  C     -5.360000    5.670000    3.330000   289  1326  1328  1349
  1328  O     -5.250000    5.670000    2.130000   291  1327
  1329  H     -5.200000    7.150000    6.240000   290  1325
  1330  H1    -4.380000    7.540000    3.490000   292  1326
  1331  CT    -3.370000    6.040000    4.680000   293  1326  1332  1338  1339
  1332  CT    -2.520000    6.880000    5.620000   295  1331  1333  1340  1341
  1333  CT    -1.070000    6.290000    5.710000   297  1332  1334  1342  1343
  1334  N2    -0.260000    7.130000    6.620000   299  1333  1335  1344
  1335  CA     0.300000    8.300000    6.270000   301  1334  1336  1337
  1336  N2     1.010000    8.970000    7.170000   302  1335  1345  1346
  1337  N2     0.150000    8.820000    5.050000   302  1335  1347  1348
  1338  HC    -3.620000    5.110000    5.200000   294  1331
  1339  HC    -2.770000    5.770000    3.810000   294  1331
  1340  HC    -2.450000    7.880000    5.200000   296  1332
  1341  HC    -2.960000    6.960000    6.600000   296  1332
  1342  H1    -1.120000    5.280000    6.120000   298  1333
  1343  H1    -0.610000    6.230000    4.720000   298  1333
  1344  H      0.010000    6.750000    7.520000   300  1334
  1345  H      1.420000    9.840000    6.860000   303  1336
  1346  H      1.120000    8.610000    8.110000   303  1336
  1347  H      0.670000    9.660000    4.830000   303  1337
  1348  H     -0.300000    8.280000    4.340000   303  1337
  1349  N     -6.060000    4.730000    4.000000   122  1327  1350  1353
  1350  CT    -6.680000    3.600000    3.260000   123  1349  1351  1354  1355
  1351  C     -7.860000    4.060000    2.440000   124  1350  1352  1370
  1352  O     -8.110000    3.490000    1.350000   126  1351
  1353  H     -6.110000    4.770000    5.010000   125  1349
  1354  H1    -5.950000    3.190000    2.570000   127  1350
  1355  CT    -7.080104    2.470728    4.204456   128  1350  1356  1363  1364
  1356  CA    -5.911459    1.954509    5.017792   130  1355  1357  1358
  1357  CA    -5.678894    2.484556    6.297334   131  1356  1359  1365
  1358  CA    -5.023562    1.004623    4.477326   131  1356  1360  1366
  1359  CA    -4.530058    2.128346    7.018934   133  1357  1361  1367
  1360  CA    -3.874078    0.633969    5.201954   133  1358  1361  1368
  1361  C     -3.610691    1.220530    6.457819   135  1359  1360  1362
  1362  OH    -2.461822    0.930755    7.114611   136  1361  1369
  1363  HC    -7.866533    2.830376    4.866459   129  1355
  1364  HC    -7.487937    1.653233    3.608430   129  1355
  1365  HA    -6.381429    3.180927    6.716170   132  1357
  1366  HA    -5.213680    0.570835    3.504650   132  1358
  1367  HA    -4.343462    2.557029    7.990757   134  1359
  1368  HA    -3.170564   -0.076684    4.798881   134  1360
  1369  HO    -2.333023    1.525671    7.881573   137  1362
  1370  N     -8.600000    5.040000    2.970000     7  1351  1371  1374
  1371  CT    -9.700000    5.680000    2.190000     8  1370  1372  1375  1376
  1372  C     -9.200000    6.340000    0.870000     9  1371  1373  1380
  1373  O     -9.840000    6.220000   -0.210000    11  1372
  1374  H     -8.340000    5.420000    3.870000    10  1370
  1375  H1   -10.410000    4.900000    1.900000    12  1371
  1376  CT   -10.420000    6.700000    3.040000    13  1371  1377  1378  1379
  1377  HC   -11.260000    7.110000    2.480000    14  1376
  1378  HC   -10.800000    6.220000    3.940000    14  1376
  1379  HC    -9.750000    7.520000    3.320000    14  1376
  1380  N     -8.120000    7.100000    1.010000   649  1372  1381  1384
  1381  CT    -7.320000    7.660000   -0.120000   650  1380  1382  1385  1386
  1382  C     -6.940000    6.540000   -1.120000   651  1381  1383  1393
  1383  O     -7.390000    6.550000   -2.270000   653  1382
  1384  H     -7.750000    7.190000    1.950000   652  1380
  1385  H1    -7.890000    8.430000   -0.640000   654  1381
  1386  CT    -6.027947    8.315130    0.418155   655  1381  1387  1390  1391
  1387  C     -5.161758    9.039173   -0.612882   657  1386  1388  1389
  1388  O     -5.022627    8.555385   -1.730254   658  1387
  1389  OH    -4.206085    9.846698   -0.089180   659  1387  1392
  1390  HC    -6.291993    8.990985    1.213293   656  1386
  1391  HC    -5.380119    7.573844    0.855380   656  1386
  1392  HO    -4.122956    9.730185    0.881997   660  1389
  1393  N     -6.150000    5.550000   -0.660000   138  1382  1394  1397
  1394  CT    -5.570000    4.540000   -1.560000   139  1393  1395  1398  1399
  1395  C     -6.630000    3.720000   -2.250000   140  1394  1396  1417
  1396  O     -6.450000    3.200000   -3.310000   142  1395
  1397  H     -5.820000    5.570000    0.300000   141  1393
  1398  H1    -4.970000    5.010000   -2.340000   143  1394
  1399  CT    -4.581729    3.672033   -0.769737   144  1394  1400  1409  1410
  1400  C*    -3.383087    4.365094   -0.166815   146  1399  1401  1402
  1401  CW    -2.755062    5.464541   -0.654969   147  1400  1403  1411
  1402  CB    -2.627352    3.981118    1.025280   149  1400  1404  1405
  1403  NA    -1.662355    5.776797    0.138674   150  1401  1404  1412
  1404  CN    -1.530652    4.883380    1.183822   152  1402  1403  1406
  1405  CA    -2.748878    2.946839    1.980835   153  1402  1407  1413
  1406  CA    -0.596187    4.750054    2.226108   155  1404  1408  1414
  1407  CA    -1.822883    2.812441    3.033795   157  1405  1408  1415
  1408  CA    -0.745477    3.706321    3.154578   159  1406  1407  1416
  1409  HC    -5.124714    3.166447    0.029335   145  1399
  1410  HC    -4.200848    2.909064   -1.448968   145  1399
  1411  H4    -3.050745    6.003626   -1.549791   148  1401
  1412  H     -1.025240    6.542021    -0.074847   151  1403
  1413  HA    -3.565603    2.246281    1.891238   154  1405
  1414  HA     0.250193    5.415221    2.314009   156  1406
  1415  HA    -1.931084    2.010109    3.751615   158  1407
  1416  HA    -0.028874    3.583934    3.957279   160  1408
  1417  N     -7.750000    3.530000   -1.570000    27  1395  1418  1421
  1418  CT    -8.820000    2.730000   -2.200000    28  1417  1419  1422  1423
  1419  C     -9.330000    3.300000   -3.520000    29  1418  1420  1436
  1420  O     -9.780000    2.550000   -4.340000    31  1419
  1421  H     -7.850000    3.880000   -0.620000    30  1417
  1422  H1    -8.430000    1.730000   -2.400000    32  1418
  1423  CT   -10.030000    2.630000   -1.280000    33  1418  1424  1427  1428
  1424  CT   -10.970000    1.420000   -1.280000    35  1423  1425  1426  1429
  1425  CT   -10.680000    0.190000   -2.100000    37  1424  1430  1431  1432
  1426  CT   -10.660000    0.980000    0.160000    39  1424  1433  1434  1435
  1427  HC    -9.710000    2.950000   -0.300000    34  1423
  1428  HC   -10.680000    3.470000   -1.540000    34  1423
  1429  HC   -12.010000    1.720000   -1.380000    36  1424
  1430  HC   -11.390000   -0.600000   -1.850000    38  1425
  1431  HC   -10.790000    0.440000   -3.150000    38  1425
  1432  HC    -9.660000   -0.160000   -1.920000    38  1425
  1433  HC   -11.290000    0.130000    0.400000    40  1426
  1434  HC    -9.620000    0.680000    0.270000    40  1426
  1435  HC   -10.920000    1.750000    0.890000    40  1426
  1436  N     -9.310000    4.620000   -3.690000   107  1419  1437  1440
  1437  CT    -9.670000    5.290000   -4.940000   108  1436  1438  1441  1442
  1438  C     -8.430000    5.640000   -5.780000   109  1437  1439  1456
  1439  O     -8.430000    5.450000   -6.980000   111  1438
  1440  H     -8.950000    5.180000   -2.920000   110  1436
  1441  H1   -10.260000    4.610000   -5.550000   112  1437
  1442  CT   -10.540000    6.520000   -4.670000   113  1437  1443  1449  1450
  1443  CA   -11.820000    6.170000   -4.020000   115  1442  1444  1445
  1444  CA   -12.860000    5.620000   -4.770000   116  1443  1446  1451
  1445  CA   -11.970000    6.310000   -2.640000   116  1443  1447  1452
  1446  CA   -14.080000    5.250000   -4.160000   118  1444  1448  1453
  1447  CA   -13.170000    5.970000   -2.030000   118  1445  1448  1454
  1448  CA   -14.240000    5.420000   -2.800000   120  1446  1447  1455
  1449  HC    -9.980000    7.220000   -4.040000   114  1442
  1450  HC   -10.760000    7.010000   -5.620000   114  1442
  1451  HA   -12.740000    5.480000   -5.830000   117  1444
  1452  HA   -11.170000    6.740000   -2.060000   117  1445
  1453  HA   -14.880000    4.830000   -4.750000   119  1446
  1454  HA   -13.290000    6.110000   -0.960000   119  1447
  1455  HA   -15.170000    5.140000   -2.320000   121  1448
  1456  N     -7.350000    6.090000   -5.140000    65  1438  1457  1460
  1457  CT    -6.210000    6.580000   -5.940000    66  1456  1458  1461  1462
  1458  C     -5.370000    5.470000   -6.570000    67  1457  1459  1470
  1459  O     -4.810000    5.650000   -7.670000    69  1458
  1460  H     -7.370000    6.200000   -4.130000    68  1456
  1461  H1    -6.600000    7.160000   -6.770000    70  1457
  1462  CT    -5.320000    7.550000   -5.140000    71  1457  1463  1464  1465
  1463  OH    -4.730000    6.860000   -4.010000    73  1462  1466
  1464  CT    -6.190000    8.740000   -4.650000    75  1462  1467  1468  1469
  1465  H1    -4.520000    7.910000   -5.780000    72  1462
  1466  HO    -4.980000    7.370000   -3.220000    74  1463
  1467  HC    -5.550000    9.490000   -4.180000    76  1464
  1468  HC    -6.700000    9.200000   -5.500000    76  1464
  1469  HC    -6.930000    8.410000   -3.930000    76  1464
  1470  N     -5.230000    4.340000   -5.860000    65  1458  1471  1474
  1471  CT    -4.410000    3.210000   -6.420000    66  1470  1472  1475  1476
  1472  C     -5.070000    2.600000   -7.660000    67  1471  1473  1484
  1473  O     -4.370000    2.320000   -8.660000    69  1472
  1474  H     -5.690000    4.210000   -4.970000    68  1470
  1475  H1    -3.510000    3.670000   -6.830000    70  1471
  1476  CT    -3.766871    2.218272   -5.428510    71  1471  1477  1478  1479
  1477  OH    -4.628817    1.600385   -4.527182    73  1476  1480
  1478  CT    -2.727361    2.927020   -4.559617    75  1476  1481  1482  1483
  1479  H1    -3.260696    1.439856   -5.996575    72  1476
  1480  HO    -4.966409    0.786594   -4.933636    74  1477
  1481  HC    -2.267176    2.198419   -3.893079    76  1478
  1482  HC    -1.951118    3.367505   -5.184897    76  1478
  1483  HC    -3.205645    3.703357   -3.962097    76  1478
  1484  N     -6.410000    2.460000   -7.660000    96  1472  1485  1491
  1485  CT    -7.080000    2.010000   -8.910000    97  1484  1486  1488  1489
  1486  C     -6.950000    3.010000  -10.060000    98  1485  1487  1498
  1487  O     -6.760000    2.600000  -11.220000    99  1486
  1488  H1    -6.680000    1.040000   -9.220000   100  1485
  1489  CT    -8.570000    1.870000   -8.470000   101  1485  1490  1492  1493
  1490  CT    -8.430000    1.390000   -7.040000   103  1489  1491  1494  1495
  1491  CT    -7.330000    2.290000   -6.500000   105  1484  1490  1496  1497
  1492  HC    -9.130000    1.170000   -9.080000   102  1489
  1493  HC    -9.060000    2.840000   -8.480000   102  1489
  1494  HC    -8.100000    0.350000   -7.030000   104  1490
  1495  HC    -9.370000    1.500000   -6.500000   104  1490
  1496  H1    -6.890000    1.810000   -5.650000   106  1491
  1497  H1    -7.750000    3.240000   -6.200000   106  1491
  1498  N     -7.030000    4.310000   -9.750000    27  1486  1499  1502
  1499  CT    -6.840000    5.340000  -10.780000    28  1498  1500  1503  1504
  1500  C     -5.430000    5.340000  -11.360000    29  1499  1501  1517
  1501  O     -5.260000    5.470000  -12.580000    31  1500
  1502  H     -7.250000    4.580000   -8.800000    30  1498
  1503  H1    -7.520000    5.150000  -11.610000    32  1499
  1504  CT    -7.140000    6.720000  -10.200000    33  1499  1505  1508  1509
  1505  CT    -8.650000    6.980000   -9.890000    35  1504  1506  1507  1510
  1506  CT    -8.760000    8.250000   -9.000000    37  1505  1511  1512  1513
  1507  CT    -9.520000    7.080000  -11.130000    39  1505  1514  1515  1516
  1508  HC    -6.580000    6.820000   -9.270000    34  1504
  1509  HC    -6.790000    7.490000  -10.890000    34  1504
  1510  HC    -9.040000    6.140000   -9.310000    36  1505
  1511  HC    -9.810000    8.430000   -8.750000    38  1506
  1512  HC    -8.200000    8.110000   -8.080000    38  1506
  1513  HC    -8.370000    9.110000   -9.540000    38  1506
  1514  HC   -10.560000    7.220000  -10.830000    40  1507
  1515  HC    -9.210000    7.930000  -11.730000    40  1507
  1516  HC    -9.450000    6.170000  -11.730000    40  1507
  1517  N     -4.420000    5.260000  -10.500000    27  1500  1518  1521
  1518  CT    -3.030000    5.110000  -11.010000    28  1517  1519  1522  1523
  1519  C     -2.860000    3.850000  -11.890000    29  1518  1520  1536
  1520  O     -2.220000    3.870000  -12.940000    31  1519
  1521  H     -4.610000    5.240000   -9.510000    30  1517
  1522  H1    -2.760000    5.970000  -11.620000    32  1518
  1523  CT    -2.022445    4.979693   -9.835038    33  1518  1524  1527  1528
  1524  CT    -1.359604    6.218448   -9.187619    35  1523  1525  1526  1529
  1525  CT    -1.298139    7.443378  -10.088442    37  1524  1530  1531  1532
  1526  CT    -1.958730    6.638056   -7.851367    39  1524  1533  1534  1535
  1527  HC    -2.460138    4.354332   -9.056395    34  1523
  1528  HC    -1.179938    4.407824  -10.228979    34  1523
  1529  HC    -0.331287    5.933394   -8.971588    36  1524
  1530  HC    -0.670509    8.210138   -9.632197    38  1525
  1531  HC    -0.858543    7.150469  -11.032470    38  1525
  1532  HC    -2.295216    7.840473  -10.261409    38  1525
  1533  HC    -1.281253    7.337204   -7.365293    40  1526
  1534  HC    -2.915552    7.124915   -8.019717    40  1526
  1535  HC    -2.088692    5.767873   -7.209571    40  1526
  1536  N     -3.430000    2.730000  -11.460000    27  1519  1537  1540
  1537  CT    -3.390000    1.530000  -12.320000    28  1536  1538  1541  1542
  1538  C     -4.120000    1.710000  -13.660000    29  1537  1539  1555
  1539  O     -3.680000    1.150000  -14.690000    31  1538
  1540  H     -3.920000    2.710000  -10.570000    30  1536
  1541  H1    -2.350000    1.290000  -12.560000    32  1537
  1542  CT    -4.030000    0.340000  -11.580000    33  1537  1543  1546  1547
  1543  CT    -3.170000   -0.620000  -10.740000    35  1542  1544  1545  1548
  1544  CT    -1.650000   -0.550000  -10.720000    37  1543  1549  1550  1551
  1545  CT    -3.770000   -0.960000   -9.360000    39  1543  1552  1553  1554
  1546  HC    -4.840000    0.720000  -10.960000    34  1542
  1547  HC    -4.530000   -0.290000  -12.320000    34  1542
  1548  HC    -3.310000   -1.570000  -11.270000    36  1543
  1549  HC    -1.240000   -1.390000  -10.160000    38  1544
  1550  HC    -1.270000   -0.590000  -11.740000    38  1544
  1551  HC    -1.330000    0.380000  -10.240000    38  1544
  1552  HC    -3.260000   -1.830000   -8.940000    40  1545
  1553  HC    -3.640000   -0.120000   -8.690000    40  1545
  1554  HC    -4.830000   -1.180000   -9.460000    40  1545
  1555  N     -5.210000    2.470000  -13.610000    27  1538  1556  1559
  1556  CT    -6.050000    2.780000  -14.790000    28  1555  1557  1560  1561
  1557  C     -5.240000    3.600000  -15.800000    29  1556  1558  1574
  1558  O     -5.260000    3.300000  -17.030000    31  1557
  1559  H     -5.530000    2.790000  -12.700000    30  1555
  1560  H1    -6.320000    1.840000  -15.260000    32  1556
  1561  CT    -7.340000    3.530000  -14.370000    33  1556  1562  1565  1566
  1562  CT    -8.310000    3.850000  -15.510000    35  1561  1563  1564  1567
  1563  CT    -8.690000    2.620000  -16.270000    37  1562  1568  1569  1570
  1564  CT    -9.580000    4.630000  -15.070000    39  1562  1571  1572  1573
  1565  HC    -7.870000    2.930000  -13.630000    34  1561
  1566  HC    -7.080000    4.470000  -13.890000    34  1561
  1567  HC    -7.780000    4.500000  -16.210000    36  1562
  1568  HC    -9.480000    2.860000  -16.980000    38  1563
  1569  HC    -7.840000    2.250000  -16.840000    38  1563
  1570  HC    -9.030000    1.870000  -15.570000    38  1563
  1571  HC   -10.150000    4.930000  -15.950000    40  1564
  1572  HC   -10.200000    4.000000  -14.430000    40  1564
  1573  HC    -9.290000    5.530000  -14.530000    40  1564
  1574  N     -4.500000    4.600000  -15.280000   649  1557  1575  1578
  1575  CT    -3.500000    5.300000  -16.120000   650  1574  1576  1579  1580
  1576  C     -2.570000    4.340000  -16.840000   651  1575  1577  1587
  1577  O     -2.330000    4.500000  -18.050000   653  1576
  1578  H     -4.620000    4.830000  -14.300000   652  1574
  1579  H1    -4.030000    5.840000  -16.910000   654  1575
  1580  CT    -2.640000    6.300000  -15.300000   655  1575  1581  1584  1585
  1581  C     -3.260000    7.670000  -15.150000   657  1580  1582  1583
  1582  O     -4.140000    8.030000  -15.970000   658  1581
  1583  OH    -2.830000    8.430000  -14.230000   659  1581  1586
  1584  HC    -2.420000    5.900000  -14.320000   656  1580
  1585  HC    -1.690000    6.450000  -15.810000   656  1580
  1586  HO    -2.640000    7.930000  -13.450000   660  1583
  1587  N     -1.990000    3.370000  -16.110000    27  1576  1588  1591
  1588  CT    -1.050000    2.410000  -16.730000    28  1587  1589  1592  1593
  1589  C     -1.760000    1.520000  -17.740000    29  1588  1590  1606
  1590  O     -1.200000    1.190000  -18.800000    31  1589
  1591  H     -2.220000    3.300000  -15.130000    30  1587
  1592  H1    -0.290000    2.950000  -17.290000    32  1588
  1593  CT    -0.380000    1.540000  -15.670000    33  1588  1594  1597  1598
  1594  CT     0.570000    2.350000  -14.740000    35  1593  1595  1596  1599
  1595  CT     1.220000    1.410000  -13.730000    37  1594  1600  1601  1602
  1596  CT     1.640000    3.160000  -15.550000    39  1594  1603  1604  1605
  1597  HC    -1.130000    1.030000  -15.070000    34  1593
  1598  HC     0.220000    0.780000  -16.180000    34  1593
  1599  HC    -0.030000    3.060000  -14.180000    36  1594
  1600  HC     1.840000    2.000000  -13.070000    38  1595
  1601  HC     0.460000    0.880000  -13.160000    38  1595
  1602  HC     1.860000    0.710000  -14.260000    38  1595
  1603  HC     2.370000    3.560000  -14.850000    40  1596
  1604  HC     2.150000    2.500000  -16.260000    40  1596
  1605  HC     1.170000    3.990000  -16.080000    40  1596
  1606  N     -2.990000    1.130000  -17.410000     7  1589  1607  1610
  1607  CT    -3.780000    0.240000  -18.300000     8  1606  1608  1611  1612
  1608  C     -4.190000    0.910000  -19.600000     9  1607  1609  1616
  1609  O     -4.300000    0.250000  -20.660000    11  1608
  1610  H     -3.360000    1.390000  -16.510000    10  1606
  1611  H1    -3.170000   -0.610000  -18.590000    12  1607
  1612  CT    -5.070000   -0.330000  -17.520000    13  1607  1613  1614  1615
  1613  HC    -5.680000   -0.940000  -18.190000    14  1612
  1614  HC    -4.750000   -0.930000  -16.670000    14  1612
  1615  HC    -5.680000    0.500000  -17.170000    14  1612
  1616  N     -4.420000    2.220000  -19.530000    27  1608  1617  1620
  1617  CT    -4.780000    3.010000  -20.710000    28  1616  1618  1621  1622
  1618  C     -3.530000    3.190000  -21.610000    29  1617  1619  1635
  1619  O     -3.620000    3.120000  -22.840000    31  1618
  1620  H     -4.440000    2.670000  -18.620000    30  1616
  1621  H1    -5.530000    2.500000  -21.310000    32  1617
  1622  CT    -5.300000    4.380000  -20.260000    33  1617  1623  1626  1627
  1623  CT    -6.810000    4.680000  -20.250000    35  1622  1624  1625  1628
  1624  CT    -7.800000    3.480000  -20.130000    37  1623  1629  1630  1631
  1625  CT    -7.160000    5.790000  -19.270000    39  1623  1632  1633  1634
  1626  HC    -4.890000    4.610000  -19.280000    34  1622
  1627  HC    -4.890000    5.130000  -20.930000    34  1622
  1628  HC    -7.030000    5.090000  -21.240000    36  1623
  1629  HC    -8.820000    3.860000  -20.140000    38  1624
  1630  HC    -7.680000    2.810000  -20.980000    38  1624
  1631  HC    -7.620000    2.950000  -19.200000    38  1624
  1632  HC    -8.220000    6.020000  -19.350000    40  1625
  1633  HC    -6.930000    5.480000  -18.260000    40  1625
  1634  HC    -6.590000    6.690000  -19.520000    40  1625
  1635  N     -2.390000    3.450000  -20.980000    27  1618  1636  1639
  1636  CT    -1.120000    3.550000  -21.730000    28  1635  1637  1640  1641
  1637  C     -0.810000    2.230000  -22.470000    29  1636  1638  1654
  1638  O     -0.410000    2.220000  -23.650000    31  1637
  1639  H     -2.410000    3.560000  -19.970000    30  1635
  1640  H1    -1.200000    4.330000  -22.490000    32  1636
  1641  CT     0.020000    3.860000  -20.740000    33  1636  1642  1645  1646
  1642  CT     1.070000    4.930000  -20.950000    35  1641  1643  1644  1647
  1643  CT     0.590000    6.140000  -21.790000    37  1642  1648  1649  1650
  1644  CT     1.630000    5.350000  -19.570000    39  1642  1651  1652  1653
  1645  HC    -0.470000    4.130000  -19.800000    34  1641
  1646  HC     0.550000    2.930000  -20.510000    34  1641
  1647  HC     1.890000    4.470000  -21.500000    36  1642
  1648  HC     1.380000    6.890000  -21.850000    38  1643
  1649  HC     0.340000    5.830000  -22.810000    38  1643
  1650  HC    -0.280000    6.600000  -21.330000    38  1643
  1651  HC     2.400000    6.100000  -19.730000    40  1644
  1652  HC     0.840000    5.800000  -18.970000    40  1644
  1653  HC     2.040000    4.490000  -19.050000    40  1644
  1654  N     -1.010000    1.110000  -21.780000     7  1637  1655  1658
  1655  CT    -0.730000   -0.220000  -22.350000     8  1654  1656  1659  1660
  1656  C     -1.810000   -0.650000  -23.340000     9  1655  1657  1664
  1657  O     -1.600000   -1.540000  -24.140000    11  1656
  1658  H     -1.280000    1.190000  -20.810000    10  1654
  1659  H1     0.230000   -0.200000  -22.870000    12  1655
  1660  CT    -0.670000   -1.250000  -21.250000    13  1655  1661  1662  1663
  1661  HC    -0.460000   -2.230000  -21.680000    14  1660
  1662  HC     0.120000   -0.990000  -20.550000    14  1660
  1663  HC    -1.620000   -1.290000  -20.720000    14  1660
  1664  N     -2.970000    0.000000  -23.270000   271  1656  1665  1668
  1665  CT    -4.180000   -0.410000  -24.000000   272  1664  1666  1669  1670
  1666  C     -4.520000   -1.890000  -23.760000   273  1665  1667  1686
  1667  O     -4.820000   -2.660000  -24.700000   275  1666
  1668  H     -3.040000    0.780000  -22.620000   274  1664
  1669  H1    -5.020000    0.140000  -23.570000   276  1665
  1670  CT    -4.110000   -0.050000  -25.500000   277  1665  1671  1675  1676
  1671  CT    -3.990000    1.490000  -25.730000   279  1670  1672  1677  1678
  1672  CT    -4.860000    1.910000  -26.880000   281  1671  1673  1679  1680
  1673  CT    -4.720000    3.390000  -27.160000   283  1672  1674  1681  1682
  1674  N3    -5.030000    3.640000  -28.600000   285  1673  1683  1684  1685
  1675  HC    -3.270000   -0.560000  -25.980000   278  1670
  1676  HC    -5.030000   -0.410000  -25.970000   278  1670
  1677  HC    -4.370000    2.000000  -24.850000   280  1671
  1678  HC    -2.950000    1.780000  -25.890000   280  1671
  1679  HC    -4.550000    1.330000  -27.750000   282  1672
  1680  HC    -5.910000    1.680000  -26.660000   282  1672
  1681  HP    -5.380000    3.970000  -26.500000   284  1673
  1682  HP    -3.700000    3.710000  -26.940000   284  1673
  1683  H     -4.870000    4.620000  -28.800000   286  1674
  1684  H     -4.510000    3.050000  -29.240000   286  1674
  1685  H     -6.000000    3.440000  -28.800000   286  1674
  1686  N     -4.480000   -2.300000  -22.490000    15  1666  1687  1690
  1687  CT    -4.950000   -3.640000  -22.160000    16  1686  1688  1691  1692
  1688  C     -6.460000   -3.720000  -22.210000    17  1687  1689  1702
  1689  O     -7.190000   -2.710000  -22.180000    19  1688
  1690  H     -4.330000   -1.590000  -21.780000    18  1686
  1691  H1    -4.560000   -4.350000  -22.890000    20  1687
  1692  CT    -4.600000   -4.170000  -20.720000    21  1687  1693  1694  1695
  1693  CT    -3.320000   -4.880000  -20.670000    23  1692  1696  1697  1698
  1694  CT    -4.790000   -3.130000  -19.630000    25  1692  1699  1700  1701
  1695  HC    -5.300000   -4.960000  -20.460000    22  1692
  1696  HC    -3.250000   -5.480000  -19.770000    24  1693
  1697  HC    -3.250000   -5.570000  -21.510000    24  1693
  1698  HC    -2.510000   -4.160000  -20.730000    24  1693
  1699  HC    -4.720000   -3.600000  -18.650000    26  1694
  1700  HC    -4.020000   -2.360000  -19.720000    26  1694
  1701  HC    -5.780000   -2.670000  -19.730000    26  1694
  1702  N     -6.920000   -4.950000  -22.260000   210  1688  1703  1706
  1703  CT    -8.340000   -5.240000  -22.380000   211  1702  1704  1707  1708
  1704  C     -9.110000   -4.920000  -21.080000   212  1703  1705  1714
  1705  O     -8.530000   -4.750000  -20.010000   214  1704
  1706  H     -6.280000   -5.740000  -22.210000   213  1702
  1707  H1    -8.740000   -4.620000  -23.180000   215  1703
  1708  CT    -8.540000   -6.710000  -22.760000   216  1703  1709  1712  1713
  1709  C     -8.130000   -7.640000  -21.650000   218  1708  1710  1711
  1710  O2    -9.000000   -7.970000  -20.840000   219  1709
  1711  O2    -6.930000   -8.000000  -21.560000   219  1709
  1712  HC    -9.590000   -6.880000  -23.000000   217  1708
  1713  HC    -7.960000   -6.930000  -23.660000   217  1708
  1714  N    -10.410000   -4.830000  -21.200000   287  1704  1715  1718
  1715  CT   -11.270000   -4.440000  -20.090000   288  1714  1716  1719  1720
  1716  C    -11.300000   -5.470000  -18.940000   289  1715  1717  1738
  1717  O    -11.500000   -5.100000  -17.780000   291  1716
  1718  H    -10.820000   -5.120000  -22.070000   290  1714
  1719  H1   -10.880000   -3.500000  -19.710000   292  1715
  1720  CT   -12.700000   -4.160000  -20.570000   293  1715  1721  1727  1728
  1721  CT   -12.880000   -3.000000  -21.560000   295  1720  1722  1729  1730
  1722  CT   -13.110000   -3.470000  -23.010000   297  1721  1723  1731  1732
  1723  N2   -11.870000   -3.900000  -23.660000   299  1722  1724  1733
  1724  CA   -11.810000   -4.560000  -24.810000   301  1723  1725  1726
  1725  N2   -12.920000   -4.880000  -25.460000   302  1724  1734  1735
  1726  N2   -10.630000   -4.910000  -25.320000   302  1724  1736  1737
  1727  HC   -13.130000   -5.080000  -20.980000   294  1720
  1728  HC   -13.290000   -3.910000  -19.690000   294  1720
  1729  HC   -13.770000   -2.440000  -21.260000   296  1721
  1730  HC   -12.040000   -2.310000  -21.510000   296  1721
  1731  H1   -13.850000   -4.270000  -23.010000   298  1722
  1732  H1   -13.520000   -2.630000  -23.570000   298  1722
  1733  H    -11.010000   -3.520000  -23.300000   300  1723
  1734  H    -12.870000   -5.360000  -26.340000   303  1725
  1735  H    -13.800000   -4.580000  -25.090000   303  1725
  1736  H    -10.580000   -5.410000  -26.190000   303  1726
  1737  H     -9.760000   -4.590000  -24.910000   303  1726
  1738  N    -11.150000   -6.750000  -19.270000    15  1716  1739  1742
  1739  CT   -11.110000   -7.800000  -18.230000    16  1738  1740  1743  1744
  1740  C     -9.880000   -7.640000  -17.330000    17  1739  1741  1754
  1741  O     -9.970000   -7.730000  -16.070000    19  1740
  1742  H    -10.800000   -6.990000  -20.190000    18  1738
  1743  H1   -11.980000   -7.690000  -17.590000    20  1739
  1744  CT   -11.110000   -9.220000  -18.810000    21  1739  1745  1746  1747
  1745  CT   -10.960000  -10.240000  -17.660000    23  1744  1748  1749  1750
  1746  CT   -12.410000   -9.480000  -19.560000    25  1744  1751  1752  1753
  1747  HC   -10.280000   -9.390000  -19.480000    22  1744
  1748  HC   -11.130000  -11.250000  -18.040000    24  1745
  1749  HC    -9.950000  -10.220000  -17.250000    24  1745
  1750  HC   -11.680000  -10.040000  -16.870000    24  1745
  1751  HC   -12.410000  -10.500000  -19.940000    26  1746
  1752  HC   -13.260000   -9.340000  -18.900000    26  1746
  1753  HC   -12.490000   -8.800000  -20.410000    26  1746
  1754  N     -8.740000   -7.360000  -17.950000    65  1740  1755  1758
  1755  CT    -7.500000   -7.110000  -17.220000    66  1754  1756  1759  1760
  1756  C     -7.650000   -5.910000  -16.290000    67  1755  1757  1768
  1757  O     -7.190000   -5.940000  -15.150000    69  1756
  1758  H     -8.710000   -7.440000  -18.970000    68  1754
  1759  H1    -7.280000   -7.980000  -16.600000    70  1755
  1760  CT    -6.310000   -6.930000  -18.190000    71  1755  1761  1762  1763
  1761  OH    -6.230000   -8.090000  -19.040000    73  1760  1764
  1762  CT    -4.980000   -6.840000  -17.440000    75  1760  1765  1766  1767
  1763  H1    -6.460000   -6.040000  -18.800000    72  1760
  1764  HO    -6.550000   -7.920000  -19.960000    74  1761
  1765  HC    -4.170000   -6.820000  -18.160000    76  1762
  1766  HC    -4.950000   -5.930000  -16.840000    76  1762
  1767  HC    -4.860000   -7.710000  -16.790000    76  1762
  1768  N     -8.310000   -4.860000  -16.770000    41  1756  1769  1772
  1769  CT    -8.500000   -3.670000  -15.950000    42  1768  1770  1773  1774
  1770  C     -9.380000   -3.970000  -14.750000    43  1769  1771  1787
  1771  O     -9.050000   -3.600000  -13.620000    45  1770
  1772  H     -8.610000   -4.880000  -17.740000    44  1768
  1773  H1    -7.530000   -3.340000  -15.570000    46  1769
  1774  CT    -9.150000   -2.450000  -16.740000    47  1769  1775  1776  1778
  1775  CT    -9.340000   -1.260000  -15.800000    49  1774  1777  1779  1780
  1776  CT   -10.540000   -2.720000  -17.180000    51  1774  1781  1782  1783
  1777  CT   -10.640000   -0.430000  -16.080000    53  1775  1784  1785  1786
  1778  HC    -8.520000   -2.170000  -17.590000    48  1774
  1779  HC    -9.360000   -1.520000  -14.750000    50  1775
  1780  HC    -8.480000   -0.600000  -15.930000    50  1775
  1781  HC   -10.940000   -1.990000  -17.880000    52  1776
  1782  HC   -10.210000   -3.440000  -17.880000    52  1776
  1783  HC   -11.300000   -3.000000  -16.460000    52  1776
  1784  HC   -10.640000    0.430000  -15.410000    54  1777
  1785  HC   -10.650000   -0.030000  -17.090000    54  1777
  1786  HC   -11.560000   -0.950000  -15.820000    54  1777
  1787  N    -10.520000   -4.610000  -15.000000     1  1770  1788  1791
  1788  CT   -11.400000   -5.010000  -13.910000     2  1787  1789  1792  1793
  1789  C    -10.660000   -5.860000  -12.900000     3  1788  1790  1794
  1790  O    -10.860000   -5.670000  -11.690000     5  1789
  1791  H    -10.750000   -4.840000  -15.960000     4  1787
  1792  H1   -11.790000   -4.130000  -13.410000     6  1788
  1793  H1   -12.230000   -5.590000  -14.310000     6  1788
  1794  N     -9.830000   -6.800000  -13.360000    65  1789  1795  1798
  1795  CT    -9.040000   -7.710000  -12.500000    66  1794  1796  1799  1800
  1796  C     -8.060000   -6.950000  -11.610000    67  1795  1797  1808
  1797  O     -8.030000   -7.140000  -10.380000    69  1796
  1798  H     -9.800000   -6.940000  -14.360000    68  1794
  1799  H1    -9.720000   -8.240000  -11.840000    70  1795
  1800  CT    -8.280000   -8.780000  -13.340000    71  1795  1801  1802  1803
  1801  OH    -9.230000   -9.650000  -13.920000    73  1800  1804
  1802  CT    -7.320000   -9.630000  -12.480000    75  1800  1805  1806  1807
  1803  H1    -7.710000   -8.300000  -14.130000    72  1800
  1804  HO    -9.350000   -9.360000  -14.840000    74  1801
  1805  HC    -6.910000  -10.440000  -13.090000    76  1802
  1806  HC    -6.490000   -9.030000  -12.120000    76  1802
  1807  HC    -7.860000  -10.060000  -11.640000    76  1802
  1808  N     -7.290000   -6.060000  -12.240000    27  1796  1809  1812
  1809  CT    -6.380000   -5.190000  -11.530000    28  1808  1810  1813  1814
  1810  C     -7.070000   -4.380000  -10.480000    29  1809  1811  1827
  1811  O     -6.600000   -4.330000   -9.350000    31  1810
  1812  H     -7.380000   -5.960000  -13.250000    30  1808
  1813  H1    -5.660000   -5.800000  -11.000000    32  1809
  1814  CT    -5.690000   -4.210000  -12.470000    33  1809  1815  1818  1819
  1815  CT    -4.360000   -4.680000  -13.040000    35  1814  1816  1817  1820
  1816  CT    -3.850000   -3.610000  -14.000000    37  1815  1821  1822  1823
  1817  CT    -3.350000   -4.990000  -11.910000    39  1815  1824  1825  1826
  1818  HC    -6.370000   -3.960000  -13.290000    34  1814
  1819  HC    -5.490000   -3.280000  -11.930000    34  1814
  1820  HC    -4.520000   -5.600000  -13.610000    36  1815
  1821  HC    -2.850000   -3.890000  -14.340000    38  1816
  1822  HC    -4.530000   -3.520000  -14.850000    38  1816
  1823  HC    -3.780000   -2.650000  -13.490000    38  1816
  1824  HC    -2.360000   -5.120000  -12.340000    40  1817
  1825  HC    -3.320000   -4.160000  -11.200000    40  1817
  1826  HC    -3.610000   -5.910000  -11.400000    40  1817
  1827  N     -8.150000   -3.690000  -10.860000    41  1810  1828  1831
  1828  CT    -8.840000   -2.820000   -9.900000    42  1827  1829  1832  1833
  1829  C     -9.370000   -3.640000   -8.700000    43  1828  1830  1846
  1830  O     -9.210000   -3.240000   -7.550000    45  1829
  1831  H     -8.460000   -3.750000  -11.830000    44  1827
  1832  H1    -8.120000   -2.120000   -9.480000    46  1828
  1833  CT    -9.930000   -2.020000  -10.560000    47  1828  1834  1835  1837
  1834  CT    -9.260000   -0.860000  -11.350000    49  1833  1836  1838  1839
  1835  CT   -10.960000   -1.530000   -9.500000    51  1833  1840  1841  1842
  1836  CT   -10.180000   -0.090000  -12.250000    53  1834  1843  1844  1845
  1837  HC   -10.470000   -2.660000  -11.260000    48  1833
  1838  HC    -8.760000   -0.180000  -10.670000    50  1834
  1839  HC    -8.490000   -1.280000  -11.990000    50  1834
  1840  HC   -11.670000   -0.850000   -9.970000    52  1835
  1841  HC   -11.540000   -2.360000   -9.100000    52  1835
  1842  HC   -10.450000   -1.000000   -8.690000    52  1835
  1843  HC    -9.590000    0.590000  -12.870000    54  1836
  1844  HC   -10.730000   -0.780000  -12.900000    54  1836
  1845  HC   -10.890000    0.490000  -11.660000    54  1836
  1846  N     -9.950000   -4.800000   -8.990000     1  1829  1847  1850
  1847  CT   -10.550000   -5.610000   -7.920000     2  1846  1848  1851  1852
  1848  C     -9.510000   -6.120000   -6.950000     3  1847  1849  1853
  1849  O     -9.730000   -6.120000   -5.730000     5  1848
  1850  H    -10.070000   -5.080000   -9.960000     4  1846
  1851  H1   -11.280000   -5.010000   -7.370000     6  1847
  1852  H1   -11.060000   -6.460000   -8.360000     6  1847
  1853  N     -8.390000   -6.600000   -7.490000    15  1848  1854  1857
  1854  CT    -7.360000   -7.160000   -6.630000    16  1853  1855  1858  1859
  1855  C     -6.710000   -6.020000   -5.840000    17  1854  1856  1869
  1856  O     -6.420000   -6.150000   -4.640000    19  1855
  1857  H     -8.290000   -6.640000   -8.500000    18  1853
  1858  H1    -7.820000   -7.830000   -5.910000    20  1854
  1859  CT    -6.310000   -7.960000   -7.410000    21  1854  1860  1861  1862
  1860  CT    -5.220000   -8.480000   -6.470000    23  1859  1863  1864  1865
  1861  CT    -6.980000   -9.160000   -8.080000    25  1859  1866  1867  1868
  1862  HC    -5.850000   -7.330000   -8.170000    22  1859
  1863  HC    -4.510000   -9.060000   -7.050000    24  1860
  1864  HC    -4.680000   -7.660000   -6.000000    24  1860
  1865  HC    -5.650000   -9.120000   -5.700000    24  1860
  1866  HC    -6.260000   -9.670000   -8.720000    26  1861
  1867  HC    -7.340000   -9.860000   -7.320000    26  1861
  1868  HC    -7.830000   -8.860000   -8.690000    26  1861
  1869  N     -6.490000   -4.900000   -6.510000   649  1855  1870  1873
  1870  CT    -5.860000   -3.760000   -5.800000   650  1869  1871  1874  1875
  1871  C     -6.760000   -3.240000   -4.650000   651  1870  1872  1882
  1872  O     -6.250000   -2.910000   -3.560000   653  1871
  1873  H     -6.710000   -4.840000   -7.500000   652  1869
  1874  H1    -4.910000   -4.080000   -5.360000   654  1870
  1875  CT    -5.580000   -2.630000   -6.800000   655  1870  1876  1879  1880
  1876  C     -5.010000   -1.400000   -6.120000   657  1875  1877  1878
  1877  O     -3.780000   -1.310000   -6.030000   658  1876
  1878  OH    -5.800000   -0.550000   -5.620000   659  1876  1881
  1879  HC    -4.870000   -2.990000   -7.540000   656  1875
  1880  HC    -6.500000   -2.350000   -7.320000   656  1875
  1881  HO    -6.710000   -0.840000   -5.650000   660  1878
  1882  N     -8.060000   -3.150000   -4.890000     7  1871  1883  1886
  1883  CT    -9.020000   -2.710000   -3.860000     8  1882  1884  1887  1888
  1884  C     -8.980000   -3.720000   -2.700000     9  1883  1885  1892
  1885  O     -8.990000   -3.330000   -1.540000    11  1884
  1886  H     -8.430000   -3.420000   -5.800000    10  1882
  1887  H1    -8.750000   -1.730000   -3.480000    12  1883
  1888  CT   -10.410000   -2.670000   -4.420000    13  1883  1889  1890  1891
  1889  HC   -11.120000   -2.400000   -3.630000    14  1888
  1890  HC   -10.460000   -1.930000   -5.220000    14  1888
  1891  HC   -10.690000   -3.640000   -4.830000    14  1888
  1892  N     -8.960000   -5.020000   -3.020000    27  1884  1893  1896
  1893  CT    -8.850000   -6.040000   -1.970000    28  1892  1894  1897  1898
  1894  C     -7.580000   -5.810000   -1.130000    29  1893  1895  1911
  1895  O     -7.620000   -5.870000    0.110000    31  1894
  1896  H     -9.030000   -5.300000   -3.990000    30  1892
  1897  H1    -9.700000   -5.910000   -1.300000    32  1893
  1898  CT    -8.920000   -7.470000   -2.570000    33  1893  1899  1902  1903
  1899  CT    -8.940000   -8.650000   -1.600000    35  1898  1900  1901  1904
  1900  CT   -10.190000   -8.600000   -0.710000    37  1899  1905  1906  1907
  1901  CT    -8.880000   -9.990000   -2.400000    39  1899  1908  1909  1910
  1902  HC    -9.810000   -7.530000   -3.190000    34  1898
  1903  HC    -8.060000   -7.600000   -3.230000    34  1898
  1904  HC    -8.060000   -8.600000   -0.960000    36  1899
  1905  HC   -10.210000   -9.480000   -0.060000    38  1900
  1906  HC   -10.170000   -7.710000   -0.080000    38  1900
  1907  HC   -11.090000   -8.590000   -1.330000    38  1900
  1908  HC    -8.950000  -10.830000   -1.720000    40  1901
  1909  HC    -9.710000  -10.040000   -3.100000    40  1901
  1910  HC    -7.940000  -10.050000   -2.950000    40  1901
  1911  N     -6.440000   -5.580000   -1.770000   258  1894  1912  1915
  1912  CT    -5.190000   -5.230000   -1.070000   259  1911  1913  1916  1917
  1913  C     -5.400000   -4.100000   -0.080000   260  1912  1914  1928
  1914  O     -4.980000   -4.170000    1.080000   262  1913
  1915  H     -6.450000   -5.610000   -2.790000   261  1911
  1916  H1    -4.830000   -6.100000   -0.520000   263  1912
  1917  CT    -4.091174   -4.883710   -2.100784   264  1912  1918  1921  1922
  1918  CT    -2.789379   -4.308398   -1.527627   266  1917  1919  1923  1924
  1919  S     -1.669338   -3.678455   -2.810146   268  1918  1920
  1920  CT    -2.408041   -2.076334   -3.224133   269  1919  1925  1926  1927
  1921  HC    -3.847791   -5.769927   -2.682856   265  1917
  1922  HC    -4.466662   -4.156771   -2.801296   265  1917
  1923  H1    -3.004350   -3.491283   -0.839256   267  1918
  1924  H1    -2.277106   -5.094677   -0.974638   267  1918
  1925  H1    -1.914779   -1.666812   -4.106418   270  1920
  1926  H1    -3.472623   -2.186737   -3.432542   270  1920
  1927  H1    -2.261970   -1.390578   -2.391649   270  1920
  1928  N     -6.010000   -3.010000   -0.540000    41  1913  1929  1932
  1929  CT    -6.170000   -1.850000    0.330000    42  1928  1930  1933  1934
  1930  C     -7.130000   -2.170000    1.520000    43  1929  1931  1947
  1931  O     -6.830000   -1.790000    2.640000    45  1930
  1932  H     -6.290000   -2.980000   -1.510000    44  1928
  1933  H1    -5.210000   -1.610000    0.780000    46  1929
  1934  CT    -6.597772   -0.581673   -0.440520    47  1929  1935  1936  1938
  1935  CT    -5.578717   -0.152088   -1.523588    49  1934  1937  1939  1940
  1936  CT    -6.797873    0.593606    0.535023    51  1934  1941  1942  1943
  1937  CT    -4.138839    0.080968   -1.038423    53  1935  1944  1945  1946
  1938  HC    -7.550471   -0.778655   -0.933724    48  1934
  1939  HC    -5.545238   -0.906468   -2.303725    50  1935
  1940  HC    -5.934766    0.765421   -1.992728    50  1935
  1941  HC    -7.042215    1.493944   -0.022361    52  1936
  1942  HC    -7.618526    0.395656    1.222165    52  1936
  1943  HC    -5.897665    0.769480    1.120842    52  1936
  1944  HC    -3.541433    0.456520   -1.869544    54  1937
  1945  HC    -4.109499    0.815457   -0.236566    54  1937
  1946  HC    -3.702606   -0.852599   -0.684614    54  1937
  1947  N     -8.280000   -2.780000    1.240000    15  1930  1948  1951
  1948  CT    -9.240000   -3.050000    2.330000    16  1947  1949  1952  1953
  1949  C     -8.650000   -4.000000    3.360000    17  1948  1950  1963
  1950  O     -8.820000   -3.770000    4.580000    19  1949
  1951  H     -8.490000   -3.030000    0.280000    18  1947
  1952  H1    -9.450000   -2.110000    2.850000    20  1948
  1953  CT   -10.590000   -3.600000    1.790000    21  1948  1954  1955  1956
  1954  CT   -11.470000   -4.070000    2.950000    23  1953  1957  1958  1959
  1955  CT   -11.300000   -2.540000    0.920000    25  1953  1960  1961  1962
  1956  HC   -10.390000   -4.470000    1.160000    22  1953
  1957  HC   -12.460000   -4.320000    2.570000    24  1954
  1958  HC   -11.060000   -4.960000    3.420000    24  1954
  1959  HC   -11.570000   -3.280000    3.690000    24  1954
  1960  HC   -12.190000   -2.980000    0.460000    26  1955
  1961  HC   -11.600000   -1.710000    1.550000    26  1955
  1962  HC   -10.640000   -2.190000    0.130000    26  1955
  1963  N     -7.950000   -5.050000    2.890000    65  1949  1964  1967
  1964  CT    -7.330000   -5.950000    3.870000    66  1963  1965  1968  1969
  1965  C     -6.180000   -5.270000    4.630000    67  1964  1966  1977
  1966  O     -5.950000   -5.580000    5.820000    69  1965
  1967  H     -7.850000   -5.190000    1.890000    68  1963
  1968  H1    -8.080000   -6.200000    4.620000    70  1964
  1969  CT    -6.846338   -7.253468    3.217142    71  1964  1970  1971  1972
  1970  OH    -6.055421   -7.009137    2.076807    73  1969  1973
  1971  CT    -8.032656   -8.107552    2.774563    75  1969  1974  1975  1976
  1972  H1    -6.257664   -7.816857    3.940839    72  1969
  1973  HO    -6.638851   -6.681798    1.371675    74  1970
  1974  HC    -7.668686   -9.047480    2.366141    76  1971
  1975  HC    -8.671524   -8.321041    3.630802    76  1971
  1976  HC    -8.615969   -7.591819    2.012460    76  1971
  1977  N     -5.440000   -4.370000    3.970000     1  1965  1978  1981
  1978  CT    -4.470000   -3.550000    4.700000     2  1977  1979  1982  1983
  1979  C     -5.120000   -2.710000    5.820000     3  1978  1980  1984
  1980  O     -4.570000   -2.610000    6.940000     5  1979
  1981  H     -5.600000   -4.210000    2.980000     4  1977
  1982  H1    -3.709475   -4.193198    5.144452     6  1978
  1983  H1    -3.980000   -2.870000    4.000000     6  1978
  1984  N     -6.290000   -2.130000    5.530000    27  1979  1985  1988
  1985  CT    -7.050000   -1.320000    6.550000    28  1984  1986  1989  1990
  1986  C     -7.500000   -2.170000    7.740000    29  1985  1987  2003
  1987  O     -7.320000   -1.790000    8.910000    31  1986
  1988  H     -6.640000   -2.200000    4.580000    30  1984
  1989  H1    -6.400000   -0.530000    6.940000    32  1985
  1990  CT    -8.260000   -0.670000    5.890000    33  1985  1991  1994  1995
  1991  CT    -9.310000   -0.040000    6.840000    35  1990  1992  1993  1996
  1992  CT    -8.720000    1.160000    7.520000    37  1991  1997  1998  1999
  1993  CT   -10.560000    0.350000    6.040000    39  1991  2000  2001  2002
  1994  HC    -7.910000    0.070000    5.180000    34  1990
  1995  HC    -8.780000   -1.430000    5.310000    34  1990
  1996  HC    -9.630000   -0.760000    7.590000    36  1991
  1997  HC    -9.470000    1.610000    8.170000    38  1992
  1998  HC    -7.860000    0.870000    8.130000    38  1992
  1999  HC    -8.410000    1.900000    6.790000    38  1992
  2000  HC   -11.300000    0.790000    6.710000    40  1993
  2001  HC   -10.300000    1.070000    5.260000    40  1993
  2002  HC   -10.990000   -0.540000    5.580000    40  1993
  2003  N     -8.000000   -3.360000    7.460000    41  1986  2004  2007
  2004  CT    -8.440000   -4.280000    8.500000    42  2003  2005  2008  2009
  2005  C     -7.240000   -4.620000    9.390000    43  2004  2006  2022
  2006  O     -7.320000   -4.540000   10.610000    45  2005
  2007  H     -8.130000   -3.600000    6.480000    44  2003
  2008  H1    -9.190000   -3.780000    9.120000    46  2004
  2009  CT    -9.050000   -5.570000    7.910000    47  2004  2010  2011  2013
  2010  CT   -10.320000   -5.250000    7.130000    49  2009  2012  2014  2015
  2011  CT    -9.370000   -6.580000    9.080000    51  2009  2016  2017  2018
  2012  CT   -10.840000   -6.500000    6.310000    53  2010  2019  2020  2021
  2013  HC    -8.320000   -6.030000    7.240000    48  2009
  2014  HC   -11.100000   -4.930000    7.820000    50  2010
  2015  HC   -10.160000   -4.430000    6.440000    50  2010
  2016  HC    -9.810000   -7.490000    8.680000    52  2011
  2017  HC    -8.460000   -6.850000    9.610000    52  2011
  2018  HC   -10.070000   -6.130000    9.780000    52  2011
  2019  HC   -11.670000   -6.190000    5.670000    54  2012
  2020  HC   -10.040000   -6.890000    5.680000    54  2012
  2021  HC   -11.200000   -7.280000    6.980000    54  2012
  2022  N     -6.100000   -4.970000    8.760000     1  2005  2023  2026
  2023  CT    -4.870000   -5.220000    9.500000     2  2022  2024  2027  2028
  2024  C     -4.420000   -4.080000   10.420000     3  2023  2025  2029
  2025  O     -4.040000   -4.360000   11.560000     5  2024
  2026  H     -6.100000   -5.030000    7.740000     4  2022
  2027  H1    -4.996678   -6.115522   10.106502     6  2023
  2028  H1    -4.070000   -5.400000    8.790000     6  2023
  2029  N     -4.480000   -2.830000    9.930000     7  2024  2030  2033
  2030  CT    -4.110000   -1.650000   10.680000     8  2029  2031  2034  2035
  2031  C     -5.010000   -1.450000   11.870000     9  2030  2032  2039
  2032  O     -4.580000   -0.790000   12.860000    11  2031
  2033  H     -4.760000   -2.710000    8.960000    10  2029
  2034  H1    -3.090000   -1.780000   11.040000    12  2030
  2035  CT    -4.140000   -0.390000    9.800000    13  2030  2036  2037  2038
  2036  HC    -3.700000    0.450000   10.330000    14  2035
  2037  HC    -3.560000   -0.590000    8.900000    14  2035
  2038  HC    -5.160000   -0.140000    9.520000    14  2035
  2039  N     -6.240000   -1.920000   11.790000    27  2031  2040  2043
  2040  CT    -7.200000   -1.680000   12.880000    28  2039  2041  2044  2045
  2041  C     -7.280000   -2.870000   13.870000    29  2040  2042  2058
  2042  O     -8.020000   -2.810000   14.860000    31  2041
  2043  H     -6.560000   -2.320000   10.910000    30  2039
  2044  H1    -6.890000   -0.830000   13.480000    32  2040
  2045  CT    -8.600000   -1.400000   12.310000    33  2040  2046  2049  2050
  2046  CT    -8.700000   -0.090000   11.490000    35  2045  2047  2048  2051
  2047  CT   -10.100000    0.070000   10.900000    37  2046  2052  2053  2054
  2048  CT    -8.300000    1.080000   12.410000    39  2046  2055  2056  2057
  2049  HC    -8.890000   -2.240000   11.670000    34  2045
  2050  HC    -9.320000   -1.350000   13.130000    34  2045
  2051  HC    -7.990000   -0.110000   10.670000    36  2046
  2052  HC   -10.160000    1.010000   10.360000    38  2047
  2053  HC   -10.300000   -0.750000   10.210000    38  2047
  2054  HC   -10.840000    0.070000   11.700000    38  2047
  2055  HC    -8.520000    2.020000   11.910000    40  2048
  2056  HC    -8.860000    1.040000   13.340000    40  2048
  2057  HC    -7.230000    1.070000   12.610000    40  2048
  2058  N     -6.580000   -3.960000   13.550000    55  2041  2059  2062
  2059  CT    -6.700000   -5.210000   14.290000    56  2058  2060  2063  2064
  2060  C     -6.000000   -5.220000   15.640000    57  2059  2061  2069
  2061  O     -4.940000   -4.610000   15.830000    59  2060
  2062  H     -6.030000   -3.920000   12.700000    58  2058
  2063  H1    -7.760000   -5.350000   14.500000    60  2059
  2064  CT    -6.270000   -6.410000   13.400000    61  2059  2065  2066  2067
  2065  OH    -7.250000   -6.640000   12.380000    63  2064  2068
  2066  H1    -5.300000   -6.220000   12.940000    62  2064
  2067  H1    -6.200000   -7.310000   14.010000    62  2064
  2068  HO    -7.330000   -5.850000   11.820000    64  2065
  2069  N     -6.590000   -5.940000   16.590000   271  2060  2070  2073
  2070  CT    -6.180000   -5.790000   17.980000   272  2069  2071  2074  2075
  2071  C     -5.130000   -6.780000   18.370000   273  2070  2072  2091
  2072  O     -4.340000   -6.540000   19.290000   275  2071
  2073  H     -7.480000   -6.360000   16.360000   274  2069
  2074  H1    -5.740000   -4.800000   18.150000   276  2070
  2075  CT    -7.400000   -5.930000   18.910000   277  2070  2076  2080  2081
  2076  CT    -8.240000   -4.690000   19.000000   279  2075  2077  2082  2083
  2077  CT    -9.390000   -4.920000   19.980000   281  2076  2078  2084  2085
  2078  CT   -10.270000   -3.680000   20.060000   283  2077  2079  2086  2087
  2079  N3   -11.730000   -4.000000   20.410000   285  2078  2088  2089  2090
  2080  HC    -8.010000   -6.780000   18.590000   278  2075
  2081  HC    -7.030000   -6.150000   19.920000   278  2075
  2082  HC    -7.630000   -3.850000   19.320000   280  2076
  2083  HC    -8.650000   -4.460000   18.010000   280  2076
  2084  HC    -9.980000   -5.770000   19.630000   282  2077
  2085  HC    -8.990000   -5.140000   20.970000   282  2077
  2086  HP    -9.830000   -2.990000   20.790000   284  2078
  2087  HP   -10.240000   -3.180000   19.090000   284  2078
  2088  H    -12.270000   -3.140000   20.450000   286  2079
  2089  H    -12.140000   -4.600000   19.710000   286  2079
  2090  H    -11.780000   -4.450000   21.310000   286  2079
  2091  N     -5.080000   -7.910000   17.690000    65  2071  2092  2095
  2092  CT    -4.100000   -8.920000   18.070000    66  2091  2093  2096  2097
  2093  C     -2.970000   -9.030000   17.040000    67  2092  2094  2105
  2094  O     -3.200000   -8.880000   15.830000    69  2093
  2095  H     -5.680000   -8.060000   16.900000    68  2091
  2096  H1    -3.650000   -8.670000   19.030000    70  2092
  2097  CT    -4.730000  -10.310000   18.270000    71  2092  2098  2099  2100
  2098  OH    -5.020000  -10.890000   17.000000    73  2097  2101
  2099  CT    -6.020000  -10.240000   19.120000    75  2097  2102  2103  2104
  2100  H1    -4.020000  -10.950000   18.780000    72  2097
  2101  HO    -5.600000  -11.640000   17.150000    74  2098
  2102  HC    -6.360000  -11.250000   19.340000    76  2099
  2103  HC    -5.820000   -9.730000   20.060000    76  2099
  2104  HC    -6.810000   -9.720000   18.580000    76  2099
  2105  N     -1.740000   -9.330000   17.510000    96  2093  2106  2112
  2106  CT    -0.610000   -9.440000   16.590000    97  2105  2107  2109  2110
  2107  C     -0.780000  -10.540000   15.550000    98  2106  2108  2119
  2108  O     -0.400000  -10.330000   14.410000    99  2107
  2109  H1    -0.470000   -8.490000   16.070000   100  2106
  2110  CT     0.600000   -9.690000   17.520000   101  2106  2111  2113  2114
  2111  CT     0.020000  -10.340000   18.730000   103  2110  2112  2115  2116
  2112  CT    -1.350000   -9.680000   18.900000   105  2105  2111  2117  2118
  2113  HC     1.040000   -8.730000   17.810000   102  2110
  2114  HC     1.360000  -10.320000   17.050000   102  2110
  2115  HC     0.650000  -10.190000   19.610000   104  2111
  2116  HC    -0.110000  -11.410000   18.550000   104  2111
  2117  H1    -1.260000   -8.770000   19.490000   106  2112
  2118  H1    -2.040000  -10.380000   19.370000   106  2112
  2119  N     -1.380000  -11.670000   15.920000    27  2107  2120  2123
  2120  CT    -1.720000  -12.710000   14.970000    28  2119  2121  2124  2125
  2121  C     -2.600000  -12.180000   13.810000    29  2120  2122  2138
  2122  O     -2.300000  -12.470000   12.630000    31  2121
  2123  H     -1.630000  -11.790000   16.890000    30  2119
  2124  H1    -0.800000  -13.080000   14.510000    32  2120
  2125  CT    -2.410000  -13.870000   15.690000    33  2120  2126  2129  2130
  2126  CT    -3.160000  -14.900000   14.870000    35  2125  2127  2128  2131
  2127  CT    -2.200000  -15.680000   13.930000    37  2126  2132  2133  2134
  2128  CT    -3.960000  -15.820000   15.810000    39  2126  2135  2136  2137
  2129  HC    -1.660000  -14.390000   16.290000    34  2125
  2130  HC    -3.140000  -13.430000   16.380000    34  2125
  2131  HC    -3.900000  -14.390000   14.240000    36  2126
  2132  HC    -2.770000  -16.410000   13.350000    38  2127
  2133  HC    -1.710000  -15.000000   13.230000    38  2127
  2134  HC    -1.450000  -16.200000   14.520000    38  2127
  2135  HC    -4.510000  -16.550000   15.210000    40  2128
  2136  HC    -3.280000  -16.360000   16.470000    40  2128
  2137  HC    -4.670000  -15.240000   16.400000    40  2128
  2138  N     -3.650000  -11.430000   14.140000     7  2121  2139  2142
  2139  CT    -4.540000  -10.870000   13.140000     8  2138  2140  2143  2144
  2140  C     -3.790000   -9.800000   12.300000     9  2139  2141  2148
  2141  O     -3.840000   -9.830000   11.080000    11  2140
  2142  H     -3.810000  -11.200000   15.110000    10  2138
  2143  H1    -4.850000  -11.660000   12.460000    12  2139
  2144  CT    -5.800000  -10.300000   13.800000    13  2139  2145  2146  2147
  2145  HC    -6.450000   -9.870000   13.030000    14  2144
  2146  HC    -6.340000  -11.100000   14.320000    14  2144
  2147  HC    -5.530000   -9.530000   14.520000    14  2144
  2148  N     -3.040000   -8.890000   12.940000   287  2140  2149  2152
  2149  CT    -2.390000   -7.780000   12.200000   288  2148  2150  2153  2154
  2150  C     -1.420000   -8.340000   11.140000   289  2149  2151  2172
  2151  O     -1.360000   -7.850000    9.980000   291  2150
  2152  H     -2.990000   -8.940000   13.950000   290  2148
  2153  H1    -3.140000   -7.210000   11.650000   292  2149
  2154  CT    -1.640000   -6.820000   13.130000   293  2149  2155  2161  2162
  2155  CT    -2.520000   -6.160000   14.230000   295  2154  2156  2163  2164
  2156  CT    -1.750000   -5.170000   15.110000   297  2155  2157  2165  2166
  2157  N2    -1.360000   -3.990000   14.360000   299  2156  2158  2167
  2158  CA    -2.130000   -2.920000   14.100000   301  2157  2159  2160
  2159  N2    -3.350000   -2.800000   14.610000   302  2158  2168  2169
  2160  N2    -1.630000   -1.950000   13.330000   302  2158  2170  2171
  2161  HC    -0.830000   -7.370000   13.620000   294  2154
  2162  HC    -1.190000   -6.040000   12.520000   294  2154
  2163  HC    -3.320000   -5.620000   13.740000   296  2155
  2164  HC    -2.990000   -6.880000   14.860000   296  2155
  2165  H1    -2.370000   -4.890000   15.960000   298  2156
  2166  H1    -0.860000   -5.660000   15.500000   298  2156
  2167  H     -0.420000   -3.940000   13.970000   300  2157
  2168  H     -3.900000   -2.000000   14.320000   303  2159
  2169  H     -3.760000   -3.530000   15.180000   303  2159
  2170  H     -2.170000   -1.130000   13.130000   303  2160
  2171  H     -0.680000   -2.070000   12.980000   303  2160
  2172  N     -0.670000   -9.380000   11.510000   122  2150  2173  2176
  2173  CT     0.320000   -9.920000   10.580000   123  2172  2174  2177  2178
  2174  C     -0.310000  -10.850000    9.560000   124  2173  2175  2193
  2175  O      0.140000  -10.880000    8.420000   126  2174
  2176  H     -0.700000   -9.710000   12.470000   125  2172
  2177  H1     0.720000   -9.090000    9.990000   127  2173
  2178  CT     1.540000  -10.510000   11.320000   128  2173  2179  2186  2187
  2179  CA     2.290000   -9.410000   12.090000   130  2178  2180  2181
  2180  CA     2.220000   -9.340000   13.490000   131  2179  2182  2188
  2181  CA     3.000000   -8.400000   11.420000   131  2179  2183  2189
  2182  CA     2.880000   -8.330000   14.210000   133  2180  2184  2190
  2183  CA     3.670000   -7.370000   12.140000   133  2181  2184  2191
  2184  C      3.600000   -7.350000   13.530000   135  2182  2183  2185
  2185  OH     4.260000   -6.370000   14.250000   136  2184  2192
  2186  HC     1.210000  -11.300000   12.000000   129  2178
  2187  HC     2.220000  -10.950000   10.590000   129  2178
  2188  HA     1.800000  -10.160000   14.030000   132  2180
  2189  HA     3.060000   -8.410000   10.340000   132  2181
  2190  HA     2.870000   -8.330000   15.290000   134  2182
  2191  HA     4.240000   -6.600000   11.630000   134  2183
  2192  HO     4.020000   -6.320000   15.180000   137  2185
  2193  N     -1.400000  -11.530000    9.930000    65  2174  2194  2197
  2194  CT    -2.130000  -12.320000    8.920000    66  2193  2195  2198  2199
  2195  C     -2.690000  -11.410000    7.790000    67  2194  2196  2207
  2196  O     -2.600000  -11.750000    6.610000    69  2195
  2197  H     -1.680000  -11.560000   10.900000    68  2193
  2198  H1    -1.430000  -13.010000    8.450000    70  2194
  2199  CT    -3.230000  -13.170000    9.560000    71  2194  2200  2201  2202
  2200  OH    -2.630000  -14.090000   10.500000    73  2199  2203
  2201  CT    -3.940000  -13.970000    8.520000    75  2199  2204  2205  2206
  2202  H1    -3.940000  -12.530000   10.080000    72  2199
  2203  HO    -3.040000  -13.940000   11.360000    74  2200
  2204  HC    -4.630000  -14.660000    9.010000    76  2201
  2205  HC    -4.510000  -13.320000    7.860000    76  2201
  2206  HC    -3.220000  -14.550000    7.940000    76  2201
  2207  N     -3.270000  -10.280000    8.180000   138  2195  2208  2211
  2208  CT    -3.780000   -9.300000    7.200000   139  2207  2209  2212  2213
  2209  C     -2.690000   -8.720000    6.340000   140  2208  2210  2231
  2210  O     -2.890000   -8.530000    5.150000   142  2209
  2211  H     -3.350000  -10.080000    9.170000   141  2207
  2212  H1    -4.450000   -9.820000    6.520000   143  2208
  2213  CT    -4.607766   -8.233190    7.916248   144  2208  2214  2223  2224
  2214  C*    -5.928526   -8.741695    8.413674   146  2213  2215  2216
  2215  CW    -6.347600   -8.733982    9.698889   147  2214  2217  2225
  2216  CB    -7.004792   -9.367308    7.645487   149  2214  2218  2219
  2217  NA    -7.585394   -9.341296    9.786388   150  2215  2218  2226
  2218  CN    -8.039200   -9.748748    8.550219   152  2216  2217  2220
  2219  CA    -7.211022   -9.661450    6.278870   153  2216  2221  2227
  2220  CA    -9.217293  -10.381607    8.125878   155  2218  2222  2228
  2221  CA    -8.384195  -10.305410    5.840704   157  2219  2222  2229
  2222  CA    -9.387279  -10.662310    6.759134   159  2220  2221  2230
  2223  HC    -4.026844   -7.834686    8.748385   145  2213
  2224  HC    -4.805159   -7.420337    7.219117   145  2213
  2225  H4    -5.782402   -8.331880   10.529111   148  2215
  2226  H     -8.107504   -9.426483   10.645213   151  2217
  2227  HA    -6.451725   -9.392471    5.561525   154  2219
  2228  HA    -9.981283  -10.651344    8.838540   156  2220
  2229  HA    -8.513877  -10.533123    4.790345   158  2221
  2230  HA   -10.284977  -11.155103    6.410459   160  2222
  2231  N     -1.550000   -8.410000    6.950000   138  2209  2232  2235
  2232  CT    -0.430000   -7.850000    6.170000   139  2231  2233  2236  2237
  2233  C     -0.020000   -8.870000    5.100000   140  2232  2234  2255
  2234  O      0.160000   -8.530000    3.920000   142  2233
  2235  H     -1.470000   -8.510000    7.960000   141  2231
  2236  H1    -0.770000   -6.960000    5.640000   143  2232
  2237  CT     0.746733   -7.472318    7.070565   144  2232  2238  2247  2248
  2238  C*     1.935559   -6.946428    6.323588   146  2237  2239  2240
  2239  CW     2.192192   -5.642855    6.068844   147  2238  2241  2249
  2240  CB     3.025742   -7.698279    5.702637   149  2238  2242  2243
  2241  NA     3.384291   -5.534055    5.378123   150  2239  2242  2250
  2242  CN     3.928441   -6.768853    5.106603   152  2240  2241  2244
  2243  CA     3.358022   -9.068479    5.601494   153  2240  2245  2251
  2244  CA     5.101957   -7.169705    4.452825   155  2242  2246  2252
  2245  CA     4.523283   -9.485565    4.928509   157  2243  2246  2253
  2246  CA     5.394181   -8.540662    4.355886   159  2244  2245  2254
  2247  HC     0.413048   -6.716763    7.781309   145  2237
  2248  HC     1.060363   -8.348147    7.639250   145  2237
  2249  H4     1.566024   -4.817232    6.382638   148  2239
  2250  H      3.867118   -4.662124    5.174328   151  2241
  2251  HA     2.712519   -9.802661    6.057557   154  2243
  2252  HA     5.765965   -6.430819    4.031209   156  2244
  2253  HA     4.758465  -10.538356    4.857280   158  2245
  2254  HA     6.289805   -8.868607    3.846482   160  2246
  2255  N      0.020000  -10.130000    5.500000    27  2233  2256  2259
  2256  CT     0.290000  -11.210000    4.570000    28  2255  2257  2260  2261
  2257  C     -0.760000  -11.340000    3.470000    29  2256  2258  2274
  2258  O     -0.410000  -11.450000    2.290000    31  2257
  2259  H     -0.130000  -10.340000    6.480000    30  2255
  2260  H1     1.250000  -11.020000    4.100000    32  2256
  2261  CT     0.370000  -12.510000    5.350000    33  2256  2262  2265  2266
  2262  CT     0.920000  -13.770000    4.700000    35  2261  2263  2264  2267
  2263  CT    -0.150000  -14.550000    4.020000    37  2262  2268  2269  2270
  2264  CT     2.120000  -13.500000    3.750000    39  2262  2271  2272  2273
  2265  HC     1.040000  -12.320000    6.190000    34  2261
  2266  HC    -0.590000  -12.750000    5.790000    34  2261
  2267  HC     1.290000  -14.410000    5.500000    36  2262
  2268  HC     0.270000  -15.460000    3.600000    38  2263
  2269  HC    -0.920000  -14.820000    4.740000    38  2263
  2270  HC    -0.600000  -13.960000    3.230000    38  2263
  2271  HC     2.560000  -14.450000    3.440000    40  2264
  2272  HC     1.790000  -12.960000    2.860000    40  2264
  2273  HC     2.880000  -12.920000    4.270000    40  2264
  2274  N     -2.040000  -11.360000    3.850000   107  2257  2275  2278
  2275  CT    -3.170000  -11.420000    2.880000   108  2274  2276  2279  2280
  2276  C     -3.030000  -10.240000    1.890000   109  2275  2277  2294
  2277  O     -3.030000  -10.410000    0.670000   111  2276
  2278  H     -2.240000  -11.330000    4.840000   110  2274
  2279  H1    -3.130000  -12.360000    2.330000   112  2275
  2280  CT    -4.500000  -11.330000    3.680000   113  2275  2281  2287  2288
  2281  CA    -5.760000  -11.710000    2.910000   115  2280  2282  2283
  2282  CA    -6.690000  -12.580000    3.480000   116  2281  2284  2289
  2283  CA    -6.050000  -11.160000    1.670000   116  2281  2285  2290
  2284  CA    -7.900000  -12.910000    2.810000   118  2282  2286  2291
  2285  CA    -7.270000  -11.480000    0.990000   118  2283  2286  2292
  2286  CA    -8.170000  -12.370000    1.560000   120  2284  2285  2293
  2287  HC    -4.420000  -12.000000    4.540000   114  2280
  2288  HC    -4.620000  -10.320000    4.070000   114  2280
  2289  HA    -6.500000  -13.010000    4.450000   117  2282
  2290  HA    -5.420000  -10.430000    1.200000   117  2283
  2291  HA    -8.610000  -13.590000    3.270000   119  2284
  2292  HA    -7.480000  -11.030000    0.030000   119  2285
  2293  HA    -9.090000  -12.630000    1.050000   121  2286
  2294  N     -2.850000   -9.030000    2.410000    55  2276  2295  2298
  2295  CT    -2.770000   -7.840000    1.530000    56  2294  2296  2299  2300
  2296  C     -1.530000   -7.890000    0.610000    57  2295  2297  2305
  2297  O     -1.540000   -7.530000   -0.580000    59  2296
  2298  H     -2.840000   -8.920000    3.420000    58  2294
  2299  H1    -3.650000   -7.790000    0.900000    60  2295
  2300  CT    -2.743996   -6.597985    2.430272    61  2295  2301  2302  2303
  2301  OH    -2.651814   -5.403067    1.684242    63  2300  2304
  2302  H1    -3.646233   -6.571278    3.041791    62  2300
  2303  H1    -1.887564   -6.665622    3.101433    62  2300
  2304  HO    -3.548383   -5.045584    1.543484    64  2301
  2305  N     -0.420000   -8.300000    1.220000    65  2296  2306  2309
  2306  CT     0.850000   -8.500000    0.460000    66  2305  2307  2310  2311
  2307  C      0.720000   -9.480000   -0.710000    67  2306  2308  2319
  2308  O      1.230000   -9.160000   -1.790000    69  2307
  2309  H     -0.450000   -8.520000    2.210000    68  2305
  2310  H1     1.100000   -7.540000    0.010000    70  2306
  2311  CT     2.022183   -8.854689    1.384726    71  2306  2312  2313  2314
  2312  OH     2.184894   -7.797482    2.298710    73  2311  2315
  2313  CT     3.359543   -8.987535    0.657687    75  2311  2316  2317  2318
  2314  H1     1.809646   -9.778187    1.924194    72  2311
  2315  HO     1.541971   -7.951924    3.011302    74  2312
  2316  HC     4.152721   -9.138248    1.390547    76  2313
  2317  HC     3.340128   -9.842160   -0.017882    76  2313
  2318  HC     3.565902   -8.078953    0.091505    76  2313
  2319  N      0.010000  -10.600000   -0.510000    41  2307  2320  2323
  2320  CT    -0.340000  -11.560000   -1.620000    42  2319  2321  2324  2325
  2321  C     -1.160000  -10.910000   -2.760000    43  2320  2322  2338
  2322  O     -0.860000  -11.050000   -3.950000    45  2321
  2323  H     -0.350000  -10.780000    0.420000    44  2319
  2324  H1     0.590000  -11.880000   -2.080000    46  2320
  2325  CT    -1.060000  -12.840000   -1.110000    47  2320  2326  2327  2329
  2326  CT    -0.080000  -13.660000   -0.270000    49  2325  2328  2330  2331
  2327  CT    -1.530000  -13.770000   -2.280000    51  2325  2332  2333  2334
  2328  CT    -0.710000  -14.720000    0.620000    53  2326  2335  2336  2337
  2329  HC    -1.920000  -12.550000   -0.510000    48  2325
  2330  HC     0.660000  -14.140000   -0.920000    50  2326
  2331  HC     0.470000  -13.000000    0.400000    50  2326
  2332  HC    -1.960000  -14.690000   -1.890000    52  2327
  2333  HC    -2.300000  -13.280000   -2.870000    52  2327
  2334  HC    -0.690000  -14.010000   -2.930000    52  2327
  2335  HC     0.060000  -15.160000    1.250000    54  2328
  2336  HC    -1.490000  -14.270000    1.230000    54  2328
  2337  HC    -1.140000  -15.520000    0.010000    54  2328
  2338  N     -2.190000  -10.140000   -2.370000     7  2321  2339  2342
  2339  CT    -2.930000   -9.340000   -3.360000     8  2338  2340  2343  2344
  2340  C     -1.970000   -8.390000   -4.130000     9  2339  2341  2348
  2341  O     -2.020000   -8.310000   -5.350000    11  2340
  2342  H     -2.390000  -10.050000   -1.380000    10  2338
  2343  H1    -3.370000  -10.020000   -4.090000    12  2339
  2344  CT    -4.080000   -8.580000   -2.660000    13  2339  2345  2346  2347
  2345  HC    -4.640000   -8.010000   -3.400000    14  2344
  2346  HC    -4.750000   -9.290000   -2.180000    14  2344
  2347  HC    -3.680000   -7.900000   -1.910000    14  2344
  2348  N     -1.060000   -7.730000   -3.420000   107  2340  2349  2352
  2349  CT    -0.090000   -6.820000   -4.030000   108  2348  2350  2353  2354
  2350  C      0.740000   -7.560000   -5.030000   109  2349  2351  2368
  2351  O      1.010000   -7.050000   -6.110000   111  2350
  2352  H     -1.080000   -7.810000   -2.410000   110  2348
  2353  H1    -0.620000   -6.030000   -4.550000   112  2349
  2354  CT     0.791286   -6.139397   -2.968142   113  2349  2355  2361  2362
  2355  CA     1.850247   -5.193460   -3.513419   115  2354  2356  2357
  2356  CA     1.505182   -4.145105   -4.390743   116  2355  2358  2363
  2357  CA     3.200614   -5.382994   -3.159510   116  2355  2359  2364
  2358  CA     2.501045   -3.300197   -4.912803   118  2356  2360  2365
  2359  CA     4.194952   -4.536713   -3.679207   118  2357  2360  2366
  2360  CA     3.845650   -3.495462   -4.555060   120  2358  2359  2367
  2361  HC     0.156043   -5.595792   -2.276809   114  2354
  2362  HC     1.300472   -6.892586   -2.382678   114  2354
  2363  HA     0.478150   -3.996030   -4.687979   117  2356
  2364  HA     3.483864   -6.191750   -2.500813   117  2357
  2365  HA     2.237631   -2.516155   -5.607719   119  2358
  2366  HA     5.234046   -4.701622   -3.428624   119  2359
  2367  HA     4.618494   -2.865354   -4.971828   121  2360
  2368  N      1.070000   -8.800000   -4.710000    27  2350  2369  2372
  2369  CT     1.890000   -9.590000   -5.630000    28  2368  2370  2373  2374
  2370  C      1.120000   -9.950000   -6.890000    29  2369  2371  2387
  2371  O      1.720000   -9.970000   -7.980000    31  2370
  2372  H      0.850000   -9.140000   -3.780000    30  2368
  2373  H1     2.730000   -8.980000   -5.970000    32  2369
  2374  CT     2.440000  -10.840000   -4.910000    33  2369  2375  2378  2379
  2375  CT     3.420000  -10.500000   -3.780000    35  2374  2376  2377  2380
  2376  CT     3.780000  -11.800000   -3.060000    37  2375  2381  2382  2383
  2377  CT     4.680000   -9.830000   -4.280000    39  2375  2384  2385  2386
  2378  HC     1.610000  -11.420000   -4.510000    34  2374
  2379  HC     2.950000  -11.470000   -5.640000    34  2374
  2380  HC     2.980000   -9.820000   -3.070000    36  2375
  2381  HC     4.460000  -11.580000   -2.230000    38  2376
  2382  HC     2.880000  -12.260000   -2.660000    38  2376
  2383  HC     4.270000  -12.490000   -3.750000    38  2376
  2384  HC     5.390000   -9.720000   -3.460000    40  2377
  2385  HC     5.140000  -10.430000   -5.070000    40  2377
  2386  HC     4.450000   -8.830000   -4.660000    40  2377
  2387  N     -0.180000  -10.240000   -6.790000   107  2370  2388  2391
  2388  CT    -0.980000  -10.380000   -8.000000   108  2387  2389  2392  2393
  2389  C     -1.040000   -9.100000   -8.840000   109  2388  2390  2407
  2390  O     -0.970000   -9.170000  -10.080000   111  2389
  2391  H     -0.610000  -10.250000   -5.870000   110  2387
  2392  H1    -0.510000  -11.130000   -8.640000   112  2388
  2393  CT    -2.380000  -10.880000   -7.700000   113  2388  2394  2400  2401
  2394  CA    -2.480000  -12.370000   -7.510000   115  2393  2395  2396
  2395  CA    -2.360000  -12.930000   -6.230000   116  2394  2397  2402
  2396  CA    -2.680000  -13.210000   -8.590000   116  2394  2398  2403
  2397  CA    -2.440000  -14.320000   -6.050000   118  2395  2399  2404
  2398  CA    -2.740000  -14.590000   -8.420000   118  2396  2399  2405
  2399  CA    -2.650000  -15.140000   -7.130000   120  2397  2398  2406
  2400  HC    -2.750000  -10.380000   -6.810000   114  2393
  2401  HC    -3.040000  -10.610000   -8.530000   114  2393
  2402  HA    -2.230000  -12.300000   -5.370000   117  2395
  2403  HA    -2.740000  -12.800000   -9.580000   117  2396
  2404  HA    -2.350000  -14.750000   -5.060000   119  2397
  2405  HA    -2.880000  -15.240000   -9.280000   119  2398
  2406  HA    -2.720000  -16.210000   -7.000000   121  2399
  2407  N     -1.160000   -7.950000   -8.160000    15  2389  2408  2411
  2408  CT    -1.110000   -6.640000   -8.830000    16  2407  2409  2412  2413
  2409  C      0.210000   -6.480000   -9.620000    17  2408  2410  2423
  2410  O      0.190000   -6.190000  -10.840000    19  2409
  2411  H     -1.230000   -8.010000   -7.150000    18  2407
  2412  H1    -1.910000   -6.610000   -9.570000    20  2408
  2413  CT    -1.350000   -5.450000   -7.840000    21  2408  2414  2415  2416
  2414  CT    -1.130000   -4.090000   -8.550000    23  2413  2417  2418  2419
  2415  CT    -2.780000   -5.520000   -7.210000    25  2413  2420  2421  2422
  2416  HC    -0.640000   -5.500000   -7.020000    22  2413
  2417  HC    -1.380000   -3.280000   -7.870000    24  2414
  2418  HC    -0.090000   -3.970000   -8.840000    24  2414
  2419  HC    -1.760000   -4.020000   -9.430000    24  2414
  2420  HC    -2.900000   -4.700000   -6.500000    26  2415
  2421  HC    -3.530000   -5.440000   -7.990000    26  2415
  2422  HC    -2.910000   -6.460000   -6.690000    26  2415
  2423  N      1.330000   -6.670000   -8.950000    27  2409  2424  2427
  2424  CT     2.640000   -6.550000   -9.630000    28  2423  2425  2428  2429
  2425  C      2.750000   -7.540000  -10.780000    29  2424  2426  2442
  2426  O      3.210000   -7.200000  -11.890000    31  2425
  2427  H      1.270000   -6.880000   -7.960000    30  2423
  2428  H1     2.700000   -5.560000  -10.090000    32  2424
  2429  CT     3.820000   -6.710000   -8.670000    33  2424  2430  2433  2434
  2430  CT     4.110000   -5.610000   -7.650000    35  2429  2431  2432  2435
  2431  CT     5.400000   -5.960000   -6.880000    37  2430  2436  2437  2438
  2432  CT     4.230000   -4.190000   -8.260000    39  2430  2439  2440  2441
  2433  HC     3.700000   -7.650000   -8.130000    34  2429
  2434  HC     4.720000   -6.820000   -9.280000    34  2429
  2435  HC     3.290000   -5.590000   -6.940000    36  2430
  2436  HC     5.600000   -5.200000   -6.130000    38  2431
  2437  HC     5.280000   -6.920000   -6.380000    38  2431
  2438  HC     6.250000   -6.010000   -7.560000    38  2431
  2439  HC     4.500000   -3.480000   -7.480000    40  2432
  2440  HC     4.990000   -4.180000   -9.040000    40  2432
  2441  HC     3.270000   -3.890000   -8.680000    40  2432
  2442  N      2.270000   -8.740000  -10.530000   122  2425  2443  2446
  2443  CT     2.270000   -9.780000  -11.550000   123  2442  2444  2447  2448
  2444  C      1.530000   -9.400000  -12.840000   124  2443  2445  2463
  2445  O      2.060000   -9.620000  -13.930000   126  2444
  2446  H      1.930000   -8.960000   -9.600000   125  2442
  2447  H1     3.310000   -9.970000  -11.830000   127  2443
  2448  CT     1.690000  -11.100000  -11.000000   128  2443  2449  2456  2457
  2449  CA     1.810000  -12.210000  -12.010000   130  2448  2450  2451
  2450  CA     0.760000  -12.520000  -12.850000   131  2449  2452  2458
  2451  CA     3.010000  -12.930000  -12.140000   131  2449  2453  2459
  2452  CA     0.880000  -13.520000  -13.800000   133  2450  2454  2460
  2453  CA     3.140000  -13.950000  -13.110000   133  2451  2454  2461
  2454  C      2.060000  -14.230000  -13.920000   135  2452  2453  2455
  2455  OH     2.150000  -15.230000  -14.860000   136  2454  2462
  2456  HC     2.240000  -11.390000  -10.100000   129  2448
  2457  HC     0.640000  -10.980000  -10.730000   129  2448
  2458  HA    -0.170000  -11.970000  -12.770000   132  2450
  2459  HA     3.850000  -12.700000  -11.490000   132  2451
  2460  HA     0.050000  -13.740000  -14.450000   134  2452
  2461  HA     4.050000  -14.520000  -13.220000   134  2453
  2462  HO     1.350000  -15.290000  -15.380000   137  2455
  2463  N      0.300000   -8.910000  -12.720000   122  2444  2464  2467
  2464  CT    -0.460000   -8.480000  -13.900000   123  2463  2465  2468  2469
  2465  C      0.150000   -7.280000  -14.580000   124  2464  2466  2484
  2466  O      0.070000   -7.200000  -15.800000   126  2465
  2467  H     -0.110000   -8.830000  -11.790000   125  2463
  2468  H1    -0.360000   -9.280000  -14.640000   127  2464
  2469  CT    -1.990000   -8.320000  -13.670000   128  2464  2470  2477  2478
  2470  CA    -2.620000   -9.690000  -13.470000   130  2469  2471  2472
  2471  CA    -2.750000  -10.590000  -14.530000   131  2470  2473  2479
  2472  CA    -3.010000  -10.100000  -12.200000   131  2470  2474  2480
  2473  CA    -3.280000  -11.860000  -14.320000   133  2471  2475  2481
  2474  CA    -3.540000  -11.380000  -11.990000   133  2472  2475  2482
  2475  C     -3.680000  -12.240000  -13.050000   135  2473  2474  2476
  2476  OH    -4.200000  -13.500000  -12.820000   136  2475  2483
  2477  HC    -2.160000   -7.680000  -12.800000   129  2469
  2478  HC    -2.450000   -7.860000  -14.550000   129  2469
  2479  HA    -2.420000  -10.300000  -15.520000   132  2471
  2480  HA    -2.940000   -9.410000  -11.370000   132  2472
  2481  HA    -3.370000  -12.540000  -15.150000   134  2473
  2482  HA    -3.890000  -11.680000  -11.020000   134  2474
  2483  HO    -4.300000  -13.990000  -13.640000   137  2476
  2484  N      0.720000   -6.360000  -13.800000    27  2465  2485  2488
  2485  CT     1.430000   -5.220000  -14.350000    28  2484  2486  2489  2490
  2486  C      2.640000   -5.650000  -15.230000    29  2485  2487  2503
  2487  O      2.790000   -5.190000  -16.360000    31  2486
  2488  H      0.690000   -6.480000  -12.790000    30  2484
  2489  H1     0.750000   -4.690000  -15.000000    32  2485
  2490  CT     1.860000   -4.280000  -13.220000    33  2485  2491  2494  2495
  2491  CT     2.560000   -2.940000  -13.480000    35  2490  2492  2493  2496
  2492  CT     1.880000   -2.110000  -14.570000    37  2491  2497  2498  2499
  2493  CT     2.580000   -2.150000  -12.170000    39  2491  2500  2501  2502
  2494  HC     0.950000   -4.060000  -12.660000    34  2490
  2495  HC     2.500000   -4.840000  -12.540000    34  2490
  2496  HC     3.570000   -3.170000  -13.790000    36  2491
  2497  HC     2.500000   -1.240000  -14.780000    38  2492
  2498  HC     1.820000   -2.680000  -15.490000    38  2492
  2499  HC     0.880000   -1.800000  -14.250000    38  2492
  2500  HC     3.120000   -1.210000  -12.320000    40  2493
  2501  HC     1.560000   -1.930000  -11.840000    40  2493
  2502  HC     3.090000   -2.730000  -11.400000    40  2493
  2503  N      3.480000   -6.540000  -14.690000    27  2486  2504  2507
  2504  CT     4.750000   -6.910000  -15.310000    28  2503  2505  2508  2509
  2505  C      4.600000   -8.030000  -16.350000    29  2504  2506  2522
  2506  O      5.550000   -8.330000  -17.040000    31  2505
  2507  H      3.280000   -6.850000  -13.740000    30  2503
  2508  H1     5.130000   -6.050000  -15.870000    32  2504
  2509  CT     5.770000   -7.260000  -14.220000    33  2504  2510  2513  2514
  2510  CT     6.090000   -6.100000  -13.260000    35  2509  2511  2512  2515
  2511  CT     6.810000   -6.580000  -12.030000    37  2510  2516  2517  2518
  2512  CT     6.920000   -5.020000  -13.940000    39  2510  2519  2520  2521
  2513  HC     5.370000   -8.100000  -13.650000    34  2509
  2514  HC     6.700000   -7.600000  -14.690000    34  2509
  2515  HC     5.170000   -5.640000  -12.920000    36  2510
  2516  HC     6.990000   -5.740000  -11.360000    38  2511
  2517  HC     6.190000   -7.310000  -11.510000    38  2511
  2518  HC     7.760000   -7.040000  -12.310000    38  2511
  2519  HC     7.130000   -4.220000  -13.230000    40  2512
  2520  HC     7.860000   -5.440000  -14.300000    40  2512
  2521  HC     6.370000   -4.590000  -14.770000    40  2512
  2522  N      3.400000   -8.620000  -16.470000    65  2505  2523  2526
  2523  CT     3.100000   -9.600000  -17.520000    66  2522  2524  2527  2528
  2524  C      2.050000   -9.070000  -18.490000    67  2523  2525  2536
  2525  O      2.410000   -8.590000  -19.560000    69  2524
  2526  H      2.690000   -8.370000  -15.800000    68  2522
  2527  H1     3.990000   -9.790000  -18.120000    70  2523
  2528  CT     2.640000  -10.970000  -16.960000    71  2523  2529  2530  2531
  2529  OH     1.420000  -10.810000  -16.210000    73  2528  2532
  2530  CT     3.760000  -11.570000  -16.060000    75  2528  2533  2534  2535
  2531  H1     2.450000  -11.650000  -17.790000    72  2528
  2532  HO     1.670000  -10.450000  -15.340000    74  2529
  2533  HC     3.460000  -12.560000  -15.740000    76  2530
  2534  HC     4.690000  -11.650000  -16.630000    76  2530
  2535  HC     3.930000  -10.950000  -15.180000    76  2530
  2536  N      0.770000   -9.130000  -18.110000    55  2524  2537  2540
  2537  CT    -0.330000   -8.660000  -18.970000    56  2536  2538  2541  2542
  2538  C     -0.160000   -7.230000  -19.490000    57  2537  2539  2547
  2539  O     -0.250000   -7.000000  -20.710000    59  2538
  2540  H      0.540000   -9.590000  -17.240000    58  2536
  2541  H1    -0.340000   -9.290000  -19.850000    60  2537
  2542  CT    -1.710000   -8.840000  -18.290000    61  2537  2543  2544  2545
  2543  OH    -1.970000  -10.240000  -18.040000    63  2542  2546
  2544  H1    -1.750000   -8.290000  -17.350000    62  2542
  2545  H1    -2.490000   -8.450000  -18.950000    62  2542
  2546  HO    -2.890000  -10.410000  -18.280000    64  2543
  2547  N      0.050000   -6.250000  -18.600000    27  2538  2548  2551
  2548  CT     0.170000   -4.860000  -19.070000    28  2547  2549  2552  2553
  2549  C      1.400000   -4.650000  -19.940000    29  2548  2550  2566
  2550  O      1.290000   -4.000000  -20.980000    31  2549
  2551  H      0.110000   -6.480000  -17.610000    30  2547
  2552  H1    -0.690000   -4.630000  -19.690000    32  2548
  2553  CT     0.210000   -3.840000  -17.920000    33  2548  2554  2557  2558
  2554  CT    -1.000000   -3.540000  -17.010000    35  2553  2555  2556  2559
  2555  CT    -1.410000   -2.080000  -16.940000    37  2554  2560  2561  2562
  2556  CT    -2.220000   -4.450000  -17.130000    39  2554  2563  2564  2565
  2557  HC     1.040000   -4.060000  -17.280000    34  2553
  2558  HC     0.470000   -2.890000  -18.380000    34  2553
  2559  HC    -0.670000   -3.730000  -16.000000    36  2554
  2560  HC    -2.290000   -1.950000  -16.310000    38  2555
  2561  HC    -0.590000   -1.490000  -16.530000    38  2555
  2562  HC    -1.600000   -1.730000  -17.950000    38  2555
  2563  HC    -3.020000   -4.120000  -16.480000    40  2556
  2564  HC    -2.580000   -4.380000  -18.140000    40  2556
  2565  HC    -1.950000   -5.480000  -16.890000    40  2556
  2566  N      2.560000   -5.140000  -19.480000   287  2549  2567  2570
  2567  CT     3.830000   -4.960000  -20.200000   288  2566  2568  2571  2572
  2568  C      3.790000   -5.580000  -21.610000   289  2567  2569  2590
  2569  O      4.320000   -4.990000  -22.560000   291  2568
  2570  H      2.540000   -5.580000  -18.560000   290  2566
  2571  H1     3.960000   -3.890000  -20.380000   292  2567
  2572  CT     5.030000   -5.430000  -19.350000   293  2567  2573  2579  2580
  2573  CT     6.390000   -5.520000  -20.070000   295  2572  2574  2581  2582
  2574  CT     7.520000   -5.910000  -19.120000   297  2573  2575  2583  2584
  2575  N2     8.600000   -6.640000  -19.810000   299  2574  2576  2585
  2576  CA     9.610000   -6.070000  -20.470000   301  2575  2577  2578
  2577  N2     9.730000   -4.750000  -20.550000   302  2576  2586  2587
  2578  N2    10.530000   -6.830000  -21.050000   302  2576  2588  2589
  2579  HC     5.120000   -4.760000  -18.490000   294  2572
  2580  HC     4.790000   -6.420000  -18.960000   294  2572
  2581  HC     6.310000   -6.280000  -20.850000   296  2573
  2582  HC     6.630000   -4.560000  -20.540000   296  2573
  2583  H1     7.900000   -5.020000  -18.610000   298  2574
  2584  H1     7.110000   -6.580000  -18.360000   298  2574
  2585  H      8.590000   -7.640000  -19.780000   300  2575
  2586  H     10.350000   -4.420000  -21.300000   303  2577
  2587  H      9.040000   -4.140000  -20.180000   303  2577
  2588  H     11.080000   -6.320000  -21.750000   303  2578
  2589  H     10.470000   -7.820000  -21.100000   303  2578
  2590  N      3.110000   -6.720000  -21.750000    55  2568  2591  2594
  2591  CT     3.010000   -7.370000  -23.060000    56  2590  2592  2595  2596
  2592  C      2.040000   -6.640000  -24.010000    57  2591  2593  2601
  2593  O      2.270000   -6.610000  -25.240000    59  2592
  2594  H      2.680000   -7.160000  -20.940000    58  2590
  2595  H1     3.990000   -7.310000  -23.540000    60  2591
  2596  CT     2.700000   -8.870000  -22.920000    61  2591  2597  2598  2599
  2597  OH     1.350000   -9.080000  -22.550000    63  2596  2600
  2598  H1     2.880000   -9.360000  -23.880000    62  2596
  2599  H1     3.360000   -9.310000  -22.170000    62  2596
  2600  HO     1.310000   -9.760000  -21.870000    64  2597
  2601  N      1.010000   -6.020000  -23.440000     7  2592  2602  2605
  2602  CT     0.130000   -5.160000  -24.220000     8  2601  2603  2606  2607
  2603  C      0.860000   -3.870000  -24.660000     9  2602  2604  2611
  2604  O      0.760000   -3.490000  -25.840000    11  2603
  2605  H      0.810000   -6.180000  -22.460000    10  2601
  2606  H1    -0.160000   -5.690000  -25.130000    12  2602
  2607  CT    -1.160000   -4.820000  -23.450000    13  2602  2608  2609  2610
  2608  HC    -1.800000   -4.190000  -24.060000    14  2607
  2609  HC    -1.690000   -5.740000  -23.210000    14  2607
  2610  HC    -0.920000   -4.300000  -22.520000    14  2607
  2611  N      1.520000   -3.200000  -23.710000     7  2603  2612  2615
  2612  CT     2.390000   -2.050000  -23.960000     8  2611  2613  2616  2617
  2613  C      3.460000   -2.280000  -25.050000     9  2612  2614  2621
  2614  O      3.790000   -1.330000  -25.790000    11  2613
  2615  H      1.450000   -3.540000  -22.760000    10  2611
  2616  H1     1.760000   -1.240000  -24.330000    12  2612
  2617  CT     3.040000   -1.570000  -22.690000    13  2612  2618  2619  2620
  2618  HC     3.600000   -0.650000  -22.890000    14  2617
  2619  HC     2.280000   -1.360000  -21.940000    14  2617
  2620  HC     3.720000   -2.330000  -22.310000    14  2617
  2621  N      3.970000   -3.520000  -25.170000     7  2613  2622  2625
  2622  CT     4.980000   -3.900000  -26.190000     8  2621  2623  2626  2627
  2623  C      4.510000   -3.640000  -27.620000     9  2622  2624  2631
  2624  O      5.310000   -3.450000  -28.520000    11  2623
  2625  H      3.720000   -4.200000  -24.460000    10  2621
  2626  H1     5.870000   -3.290000  -26.030000    12  2622
  2627  CT     5.410000   -5.380000  -26.050000    13  2622  2628  2629  2630
  2628  HC     6.230000   -5.590000  -26.740000    14  2627
  2629  HC     5.750000   -5.570000  -25.030000    14  2627
  2630  HC     4.570000   -6.040000  -26.280000    14  2627
  2631  N      3.180000   -3.600000  -27.790000   271  2623  2632  2635
  2632  CT     2.550000   -3.410000  -29.080000   272  2631  2633  2636  2637
  2633  C      2.400000   -1.960000  -29.500000   273  2632  2634  2653
  2634  O      1.940000   -1.670000  -30.620000   275  2633
  2635  H      2.600000   -3.760000  -26.970000   274  2631
  2636  H1     3.170000   -3.870000  -29.850000   276  2632
  2637  CT     1.200000   -4.100000  -29.080000   277  2632  2638  2642  2643
  2638  CT     1.300000   -5.610000  -28.860000   279  2637  2639  2644  2645
  2639  CT    -0.090000   -6.200000  -29.000000   281  2638  2640  2646  2647
  2640  CT    -0.220000   -7.550000  -28.290000   283  2639  2641  2648  2649
  2641  N3    -1.660000   -7.980000  -28.330000   285  2640  2650  2651  2652
  2642  HC     0.560000   -3.650000  -28.320000   278  2637
  2643  HC     0.740000   -3.940000  -30.060000   278  2637
  2644  HC     1.970000   -6.070000  -29.590000   280  2638
  2645  HC     1.680000   -5.800000  -27.850000   280  2638
  2646  HC    -0.810000   -5.520000  -28.540000   282  2639
  2647  HC    -0.330000   -6.300000  -30.060000   282  2639
  2648  HP     0.420000   -8.280000  -28.790000   284  2640
  2649  HP     0.110000   -7.440000  -27.250000   284  2640
  2650  H     -1.840000   -8.870000  -27.880000   286  2641
  2651  H     -2.300000   -7.340000  -27.890000   286  2641
  2652  H     -2.050000   -8.090000  -29.260000   286  2641
  2653  N      2.750000   -1.050000  -28.600000   287  2633  2654  2657
  2654  CT     2.560000    0.330000  -28.870000   288  2653  2655  2658  2659
  2655  C      3.890000    0.860000  -29.430000   289  2654  2656  2677
  2656  O      4.850000    0.120000  -29.570000   291  2655
  2657  H      3.200000   -1.340000  -27.740000   290  2653
  2658  H1     1.800000    0.480000  -29.640000   292  2654
  2659  CT     2.130000    1.120000  -27.610000   293  2654  2660  2666  2667
  2660  CT     0.850000    0.630000  -26.850000   295  2659  2661  2668  2669
  2661  CT    -0.420000    0.760000  -27.670000   297  2660  2662  2670  2671
  2662  N2    -0.720000   -0.540000  -28.280000   299  2661  2663  2672
  2663  CA    -1.800000   -0.830000  -29.000000   301  2662  2664  2665
  2664  N2    -1.960000   -2.050000  -29.490000   302  2663  2673  2674
  2665  N2    -2.730000    0.090000  -29.210000   302  2663  2675  2676
  2666  HC     2.960000    1.110000  -26.900000   294  2659
  2667  HC     1.960000    2.160000  -27.890000   294  2659
  2668  HC     0.980000   -0.390000  -26.500000   296  2660
  2669  HC     0.730000    1.250000  -25.960000   296  2660
  2670  H1    -1.230000    1.030000  -26.990000   298  2661
  2671  H1    -0.310000    1.540000  -28.420000   298  2661
  2672  H     -0.100000   -1.300000  -28.060000   300  2662
  2673  H     -2.810000   -2.220000  -30.010000   303  2664
  2674  H     -1.260000   -2.750000  -29.360000   303  2664
  2675  H     -3.570000   -0.030000  -29.780000   303  2665
  2676  H     -2.580000    1.010000  -28.850000   303  2665
  2677  N      3.910000    2.160000  -29.680000    55  2655  2678  2681
  2678  CT     5.080000    2.850000  -30.240000    56  2677  2679  2682  2683
  2679  C      6.190000    2.970000  -29.190000    57  2678  2680  2688
  2680  O      5.900000    2.910000  -27.980000    59  2679
  2681  H      3.110000    2.720000  -29.410000    58  2677
  2682  H1     5.460000    2.300000  -31.100000    60  2678
  2683  CT     4.620000    4.240000  -30.690000    61  2678  2684  2685  2686
  2684  OH     4.340000    5.050000  -29.560000    63  2683  2687
  2685  H1     5.410000    4.710000  -31.280000    62  2683
  2686  H1     3.730000    4.150000  -31.320000    62  2683
  2687  HO     3.860000    5.840000  -29.840000    64  2684
  2688  N      7.430000    3.170000  -29.630000   232  2679  2689  2692
  2689  CT     8.550000    3.370000  -28.720000   233  2688  2690  2693  2694
  2690  C      8.320000    4.460000  -27.680000   234  2689  2691  2703
  2691  O      8.720000    4.330000  -26.510000   236  2690
  2692  H      7.600000    3.230000  -30.620000   235  2688
  2693  H1     8.670000    2.460000  -28.130000   237  2689
  2694  CT     9.870000    3.580000  -29.490000   238  2689  2695  2699  2700
  2695  CT    10.410000    2.260000  -30.060000   240  2694  2696  2701  2702
  2696  C     11.860000    2.320000  -30.640000   242  2695  2697  2698
  2697  O2    12.290000    1.250000  -31.130000   243  2696
  2698  O2    12.530000    3.390000  -30.620000   243  2696
  2699  HC     9.700000    4.290000  -30.300000   239  2694
  2700  HC    10.610000    4.000000  -28.810000   239  2694
  2701  HC    10.670000    1.870000  -29.090000   241  2695
  2702  HC     9.680000    1.720000  -30.680000   241  2695
  2703  N      7.660000    5.530000  -28.080000   232  2690  2704  2707
  2704  CT     7.450000    6.660000  -27.170000   233  2703  2705  2708  2709
  2705  C      6.420000    6.270000  -26.080000   234  2704  2706  2718
  2706  O      6.540000    6.660000  -24.880000   236  2705
  2707  H      7.370000    5.610000  -29.040000   235  2703
  2708  H1     8.390000    6.910000  -26.660000   237  2704
  2709  CT     7.000000    7.890000  -27.970000   238  2704  2710  2714  2715
  2710  CT     6.720000    9.150000  -27.140000   240  2709  2711  2716  2717
  2711  C      7.970000    9.990000  -26.870000   242  2710  2712  2713
  2712  O2     7.920000   11.220000  -27.130000   243  2711
  2713  O2     9.000000    9.450000  -26.420000   243  2711
  2714  HC     7.750000    8.120000  -28.730000   239  2709
  2715  HC     6.080000    7.630000  -28.490000   239  2709
  2716  HC     6.020000    9.740000  -27.730000   241  2710
  2717  HC     6.220000    8.900000  -26.210000   241  2710
  2718  N      5.400000    5.510000  -26.490000    15  2705  2719  2722
  2719  CT     4.420000    5.000000  -25.500000    16  2718  2720  2723  2724
  2720  C      5.060000    3.990000  -24.580000    17  2719  2721  2734
  2721  O      4.850000    4.020000  -23.350000    19  2720
  2722  H      5.340000    5.220000  -27.460000    18  2718
  2723  H1     4.100000    5.820000  -24.870000    20  2719
  2724  CT     3.130000    4.380000  -26.150000    21  2719  2725  2726  2727
  2725  CT     2.250000    3.700000  -25.080000    23  2724  2728  2729  2730
  2726  CT     2.340000    5.440000  -26.900000    25  2724  2731  2732  2733
  2727  HC     3.440000    3.620000  -26.870000    22  2724
  2728  HC     1.280000    3.450000  -25.510000    24  2725
  2729  HC     2.710000    2.780000  -24.710000    24  2725
  2730  HC     2.080000    4.390000  -24.250000    24  2725
  2731  HC     1.530000    4.980000  -27.460000    26  2726
  2732  HC     1.910000    6.140000  -26.190000    26  2726
  2733  HC     2.980000    6.000000  -27.580000    26  2726
  2734  N      5.860000    3.100000  -25.170000   287  2720  2735  2738
  2735  CT     6.590000    2.070000  -24.440000   288  2734  2736  2739  2740
  2736  C      7.550000    2.710000  -23.410000   289  2735  2737  2758
  2737  O      7.630000    2.250000  -22.250000   291  2736
  2738  H      5.950000    3.180000  -26.180000   290  2734
  2739  H1     5.880000    1.450000  -23.890000   292  2735
  2740  CT     7.370000    1.250000  -25.470000   293  2735  2741  2747  2748
  2741  CT     7.360000   -0.220000  -25.250000   295  2740  2742  2749  2750
  2742  CT     7.240000   -1.030000  -26.560000   297  2741  2743  2751  2752
  2743  N2     7.970000   -0.530000  -27.730000   299  2742  2744  2753
  2744  CA     9.290000   -0.580000  -27.890000   301  2743  2745  2746
  2745  N2    10.080000   -1.080000  -26.930000   302  2744  2754  2755
  2746  N2     9.830000   -0.130000  -29.010000   302  2744  2756  2757
  2747  HC     6.910000    1.410000  -26.440000   294  2740
  2748  HC     8.400000    1.610000  -25.560000   294  2740
  2749  HC     8.280000   -0.500000  -24.730000   296  2741
  2750  HC     6.520000   -0.510000  -24.620000   296  2741
  2751  H1     7.550000   -2.060000  -26.370000   298  2742
  2752  H1     6.180000   -1.050000  -26.840000   298  2742
  2753  H      7.410000   -0.200000  -28.500000   300  2743
  2754  H     11.070000   -1.120000  -27.070000   303  2745
  2755  H      9.680000   -1.460000  -26.090000   303  2745
  2756  H     10.830000   -0.120000  -29.150000   303  2746
  2757  H      9.260000    0.220000  -29.760000   303  2746
  2758  N      8.220000    3.780000  -23.800000    55  2736  2759  2762
  2759  CT     9.230000    4.400000  -22.950000    56  2758  2760  2763  2764
  2760  C      8.540000    4.920000  -21.690000    57  2759  2761  2769
  2761  O      9.000000    4.680000  -20.580000    59  2760
  2762  H      8.140000    4.060000  -24.770000    58  2758
  2763  H1     9.990000    3.670000  -22.670000    60  2759
  2764  CT     9.910000    5.550000  -23.690000    61  2759  2765  2766  2767
  2765  OH    10.980000    6.060000  -22.910000    63  2764  2768
  2766  H1    10.310000    5.190000  -24.630000    62  2764
  2767  H1     9.190000    6.350000  -23.900000    62  2764
  2768  HO    11.340000    6.820000  -23.370000    64  2765
  2769  N      7.420000    5.610000  -21.890000    65  2760  2770  2773
  2770  CT     6.650000    6.210000  -20.800000    66  2769  2771  2774  2775
  2771  C      6.040000    5.150000  -19.920000    67  2770  2772  2783
  2772  O      6.110000    5.260000  -18.710000    69  2771
  2773  H      7.140000    5.780000  -22.850000    68  2769
  2774  H1     7.330000    6.790000  -20.180000    70  2770
  2775  CT     5.580000    7.170000  -21.310000    71  2770  2776  2777  2778
  2776  OH     6.220000    8.250000  -22.020000    73  2775  2779
  2777  CT     4.720000    7.790000  -20.150000    75  2775  2780  2781  2782
  2778  H1     4.920000    6.630000  -21.990000    72  2775
  2779  HO     6.430000    7.950000  -22.920000    74  2776
  2780  HC     3.910000    8.370000  -20.580000    76  2777
  2781  HC     4.300000    7.020000  -19.520000    76  2777
  2782  HC     5.350000    8.440000  -19.540000    76  2777
  2783  N      5.430000    4.130000  -20.530000   107  2771  2784  2787
  2784  CT     4.900000    3.010000  -19.770000   108  2783  2785  2788  2789
  2785  C      5.950000    2.300000  -18.920000   109  2784  2786  2803
  2786  O      5.710000    1.990000  -17.730000   111  2785
  2787  H      5.350000    4.130000  -21.540000   110  2783
  2788  H1     4.160000    3.400000  -19.070000   112  2784
  2789  CT     4.180000    2.000000  -20.680000   113  2784  2790  2796  2797
  2790  CA     3.840000    0.740000  -19.980000   115  2789  2791  2792
  2791  CA     2.580000    0.610000  -19.370000   116  2790  2793  2798
  2792  CA     4.760000   -0.270000  -19.840000   116  2790  2794  2799
  2793  CA     2.230000   -0.550000  -18.680000   118  2791  2795  2800
  2794  CA     4.440000   -1.430000  -19.140000   118  2792  2795  2801
  2795  CA     3.160000   -1.570000  -18.570000   120  2793  2794  2802
  2796  HC     3.280000    2.460000  -21.080000   114  2789
  2797  HC     4.830000    1.770000  -21.530000   114  2789
  2798  HA     1.850000    1.410000  -19.440000   117  2791
  2799  HA     5.680000   -0.150000  -20.360000   117  2792
  2800  HA     1.250000   -0.640000  -18.220000   119  2793
  2801  HA     5.160000   -2.230000  -19.040000   119  2794
  2802  HA     2.920000   -2.470000  -18.020000   121  2795
  2803  N      7.120000    2.050000  -19.510000   220  2785  2804  2807
  2804  CT     8.200000    1.320000  -18.800000   221  2803  2805  2808  2809
  2805  C      8.730000    2.130000  -17.600000   222  2804  2806  2817
  2806  O      8.930000    1.560000  -16.520000   224  2805
  2807  H      7.260000    2.330000  -20.480000   223  2803
  2808  H1     7.780000    0.420000  -18.350000   225  2804
  2809  CT     9.370000    0.930000  -19.740000   226  2804  2810  2813  2814
  2810  C      9.000000   -0.170000  -20.740000   228  2809  2811  2812
  2811  O      9.700000   -0.390000  -21.740000   229  2810
  2812  N      7.910000   -0.880000  -20.470000   230  2810  2815  2816
  2813  HC     9.700000    1.810000  -20.300000   227  2809
  2814  HC    10.210000    0.570000  -19.150000   227  2809
  2815  H      7.680000   -1.500000  -21.230000   231  2812
  2816  H      7.310000   -0.660000  -19.710000   231  2812
  2817  N      8.880000    3.430000  -17.780000    65  2805  2818  2821
  2818  CT     9.360000    4.350000  -16.730000    66  2817  2819  2822  2823
  2819  C      8.360000    4.380000  -15.570000    67  2818  2820  2831
  2820  O      8.730000    4.250000  -14.380000    69  2819
  2821  H      8.710000    3.800000  -18.710000    68  2817
  2822  H1    10.320000    4.000000  -16.350000    70  2818
  2823  CT     9.530000    5.780000  -17.260000    71  2818  2824  2825  2826
  2824  OH    10.530000    5.770000  -18.300000    73  2823  2827
  2825  CT    10.040000    6.720000  -16.160000    75  2823  2828  2829  2830
  2826  H1     8.590000    6.150000  -17.660000    72  2823
  2827  HO    10.150000    5.400000  -19.100000    74  2824
  2828  HC    10.260000    7.690000  -16.600000    76  2825
  2829  HC     9.290000    6.860000  -15.390000    76  2825
  2830  HC    10.950000    6.320000  -15.720000    76  2825
  2831  N      7.080000    4.530000  -15.910000    27  2819  2832  2835
  2832  CT     6.020000    4.590000  -14.860000    28  2831  2833  2836  2837
  2833  C      5.770000    3.250000  -14.160000    29  2832  2834  2850
  2834  O      5.480000    3.220000  -12.950000    31  2833
  2835  H      6.830000    4.670000  -16.890000    30  2831
  2836  H1     6.360000    5.270000  -14.080000    32  2832
  2837  CT     4.740000    5.150000  -15.420000    33  2832  2838  2841  2842
  2838  CT     4.770000    6.590000  -15.910000    35  2837  2839  2840  2843
  2839  CT     3.490000    6.840000  -16.660000    37  2838  2844  2845  2846
  2840  CT     5.010000    7.590000  -14.780000    39  2838  2847  2848  2849
  2841  HC     4.430000    4.500000  -16.240000    34  2837
  2842  HC     3.980000    5.090000  -14.640000    34  2837
  2843  HC     5.580000    6.710000  -16.620000    36  2838
  2844  HC     3.520000    7.830000  -17.100000    38  2839
  2845  HC     3.380000    6.110000  -17.460000    38  2839
  2846  HC     2.640000    6.770000  -15.980000    38  2839
  2847  HC     4.860000    8.590000  -15.170000    40  2840
  2848  HC     4.290000    7.430000  -13.980000    40  2840
  2849  HC     6.030000    7.500000  -14.400000    40  2840
  2850  N      5.910000    2.160000  -14.900000    65  2833  2851  2854
  2851  CT     5.760000    0.840000  -14.310000    66  2850  2852  2855  2856
  2852  C      6.920000    0.540000  -13.340000    67  2851  2853  2864
  2853  O      6.730000   -0.130000  -12.320000    69  2852
  2854  H      6.100000    2.270000  -15.890000    68  2850
  2855  H1     4.830000    0.800000  -13.740000    70  2851
  2856  CT     5.680000   -0.220000  -15.420000    71  2851  2857  2858  2859
  2857  OH     4.450000   -0.040000  -16.120000    73  2856  2860
  2858  CT     5.710000   -1.630000  -14.860000    75  2856  2861  2862  2863
  2859  H1     6.510000   -0.100000  -16.110000    72  2856
  2860  HO     4.560000    0.720000  -16.700000    74  2857
  2861  HC     5.340000   -2.330000  -15.610000    76  2858
  2862  HC     6.730000   -1.900000  -14.590000    76  2858
  2863  HC     5.080000   -1.670000  -13.970000    76  2858
  2864  N      8.120000    1.030000  -13.670000     7  2852  2865  2868
  2865  CT     9.310000    0.870000  -12.830000     8  2864  2866  2869  2870
  2866  C      9.190000    1.730000  -11.570000     9  2865  2867  2874
  2867  O      9.560000    1.290000  -10.460000    11  2866
  2868  H      8.230000    1.500000  -14.560000    10  2864
  2869  H1     9.390000   -0.170000  -12.510000    12  2865
  2870  CT    10.570000    1.240000  -13.610000    13  2865  2871  2872  2873
  2871  HC    11.450000    1.100000  -12.980000    14  2870
  2872  HC    10.660000    0.600000  -14.490000    14  2870
  2873  HC    10.520000    2.280000  -13.940000    14  2870
  2874  N      8.640000    2.920000  -11.730000    27  2866  2875  2878
  2875  CT     8.360000    3.780000  -10.610000    28  2874  2876  2879  2880
  2876  C      7.320000    3.110000   -9.670000    29  2875  2877  2893
  2877  O      7.480000    3.120000   -8.450000    31  2876
  2878  H      8.460000    3.240000  -12.680000    30  2874
  2879  H1     9.280000    3.920000  -10.050000    32  2875
  2880  CT     7.840000    5.140000  -11.090000    33  2875  2881  2884  2885
  2881  CT     7.650000    6.240000  -10.080000    35  2880  2882  2883  2886
  2882  CT     8.980000    6.420000   -9.290000    37  2881  2887  2888  2889
  2883  CT     7.170000    7.530000  -10.760000    39  2881  2890  2891  2892
  2884  HC     8.540000    5.510000  -11.840000    34  2880
  2885  HC     6.890000    4.990000  -11.600000    34  2880
  2886  HC     6.870000    5.930000   -9.380000    36  2881
  2887  HC     8.940000    7.340000   -8.710000    38  2882
  2888  HC     9.150000    5.580000   -8.620000    38  2882
  2889  HC     9.810000    6.500000   -9.990000    38  2882
  2890  HC     6.980000    8.290000  -10.000000    40  2883
  2891  HC     7.930000    7.890000  -11.450000    40  2883
  2892  HC     6.250000    7.340000  -11.310000    40  2883
  2893  N      6.290000    2.500000  -10.250000    15  2876  2894  2897
  2894  CT     5.290000    1.780000   -9.440000    16  2893  2895  2898  2899
  2895  C      5.890000    0.580000   -8.730000    17  2894  2896  2909
  2896  O      5.700000    0.400000   -7.530000    19  2895
  2897  H      6.170000    2.580000  -11.260000    18  2893
  2898  H1     4.950000    2.450000   -8.650000    20  2894
  2899  CT     4.060000    1.350000  -10.230000    21  2894  2900  2901  2902
  2900  CT     3.230000    0.370000   -9.420000    23  2899  2903  2904  2905
  2901  CT     3.200000    2.570000  -10.570000    25  2899  2906  2907  2908
  2902  HC     4.360000    0.860000  -11.160000    22  2899
  2903  HC     2.260000    0.220000   -9.900000    24  2900
  2904  HC     3.710000   -0.610000   -9.370000    24  2900
  2905  HC     3.070000    0.750000   -8.420000    24  2900
  2906  HC     2.250000    2.260000  -11.000000    26  2901
  2907  HC     2.980000    3.130000   -9.660000    26  2901
  2908  HC     3.720000    3.220000  -11.260000    26  2901
  2909  N      6.610000   -0.270000   -9.470000     7  2895  2910  2913
  2910  CT     7.190000   -1.460000   -8.850000     8  2909  2911  2914  2915
  2911  C      8.140000   -1.070000   -7.680000     9  2910  2912  2919
  2912  O      8.030000   -1.650000   -6.600000    11  2911
  2913  H      6.720000   -0.110000  -10.470000    10  2909
  2914  H1     6.370000   -2.030000   -8.410000    12  2910
  2915  CT     7.880000   -2.370000   -9.900000    13  2910  2916  2917  2918
  2916  HC     8.260000   -3.270000   -9.410000    14  2915
  2917  HC     7.160000   -2.660000  -10.670000    14  2915
  2918  HC     8.710000   -1.830000  -10.370000    14  2915
  2919  N      8.990000   -0.060000   -7.850000    15  2911  2920  2923
  2920  CT     9.860000    0.380000   -6.760000    16  2919  2921  2924  2925
  2921  C      9.160000    1.120000   -5.610000    17  2920  2922  2935
  2922  O      9.250000    0.700000   -4.450000    19  2921
  2923  H      9.040000    0.400000   -8.760000    18  2919
  2924  H1    10.260000   -0.530000   -6.300000    20  2920
  2925  CT    11.140000    1.200000   -7.220000    21  2920  2926  2927  2928
  2926  CT    10.790000    2.520000   -7.970000    23  2925  2929  2930  2931
  2927  CT    11.950000    1.570000   -6.030000    25  2925  2932  2933  2934
  2928  HC    11.740000    0.570000   -7.880000    22  2925
  2929  HC    11.570000    2.740000   -8.700000    24  2926
  2930  HC     9.840000    2.420000   -8.470000    24  2926
  2931  HC    10.700000    3.360000   -7.280000    24  2926
  2932  HC    12.890000    2.010000   -6.360000    26  2927
  2933  HC    11.440000    2.290000   -5.390000    26  2927
  2934  HC    12.180000    0.680000   -5.450000    26  2927
  2935  N      8.450000    2.190000   -5.910000    27  2921  2936  2939
  2936  CT     7.770000    2.970000   -4.870000    28  2935  2937  2940  2941
  2937  C      6.690000    2.180000   -4.100000    29  2936  2938  2954
  2938  O      6.590000    2.290000   -2.870000    31  2937
  2939  H      8.340000    2.460000   -6.880000    30  2935
  2940  H1     8.520000    3.270000   -4.130000    32  2936
  2941  CT     7.160000    4.240000   -5.480000    33  2936  2942  2945  2946
  2942  CT     7.600000    5.680000   -5.140000    35  2941  2943  2944  2947
  2943  CT     9.090000    5.910000   -4.900000    37  2942  2948  2949  2950
  2944  CT     7.060000    6.600000   -6.240000    39  2942  2951  2952  2953
  2945  HC     7.280000    4.190000   -6.540000    34  2941
  2946  HC     6.080000    4.210000   -5.320000    34  2941
  2947  HC     7.090000    5.950000   -4.210000    36  2942
  2948  HC     9.270000    6.970000   -4.690000    38  2943
  2949  HC     9.430000    5.330000   -4.040000    38  2943
  2950  HC     9.660000    5.610000   -5.780000    38  2943
  2951  HC     7.070000    7.620000   -5.880000    40  2944
  2952  HC     7.670000    6.510000   -7.120000    40  2944
  2953  HC     6.040000    6.330000   -6.490000    40  2944
  2954  N      5.840000    1.420000   -4.810000   138  2937  2955  2958
  2955  CT     4.710000    0.790000   -4.110000   139  2954  2956  2959  2960
  2956  C      5.180000   -0.310000   -3.180000   140  2955  2957  2978
  2957  O      4.610000   -0.520000   -2.120000   142  2956
  2958  H      5.950000    1.290000   -5.810000   141  2954
  2959  H1     4.200000    1.530000   -3.500000   143  2955
  2960  CT     3.635073    0.297985   -5.086071   144  2955  2961  2970  2971
  2961  C*     2.846928    1.354158   -5.819242   146  2960  2962  2963
  2962  CW     3.299908    2.557912   -6.254154   147  2961  2964  2972
  2963  CB     1.464832    1.267953   -6.289837   149  2961  2965  2966
  2964  NA     2.304161    3.215252   -6.950820   150  2962  2965  2973
  2965  CN     1.164258    2.450692   -7.029131   152  2963  2964  2967
  2966  CA     0.449519    0.288610   -6.212493   153  2963  2968  2974
  2967  CA    -0.061359    2.646156   -7.674551   155  2965  2969  2975
  2968  CA    -0.784650    0.469968   -6.866690   157  2966  2969  2976
  2969  CA    -1.037190    1.639742   -7.605237   159  2967  2968  2977
  2970  HC     4.078121   -0.386655   -5.807625   145  2960
  2971  HC     2.916098   -0.283644   -4.508719   145  2960
  2972  H4     4.301624    2.940872   -6.125439   148  2962
  2973  H      2.417743    4.112388   -7.430006   151  2964
  2974  HA     0.636236   -0.625965   -5.671052   154  2966
  2975  HA    -0.224076    3.549211   -8.237746   156  2967
  2976  HA    -1.539874   -0.303543   -6.817596   158  2968
  2977  HA    -1.975563    1.755799   -8.127474   160  2969
  2978  N      6.230000   -1.020000   -3.580000    65  2956  2979  2982
  2979  CT     6.890000   -2.010000   -2.680000    66  2978  2980  2983  2984
  2980  C      7.340000   -1.470000   -1.320000    67  2979  2981  2992
  2981  O      7.370000   -2.230000   -0.300000    69  2980
  2982  H      6.630000   -0.830000   -4.490000    68  2978
  2983  H1     6.150000   -2.780000   -2.450000    70  2979
  2984  CT     8.050000   -2.730000   -3.460000    71  2979  2985  2986  2987
  2985  OH     7.450000   -3.430000   -4.520000    73  2984  2988
  2986  CT     8.770000   -3.750000   -2.590000    75  2984  2989  2990  2991
  2987  H1     8.760000   -2.000000   -3.850000    72  2984
  2988  HO     7.640000   -2.920000   -5.320000    74  2985
  2989  HC     9.460000   -4.320000   -3.210000    76  2986
  2990  HC     9.340000   -3.250000   -1.810000    76  2986
  2991  HC     8.050000   -4.430000   -2.140000    76  2986
  2992  N      7.690000   -0.200000   -1.260000     7  2980  2993  2996
  2993  CT     8.060000    0.470000   -0.030000     8  2992  2994  2997  2998
  2994  C      6.920000    0.510000    1.000000     9  2993  2995  3002
  2995  O      7.190000    0.510000    2.200000    11  2994
  2996  H      7.660000    0.350000   -2.110000    10  2992
  2997  H1     8.880000   -0.100000    0.420000    12  2993
  2998  CT     8.550000    1.860000   -0.280000    13  2993  2999  3000  3001
  2999  HC     8.960000    2.270000    0.640000    14  2998
  3000  HC     9.330000    1.850000   -1.040000    14  2998
  3001  HC     7.730000    2.490000   -0.610000    14  2998
  3002  N      5.680000    0.580000    0.520000   122  2994  3003  3006
  3003  CT     4.530000    0.730000    1.430000   123  3002  3004  3007  3008
  3004  C      4.380000   -0.450000    2.400000   124  3003  3005  3023
  3005  O      4.340000   -0.220000    3.610000   126  3004
  3006  H      5.530000    0.510000   -0.480000   125  3002
  3007  H1     4.710000    1.610000    2.050000   127  3003
  3008  CT     3.225196    0.988521    0.646292   128  3003  3009  3016  3017
  3009  CA     3.096003    2.377278    0.041327   130  3008  3010  3011
  3010  CA     3.968599    2.788332   -0.982537   131  3009  3012  3018
  3011  CA     2.099111    3.263531    0.495270   131  3009  3013  3019
  3012  CA     3.882743    4.082894   -1.524236   133  3010  3014  3020
  3013  CA     2.025282    4.569970   -0.025623   133  3011  3014  3021
  3014  C      2.922884    4.985685   -1.027301   135  3012  3013  3015
  3015  OH     2.850410    6.245026   -1.523637   136  3014  3022
  3016  HC     3.116957    0.255079   -0.149589   129  3008
  3017  HC     2.388407    0.840882    1.328913   129  3008
  3018  HA     4.719574    2.112313   -1.351348   132  3010
  3019  HA     1.391679    2.947126    1.249079   132  3011
  3020  HA     4.560882    4.401876   -2.302656   134  3012
  3021  HA     1.279266    5.266086    0.314827   134  3013
  3022  HO     2.256679    6.811779   -0.989196   137  3015
  3023  N      4.330000   -1.700000    1.900000    96  3004  3024  3030
  3024  CT     4.200000   -2.780000    2.880000    97  3023  3025  3027  3028
  3025  C      5.440000   -2.930000    3.790000    98  3024  3026  3037
  3026  O      5.330000   -3.440000    4.920000    99  3025
  3027  H1     3.310000   -2.640000    3.500000   100  3024
  3028  CT     3.980407   -4.056451    2.055962   101  3024  3029  3031  3032
  3029  CT     4.454510   -3.709590    0.646541   103  3028  3030  3033  3034
  3030  CT     4.204900   -2.207489    0.544804   105  3023  3029  3035  3036
  3031  HC     2.920751   -4.287773    2.030834   102  3028
  3032  HC     4.526612   -4.911108    2.456684   102  3028
  3033  HC     3.903531   -4.262565   -0.115179   104  3029
  3034  HC     5.522790   -3.911745    0.565852   104  3029
  3035  H1     3.195201   -2.027880    0.175328   106  3030
  3036  H1     4.935989   -1.766132   -0.119087   106  3030
  3037  N      6.590000   -2.490000    3.310000    41  3025  3038  3041
  3038  CT     7.790000   -2.500000    4.130000    42  3037  3039  3042  3043
  3039  C      7.720000   -1.480000    5.260000    43  3038  3040  3056
  3040  O      8.000000   -1.820000    6.400000    45  3039
  3041  H      6.620000   -2.110000    2.370000    44  3037
  3042  H1     7.890000   -3.480000    4.600000    46  3038
  3043  CT     9.040000   -2.250000    3.270000    47  3038  3044  3045  3047
  3044  CT     9.160000   -3.400000    2.260000    49  3043  3046  3048  3049
  3045  CT    10.300000   -2.140000    4.210000    51  3043  3050  3051  3052
  3046  CT    10.350000   -3.270000    1.220000    53  3044  3053  3054  3055
  3047  HC     8.940000   -1.310000    2.720000    48  3043
  3048  HC     9.300000   -4.340000    2.800000    50  3044
  3049  HC     8.240000   -3.490000    1.680000    50  3044
  3050  HC    11.210000   -2.050000    3.610000    52  3045
  3051  HC    10.240000   -1.250000    4.840000    52  3045
  3052  HC    10.380000   -3.030000    4.840000    52  3045
  3053  HC    10.290000   -4.090000    0.500000    54  3046
  3054  HC    10.270000   -2.320000    0.690000    54  3046
  3055  HC    11.310000   -3.330000    1.730000    54  3046
  3056  N      7.330000   -0.260000    4.940000    27  3039  3057  3060
  3057  CT     7.210000    0.830000    5.900000    28  3056  3058  3061  3062
  3058  C      6.140000    0.460000    6.930000    29  3057  3059  3075
  3059  O      6.360000    0.660000    8.130000    31  3058
  3060  H      7.140000   -0.070000    3.960000    30  3056
  3061  H1     8.160000    0.930000    6.420000    32  3057
  3062  CT     6.900000    2.150000    5.220000    33  3057  3063  3066  3067
  3063  CT     6.710000    3.380000    6.100000    35  3062  3064  3065  3068
  3064  CT     7.910000    3.630000    7.020000    37  3063  3069  3070  3071
  3065  CT     6.390000    4.610000    5.260000    39  3063  3072  3073  3074
  3066  HC     7.710000    2.360000    4.520000    34  3062
  3067  HC     5.990000    2.020000    4.630000    34  3062
  3068  HC     5.840000    3.200000    6.730000    36  3063
  3069  HC     7.760000    4.560000    7.560000    38  3064
  3070  HC     8.000000    2.820000    7.740000    38  3064
  3071  HC     8.820000    3.700000    6.430000    38  3064
  3072  HC     6.110000    5.440000    5.910000    40  3065
  3073  HC     7.260000    4.890000    4.660000    40  3065
  3074  HC     5.560000    4.390000    4.590000    40  3065
  3075  N      5.080000   -0.200000    6.460000   138  3058  3076  3079
  3076  CT     3.970000   -0.580000    7.350000   139  3075  3077  3080  3081
  3077  C      4.460000   -1.550000    8.410000   140  3076  3078  3099
  3078  O      4.150000   -1.400000    9.580000   142  3077
  3079  H      4.990000   -0.310000    5.460000   141  3075
  3080  H1     3.560000    0.300000    7.850000   143  3076
  3081  CT     2.882679   -1.214576    6.467858   144  3076  3082  3091  3092
  3082  C*     1.530184   -1.461684    7.062036   146  3081  3083  3084
  3083  CW     0.435795   -0.725289    6.769444   147  3082  3085  3093
  3084  CB     1.067265   -2.526480    7.957217   149  3082  3086  3087
  3085  NA    -0.672954   -1.287380    7.363418   150  3083  3086  3094
  3086  CN    -0.349231   -2.414227    8.081458   152  3084  3085  3088
  3087  CA     1.674929   -3.591076    8.660271   153  3084  3089  3095
  3088  CA    -1.120985   -3.326346    8.811595   155  3086  3090  3096
  3089  CA     0.914558   -4.496642    9.426798   157  3087  3090  3097
  3090  CA    -0.484597   -4.376779    9.492593   159  3088  3089  3098
  3091  HC     2.728195   -0.558182    5.611156   145  3081
  3092  HC     3.249756   -2.161591    6.072386   145  3081
  3093  H4     0.425671    0.149480    6.131070   148  3083
  3094  H     -1.595322   -0.865558    7.296041   151  3085
  3095  HA     2.742581   -3.713334    8.602643   154  3087
  3096  HA    -2.188783   -3.210215    8.828317   156  3088
  3097  HA     1.410075   -5.299262    9.956169   158  3089
  3098  HA    -1.061865   -5.092288   10.061262   160  3090
  3099  N      5.220000   -2.560000    7.990000    41  3077  3100  3103
  3100  CT     5.630000   -3.650000    8.890000    42  3099  3101  3104  3105
  3101  C      6.750000   -3.210000    9.870000    43  3100  3102  3118
  3102  O      6.770000   -3.690000   11.000000    45  3101
  3103  H      5.460000   -2.610000    7.010000    44  3099
  3104  H1     4.770000   -3.860000    9.520000    46  3100
  3105  CT     5.930000   -4.960000    8.100000    47  3100  3106  3107  3109
  3106  CT     5.680000   -6.200000    9.000000    49  3105  3108  3110  3111
  3107  CT     7.320000   -4.900000    7.530000    51  3105  3112  3113  3114
  3108  CT     5.710000   -7.540000    8.320000    53  3106  3115  3116  3117
  3109  HC     5.220000   -5.020000    7.280000    48  3105
  3110  HC     6.410000   -6.210000    9.810000    50  3106
  3111  HC     4.690000   -6.100000    9.440000    50  3106
  3112  HC     7.500000   -5.780000    6.910000    52  3107
  3113  HC     7.410000   -4.040000    6.880000    52  3107
  3114  HC     8.080000   -4.870000    8.310000    52  3107
  3115  HC     5.520000   -8.320000    9.050000    54  3108
  3116  HC     4.940000   -7.590000    7.560000    54  3108
  3117  HC     6.680000   -7.720000    7.860000    54  3108
  3118  N      7.650000   -2.280000    9.470000    15  3101  3119  3122
  3119  CT     8.660000   -1.730000   10.380000    16  3118  3120  3123  3124
  3120  C      8.170000   -0.500000   11.180000    17  3119  3121  3134
  3121  O      8.800000   -0.080000   12.160000    19  3120
  3122  H      7.600000   -1.950000    8.510000    18  3118
  3123  H1     8.920000   -2.490000   11.120000    20  3119
  3124  CT    10.000000   -1.380000    9.620000    21  3119  3125  3126  3127
  3125  CT    10.440000   -2.560000    8.740000    23  3124  3128  3129  3130
  3126  CT     9.880000   -0.070000    8.820000    25  3124  3131  3132  3133
  3127  HC    10.790000   -1.220000   10.330000    22  3124
  3128  HC    11.420000   -2.350000    8.310000    24  3125
  3129  HC    10.510000   -3.460000    9.350000    24  3125
  3130  HC     9.740000   -2.730000    7.920000    24  3125
  3131  HC    10.850000    0.190000    8.390000    26  3126
  3132  HC     9.170000   -0.210000    8.010000    26  3126
  3133  HC     9.530000    0.760000    9.430000    26  3126
  3134  N      7.050000    0.090000   10.780000     1  3120  3135  3138
  3135  CT     6.550000    1.310000   11.430000     2  3134  3136  3139  3140
  3136  C      5.580000    1.050000   12.570000     3  3135  3137  3141
  3137  O      5.560000   -0.060000   13.080000     5  3136
  3138  H      6.570000   -0.240000    9.950000     4  3134
  3139  H1     7.370000    1.900000   11.820000     6  3135
  3140  H1     6.040000    1.910000   10.680000     6  3135
  3141  N      4.790000    2.050000   12.980000    65  3136  3142  3145
  3142  CT     3.880000    1.900000   14.140000    66  3141  3143  3146  3147
  3143  C      2.840000    0.800000   13.940000    67  3142  3144  3155
  3144  O      2.430000    0.140000   14.900000    69  3143
  3145  H      4.750000    2.900000   12.420000    68  3141
  3146  H1     4.480000    1.590000   15.000000    70  3142
  3147  CT     3.140000    3.190000   14.520000    71  3142  3148  3149  3150
  3148  OH     2.220000    3.540000   13.500000    73  3147  3151
  3149  CT     4.090000    4.310000   14.770000    75  3147  3152  3153  3154
  3150  H1     2.580000    3.010000   15.440000    72  3147
  3151  HO     1.900000    4.430000   13.670000    74  3148
  3152  HC     3.580000    5.090000   15.330000    76  3149
  3153  HC     4.930000    3.950000   15.370000    76  3149
  3154  HC     4.470000    4.700000   13.830000    76  3149
  3155  N      2.440000    0.580000   12.680000   232  3143  3156  3159
  3156  CT     1.490000   -0.470000   12.330000   233  3155  3157  3160  3161
  3157  C      2.040000   -1.830000   12.630000   234  3156  3158  3170
  3158  O      1.290000   -2.770000   12.870000   236  3157
  3159  H      2.720000    1.240000   11.950000   235  3155
  3160  H1     0.610000   -0.340000   12.960000   237  3156
  3161  CT     1.060000   -0.370000   10.840000   238  3156  3162  3166  3167
  3162  CT     0.160000    0.810000   10.530000   240  3161  3163  3168  3169
  3163  C      0.870000    2.150000   10.440000   242  3162  3164  3165
  3164  O2     2.120000    2.170000   10.460000   243  3163
  3165  O2     0.190000    3.210000   10.380000   243  3163
  3166  HC     1.930000   -0.370000   10.180000   239  3161
  3167  HC     0.480000   -1.270000   10.630000   239  3161
  3168  HC    -0.320000    0.630000    9.570000   241  3162
  3169  HC    -0.630000    0.850000   11.280000   241  3162
  3170  N      3.360000   -1.960000   12.670000     1  3157  3171  3174
  3171  CT     3.960000   -3.260000   12.760000     2  3170  3172  3175  3176
  3172  C      4.930000   -3.310000   13.920000     3  3171  3173  3177
  3173  O      4.520000   -3.170000   15.090000     5  3172
  3174  H      3.940000   -1.140000   12.520000     4  3170
  3175  H1     3.230000   -4.050000   12.910000     6  3171
  3176  H1     4.480000   -3.460000   11.830000     6  3171
  3177  N      6.220000   -3.490000   13.610000     7  3172  3178  3181
  3178  CT     7.210000   -3.730000   14.640000     8  3177  3179  3182  3183
  3179  C      7.550000   -2.530000   15.510000     9  3178  3180  3187
  3180  O      8.080000   -2.700000   16.610000    11  3179
  3181  H      6.480000   -3.580000   12.640000    10  3177
  3182  H1     6.810000   -4.490000   15.310000    12  3178
  3183  CT     8.500000   -4.310000   14.040000    13  3178  3184  3185  3186
  3184  HC     9.220000   -4.520000   14.830000    14  3183
  3185  HC     8.270000   -5.240000   13.510000    14  3183
  3186  HC     8.930000   -3.600000   13.330000    14  3183
  3187  N      7.260000   -1.330000   15.020000     1  3179  3188  3191
  3188  CT     7.480000   -0.110000   15.770000     2  3187  3189  3192  3193
  3189  C      8.940000    0.320000   15.820000     3  3188  3190  3194
  3190  O      9.330000    1.050000   16.740000     5  3189
  3191  H      6.740000   -1.270000   14.150000     4  3187
  3192  H1     6.910000    0.690000   15.310000     6  3188
  3193  H1     7.120000   -0.240000   16.790000     6  3188
  3194  N      9.750000   -0.100000   14.850000    15  3189  3195  3198
  3195  CT    11.170000    0.270000   14.790000    16  3194  3196  3199  3200
  3196  C     11.390000    1.670000   14.230000    17  3195  3197  3210
  3197  O     12.400000    2.340000   14.520000    19  3196
  3198  H      9.330000   -0.610000   14.080000    18  3194
  3199  H1    11.540000    0.300000   15.820000    20  3195
  3200  CT    12.040000   -0.810000   14.060000    21  3195  3201  3202  3203
  3201  CT    11.730000   -2.200000   14.620000    23  3200  3204  3205  3206
  3202  CT    11.850000   -0.800000   12.570000    25  3200  3207  3208  3209
  3203  HC    13.090000   -0.590000   14.270000    22  3200
  3204  HC    12.420000   -2.930000   14.200000    24  3201
  3205  HC    11.850000   -2.190000   15.700000    24  3201
  3206  HC    10.710000   -2.500000   14.380000    24  3201
  3207  HC    12.540000   -1.520000   12.120000    26  3202
  3208  HC    10.840000   -1.130000   12.380000    26  3202
  3209  HC    12.070000    0.180000   12.160000    26  3202
  3210  N     10.430000    2.110000   13.430000    15  3196  3211  3214
  3211  CT    10.370000    3.470000   12.940000    16  3210  3212  3215  3216
  3212  C      9.230000    4.150000   13.690000    17  3211  3213  3226
  3213  O      8.120000    3.630000   13.670000    19  3212
  3214  H      9.660000    1.470000   13.230000    18  3210
  3215  H1    11.310000    4.000000   13.120000    20  3211
  3216  CT    10.090000    3.420000   11.410000    21  3211  3217  3218  3219
  3217  CT    10.030000    4.820000   10.780000    23  3216  3220  3221  3222
  3218  CT    11.150000    2.530000   10.740000    25  3216  3223  3224  3225
  3219  HC     9.130000    2.950000   11.230000    22  3216
  3220  HC     9.920000    4.730000    9.700000    24  3217
  3221  HC     9.140000    5.320000   11.150000    24  3217
  3222  HC    10.950000    5.350000   11.000000    24  3217
  3223  HC    11.100000    2.640000    9.660000    26  3218
  3224  HC    12.150000    2.810000   11.080000    26  3218
  3225  HC    10.950000    1.490000   10.970000    26  3218
  3226  N      9.500000    5.280000   14.360000     1  3212  3227  3230
  3227  CT     8.490000    6.080000   15.080000     2  3226  3228  3231  3232
  3228  C      7.500000    6.760000   14.120000     3  3227  3229  3233
  3229  O      7.790000    6.910000   12.940000     5  3228
  3230  H     10.460000    5.600000   14.330000     4  3226
  3231  H1     7.940000    5.420000   15.750000     6  3227
  3232  H1     9.000000    6.830000   15.670000     6  3227
  3233  N      6.370000    7.250000   14.650000    27  3228  3234  3237
  3234  CT     5.290000    7.800000   13.830000    28  3233  3235  3238  3239
  3235  C      5.740000    9.030000   13.030000    29  3234  3236  3252
  3236  O      5.240000    9.280000   11.930000    31  3235
  3237  H      6.160000    6.990000   15.600000    30  3233
  3238  H1     4.990000    7.030000   13.120000    32  3234
  3239  CT     4.080000    8.190000   14.710000    33  3234  3240  3243  3244
  3240  CT     2.630000    7.800000   14.360000    35  3239  3241  3242  3245
  3241  CT     1.620000    8.720000   15.090000    37  3240  3246  3247  3248
  3242  CT     2.330000    7.620000   12.910000    39  3240  3249  3250  3251
  3243  HC     4.250000    7.800000   15.720000    34  3239
  3244  HC     4.090000    9.280000   14.820000    34  3239
  3245  HC     2.460000    6.820000   14.790000    36  3240
  3246  HC     0.600000    8.380000   14.890000    38  3241
  3247  HC     1.790000    8.690000   16.170000    38  3241
  3248  HC     1.720000    9.740000   14.740000    38  3241
  3249  HC     1.280000    7.350000   12.790000    40  3242
  3250  HC     2.510000    8.550000   12.380000    40  3242
  3251  HC     2.930000    6.820000   12.490000    40  3242
  3252  N      6.630000    9.830000   13.610000     1  3235  3253  3256
  3253  CT     7.020000   11.100000   12.980000     2  3252  3254  3257  3258
  3254  C      7.760000   10.780000   11.710000     3  3253  3255  3259
  3255  O      7.350000   11.170000   10.610000     5  3254
  3256  H      7.090000    9.490000   14.430000     4  3252
  3257  H1     6.140000   11.700000   12.750000     6  3253
  3258  H1     7.710000   11.680000   13.570000     6  3253
  3259  N      8.850000   10.030000   11.850000    41  3254  3260  3263
  3260  CT     9.600000    9.560000   10.660000    42  3259  3261  3264  3265
  3261  C      8.720000    8.770000    9.640000    43  3260  3262  3278
  3262  O      8.830000    8.940000    8.430000    45  3261
  3263  H      9.130000    9.710000   12.770000    44  3259
  3264  H1     9.920000   10.450000   10.120000    46  3260
  3265  CT    10.900000    8.790000   11.060000    47  3260  3266  3267  3269
  3266  CT    11.520000    8.040000    9.890000    49  3265  3268  3270  3271
  3267  CT    10.610000    7.770000   12.120000    51  3265  3272  3273  3274
  3268  CT    12.120000    8.940000    8.850000    53  3266  3275  3276  3277
  3269  HC    11.620000    9.500000   11.460000    48  3265
  3270  HC    12.340000    7.430000   10.260000    50  3266
  3271  HC    10.810000    7.360000    9.420000    50  3266
  3272  HC    11.500000    7.170000   12.330000    52  3267
  3273  HC    10.330000    8.250000   13.050000    52  3267
  3274  HC     9.810000    7.150000   11.790000    52  3267
  3275  HC    12.570000    8.330000    8.060000    54  3268
  3276  HC    11.360000    9.580000    8.400000    54  3268
  3277  HC    12.890000    9.570000    9.300000    54  3268
  3278  N      7.850000    7.900000   10.150000   661  3261  3279  3282
  3279  CT     6.950000    7.140000    9.290000   662  3278  3280  3283  3284
  3280  C      6.030000    8.050000    8.460000   663  3279  3281  3294
  3281  O      5.800000    7.770000    7.280000   665  3280
  3282  H      7.840000    7.730000   11.150000   664  3278
  3283  H1     7.550000    6.550000    8.600000   666  3279
  3284  CT     6.090000    6.190000   10.120000   667  3279  3285  3289  3290
  3285  CT     5.050000    5.420000    9.290000   669  3284  3286  3291  3292
  3286  C      4.170000    4.510000   10.110000   671  3285  3287  3288
  3287  O      4.560000    4.160000   11.230000   672  3286
  3288  OH     3.060000    4.120000    9.630000   673  3286  3293
  3289  HC     6.750000    5.470000   10.620000   668  3284
  3290  HC     5.560000    6.760000   10.890000   668  3284
  3291  HC     4.380000    6.120000    8.790000   670  3285
  3292  HC     5.550000    4.820000    8.540000   670  3285
  3293  HO     2.370000    4.150000   10.330000   674  3288
  3294  N      5.470000    9.090000    9.100000    65  3280  3295  3298
  3295  CT     4.600000   10.070000    8.440000    66  3294  3296  3299  3300
  3296  C      5.370000   10.860000    7.350000    67  3295  3297  3308
  3297  O      4.890000   11.040000    6.230000    69  3296
  3298  H      5.620000    9.190000   10.100000    68  3294
  3299  H1     3.780000    9.540000    7.960000    70  3295
  3300  CT     4.000000   11.030000    9.470000    71  3295  3301  3302  3303
  3301  OH     3.300000   10.260000   10.440000    73  3300  3304
  3302  CT     2.990000   11.980000    8.860000    75  3300  3305  3306  3307
  3303  H1     4.790000   11.600000    9.960000    72  3300
  3304  HO     3.830000   10.260000   11.260000    74  3301
  3305  HC     2.620000   12.680000    9.600000    76  3302
  3306  HC     3.430000   12.540000    8.040000    76  3302
  3307  HC     2.150000   11.410000    8.480000    76  3302
  3308  N      6.590000   11.300000    7.680000    27  3296  3309  3312
  3309  CT     7.420000   11.940000    6.670000    28  3308  3310  3313  3314
  3310  C      7.690000   10.970000    5.510000    29  3309  3311  3327
  3311  O      7.620000   11.380000    4.340000    31  3310
  3312  H      6.950000   11.140000    8.620000    30  3308
  3313  H1     6.890000   12.800000    6.250000    32  3309
  3314  CT     8.740000   12.450000    7.320000    33  3309  3315  3318  3319
  3315  CT     9.870000   12.950000    6.390000    35  3314  3316  3317  3320
  3316  CT    10.560000   11.840000    5.600000    37  3315  3321  3322  3323
  3317  CT     9.460000   14.080000    5.500000    39  3315  3324  3325  3326
  3318  HC     8.480000   13.260000    8.000000    34  3314
  3319  HC     9.160000   11.650000    7.930000    34  3314
  3320  HC    10.630000   13.350000    7.060000    36  3315
  3321  HC    11.550000   12.180000    5.310000    38  3316
  3322  HC    10.680000   10.950000    6.220000    38  3316
  3323  HC    10.030000   11.600000    4.690000    38  3316
  3324  HC    10.330000   14.470000    4.980000    40  3317
  3325  HC     8.730000   13.740000    4.770000    40  3317
  3326  HC     9.030000   14.870000    6.090000    40  3317
  3327  N      7.980000    9.700000    5.820000     7  3310  3328  3331
  3328  CT     8.290000    8.710000    4.800000     8  3327  3329  3332  3333
  3329  C      7.080000    8.450000    3.890000     9  3328  3330  3337
  3330  O      7.210000    8.490000    2.670000    11  3329
  3331  H      8.090000    9.440000    6.790000    10  3327
  3332  H1     9.080000    9.110000    4.170000    12  3328
  3333  CT     8.810000    7.420000    5.410000    13  3328  3334  3335  3336
  3334  HC     9.060000    6.710000    4.620000    14  3333
  3335  HC     9.710000    7.620000    5.990000    14  3333
  3336  HC     8.060000    6.980000    6.070000    14  3333
  3337  N      5.880000    8.280000    4.470000   107  3329  3338  3341
  3338  CT     4.670000    8.190000    3.600000   108  3337  3339  3342  3343
  3339  C      4.390000    9.420000    2.760000   109  3338  3340  3357
  3340  O      3.900000    9.300000    1.650000   111  3339
  3341  H      5.810000    8.200000    5.480000   110  3337
  3342  H1     4.830000    7.390000    2.880000   112  3338
  3343  CT     3.422268    7.819688    4.422096   113  3338  3344  3350  3351
  3344  CA     3.213451    6.333331    4.664406   115  3343  3345  3346
  3345  CA     3.150443    5.437509    3.575993   116  3344  3347  3352
  3346  CA     3.032944    5.842512    5.972171   116  3344  3348  3353
  3347  CA     2.958669    4.061840    3.800459   118  3345  3349  3354
  3348  CA     2.815138    4.469261    6.188613   118  3346  3349  3355
  3349  CA     2.790631    3.575703    5.106420   120  3347  3348  3356
  3350  HC     3.446917    8.354726    5.372353   114  3343
  3351  HC     2.542826    8.164151    3.877335   114  3343
  3352  HA     3.268484    5.793737    2.561627   117  3345
  3353  HA     3.062874    6.514024    6.817429   117  3346
  3354  HA     2.960315    3.369206    2.974129   119  3347
  3355  HA     2.678887    4.086739    7.189102   119  3348
  3356  HA     2.652912    2.516970    5.282239   121  3349
  3357  N      4.630000   10.600000    3.320000   258  3339  3358  3361
  3358  CT     4.450000   11.850000    2.590000   259  3357  3359  3362  3363
  3359  C      5.360000   11.910000    1.320000   260  3358  3360  3374
  3360  O      4.900000   12.240000    0.250000   262  3359
  3361  H      5.050000   10.620000    4.240000   261  3357
  3362  H1     3.430000   11.920000    2.220000   263  3358
  3363  CT     4.720000   13.040000    3.510000   264  3358  3364  3367  3368
  3364  CT     4.310000   14.340000    2.880000   266  3363  3365  3369  3370
  3365  S      5.690000   15.050000    2.030000   268  3364  3366
  3366  CT     6.500000   15.760000    3.470000   269  3365  3371  3372  3373
  3367  HC     4.110000   12.920000    4.400000   265  3363
  3368  HC     5.760000   13.060000    3.830000   265  3363
  3369  H1     3.490000   14.180000    2.180000   267  3364
  3370  H1     3.970000   15.030000    3.650000   267  3364
  3371  H1     7.370000   16.320000    3.140000   270  3366
  3372  H1     5.810000   16.430000    3.990000   270  3366
  3373  H1     6.820000   14.970000    4.150000   270  3366
  3374  N      6.640000   11.550000    1.480000    15  3359  3375  3378
  3375  CT     7.580000   11.480000    0.340000    16  3374  3376  3379  3380
  3376  C      7.140000   10.460000   -0.700000    17  3375  3377  3390
  3377  O      7.070000   10.810000   -1.870000    19  3376
  3378  H      6.960000   11.320000    2.410000    18  3374
  3379  H1     7.590000   12.450000   -0.150000    20  3375
  3380  CT     9.040000   11.150000    0.820000    21  3375  3381  3382  3383
  3381  CT    10.000000   11.150000   -0.340000    23  3380  3384  3385  3386
  3382  CT     9.450000   12.180000    1.880000    25  3380  3387  3388  3389
  3383  HC     9.040000   10.170000    1.290000    22  3380
  3384  HC    11.020000   11.020000    0.030000    24  3381
  3385  HC     9.780000   10.330000   -1.020000    24  3381
  3386  HC     9.930000   12.090000   -0.880000    24  3381
  3387  HC    10.330000   11.820000    2.410000    26  3382
  3388  HC     9.710000   13.120000    1.390000    26  3382
  3389  HC     8.670000   12.420000    2.590000    26  3382
  3390  N      6.810000    9.230000   -0.270000    27  3376  3391  3394
  3391  CT     6.340000    8.170000   -1.170000    28  3390  3392  3395  3396
  3392  C      5.070000    8.610000   -1.870000    29  3391  3393  3409
  3393  O      4.970000    8.460000   -3.090000    31  3392
  3394  H      6.890000    9.040000    0.720000    30  3390
  3395  H1     7.090000    8.000000   -1.940000    32  3391
  3396  CT     6.070000    6.870000   -0.410000    33  3391  3397  3400  3401
  3397  CT     7.280000    6.100000    0.110000    35  3396  3398  3399  3402
  3398  CT     6.790000    5.090000    1.150000    37  3397  3403  3404  3405
  3399  CT     8.100000    5.480000   -1.020000    39  3397  3406  3407  3408
  3400  HC     5.410000    7.100000    0.430000    34  3396
  3401  HC     5.520000    6.200000   -1.070000    34  3396
  3402  HC     7.930000    6.800000    0.630000    36  3397
  3403  HC     7.640000    4.530000    1.540000    38  3398
  3404  HC     6.300000    5.610000    1.980000    38  3398
  3405  HC     6.080000    4.400000    0.690000    38  3398
  3406  HC     8.940000    4.930000   -0.600000    40  3399
  3407  HC     7.480000    4.790000   -1.590000    40  3399
  3408  HC     8.490000    6.260000   -1.680000    40  3399
  3409  N      4.120000    9.170000   -1.120000   210  3392  3410  3413
  3410  CT     2.830000    9.610000   -1.730000   211  3409  3411  3414  3415
  3411  C      3.030000   10.680000   -2.780000   212  3410  3412  3421
  3412  O      2.450000   10.590000   -3.890000   214  3411
  3413  H      4.230000    9.210000   -0.110000   213  3409
  3414  H1     2.400000    8.750000   -2.250000   215  3410
  3415  CT     1.840503   10.085201   -0.670071   216  3410  3416  3419  3420
  3416  C      1.215549    8.971037    0.158946   218  3415  3417  3418
  3417  O2     1.126558    7.798643   -0.271737   219  3416
  3418  O2     0.600495    9.339497    1.184988   219  3416
  3419  HC     2.322454   10.813404   -0.015477   217  3415
  3420  HC     1.017972   10.587091   -1.176738   217  3415
  3421  N      3.760000   11.740000   -2.420000    15  3411  3422  3425
  3422  CT     3.960000   12.880000   -3.350000    16  3421  3423  3426  3427
  3423  C      4.650000   12.380000   -4.640000    17  3422  3424  3437
  3424  O      4.230000   12.750000   -5.750000    19  3423
  3425  H      4.170000   11.760000   -1.490000    18  3421
  3426  H1     2.980000   13.250000   -3.650000    20  3422
  3427  CT     4.700000   14.070000   -2.630000    21  3422  3428  3429  3430
  3428  CT     5.110000   15.200000   -3.620000    23  3427  3431  3432  3433
  3429  CT     3.780000   14.680000   -1.580000    25  3427  3434  3435  3436
  3430  HC     5.600000   13.690000   -2.150000    22  3427
  3431  HC     5.580000   16.020000   -3.070000    24  3428
  3432  HC     5.830000   14.820000   -4.350000    24  3428
  3433  HC     4.230000   15.580000   -4.140000    24  3428
  3434  HC     4.320000   15.440000   -1.020000    26  3429
  3435  HC     2.920000   15.140000   -2.060000    26  3429
  3436  HC     3.430000   13.920000   -0.880000    26  3429
  3437  N      5.650000   11.510000   -4.490000    65  3423  3438  3441
  3438  CT     6.420000   10.950000   -5.630000    66  3437  3439  3442  3443
  3439  C      5.510000   10.050000   -6.460000    67  3438  3440  3451
  3440  O      5.460000   10.140000   -7.710000    69  3439
  3441  H      5.880000   11.220000   -3.550000    68  3437
  3442  H1     6.740000   11.770000   -6.270000    70  3438
  3443  CT     7.700000   10.200000   -5.150000    71  3438  3444  3445  3446
  3444  OH     8.400000   11.040000   -4.240000    73  3443  3447
  3445  CT     8.620000    9.820000   -6.340000    75  3443  3448  3449  3450
  3446  H1     7.410000    9.300000   -4.610000    72  3443
  3447  HO     7.900000   11.060000   -3.440000    74  3444
  3448  HC     9.460000    9.240000   -5.970000    76  3445
  3449  HC     8.080000    9.240000   -7.090000    76  3445
  3450  HC     9.000000   10.730000   -6.810000    76  3445
  3451  N      4.750000    9.200000   -5.770000     7  3439  3452  3455
  3452  CT     3.800000    8.280000   -6.400000     8  3451  3453  3456  3457
  3453  C      2.600000    8.930000   -7.070000     9  3452  3454  3461
  3454  O      2.000000    8.320000   -7.980000    11  3453
  3455  H      4.820000    9.180000   -4.760000    10  3451
  3456  H1     4.340000    7.760000   -7.200000    12  3452
  3457  CT     3.336596    7.238428   -5.371700    13  3452  3458  3459  3460
  3458  HC     2.695479    6.503469   -5.857880    14  3457
  3459  HC     4.195950    6.723325   -4.942536    14  3457
  3460  HC     2.776311    7.726337   -4.572643    14  3457
  3461  N      2.260000   10.140000   -6.640000   271  3453  3462  3465
  3462  CT     1.120000   10.840000   -7.190000   272  3461  3463  3466  3467
  3463  C      1.500000   12.050000   -8.060000   273  3462  3464  3481
  3464  O      1.150000   12.110000   -9.240000   275  3463
  3465  H      2.740000   10.510000   -5.830000   274  3461
  3466  H1     0.570000   10.190000   -7.870000   276  3462
  3467  CT     0.132912   11.184815   -6.054468   277  3462  3468  3472  3473
  3468  CT    -0.432230    9.892544   -5.423329   279  3467  3469  3474  3475
  3469  CT    -1.535923   10.133296   -4.380197   281  3468  3470  3476  3477
  3470  CT    -2.199083    8.835919   -3.929742   283  3469  3471  3478  3479
  3471  N3    -1.256353    8.000159   -3.195784   285  3470  3480  3716
  3472  HC     0.628487   11.788157   -5.293355   278  3467
  3473  HC    -0.684303   11.775351   -6.467899   278  3467
  3474  HC    -0.838982    9.268925   -6.216331   280  3468
  3475  HC     0.377052    9.336260   -4.951121   280  3468
  3476  HC    -1.109973   10.655078   -3.518210   282  3469
  3477  HC    -2.307752   10.774452   -4.815460   282  3469
  3478  HP    -3.031006    9.074770   -3.274083   284  3470
  3479  HP    -2.567066    8.291962   -4.796697   284  3470
  3480  H     -0.884223    8.390361   -2.328065   286  3471
  3481  N      2.200000   13.010000   -7.490000    15  3463  3482  3485
  3482  CT     2.540000   14.190000   -8.240000    16  3481  3483  3486  3487
  3483  C      3.720000   13.900000   -9.170000    17  3482  3484  3497
  3484  O      3.730000   14.390000  -10.290000    19  3483
  3485  H      2.550000   12.870000   -6.550000    18  3481
  3486  H1     1.700000   14.470000   -8.880000    20  3482
  3487  CT     2.810000   15.390000   -7.280000    21  3482  3488  3489  3490
  3488  CT     3.300000   16.650000   -8.070000    23  3487  3491  3492  3493
  3489  CT     1.530000   15.740000   -6.510000    25  3487  3494  3495  3496
  3490  HC     3.590000   15.130000   -6.560000    22  3487
  3491  HC     3.410000   17.490000   -7.380000    24  3488
  3492  HC     4.270000   16.460000   -8.530000    24  3488
  3493  HC     2.580000   16.910000   -8.840000    24  3488
  3494  HC     1.700000   16.620000   -5.880000    26  3489
  3495  HC     0.720000   15.950000   -7.210000    26  3489
  3496  HC     1.240000   14.910000   -5.860000    26  3489
  3497  N      4.700000   13.130000   -8.700000     1  3483  3498  3501
  3498  CT     5.850000   12.730000   -9.550000     2  3497  3499  3502  3503
  3499  C      5.390000   11.890000  -10.720000     3  3498  3500  3504
  3500  O      5.650000   12.180000  -11.870000     5  3499
  3501  H      4.610000   12.790000   -7.750000     4  3497
  3502  H1     6.340000   13.620000   -9.940000     6  3498
  3503  H1     6.570000   12.160000   -8.970000     6  3498
  3504  N      4.620000   10.840000  -10.400000   107  3499  3505  3508
  3505  CT     4.130000    9.930000  -11.400000   108  3504  3506  3509  3510
  3506  C      3.290000   10.760000  -12.350000   109  3505  3507  3524
  3507  O      3.450000   10.630000  -13.580000   111  3506
  3508  H      4.520000   10.620000   -9.420000   110  3504
  3509  H1     4.950000    9.470000  -11.950000   112  3505
  3510  CT     3.290000    8.840000  -10.690000   113  3505  3511  3517  3518
  3511  CA     2.490000    7.920000  -11.630000   115  3510  3512  3513
  3512  CA     2.870000    6.590000  -11.780000   116  3511  3514  3519
  3513  CA     1.340000    8.380000  -12.270000   116  3511  3515  3520
  3514  CA     2.120000    5.700000  -12.570000   118  3512  3516  3521
  3515  CA     0.540000    7.510000  -13.080000   118  3513  3516  3522
  3516  CA     0.950000    6.150000  -13.220000   120  3514  3515  3523
  3517  HC     3.930000    8.240000  -10.040000   114  3510
  3518  HC     2.560000    9.360000  -10.070000   114  3510
  3519  HA     3.760000    6.230000  -11.280000   117  3512
  3520  HA     1.000000    9.400000  -12.140000   117  3513
  3521  HA     2.440000    4.670000  -12.670000   119  3514
  3522  HA    -0.330000    7.890000  -13.580000   119  3515
  3523  HA     0.370000    5.470000  -13.830000   121  3516
  3524  N      2.400000   11.610000  -11.810000     1  3506  3525  3528
  3525  CT     1.530000   12.380000  -12.710000     2  3524  3526  3529  3530
  3526  C      2.300000   13.360000  -13.610000     3  3525  3527  3531
  3527  O      1.930000   13.590000  -14.770000     5  3526
  3528  H      2.250000   11.670000  -10.810000     4  3524
  3529  H1     0.980000   11.700000  -13.350000     6  3525
  3530  H1     0.810000   12.950000  -12.120000     6  3525
  3531  N      3.350000   13.960000  -13.060000   107  3526  3532  3535
  3532  CT     4.160000   14.890000  -13.880000   108  3531  3533  3536  3537
  3533  C      4.840000   14.200000  -15.050000   109  3532  3534  3551
  3534  O      4.800000   14.720000  -16.170000   111  3533
  3535  H      3.590000   13.790000  -12.090000   110  3531
  3536  H1     3.480000   15.630000  -14.310000   112  3532
  3537  CT     5.160000   15.630000  -13.010000   113  3532  3538  3544  3545
  3538  CA     5.940000   16.690000  -13.730000   115  3537  3539  3540
  3539  CA     5.390000   17.950000  -13.910000   116  3538  3541  3546
  3540  CA     7.230000   16.410000  -14.210000   116  3538  3542  3547
  3541  CA     6.130000   18.960000  -14.580000   118  3539  3543  3548
  3542  CA     7.960000   17.400000  -14.910000   118  3540  3543  3549
  3543  CA     7.400000   18.670000  -15.090000   120  3541  3542  3550
  3544  HC     4.620000   16.110000  -12.190000   114  3537
  3545  HC     5.850000   14.910000  -12.570000   114  3537
  3546  HA     4.430000   18.160000  -13.480000   117  3539
  3547  HA     7.660000   15.430000  -14.070000   117  3540
  3548  HA     5.750000   19.960000  -14.660000   119  3541
  3549  HA     8.950000   17.170000  -15.290000   119  3542
  3550  HA     7.970000   19.440000  -15.590000   121  3543
  3551  N      5.430000   13.030000  -14.800000    15  3533  3552  3555
  3552  CT     6.080000   12.200000  -15.830000    16  3551  3553  3556  3557
  3553  C      5.050000   11.770000  -16.870000    17  3552  3554  3567
  3554  O      5.300000   11.800000  -18.070000    19  3553
  3555  H      5.390000   12.680000  -13.850000    18  3551
  3556  H1     6.840000   12.790000  -16.340000    20  3552
  3557  CT     6.740000   10.940000  -15.230000    21  3552  3558  3559  3560
  3558  CT     7.260000   10.000000  -16.330000    23  3557  3561  3562  3563
  3559  CT     7.900000   11.320000  -14.260000    25  3557  3564  3565  3566
  3560  HC     6.000000   10.400000  -14.640000    22  3557
  3561  HC     7.810000    9.180000  -15.880000    24  3558
  3562  HC     6.440000    9.570000  -16.900000    24  3558
  3563  HC     7.920000   10.540000  -17.010000    24  3558
  3564  HC     8.290000   10.420000  -13.780000    26  3559
  3565  HC     8.700000   11.800000  -14.820000    26  3559
  3566  HC     7.550000   12.000000  -13.490000    26  3559
  3567  N      3.870000   11.340000  -16.410000    27  3553  3568  3571
  3568  CT     2.800000   10.930000  -17.340000    28  3567  3569  3572  3573
  3569  C      2.250000   12.090000  -18.200000    29  3568  3570  3586
  3570  O      2.130000   12.000000  -19.440000    31  3569
  3571  H      3.710000   11.280000  -15.410000    30  3567
  3572  H1     3.190000   10.180000  -18.030000    32  3568
  3573  CT     1.640000   10.320000  -16.530000    33  3568  3574  3577  3578
  3574  CT     0.420000    9.980000  -17.390000    35  3573  3575  3576  3579
  3575  CT     0.680000    8.870000  -18.340000    37  3574  3580  3581  3582
  3576  CT    -0.780000    9.650000  -16.480000    39  3574  3583  3584  3585
  3577  HC     1.980000    9.420000  -16.010000    34  3573
  3578  HC     1.340000   11.040000  -15.770000    34  3573
  3579  HC     0.110000   10.850000  -17.970000    36  3574
  3580  HC    -0.230000    8.650000  -18.900000    38  3575
  3581  HC     1.450000    9.160000  -19.060000    38  3575
  3582  HC     0.990000    7.980000  -17.800000    38  3575
  3583  HC    -1.670000    9.480000  -17.090000    40  3576
  3584  HC    -0.570000    8.760000  -15.890000    40  3576
  3585  HC    -0.980000   10.480000  -15.810000    40  3576
  3586  N      1.870000   13.180000  -17.540000    27  3569  3587  3590
  3587  CT     1.150000   14.260000  -18.230000    28  3586  3588  3591  3592
  3588  C      2.030000   15.150000  -19.110000    29  3587  3589  3605
  3589  O      1.480000   15.900000  -19.920000    31  3588
  3590  H      1.960000   13.200000  -16.530000    30  3586
  3591  H1     0.430000   13.810000  -18.910000    32  3587
  3592  CT     0.410000   15.140000  -17.250000    33  3587  3593  3596  3597
  3593  CT    -1.050000   14.850000  -16.850000    35  3592  3594  3595  3598
  3594  CT    -1.660000   13.550000  -17.330000    37  3593  3599  3600  3601
  3595  CT    -1.330000   15.130000  -15.370000    39  3593  3602  3603  3604
  3596  HC     1.020000   15.230000  -16.350000    34  3592
  3597  HC     0.390000   16.160000  -17.640000    34  3592
  3598  HC    -1.630000   15.580000  -17.390000    36  3593
  3599  HC    -2.690000   13.470000  -16.990000    38  3594
  3600  HC    -1.670000   13.510000  -18.420000    38  3594
  3601  HC    -1.100000   12.710000  -16.930000    38  3594
  3602  HC    -2.400000   15.030000  -15.170000    40  3595
  3603  HC    -0.770000   14.420000  -14.760000    40  3595
  3604  HC    -1.020000   16.140000  -15.130000    40  3595
  3605  N      3.350000   15.080000  -18.910000   287  3588  3606  3609
  3606  CT     4.340000   15.830000  -19.720000   288  3605  3607  3610  3611
  3607  C      4.760000   15.080000  -20.980000   289  3606  3608  3629
  3608  O      5.510000   15.610000  -21.820000   291  3607
  3609  H      3.670000   14.470000  -18.160000   290  3605
  3610  H1     3.910000   16.760000  -20.060000   292  3606
  3611  CT     5.600000   16.120000  -18.870000   293  3606  3612  3618  3619
  3612  CT     5.550000   17.410000  -18.070000   295  3611  3613  3620  3621
  3613  CT     5.950000   18.570000  -18.980000   297  3612  3614  3622  3623
  3614  N2     5.760000   19.880000  -18.370000   299  3613  3615  3624
  3615  CA     6.750000   20.730000  -18.130000   301  3614  3616  3617
  3616  N2     6.500000   21.910000  -17.580000   302  3615  3625  3626
  3617  N2     8.000000   20.400000  -18.460000   302  3615  3627  3628
  3618  HC     5.810000   15.270000  -18.220000   294  3611
  3619  HC     6.470000   16.180000  -19.520000   294  3611
  3620  HC     4.550000   17.560000  -17.670000   296  3612
  3621  HC     6.260000   17.350000  -17.250000   296  3612
  3622  H1     6.990000   18.390000  -19.230000   298  3613
  3623  H1     5.450000   18.490000  -19.940000   298  3613
  3624  H      4.830000   20.180000  -18.100000   300  3614
  3625  H      7.290000   22.520000  -17.490000   303  3616
  3626  H      5.710000   22.300000  -18.100000   303  3616
  3627  H      8.740000   21.080000  -18.400000   303  3617
  3628  H      8.140000   19.540000  -18.960000   303  3617
  3629  N      4.290000   13.840000  -21.080000    55  3607  3630  3633
  3630  CT     4.740000   12.850000  -22.040000    56  3629  3631  3634  3635
  3631  C      4.070000   13.020000  -23.410000    57  3630  3632  3640
  3632  O      2.870000   13.340000  -23.500000    59  3631
  3633  H      3.610000   13.530000  -20.400000    58  3629
  3634  H1     5.820000   12.920000  -22.150000    60  3630
  3635  CT     4.390000   11.470000  -21.490000    61  3630  3636  3637  3638
  3636  OH     5.110000   10.450000  -22.140000    63  3635  3639
  3637  H1     4.640000   11.440000  -20.430000    62  3635
  3638  H1     3.320000   11.280000  -21.600000    62  3635
  3639  HO     5.320000    9.680000  -21.590000    64  3636
  3640  N      4.820000   12.760000  -24.470000   287  3631  3641  3644
  3641  CT     4.240000   12.730000  -25.820000   288  3640  3642  3645  3646
  3642  C      3.300000   11.520000  -25.900000   289  3641  3643  3664
  3643  O      2.280000   11.550000  -26.610000   291  3642
  3644  H      5.780000   12.470000  -24.330000   290  3640
  3645  H1     3.630000   13.620000  -26.010000   292  3641
  3646  CT     5.340000   12.590000  -26.890000   293  3641  3647  3653  3654
  3647  CT     6.380000   13.730000  -26.950000   295  3646  3648  3655  3656
  3648  CT     6.880000   13.930000  -28.400000   297  3647  3649  3657  3658
  3649  N2     6.200000   15.040000  -29.090000   299  3648  3650  3659
  3650  CA     6.360000   15.360000  -30.380000   301  3649  3651  3652
  3651  N2     7.180000   14.640000  -31.150000   302  3650  3660  3661
  3652  N2     5.700000   16.390000  -30.910000   302  3650  3662  3663
  3653  HC     5.790000   11.640000  -26.680000   294  3646
  3654  HC     4.830000   12.520000  -27.860000   294  3646
  3655  HC     5.930000   14.660000  -26.590000   296  3647
  3656  HC     7.220000   13.490000  -26.290000   296  3647
  3657  H1     7.950000   14.150000  -28.340000   298  3648
  3658  H1     6.770000   12.990000  -28.950000   298  3648
  3659  H      5.520000   15.550000  -28.550000   300  3649
  3660  H      7.300000   14.820000  -32.130000   303  3651
  3661  H      7.630000   13.850000  -30.710000   303  3651
  3662  H      5.790000   16.590000  -31.890000   303  3652
  3663  H      5.030000   16.880000  -30.340000   303  3652
  3664  N      3.630000   10.480000  -25.120000     7  3642  3665  3668
  3665  CT     2.920000    9.180000  -25.090000     8  3664  3666  3669  3670
  3666  C      1.400000    9.230000  -25.000000     9  3665  3667  3674
  3667  O      0.730000    8.230000  -25.240000    11  3666
  3668  H      4.430000   10.580000  -24.520000    10  3664
  3669  H1     3.140000    8.660000  -26.030000    12  3665
  3670  CT     3.450000    8.300000  -23.940000    13  3665  3671  3672  3673
  3671  HC     2.930000    7.340000  -23.940000    14  3670
  3672  HC     4.520000    8.140000  -24.070000    14  3670
  3673  HC     3.250000    8.790000  -22.990000    14  3670
  3674  N      0.820000   10.350000  -24.610000   525  3666  3675  3678
  3675  CT    -0.590000   10.510000  -24.960000   526  3674  3676  3679  3680
  3676  C     -0.780000   10.760000  -26.480000   527  3675  3677  3693
  3677  O2    -1.930000   10.910000  -26.950000   529  3676
  3678  H      1.360000   11.190000  -24.520000   528  3674
  3679  H1    -1.120000    9.570000  -24.790000   530  3675
  3680  CT    -1.290000   11.580000  -24.170000    47  3675  3681  3682  3684
  3681  CT    -0.900000   11.510000  -22.660000    49  3680  3683  3685  3686
  3682  CT    -2.770000   11.400000  -24.400000    51  3680  3687  3688  3689
  3683  CT    -0.730000   12.910000  -22.030000    53  3681  3690  3691  3692
  3684  HC    -0.980000   12.550000  -24.560000    48  3680
  3685  HC    -1.660000   10.970000  -22.110000    50  3681
  3686  HC     0.030000   10.980000  -22.470000    50  3681
  3687  HC    -3.070000   12.010000  -23.620000    52  3682
  3688  HC    -3.180000   11.770000  -25.340000    52  3682
  3689  HC    -2.940000   10.370000  -24.170000    52  3682
  3690  HC    -0.490000   12.800000  -20.970000    54  3683
  3691  HC     0.080000   13.440000  -22.530000    54  3683
  3692  HC    -1.660000   13.480000  -22.130000    54  3683
  3693  O2    -1.150000   11.860000  -26.950000   529  3676
  3694  Cl-   -5.340000    1.140000  -30.640000  2015
  3695  Cl-    5.050000   22.490000  -20.390000  2015
  3696  Cl-   -4.550000   -8.590000  -28.930000  2015
  3697  Cl-  -13.820000   12.940000  -31.130000  2015
  3698  Cl-   11.040000   -4.710000  -23.490000  2015
  3699  Na+   -2.530000    9.170000   20.440000  2004
  3700  Na+   -6.510000    7.890000   24.170000  2004
  3701  Na+   -8.410000   -0.190000   27.510000  2004
  3702  C3R    -0.035164   -2.004136    2.943903  2013  3703  3707  3717  3718
  3703  C3R    0.284710   -2.937564    4.127488  2013  3702  3704  3722  3723
  3704  C3R   -0.310728   -4.325008    3.968201  2013  3703  3705  3724  3725
  3705  C3R    0.305383   -4.976426    2.743859  2013  3704  3706  3726  3727
  3706  C2R    0.376463   -4.072546    1.539268  2012  3705  3707  3719
  3707  C2R    0.232637   -2.708257    1.603888  2012  3702  3706  3708
  3708  C2R    0.346222   -1.944974    0.367718  2012  3707  3709  3728
  3709  C2R    -0.077377   -0.670294    0.061176  2012  3708  3710  3729
  3710  C2R    0.195239    -0.004693   -1.162686  2012  3709  3711  3720
  3711  C2R   -0.254269    1.337567   -1.298862  2012  3710  3712  3730
  3712  C2R    0.110426    2.221794   -2.283013  2012  3711  3713  3731
  3713  C2R   -0.301575    3.608194   -2.263117  2012  3712  3714  3732
  3714  C2R   0.298777    4.587339   -3.004355  2012  3713  3715  3721
  3715  C2R   -0.027147    6.017980   -2.736946  2012  3714  3716  3733
  3716  C2R   -0.979532    6.735094   -3.476216  2012  3471  3715  3734
  3717  C3R   -1.509075   -1.574707    3.041275  2013  3702  3735  3736  3737
  3718  C3R    0.871181   -0.774161    3.121284  2013  3702  3738  3739  3740
  3719  C3R    0.625248   -4.870119    0.285552  2013  3706  3741  3742  3743
  3720  C3R    1.034352   -0.653391   -2.237705  2013  3710  3744  3745  3746
  3721  C3R    1.441865    4.352577   -3.976413  2013  3714  3747  3748  3749
  3722  HR     -0.048669   -2.458971    5.054531  2014  3703
  3723  HR     1.373435   -3.039234    4.208677  2014  3703
  3724  HR    -1.396641   -4.270888    3.853227  2014  3704
  3725  HR    -0.117822   -4.934237    4.857339  2014  3704
  3726  HR    -0.244359   -5.880030    2.463440  2014  3705
  3727  HR     1.324299   -5.319527    2.968879  2014  3705
  3728  HR     0.851810   -2.457613   -0.436477  2014  3708
  3729  HR    -0.649620   -0.100676    0.783775  2014  3709
  3730  HR    -0.889264    1.718556   -0.497522  2014  3711
  3731  HR     0.815820    1.918793   -3.056999  2014  3712
  3732  HR    -1.063979    3.882275   -1.524560  2014  3713
  3733  HR    0.574363    6.587407   -1.990926  2014  3715
  3734  HR    -1.472244    6.308552   -4.334358  2014  3716
  3735  HR    -1.688253   -1.120666    4.021377  2014  3717
  3736  HR    -1.779075   -0.843414    2.279190  2014  3717
  3737  HR    -2.175596   -2.431292    2.925193  2014  3717
  3738  HR     0.625310    0.046037    2.449459  2014  3718
  3739  HR     0.781970   -0.406837    4.147925  2014  3718
  3740  HR     1.916579   -1.043568    2.952668  2014  3718
  3741  HR     1.001215   -4.290639   -0.575617  2014  3719
  3742  HR     1.355620   -5.666750    0.516619  2014  3719
  3743  HR    -0.317913   -5.364011   -0.026450  2014  3719
  3744  HR     2.113258   -0.576905   -2.022056  2014  3720
  3745  HR     0.788278   -1.718235   -2.340255  2014  3720
  3746  HR     0.849735   -0.185183   -3.209409  2014  3720
  3747  HR     1.209046    3.547208   -4.676212  2014  3721
  3748  HR     1.649959    5.250179   -4.564995  2014  3721
  3749  HR     2.362282    4.087631   -3.446349  2014  3721
  3750  OT    -0.710000   19.300000   15.880000  2001  3751  3752
  3751  HT    -1.410000   18.760000   16.320000  2002  3750
  3752  HT    -0.110000   19.410000   16.650000  2002  3750
  3753  OT    -0.700000    7.840000    2.770000  2001  3754  3755
  3754  HT    -0.070000    8.360000    2.220000  2002  3753
  3755  HT    -0.810000    7.050000    2.230000  2002  3753
  3756  OT     0.680000    5.930000    9.000000  2001  3757  3758
  3757  HT     0.620000    4.960000    8.980000  2002  3756
  3758  HT     0.280000    6.110000    9.860000  2002  3756
  3759  OT    -0.780000    5.350000   11.700000  2001  3760  3761
  3760  HT    -0.380000    4.500000   11.420000  2002  3759
  3761  HT    -0.710000    5.330000   12.670000  2002  3759
  3762  OT    -2.080000    2.660000    9.170000  2001  3763  3764
  3763  HT    -2.410000    3.560000    9.220000  2002  3762
  3764  HT    -1.210000    2.750000    9.610000  2002  3762
  3765  OT     2.110000   10.920000    5.480000  2001  3766  3767
  3766  HT     2.000000   11.230000    4.560000  2002  3765
  3767  HT     3.060000   11.060000    5.640000  2002  3765
  3768  OT    -1.571460    9.120151   -0.624372  2001  3769  3770
  3769  HT    -2.402402    9.562960   -0.423540  2002  3768
  3770  HT    -0.981698    9.288548    0.121796  2002  3768
  3771  OT     2.320172    5.683817   -8.559388  2001  3772  3773
  3772  HT     2.160134    6.622919   -8.330439  2002  3771
  3773  HT     2.165115    5.737323   -9.508191  2002  3771
  3774  OT    -3.490000    9.510000    2.400000  2001  3775  3776
  3775  HT    -3.560000    9.880000    3.290000  2002  3774
  3776  HT    -2.680000    8.990000    2.450000  2002  3774
  3777  LAH   -1.712445    9.787957   -4.260295  2999  3469  3470
