# Supplementary material for: On the fluorescence enhancement of arch neuronal optogenetic reporters
Source: Nat Commun. 2022 Oct 28;13:6432. doi: 10.1038/s41467-022-33993-4 (PMC9616920; doi:10.1038/s41467-022-33993-4)
Supplement: Supplementary file 5 — Supplementary Data 2 [file 41467_2022_33993_MOESM5_ESM.zip › arch5_xms_fc.xyz]

   This run of MOLCAS is using the pymolcas driver

                             OPE
                             OPE          NMOL  CASOP  ENMOLC A   SO
                 OPE        NMOLC        AS  OP EN  MO LC     AS  OP
                OPENM       OL CA        SO  PE NM  OL CA     SOP EN
                OP EN      MO   LC       AS  OP ENMOL  CASO   PENMOL
                OP  EN     MO   LC       AS  OP EN     MO     LC ASO
               OP   E  NMOL  C  AS       OP  EN MO     LC     AS  OP
               OP  E   NMO   LC AS        OPEN  MO     LCASOP EN   M
               O  PEN   MO  LCA  SO
            OPE   NMO   L   CAS    OP
        OPENMOL  CASOP     ENMOL   CASOPE
     OPENMOLCA   SOPENMOLCASOPEN   MOLCASOPE
    OPENMOLCAS   OP           EN   MOL    CAS
    OPENMOLCAS       OP  ENM        O     LCA
    OPENMOLCAS    OPEN  MOLCASO     P  E  NMO
    OPENMOLCAS     OP               E  N  MOL
    OPENMOLCA   SO           PENM   O  L  CAS    OPEN    MO    LCAS
    OPENMOLCA   SOP           ENM   O  L  CAS   OP  EN  MOLC  AS   O
    OPENMOLCA   SOPE           NM      O  LCA   S      OP  EN MO
    OPENMOLC                AS         O  PEN   M      OL  CA  SOPE
    OPENMO        LCASOPE  NMOL        C  ASO   P      ENMOLC     AS
    OPE     NMO      LCA  SO     P     E   NM   OL  CA SO  PE N   MO
          OPENMOLCA            SOPE   NMO        LCAS  O    P  ENMO
     OPENMOLCASOPENMOLCASOPENMOLCASOPENMOLCA
        OPENMOLCASOPENMOLCASOPENMOLCASOPE
            OPENMOLCASOPENMOLCASOPENM
               OPENMOLCASOPENMOLCA        version: 19.11
                   OPENMOLCASO
                       OPE                tag: 205-g119c67f-dirty

 OpenMolcas is free software; you can redistribute it and/or modify it
 under the terms of the GNU Lesser General Public License version 2.1.
 OpenMolcas is distributed in the hope that it will be useful, but it
 is provided "as is" and without any express or implied warranties.
 For more details see the full text of the license in the file
 LICENSE or in <http://www.gnu.org/licenses/>.

                 Copyright (C) The OpenMolcas Authors
           For the author list and the recommended citation,
                   consult the file CONTRIBUTORS.md

           *************************************************
           * pymolcas version py2.06                       *
           *   build a12492bece6459f7ebb9ae950bea0b30      *
           *   (after the EMIL interpreter by V. Veryazov) *
           *************************************************

configuration info
------------------
C Compiler ID: Intel
C flags: -std=gnu99
Fortran Compiler ID: Intel
Fortran flags: -fpp -i8 -r8 -heap-arrays
Definitions: _MOLCAS_;_I8_;_LINUX_;_GA_;_MOLCAS_MPP_;SCALAPACK;_MKL_
Parallel: ON (GA=ON)


   -----------------------------------------------------------------------------------------------------------
  |
  |           Project: ext_-1.10
  |    Submitted from: /scratch/195722
  |      Scratch area: /scratch/195722
  |   Save outputs to: /home/barneschil/CROSS_SECTION_CORRECTIONS/ARCH5/FC/sa3-xms-caspt2-ano-l-vdzp/ext_-1.10
  |            Molcas: /home/devicol/PROGRAMS/OpenMolcas_Parallel
  |
  | Scratch area is NOT empty
  |
  |    MOLCAS_DRIVER = /home/devicol/GROUP/bin/pymolcas
  |      MOLCAS_LINK = Yes
  |    MOLCAS_MOLDEN = ON
  |    MOLCAS_NPROCS = 4
  |  MOLCAS_NTHREADS = 1
  |    MOLCAS_SOURCE = /home/devicol/PROGRAMS/OpenMolcas_Parallel
  | MOLCAS_STRUCTURE = 0
  |
   -----------------------------------------------------------------------------------------------------------

++ ---------   Input file   ---------

>>> EXPORT MOLCAS_MOLDEN = ON

>>> COPY $InpDir/$Project.xyz $WorkDir

>>> COPY $InpDir/$Project.key $WorkDir

>>> COPY $InpDir/$Project.JobIph $WorkDir

>>> COPY /home/barneschil/bin/melacu63.prm $WorkDir

&GATEWAY
 tinker
 basis=ano-l-vdzp
 group=nosym
 ricd

&SEWARD
 doanalytical

&ESPF
 external = tinker
 lamorok

&RASSCF
 jobiph
 spin = 1
 nactel = 12 0 0
 inactive = 76
 ras2 = 12
 ciroot = 3 3 1
 cholesky

>>> COPY $WorkDir/$Project.JobIph $InpDir

>>> COPY $Project.JobIph $Project.JobOld

&CASPT2
 maxiter = 300
 xmul = 3 1 2 3
 imag = 0.2
 ipea = 0.0

-- ----------------------------------

>>> EXPORT MOLCAS_MOLDEN = ON

>>> COPY /home/barneschil/CROSS_SECTION_CORRECTIONS/ARCH5/FC/sa3-xms-caspt2-ano-l-vdzp/ext_-1.10/ext_-1.10.xyz /scratch/195722

>>> COPY /home/barneschil/CROSS_SECTION_CORRECTIONS/ARCH5/FC/sa3-xms-caspt2-ano-l-vdzp/ext_-1.10/ext_-1.10.key /scratch/195722

>>> COPY /home/barneschil/CROSS_SECTION_CORRECTIONS/ARCH5/FC/sa3-xms-caspt2-ano-l-vdzp/ext_-1.10/ext_-1.10.JobIph /scratch/195722

>>> COPY /home/barneschil/bin/melacu63.prm /scratch/195722

--- Start Module: gateway at Wed Oct 21 11:01:14 2020 ---
 
()()()()()()()()()()()()()()()()()()()()()()()()()()()()()()()()()()()()()()()()()()()()()()()()()()

                                              &GATEWAY

             launched 4 MPI processes, running in PARALLEL mode (work-sharing enabled)
                       available to each process: 8.0 GB of memory, 1 thread?
                                         master pid: 228147
()()()()()()()()()()()()()()()()()()()()()()()()()()()()()()()()()()()()()()()()()()()()()()()()()()
 
 TINKER keyword found, run 
 /home/devicol/PROGRAMS/TMP/OPENMOLCAS/OpenMolcas_vers_26_Feb_2020/tinker/bin/tk
 r2qm_s ext_-1.10.xyz>ext_-1.10.Tinker.log
 
++    Symmetry information:
      ---------------------
 
                    Character Table for C1 
 
                             E  
                    a        1  x, y, xy, Rz, z, xz, Ry, yz, Rx, I
--
 
 
++    Basis set information:
      ----------------------
 
 
      Basis set label: C...............................................................................
 
      Electronic valence basis set:
      ------------------
      This is a MM atom: no basis set
 
 
 
      Basis set label: H...............................................................................
 
      Electronic valence basis set:
      ------------------
      This is a MM atom: no basis set
 
 
 
      Basis set label: C.ANO-L...3S2P1D.
 
      Electronic valence basis set:
      ------------------
      Associated Effective Charge   6.000000 au
      Associated Actual Charge      6.000000 au
      Nuclear Model: Point charge
 
      Shell  nPrim  nBasis  Cartesian Spherical Contaminant
         s      14       3        X                  
         p       9       2        X                  
         d       4       1                 X         
 
 
      Basis set label: N.ANO-L...3S2P1D.
 
      Electronic valence basis set:
      ------------------
      Associated Effective Charge   7.000000 au
      Associated Actual Charge      7.000000 au
      Nuclear Model: Point charge
 
      Shell  nPrim  nBasis  Cartesian Spherical Contaminant
         s      14       3        X                  
         p       9       2        X                  
         d       4       1                 X         
 
 
      Basis set label: H.ANO-L...2S1P.
 
      Electronic valence basis set:
      ------------------
      Associated Effective Charge   1.000000 au
      Associated Actual Charge      1.000000 au
      Nuclear Model: Point charge
 
      Shell  nPrim  nBasis  Cartesian Spherical Contaminant
         s       8       2        X                  
         p       4       1        X                  
 
 
      Basis set label: C.ANO-L...3S2P1D.
 
      Electronic valence basis set:
      ------------------
      Associated Effective Charge   6.000000 au
      Associated Actual Charge      6.000000 au
      Nuclear Model: Point charge
 
      Shell  nPrim  nBasis  Cartesian Spherical Contaminant
         s      14       3        X                  
         p       9       2        X                  
         d       4       1                 X         
 
 
      Basis set label: H.ANO-L...2S1P.
 
      Electronic valence basis set:
      ------------------
      Associated Effective Charge   1.000000 au
      Associated Actual Charge      1.000000 au
      Nuclear Model: Point charge
 
      Shell  nPrim  nBasis  Cartesian Spherical Contaminant
         s       8       2        X                  
         p       4       1        X                  
--
 
 
++    Molecular structure info:
      -------------------------
 
                    ************************************************ 
                    **** Cartesian Coordinates / Bohr, Angstrom **** 
                    ************************************************ 
 
     Center  Label                x              y              z                     x              y              z
        1      C1              -0.979734     -20.186831     -11.858647             -0.518453     -10.682411      -6.275326
        2      C2               0.326021     -17.944656     -10.587073              0.172523      -9.495903      -5.602438
        3      C3               1.913499     -18.867717      -8.356516              1.012580      -9.984366      -4.422078
        4      H4              -1.974193     -21.322808     -10.455885             -1.044698     -11.283544      -5.533016
        5      H5               0.460528     -21.370824     -12.743043              0.243701     -11.308953      -6.743328
        6      H6               1.534622     -17.004035     -11.965487              0.812087      -8.998148      -6.331863
        7      H7              -1.084761     -16.608007      -9.905107             -0.574031      -8.788579      -5.241557
        8      H8               0.672986     -19.532986      -6.865279              0.356129     -10.336411      -3.632949
        9      H9               3.117668     -20.420908      -8.980013              1.649799     -10.806279      -4.752018
       10      C10              3.578958     -16.793501      -7.309349              1.893903      -8.886738      -3.867941
       11      N11              2.145268     -14.804443      -6.069959              1.135227      -7.834174      -3.212084
       12      H12              4.868435     -17.610312      -5.936818              2.576265      -9.318976      -3.141629
       13      H13              4.691207     -16.000942      -8.829662              2.482480      -8.467334      -4.672456
       14      H14              2.070649     -14.827037      -4.139137              1.095740      -7.846130      -2.190337
       15      C15              1.112478       3.041410       5.158947              0.588698       1.609445       2.729997
       16      C16              1.684277       4.737124       7.450283              0.891281       2.506778       3.942520
       17      C17             -0.401053       6.635422       7.963402             -0.212228       3.511314       4.214051
       18      C18             -0.518938       8.451575       5.747354             -0.274610       4.472381       3.041369
       19      C19             -0.382664       7.167945       3.223499             -0.202497       3.793113       1.705802
       20      C20              0.138593       4.636126       2.947404              0.073340       2.453332       1.559699
       21      C21             -0.323309       3.560724       0.485000             -0.171088       1.884254       0.256651
       22      C22             -0.207879       1.075547      -0.235428             -0.110005       0.569155      -0.124583
       23      C23             -0.883417       0.128312      -2.669301             -0.467484       0.067900      -1.412533
       24      C24             -0.634409      -2.461262      -2.953738             -0.335715      -1.302444      -1.563051
       25      C25             -1.032010      -3.961238      -5.105193             -0.546116      -2.096197      -2.701552
       26      C26             -0.650706      -6.530710      -4.836488             -0.344339      -3.455903      -2.559359
       27      C27             -0.549086      -8.416702      -6.698463             -0.290564      -4.453927      -3.544674
       28      C28              0.256317     -10.770813      -5.815405              0.135637      -5.699669      -3.077380
       29      C29              1.183692     -12.774099      -7.215674              0.626383      -6.759762      -3.818370
       30      C30              3.644828       1.791084       4.459672              1.928760       0.947801       2.359957
       31      C31             -0.812414       1.027913       5.984759             -0.429911       0.543948       3.166998
       32      C32             -0.958991       8.898664       1.039028             -0.507476       4.708970       0.549830
       33      C33             -1.888558       1.815358      -4.709192             -0.999382       0.960646      -2.491997
       34      C34             -1.214225      -7.896876      -9.402004             -0.642540      -4.178847      -4.975326
       35      H35              3.439653       5.788747       7.076559              1.820186       3.063273       3.744754
       36      H36              2.031191       3.516654       9.095029              1.074860       1.860933       4.812882
       37      H37             -0.048088       7.662870       9.730009             -0.025447       4.055016       5.148899
       38      H38             -2.218442       5.666051       8.180851             -1.173949       2.998345       4.329120
       39      H39              1.037581       9.824686       5.855987              0.549064       5.199000       3.098855
       40      H40             -2.267344       9.573152       5.784187             -1.199827       5.065894       3.060860
       41      H41             -0.994489       4.871485      -0.947758             -0.526261       2.577879      -0.501532
       42      H42              0.415602      -0.352920       1.095518              0.219927      -0.186757       0.579723
       43      H43             -0.022592      -3.499096      -1.279432             -0.011955      -1.851642      -0.677046
       44      H44             -1.527921      -3.132637      -6.924488             -0.808541      -1.657720      -3.664281
       45      H45             -0.220716      -7.152691      -2.919357             -0.116798      -3.785041      -1.544857
       46      H46              0.330213     -11.022961      -3.770714              0.174741      -5.833100      -1.995376
       47      H47              1.271604     -12.769165      -9.272930              0.672904      -6.757151      -4.907023
       48      H48              4.452440       0.911725       6.156027              2.356130       0.482464       3.257629
       49      H49              3.493610       0.319653       3.024074              1.848739       0.169153       1.600271
       50      H50              4.970686       3.225354       3.770686              2.630374       1.706784       1.995361
       51      H51             -0.032154      -0.068240       7.563206             -0.017015      -0.036111       4.002276
       52      H52             -2.581723       1.894915       6.611179             -1.366189       1.002746       3.498485
       53      H53             -1.274171      -0.296411       4.473889             -0.674262      -0.156854       2.367480
       54      H54             -2.935535       8.711615       0.440627             -1.553418       4.609988       0.233170
       55      H55             -0.663145      10.851439       1.646165             -0.350921       5.742334       0.871113
       56      H56              0.269509       8.558931      -0.582518              0.142618       4.529191      -0.308255
       57      H57             -0.658386       3.452059      -4.999860             -0.348403       1.826751      -2.645812
       58      H58             -2.073957       0.814109      -6.504570             -1.097491       0.430808      -3.442070
       59      H59             -3.758030       2.537931      -4.180103             -1.988664       1.343015      -2.212015
       60      H60             -3.273718      -7.743952      -9.570781             -1.732377      -4.097923      -5.064639
       61      H61             -0.416770      -6.107092     -10.056805             -0.220545      -3.231734      -5.321832
       62      H62             -0.586197      -9.395580     -10.673651             -0.310202      -4.971927      -5.648253
       63      H63              2.356817     -18.315598      -8.077778              1.247174      -9.692197      -4.274576
 
                    ************************************************* 
                    **** InterNuclear Distances / Bohr, Angstrom **** 
                    ************************************************* 
 
     Atom centers         Bohr        Angstrom
   63 H63       3 C3      0.760961        0.402683
   14 H14      11 N11     1.932395        1.022580
   13 H13      10 C10     2.043673        1.081465
   42 H42      22 C22     2.049552        1.084576
    8 H8        3 C3      2.050669        1.085167
   12 H12      10 C10     2.052748        1.086267
   41 H41      21 C21     2.054598        1.087247
   47 H47      29 C29     2.059139        1.089650
    7 H7        2 C2      2.059615        1.089901
   44 H44      25 C25     2.059694        1.089943
    6 H6        2 C2      2.060463        1.090350
    4 H4        1 C1      2.060858        1.090559
   45 H45      26 C26   
   49 H49      30 C30     2.061291        1.090788
   46 H46      28 C28     2.061500        1.090899
   53 H53      31 C31   
    9 H9        3 C3      2.061837        1.091077
   56 H56      32 C32     2.062532        1.091445
   43 H43      24 C24     2.062698        1.091533
   62 H62      34 C34     2.063400        1.091904
    5 H5        1 C1      2.063577        1.091998
   58 H58      33 C33     2.064038        1.092242
   61 H61      34 C34     2.065920        1.093238
   55 H55      32 C32     2.066270        1.093423
   52 H52      31 C31     2.067498        1.094073
   57 H57      33 C33     2.067995        1.094336
   50 H50      30 C30     2.071167        1.096014
   38 H38      17 C17     2.071200        1.096032
   60 H60      34 C34     2.072048        1.096481
   59 H59      33 C33     2.072914        1.096939
   54 H54      32 C32     2.073595        1.097299
   37 H37      17 C17     2.073917        1.097470
   51 H51      31 C31     2.074090        1.097561
   48 H48      30 C30     2.074398        1.097724
   36 H36      16 C16     2.077278        1.099248
   40 H40      18 C18     2.077551        1.099393
   39 H39      18 C18     2.078457        1.099872
   35 H35      16 C16     2.080126        1.100755
   63 H63      10 C10     2.097830        1.110124
   63 H63       8 H8      2.405717        1.273051
   63 H63       9 H9      2.413556        1.277199
   29 C29      11 N11     2.521822        1.334491
   22 C22      21 C21     2.590067        1.370604
   20 C20      19 C19     2.599624        1.375662
   26 C26      25 C25     2.611471        1.381931
   29 C29      28 C28     2.614178        1.383364
   24 C24      23 C23     2.617023        1.384869
   28 C28      27 C27     2.640133        1.397098
   27 C27      26 C26     2.652215        1.403492
   25 C25      24 C24     2.652692        1.403744
   23 C23      22 C22     2.697655        1.427537
   21 C21      20 C20     2.726403        1.442750
   11 N11      10 C10     2.747345        1.453832
   33 C33      23 C23     2.831535        1.498384
   34 C34      27 C27     2.832271        1.498773
   19 C19      18 C18     2.834806        1.500115
   32 C32      19 C19     2.845954        1.506014
   10 C10       3 C3      2.858791        1.512807
   17 C17      16 C16     2.866257        1.516758
   18 C18      17 C17     2.867608        1.517473
    3 C3        2 C2      2.889206        1.528902
    2 C2        1 C1      2.889506        1.529061
   20 C20      15 C15     2.895253        1.532102
   31 C31      15 C15     2.905400        1.537471
   16 C16      15 C15     2.907339        1.538498
   30 C30      15 C15     2.909484        1.539633
   63 H63       2 C2      3.249353        1.719484
   13 H13      12 H12     3.315121        1.754286
   40 H40      39 H39     3.315261        1.754360
   61 H61      60 H60     3.328316        1.761269
   49 H49      48 H48     3.328518        1.761376
   53 H53      52 H52     3.328605        1.761422
   56 H56      55 H55     3.330535        1.762443
   38 H38      37 H37     3.331308        1.762852
   59 H59      57 H57     3.333981        1.764267
   53 H53      51 H51     3.337446        1.766100
    5 H5        4 H4      3.340848        1.767901
   62 H62      60 H60     3.341702        1.768352
   50 H50      49 H49     3.343992        1.769564
   55 H55      54 H54     3.346031        1.770643
   59 H59      58 H58     3.348255        1.771820
   36 H36      35 H35     3.349685        1.772577
   62 H62      61 H61     3.350128        1.772812
   58 H58      57 H57     3.350638        1.773081
    9 H9        8 H8      3.352160        1.773887
   52 H52      51 H51     3.355687        1.775753
    7 H7        6 H6      3.356065        1.775953
   50 H50      48 H48     3.363229        1.779744
   56 H56      54 H54     3.367854        1.782192
   63 H63      13 H13     3.372290        1.784539
   63 H63      12 H12     3.374813        1.785874
   49 H49      42 H42     3.694025        1.954794
   53 H53      42 H42     3.777819        1.999136
   29 C29      14 H14     3.803462        2.012705
   47 H47      11 N11     3.894184        2.060713
   12 H12      11 N11     3.912323        2.070312
   56 H56      41 H41     3.915143        2.071804
   13 H13      11 N11     3.940733        2.085346
   41 H41      22 C22     3.941487        2.085745
   45 H45      25 C25     3.952398        2.091519
   46 H46      29 C29     3.957607        2.094276
   43 H43      42 H42     3.966210        2.098828
   43 H43      23 C23     3.978800        2.105490
   43 H43      25 C25     3.983586        2.108023
   40 H40      19 C19     3.986749        2.109697
   45 H45      27 C27     3.998399        2.115862
   39 H39      19 C19     4.000671        2.117064
   46 H46      45 H45     4.000916        2.117193
   58 H58      44 H44     4.006406        2.120099
   45 H45      43 H43     4.009658        2.121820
   42 H42      23 C23     4.011594        2.122844
   60 H60      27 C27     4.015771        2.125055
   55 H55      19 C19     4.016812        2.125605
   46 H46      27 C27     4.017147        2.125782
   10 C10       8 H8      4.018289        2.126387
   13 H13       3 C3      4.019693        2.127130
   10 C10       9 H9      4.020197        2.127397
   12 H12       3 C3      4.020902        2.127770
   14 H14      10 C10     4.023956        2.129386
   42 H42      21 C21     4.029309        2.132218
   35 H35      17 C17     4.031671        2.133468
   59 H59      23 C23     4.043784        2.139878
   63 H63      11 N11     4.050222        2.143285
    5 H5        2 C2      4.050299        2.143326
    6 H6        1 C1      4.057535        2.147155
    7 H7        3 C3      4.061279        2.149136
    8 H8        2 C2      4.061395        2.149198
    9 H9        2 C2      4.062974        2.150033
   41 H41      20 C20     4.063441        2.150281
   57 H57      23 C23     4.065641        2.151445
   36 H36      15 C15     4.069721        2.153604
   38 H38      18 C18     4.070549        2.154042
   58 H58      23 C23     4.073941        2.155837
   38 H38      16 C16     4.077726        2.157840
   61 H61      27 C27     4.078022        2.157997
    7 H7        1 C1      4.078643        2.158325
   35 H35      15 C15     4.079319        2.158683
    6 H6        3 C3      4.079403        2.158727
   54 H54      19 C19     4.079760        2.158916
   44 H44      26 C26     4.083644        2.160972
   39 H39      17 C17     4.084394        2.161368
   48 H48      15 C15     4.084737        2.161550
   37 H37      18 C18     4.087211        2.162859
    4 H4        2 C2      4.089023        2.163818
   37 H37      16 C16     4.093681        2.166283
   51 H51      15 C15     4.093967        2.166434
   62 H62      27 C27     4.094106        2.166507
   62 H62      47 H47     4.098112        2.168627
   52 H52      38 H38     4.100891        2.170098
   56 H56      19 C19     4.104379        2.171944
   50 H50      15 C15     4.104495        2.172005
   40 H40      17 C17     4.106371        2.172998
   36 H36      17 C17     4.113770        2.176913
   47 H47      28 C28     4.120521        2.180486
   44 H44      24 C24     4.125040        2.182877
   52 H52      15 C15     4.131652        2.186376
   53 H53      15 C15     4.160102        2.201431
   63 H63       6 H6      4.184553        2.214370
   49 H49      15 C15     4.199457        2.222257
   46 H46      14 H14     4.199505        2.222282
   63 H63       7 H7      4.254346        2.251303
   57 H57      41 H41     4.306654        2.278983
   14 H14      12 H12     4.336576        2.294817
   51 H51      36 H36     4.410820        2.334106
   28 C28      26 C26     4.445160        2.352277
   50 H50      35 H35     4.454643        2.357296
   61 H61      44 H44     4.460208        2.360240
   28 C28      11 N11     4.461290        2.360813
   24 C24      22 C22     4.481089        2.371290
   26 C26      24 C24     4.483906        2.372781
   41 H41      32 C32     4.490740        2.376397
   12 H12       9 H9      4.497295        2.379866
   54 H54      41 H41     4.521268        2.392552
   21 C21      19 C19     4.529342        2.396825
   47 H47       7 H7      4.548496        2.406961
   13 H13       6 H6      4.561099        2.413630
    6 H6        5 H5      4.563673        2.414992
   39 H39      37 H37     4.567294        2.416908
    8 H8        7 H7      4.570091        2.418388
   40 H40      38 H38     4.583866        2.425678
   48 H48      36 H36     4.613658        2.441443
   55 H55      40 H40     4.618517        2.444014
   30 C30      16 C16     4.633213        2.451791
   18 C18      16 C16     4.642334        2.456618
   55 H55      39 H39     4.655028        2.463335
   45 H45      28 C28     4.658913        2.465391
   11 N11       3 C3      4.668218        2.470314
   29 C29      10 C10     4.679922        2.476508
   37 H37      36 H36     4.681635        2.477415
   42 H42      24 C24     4.684454        2.478906
   13 H13       9 H9      4.694116        2.484019
   23 C23      21 C21     4.695187        2.484586
   43 H43      22 C22     4.695917        2.484972
    9 H9        5 H5      4.703523        2.488997
   31 C31      16 C16     4.705260        2.489917
   12 H12       8 H8      4.707494        2.491099
   45 H45      24 C24     4.709758        2.492297
   43 H43      26 C26     4.715703        2.495443
   29 C29      27 C27     4.717726        2.496513
   46 H46      26 C26     4.720000        2.497716
   47 H47      13 H13     4.725945        2.500862
    3 C3        1 C1      4.730305        2.503169
   28 C28      14 H14     4.749171        2.513153
   32 C32      18 C18     4.749934        2.513557
   55 H55      18 C18     4.753935        2.515674
   27 C27      25 C25     4.756352        2.516953
   10 C10       2 C2      4.759226        2.518474
   30 C30      20 C20     4.761817        2.519845
   20 C20      16 C16     4.761855        2.519865
   25 C25      23 C23     4.762361        2.520133
   37 H37      35 H35     4.766284        2.522209
   19 C19      17 C17     4.769759        2.524048
   31 C31      30 C30     4.772350        2.525419
   20 C20      18 C18     4.778046        2.528433
   35 H35      30 C30     4.782416        2.530746
   46 H46      11 N11     4.783363        2.531247
   22 C22      20 C20     4.788338        2.533879
   33 C33      24 C24     4.789988        2.534753
   19 C19      15 C15     4.796842        2.538380
   32 C32      20 C20     4.797480        2.538717
   34 C34      26 C26     4.798739        2.539383
   41 H41      19 C19     4.800775        2.540461
   51 H51      48 H48     4.801257        2.540716
   17 C17      15 C15     4.803401        2.541851
    9 H9        6 H6      4.805633        2.543032
    8 H8        4 H4      4.806607        2.543547
   31 C31      20 C20     4.811355        2.546059
   34 C34      28 C28     4.825525        2.553558
    7 H7        4 H4      4.829471        2.555646
   33 C33      22 C22     4.835966        2.559083
   38 H38      36 H36     4.849228        2.566101
   59 H59      41 H41     4.850844        2.566956
   39 H39      35 H35     4.852685        2.567930
   36 H36      31 C31     4.894252        2.589927
   48 H48      16 C16     4.896070        2.590889
   40 H40      37 H37     4.913633        2.600183
   21 C21      15 C15     4.917006        2.601968
   41 H41      33 C33     4.928251        2.607918
   35 H35      18 C18     4.952563        2.620783
   40 H40      32 C32     4.968225        2.629071
   49 H49      22 C22     4.989665        2.640417
    9 H9        1 C1      5.012987        2.652758
   11 N11       8 H8      5.015901        2.654300
   53 H53      22 C22     5.019652        2.656286
   53 H53      49 H49     5.021278        2.657146
   47 H47       6 H6      5.025253        2.659250
   29 C29      13 H13     5.031912        2.662773
   47 H47      10 C10     5.037342        2.665646
   58 H58      24 C24     5.040710        2.667429
   41 H41      23 C23     5.047151        2.670837
    4 H4        3 C3      5.054599        2.674778
   48 H48      35 H35     5.065418        2.680504
   58 H58      25 C25     5.084078        2.690378
   10 C10       6 H6      5.089524        2.693260
   13 H13       2 C2      5.091303        2.694202
   50 H50      20 C20     5.100706        2.699177
   51 H51      16 C16     5.103960        2.700899
   62 H62      28 C28     5.118950        2.708832
   42 H42      30 C30     5.132465        2.715983
   56 H56      21 C21     5.145201        2.722723
   62 H62      29 C29     5.148253        2.724338
   51 H51      30 C30     5.158411        2.729713
   50 H50      16 C16     5.159978        2.730543
   52 H52      16 C16     5.194324        2.748718
   36 H36      30 C30     5.202686        2.753143
   29 C29       7 H7      5.203632        2.753644
   38 H38      15 C15     5.207271        2.755569
   42 H42      31 C31     5.226796        2.765902
   61 H61      26 C26     5.242699        2.774317
    5 H5        3 C3      5.255310        2.780990
   48 H48      31 C31     5.268921        2.788193
   63 H63      14 H14     5.269235        2.788359
   49 H49      31 C31     5.273437        2.790582
   56 H56      20 C20     5.278815        2.793428
   19 C19      16 C16     5.295927        2.802484
   39 H39      32 C32   
    8 H8        1 C1      5.300258        2.804776
   38 H38      31 C31     5.320908        2.815703
   52 H52      20 C20     5.323307        2.816973
   11 N11       7 H7      5.328630        2.819789
   42 H42      20 C20     5.328864        2.819913
   42 H42      15 C15     5.340278        2.825953
   10 C10       7 H7      5.340660        2.826155
   57 H57      22 C22     5.343274        2.827539
   53 H53      30 C30     5.343631        2.827727
   53 H53      20 C20     5.353127        2.832753
   39 H39      16 C16     5.370594        2.841996
   47 H47      27 C27     5.374637        2.844135
    9 H9        4 H4      5.377609        2.845708
   63 H63       1 C1      5.378575        2.846219
   44 H44      27 C27     5.378713        2.846292
   44 H44      34 C34     5.379077        2.846485
   52 H52      17 C17     5.390383        2.852468
   44 H44      23 C23     5.399610        2.857351
   32 C32      21 C21     5.404131        2.859743
   35 H35      20 C20     5.410680        2.863209
   47 H47       2 C2      5.422805        2.869625
   20 C20      17 C17     5.426660        2.871665
   61 H61      25 C25     5.431544        2.874249
   44 H44      33 C33     5.433254        2.875154
   54 H54      40 H40     5.453655        2.885950
   49 H49      20 C20     5.467537        2.893296
   47 H47      34 C34     5.471307        2.895291
   52 H52      36 H36     5.484389        2.902214
   38 H38      19 C19     5.495554        2.908122
   57 H57      21 C21     5.496160        2.908443
   14 H14      13 H13     5.499673        2.910302
   59 H59      22 C22     5.504779        2.913004
   60 H60      26 C26     5.546682        2.935178
   47 H47      14 H14     5.588303        2.957203
   60 H60      44 H44     5.595972        2.961261
   35 H35      19 C19     5.599855        2.963315
   49 H49      21 C21     5.614296        2.970957
   14 H14       8 H8      5.615271        2.971473
   53 H53      21 C21     5.629641        2.979078
--
 
 
            Nuclear Potential Energy           1657.70243524 au
 
--- Stop Module: gateway at Wed Oct 21 11:01:17 2020 /rc=_RC_ALL_IS_WELL_ ---
*** files: ext_-1.10.RICDLib xmldump
    saved to directory /home/barneschil/CROSS_SECTION_CORRECTIONS/ARCH5/FC/sa3-xms-caspt2-ano-l-vdzp/ext_-1.10
--- Module gateway spent 3 seconds ---

--- Start Module: seward at Wed Oct 21 11:01:20 2020 ---
 
()()()()()()()()()()()()()()()()()()()()()()()()()()()()()()()()()()()()()()()()()()()()()()()()()()

                                              &SEWARD

             launched 4 MPI processes, running in PARALLEL mode (work-sharing enabled)
                       available to each process: 8.0 GB of memory, 1 thread?
                                         master pid: 228654
()()()()()()()()()()()()()()()()()()()()()()()()()()()()()()()()()()()()()()()()()()()()()()()()()()
 
               SEWARD will generate:
                  Multipole Moment integrals up to order  2
                  Kinetic Energy integrals
                  Nuclear Attraction integrals (point charge)
                  One-Electron Hamiltonian integrals
                  Velocity integrals
                  Orbital angular momentum around ( 0.2111 -3.6690 -2.0106 )
                  Velocity quadrupole around ( 0.2111 -3.6690 -2.0106 )
                  RI decomposed two-electron repulsion integrals stored Cholesky style
                   - acCD auxiliary basis
                   - CD Threshold:   0.10E-03
 
                   Integrals are discarded if absolute value <: 0.10E-13
                   Integral cutoff threshold is set to       <: 0.10E-15
 
            Nuclear Potential Energy           1657.70243524 au
 
 
      Basis set specifications :
      Symmetry species         a  
      Basis functions          468
 
 
  Input file to MOLDEN was generated!
 
--- Stop Module: seward at Wed Oct 21 11:03:06 2020 /rc=_RC_ALL_IS_WELL_ ---
*** files: ext_-1.10.GssOrb ext_-1.10.guessorb.h5 ext_-1.10.guessorb.molden xmldump
    saved to directory /home/barneschil/CROSS_SECTION_CORRECTIONS/ARCH5/FC/sa3-xms-caspt2-ano-l-vdzp/ext_-1.10
--- Module seward spent 1 minute 45 seconds ---

*** symbolic link created: INPORB -> ext_-1.10.GssOrb
--- Start Module: espf at Wed Oct 21 11:03:08 2020 ---
 
()()()()()()()()()()()()()()()()()()()()()()()()()()()()()()()()()()()()()()()()()()()()()()()()()()

                                               &ESPF

             launched 4 MPI processes, running in PARALLEL mode (work-sharing enabled)
                       available to each process: 8.0 GB of memory, 1 thread?
                                         master pid: 229290
()()()()()()()()()()()()()()()()()()()()()()()()()()()()()()()()()()()()()()()()()()()()()()()()()()
 
 Morokuma scheme on
 
      ######################################################################
    ##########################################################################
   ###                                                                      ###
  ###            TINKER  ---  Software Tools for Molecular Design            ###
  ##                                                                          ##
  ##                        Version 6.3  April 2015                           ##
  ##                                                                          ##
  ##               Copyright (c)  Jay William Ponder  1990-2014               ##
  ###                           All Rights Reserved                          ###
   ###                                                                      ###
    ##########################################################################
      ######################################################################
 
  QMMM-QMMM-QMMM-QMMM-QMMM-QMMM-QMMM-QMMM-QMMM-QMMM-QMMM
  QMMM                                              QMMM
  QMMM           Modifications (2014) by:           QMMM
  QMMM    Nicolas Ferre, Aix-Marseille Universite   QMMM
  QMMM    Federico Melaccio, Universita di Siena    QMMM
  QMMM                                              QMMM
  QMMM-QMMM-QMMM-QMMM-QMMM-QMMM-QMMM-QMMM-QMMM-QMMM-QMMM
 
  This is a QM/MM calculation
 
   3835 is defined as a QM/MM Link Atom
 
  Tinker is called by MOLCAS
 
  Atoms with an Unusual Number of Attached Atoms :
 
  Type           Atom Name      Atom Type       Expected    Found
 
  Valence        3409-N3           285              4         3
 
  Additional Partial Charges for Specific Atoms :
 
       Atom              Charge
 
       3399             -0.3981
       3400             -0.2400
       3401              0.6839
       3402             -0.6395
       3403              0.2245
       3404              0.1426
       3405             -0.0094
       3406              0.0187
       3407              0.0000
       3408              0.0000
       3409              0.0000
       3410              0.0362
       3411              0.0362
       3412              0.0103
       3413              0.0103
       3414              0.0621
       3415              0.0621
       3416              0.0000
       3417              0.0000
       3418              0.0000
 
  Coordinates/multipoles updated from MOLCAS
 
  Tinker is computing the MM contribution to the QM/MM energy
                  and the MM contributions to the gradient
  eb   =      0.00801058 ua =      5.02671571 kcal/mol
  ea   =      0.03825722 ua =     24.00676989 kcal/mol
  eit  =      0.00255140 ua =      1.60102623 kcal/mol
  et   =      0.05081588 ua =     31.88744732 kcal/mol
  ev   =     -0.37631991 ua =   -236.14430708 kcal/mol
  ec   =     -0.51577378 ua =   -323.65293512 kcal/mol
 
  Tinker is computing the MM electrostatic potential
 Back from Tinker
 
 External potential:
 Atom     E         Fx        Fy        Fz        Gxx       Gyy       Gzz       Gxy       Gxz       Gyz
   1   0.00000   0.00000   0.00000   0.00000   0.00000   0.00000   0.00000   0.00000   0.00000   0.00000
   2   0.00000   0.00000   0.00000   0.00000   0.00000   0.00000   0.00000   0.00000   0.00000   0.00000
   3   0.00000   0.00000   0.00000   0.00000   0.00000   0.00000   0.00000   0.00000   0.00000   0.00000
   4   0.00000   0.00000   0.00000   0.00000   0.00000   0.00000   0.00000   0.00000   0.00000   0.00000
   5   0.00000   0.00000   0.00000   0.00000   0.00000   0.00000   0.00000   0.00000   0.00000   0.00000
   6   0.00000   0.00000   0.00000   0.00000   0.00000   0.00000   0.00000   0.00000   0.00000   0.00000
   7   0.00000   0.00000   0.00000   0.00000   0.00000   0.00000   0.00000   0.00000   0.00000   0.00000
   8   0.00000   0.00000   0.00000   0.00000   0.00000   0.00000   0.00000   0.00000   0.00000   0.00000
   9   0.00000   0.00000   0.00000   0.00000   0.00000   0.00000   0.00000   0.00000   0.00000   0.00000
  10  -0.05328  -0.00102  -0.00499  -0.00171   0.00000   0.00000   0.00000   0.00000   0.00000   0.00000
  11  -0.06815   0.00399  -0.00252  -0.00648   0.00000   0.00000   0.00000   0.00000   0.00000   0.00000
  12  -0.05713   0.00291   0.00079  -0.00883   0.00000   0.00000   0.00000   0.00000   0.00000   0.00000
  13  -0.06285  -0.00347  -0.00210   0.00918   0.00000   0.00000   0.00000   0.00000   0.00000   0.00000
  14  -0.09089  -0.00049  -0.00718  -0.01925   0.00000   0.00000   0.00000   0.00000   0.00000   0.00000
  15  -0.03819   0.00370  -0.00216   0.00642   0.00000   0.00000   0.00000   0.00000   0.00000   0.00000
  16  -0.02492   0.00623  -0.00236   0.00611   0.00000   0.00000   0.00000   0.00000   0.00000   0.00000
  17  -0.03247   0.00163  -0.00047   0.00766   0.00000   0.00000   0.00000   0.00000   0.00000   0.00000
  18  -0.05673   0.00090  -0.00111   0.01043   0.00000   0.00000   0.00000   0.00000   0.00000   0.00000
  19  -0.07356   0.00207  -0.00467   0.00532   0.00000   0.00000   0.00000   0.00000   0.00000   0.00000
  20  -0.06019   0.00302  -0.00473   0.00536   0.00000   0.00000   0.00000   0.00000   0.00000   0.00000
  21  -0.06978   0.00314  -0.00344   0.00519   0.00000   0.00000   0.00000   0.00000   0.00000   0.00000
  22  -0.06796   0.00226  -0.00038   0.00467   0.00000   0.00000   0.00000   0.00000   0.00000   0.00000
  23  -0.07936   0.00323   0.00032   0.00284   0.00000   0.00000   0.00000   0.00000   0.00000   0.00000
  24  -0.08392   0.00355   0.00279   0.00116   0.00000   0.00000   0.00000   0.00000   0.00000   0.00000
  25  -0.08841   0.00321   0.00077  -0.00047   0.00000   0.00000   0.00000   0.00000   0.00000   0.00000
  26  -0.08724   0.00479  -0.00076  -0.00183   0.00000   0.00000   0.00000   0.00000   0.00000   0.00000
  27  -0.08121   0.00572  -0.00074  -0.00271   0.00000   0.00000   0.00000   0.00000   0.00000   0.00000
  28  -0.07824   0.00843   0.00158  -0.00322   0.00000   0.00000   0.00000   0.00000   0.00000   0.00000
  29  -0.06893   0.00538   0.00019  -0.00321   0.00000   0.00000   0.00000   0.00000   0.00000   0.00000
  30  -0.02991   0.00616   0.00138   0.00725   0.00000   0.00000   0.00000   0.00000   0.00000   0.00000
  31  -0.03434   0.00121  -0.00148   0.00612   0.00000   0.00000   0.00000   0.00000   0.00000   0.00000
  32  -0.08143   0.00052   0.00335  -0.00007   0.00000   0.00000   0.00000   0.00000   0.00000   0.00000
  33  -0.08814   0.00325  -0.00258  -0.00057   0.00000   0.00000   0.00000   0.00000   0.00000   0.00000
  34  -0.07737   0.00253  -0.00317  -0.00243   0.00000   0.00000   0.00000   0.00000   0.00000   0.00000
  35  -0.01770   0.00991  -0.00499   0.01061   0.00000   0.00000   0.00000   0.00000   0.00000   0.00000
  36  -0.01379   0.00923  -0.00151   0.00147   0.00000   0.00000   0.00000   0.00000   0.00000   0.00000
  37  -0.01764  -0.00096   0.00264   0.00734   0.00000   0.00000   0.00000   0.00000   0.00000   0.00000
  38  -0.03126  -0.00183   0.00062   0.00619   0.00000   0.00000   0.00000   0.00000   0.00000   0.00000
  39  -0.05841  -0.00549   0.00313   0.01689   0.00000   0.00000   0.00000   0.00000   0.00000   0.00000
  40  -0.05974   0.00361   0.00373   0.00934   0.00000   0.00000   0.00000   0.00000   0.00000   0.00000
  41  -0.08519   0.00394  -0.00383   0.00615   0.00000   0.00000   0.00000   0.00000   0.00000   0.00000
  42  -0.06225   0.00077   0.00233   0.00443   0.00000   0.00000   0.00000   0.00000   0.00000   0.00000
  43  -0.08295   0.00309   0.00423   0.00197   0.00000   0.00000   0.00000   0.00000   0.00000   0.00000
  44  -0.09051   0.00150  -0.00042   0.00205   0.00000   0.00000   0.00000   0.00000   0.00000   0.00000
  45  -0.08787   0.00309  -0.00281  -0.00167   0.00000   0.00000   0.00000   0.00000   0.00000   0.00000
  46  -0.08446   0.01052   0.00881  -0.00129   0.00000   0.00000   0.00000   0.00000   0.00000   0.00000
  47  -0.06468   0.00288  -0.00047  -0.00089   0.00000   0.00000   0.00000   0.00000   0.00000   0.00000
  48  -0.01197   0.00832   0.00383   0.00969   0.00000   0.00000   0.00000   0.00000   0.00000   0.00000
  49  -0.04413   0.00510   0.00498   0.00461   0.00000   0.00000   0.00000   0.00000   0.00000   0.00000
  50  -0.02678   0.00673  -0.00247   0.00721   0.00000   0.00000   0.00000   0.00000   0.00000   0.00000
  51  -0.01812   0.00165  -0.00261   0.01125   0.00000   0.00000   0.00000   0.00000   0.00000   0.00000
  52  -0.03597   0.00212  -0.00182   0.00365   0.00000   0.00000   0.00000   0.00000   0.00000   0.00000
  53  -0.04188  -0.00257   0.00002   0.00517   0.00000   0.00000   0.00000   0.00000   0.00000   0.00000
  54  -0.08956   0.00704   0.00918  -0.00486   0.00000   0.00000   0.00000   0.00000   0.00000   0.00000
  55  -0.07113  -0.00602   0.00814   0.00103   0.00000   0.00000   0.00000   0.00000   0.00000   0.00000
  56  -0.08204   0.00121   0.00164   0.00072   0.00000   0.00000   0.00000   0.00000   0.00000   0.00000
  57  -0.09109   0.00147  -0.00651  -0.00167   0.00000   0.00000   0.00000   0.00000   0.00000   0.00000
  58  -0.08603   0.00037   0.00171  -0.00051   0.00000   0.00000   0.00000   0.00000   0.00000   0.00000
  59  -0.10057   0.00686  -0.00654  -0.00144   0.00000   0.00000   0.00000   0.00000   0.00000   0.00000
  60  -0.07923  -0.00113  -0.00516  -0.00338   0.00000   0.00000   0.00000   0.00000   0.00000   0.00000
  61  -0.08161   0.00498  -0.00594   0.00007   0.00000   0.00000   0.00000   0.00000   0.00000   0.00000
  62  -0.06980   0.00107  -0.00102  -0.00156   0.00000   0.00000   0.00000   0.00000   0.00000   0.00000
  63  -0.03201  -0.00412  -0.01600  -0.00100   0.00000   0.00000   0.00000   0.00000   0.00000   0.00000
 

 Number of ESPF operators (nMult= 1 * nAtQM=  54):     54
 PNT Grid (Warning: no grid derivatives)
 (C. Chipot and J. Angyan, Henri Poincare University, Nancy, France)
      4269 grid points
 Nuclear energy, including Ext Pot =  1646.3701686296
--- Stop Module: espf at Wed Oct 21 11:08:01 2020 /rc=_RC_ALL_IS_WELL_ ---
*** files: xmldump
    saved to directory /home/barneschil/CROSS_SECTION_CORRECTIONS/ARCH5/FC/sa3-xms-caspt2-ano-l-vdzp/ext_-1.10
--- Module espf spent 4 minutes 53 seconds ---

*** symbolic link created: INPORB -> ext_-1.10.GssOrb
--- Start Module: rasscf at Wed Oct 21 11:08:04 2020 ---
 
()()()()()()()()()()()()()()()()()()()()()()()()()()()()()()()()()()()()()()()()()()()()()()()()()()

                                              &RASSCF

             launched 4 MPI processes, running in PARALLEL mode (work-sharing enabled)
                       available to each process: 8.0 GB of memory, 1 thread?
                                         master pid: 230084
()()()()()()()()()()()()()()()()()()()()()()()()()()()()()()()()()()()()()()()()()()()()()()()()()()
 

 
      Header of the ONEINT file:
      --------------------------
      
      Integrals generated by seward 4.2.0  , Wed Oct 21 11:01:21 2020
 
 
      OrdInt status: non-squared
 
 
      Cartesian coordinates in Angstrom:
      -----------------------------------------------------
      No.  Label        X            Y            Z        
      -----------------------------------------------------
       1   C1        -0.51845300 -10.68241100  -6.27532600
       2   C2         0.17252300  -9.49590300  -5.60243800
       3   C3         1.01258000  -9.98436600  -4.42207800
       4   H4        -1.04469800 -11.28354400  -5.53301600
       5   H5         0.24370100 -11.30895300  -6.74332800
       6   H6         0.81208700  -8.99814800  -6.33186300
       7   H7        -0.57403100  -8.78857900  -5.24155700
       8   H8         0.35612900 -10.33641100  -3.63294900
       9   H9         1.64979900 -10.80627900  -4.75201800
      10   C10        1.89390300  -8.88673800  -3.86794100
      11   N11        1.13522700  -7.83417400  -3.21208400
      12   H12        2.57626500  -9.31897600  -3.14162900
      13   H13        2.48248000  -8.46733400  -4.67245600
      14   H14        1.09574000  -7.84613000  -2.19033700
      15   C15        0.58869800   1.60944500   2.72999700
      16   C16        0.89128100   2.50677800   3.94252000
      17   C17       -0.21222800   3.51131400   4.21405100
      18   C18       -0.27461000   4.47238100   3.04136900
      19   C19       -0.20249700   3.79311300   1.70580200
      20   C20        0.07334000   2.45333200   1.55969900
      21   C21       -0.17108800   1.88425400   0.25665100
      22   C22       -0.11000500   0.56915500  -0.12458300
      23   C23       -0.46748400   0.06790000  -1.41253300
      24   C24       -0.33571500  -1.30244400  -1.56305100
      25   C25       -0.54611600  -2.09619700  -2.70155200
      26   C26       -0.34433900  -3.45590300  -2.55935900
      27   C27       -0.29056400  -4.45392700  -3.54467400
      28   C28        0.13563700  -5.69966900  -3.07738000
      29   C29        0.62638300  -6.75976200  -3.81837000
      30   C30        1.92876000   0.94780100   2.35995700
      31   C31       -0.42991100   0.54394800   3.16699800
      32   C32       -0.50747600   4.70897000   0.54983000
      33   C33       -0.99938200   0.96064600  -2.49199700
      34   C34       -0.64254000  -4.17884700  -4.97532600
      35   H35        1.82018600   3.06327300   3.74475400
      36   H36        1.07486000   1.86093300   4.81288200
      37   H37       -0.02544700   4.05501600   5.14889900
      38   H38       -1.17394900   2.99834500   4.32912000
      39   H39        0.54906400   5.19900000   3.09885500
      40   H40       -1.19982700   5.06589400   3.06086000
      41   H41       -0.52626100   2.57787900  -0.50153200
      42   H42        0.21992700  -0.18675700   0.57972300
      43   H43       -0.01195500  -1.85164200  -0.67704600
      44   H44       -0.80854100  -1.65772000  -3.66428100
      45   H45       -0.11679800  -3.78504100  -1.54485700
      46   H46        0.17474100  -5.83310000  -1.99537600
      47   H47        0.67290400  -6.75715100  -4.90702300
      48   H48        2.35613000   0.48246400   3.25762900
      49   H49        1.84873900   0.16915300   1.60027100
      50   H50        2.63037400   1.70678400   1.99536100
      51   H51       -0.01701500  -0.03611100   4.00227600
      52   H52       -1.36618900   1.00274600   3.49848500
      53   H53       -0.67426200  -0.15685400   2.36748000
      54   H54       -1.55341800   4.60998800   0.23317000
      55   H55       -0.35092100   5.74233400   0.87111300
      56   H56        0.14261800   4.52919100  -0.30825500
      57   H57       -0.34840300   1.82675100  -2.64581200
      58   H58       -1.09749100   0.43080800  -3.44207000
      59   H59       -1.98866400   1.34301500  -2.21201500
      60   H60       -1.73237700  -4.09792300  -5.06463900
      61   H61       -0.22054500  -3.23173400  -5.32183200
      62   H62       -0.31020200  -4.97192700  -5.64825300
      63   H63        1.24717400  -9.69219700  -4.27457600
      -----------------------------------------------------
      Nuclear repulsion energy = 1646.37016863
 
++    Wave function specifications:
      -----------------------------
 
      Number of closed shell electrons         152
      Number of electrons in active shells      12
      Max number of holes in RAS1 space          0
      Max nr of electrons in RAS3 space          0
      Number of inactive orbitals               76
      Number of active orbitals                 12
      Number of secondary orbitals             380
      Spin quantum number                      0.0
      State symmetry                             1
--
 
++    Orbital specifications:
      -----------------------
 
      Symmetry species                           1
                                                 a
      Frozen orbitals                            0
      Inactive orbitals                         76
      Active orbitals                           12
      RAS1 orbitals                              0
      RAS2 orbitals                             12
      RAS3 orbitals                              0
      Secondary orbitals                       380
      Deleted orbitals                           0
      Number of basis functions                468
--
 
++    CI expansion specifications:
      ----------------------------
 
      Number of CSFs                        226512
      Number of determinants                427350
      Number of root(s) required                 3
      Root chosen for geometry opt.              3
      CI roots used                              1     2     3
      weights                                0.333 0.333 0.333
      highest root included in the CI            3
      max. size of the explicit Hamiltonian    200
--
 
++    Optimization specifications:
      ----------------------------
 
      RASSCF algorithm: LK RI/DF
      Maximum number of macro iterations       200
      Maximum number of SX iterations          100
      Threshold for RASSCF energy            0.100E-07
      Threshold for max MO rotation          0.100E+00
      Threshold for max BLB element          0.100E-03
      Level shift parameter                  0.500E+00
      Make Quasi-Newton update
--
 
   File JOBOLD not found -- use JOBIPH.
      The MO-coefficients are taken from the file:
      JOBIPH
      Title:(No title given)                                                        
 
      Total molecular charge    1.00
 
      ************************************************************************************************************************
      *                                                                                                                      *
      *                                            Wave function control section                                             *
      *                                                                                                                      *
      ************************************************************************************************************************
 
 
                                         RASSCF iterations: Energy and convergence statistics
                                         ----------------------------------------------------
 
      Iter CI   SX   CI       RASSCF       Energy    max ROT     max BLB   max BLB  Level Ln srch  Step   QN   Walltime
          iter iter root      energy       change     param      element    value   shift minimum  type update hh:mm:ss
 Nr of preliminary CI iterations:   9
        1   1    7    0  -869.19940612    0.00E+00  -0.31E-02   79 137 1 -0.49E-02*  0.28   0.00    SX    NO    0:01:31
        2   2    7    0  -869.20301227   -0.36E-02*  0.21E-02   59  86 1 -0.23E-02*  0.28   0.00    SX    NO    0:00:37
        3   2    6    0  -869.20352318   -0.51E-03* -0.98E-03   59  86 1 -0.12E-02*  0.28   0.00    SX    NO    0:00:38
        4   8    6    0  -869.20365543   -0.13E-03*  0.89E-03   59  86 1 -0.68E-03*  0.28   0.00    SX    NO    0:00:45
        5   5    6    0  -869.20368328   -0.28E-04*  0.19E-02   59  86 1 -0.39E-03*  0.28   2.11    QN   YES    0:00:43
        6   9    6    0  -869.20369620   -0.13E-04*  0.34E-03   79 137 1  0.27E-03*  0.28   0.68    QN   YES    0:00:49
        7   8    5    0  -869.20370104   -0.48E-05* -0.32E-03   44 164 1 -0.20E-03*  0.28   0.72    QN   YES    0:00:48
        8   7    5    0  -869.20370223   -0.12E-05* -0.48E-03   75 187 1  0.30E-04   0.28   2.50    LS   YES    0:00:46
        9   9    5    0  -869.20370278   -0.55E-06*  0.56E-04   23 164 1  0.93E-04   0.28   0.80    QN   YES    0:00:53
       10   8    5    0  -869.20370280   -0.21E-07*  0.30E-04   44 164 1 -0.69E-04   0.28   0.47    LS   YES    0:00:49
       11   7    5    0  -869.20370285   -0.55E-07*  0.22E-03   23 164 1  0.25E-04   0.28   0.63    QN   YES    0:00:48
       12   5    5    0  -869.20370294   -0.87E-07* -0.22E-03   44 164 1 -0.11E-04   0.28   1.19    QN   YES    0:00:46
       13   5    4    0  -869.20370297   -0.33E-07* -0.13E-03   79 113 1 -0.11E-04   0.28   1.13    QN   YES    0:00:47
       14   4    4    0  -869.20370298   -0.78E-08  -0.49E-04   79 113 1 -0.47E-05   0.28   1.20    QN   YES    0:00:45
      Convergence after 14 iterations
       15   2    4    0  -869.20370299   -0.50E-08  -0.49E-04   44 164 1 -0.30E-05   0.28   1.20    QN   YES    0:00:50
 
      ************************************************************************************************************************
                                                      Wave function printout:
                       occupation of active orbitals, and spin coupling of open shells (u,d: Spin up or down)
      ************************************************************************************************************************
 
      Note: transformation to natural orbitals
      has been made, which may change the order of the CSFs.
 
      printout of CI-coefficients larger than  0.05 for root  1
      energy=    -869.272963
      conf/sym  111111111111     Coeff  Weight
             1  222222000000   0.85960 0.73891
             2  22222ud00000  -0.20135 0.04054
             6  22222u0000d0  -0.07016 0.00492
            38  222220200000  -0.12431 0.01545
            41  222220u0d000  -0.05399 0.00292
            43  222220002000  -0.07389 0.00546
            62  2222udu0d000   0.08571 0.00735
            64  2222ud002000   0.06146 0.00378
            90  222u2du000d0   0.06757 0.00457
            92  222u2d00u0d0   0.05765 0.00332
           164  222202200000  -0.06777 0.00459
           169  222202002000  -0.05595 0.00313
           480  2222uud0d000  -0.09126 0.00833
           500  222u2ud000d0  -0.05497 0.00302
 
      printout of CI-coefficients larger than  0.05 for root  2
      energy=    -869.181274
      conf/sym  111111111111     Coeff  Weight
             1  222222000000  -0.21981 0.04832
             2  22222ud00000  -0.77920 0.60715
             4  22222u00d000   0.18716 0.03503
            10  2222u200d000   0.10326 0.01066
            12  2222u20000d0   0.05790 0.00335
            38  222220200000   0.14301 0.02045
            41  222220u0d000  -0.15782 0.02491
            48  222220u000d0  -0.07815 0.00611
            59  2222ud200000  -0.15382 0.02366
            69  2222udu000d0  -0.07658 0.00586
            74  2222udu0000d  -0.07722 0.00596
            81  222u2dud0000  -0.05991 0.00359
            83  222u2du0d000   0.10660 0.01136
           123  2u222dud0000   0.05110 0.00261
           128  2u222du00d00  -0.05423 0.00294
           132  2u222du000d0  -0.06971 0.00486
           149  u2222du00d00  -0.07206 0.00519
           158  u2222du0000d  -0.05258 0.00277
          1060  22220ud02000   0.05669 0.00321
 
      printout of CI-coefficients larger than  0.05 for root  3
      energy=    -869.156873
      conf/sym  111111111111     Coeff  Weight
             1  222222000000   0.13801 0.01905
             2  22222ud00000   0.15827 0.02505
             4  22222u00d000   0.33673 0.11339
             8  2222u2d00000   0.44298 0.19623
            38  222220200000   0.56735 0.32188
            41  222220u0d000   0.11660 0.01360
            43  222220002000  -0.10209 0.01042
            52  222220000020  -0.05943 0.00353
            59  2222ud200000  -0.05760 0.00332
            62  2222udu0d000  -0.07968 0.00635
            90  222u2du000d0  -0.08465 0.00717
           137  2u222du0000d   0.06186 0.00383
           164  222202200000  -0.12815 0.01642
           167  222202u0d000  -0.07497 0.00562
           269  222022200000  -0.08260 0.00682
           480  2222uud0d000   0.16963 0.02877
 
      Natural orbitals and occupation numbers for root  1
      sym 1:   1.954223   1.943785   1.975612   1.928486   1.894246   1.834490   0.174633   0.041459   0.099990   0.031330
               0.068824   0.052924
 
      Natural orbitals and occupation numbers for root  2
      sym 1:   1.947082   1.930837   1.974145   1.912182   1.877069   1.031896   0.963501   0.066275   0.121644   0.035630
               0.087377   0.052361
 
      Natural orbitals and occupation numbers for root  3
      sym 1:   1.932431   1.920949   1.974705   1.888680   1.633752   0.861278   1.283572   0.050187   0.251559   0.038948
               0.098299   0.065641
 
      ************************************************************************************************************************
      *                                                                                                                      *
      *                                                    Final results                                                     *
      *                                                                                                                      *
      ************************************************************************************************************************
 
 
++    Wave function specifications:
      -----------------------------
 
      Number of closed shell electrons         152
      Number of electrons in active shells      12
      Max number of holes in RAS1 space          0
      Max nr of electrons in RAS3 space          0
      Number of inactive orbitals               76
      Number of active orbitals                 12
      Number of secondary orbitals             380
      Spin quantum number                      0.0
      State symmetry                             1
--
 
++    Orbital specifications:
      -----------------------
 
      Symmetry species                           1
                                                 a
      Frozen orbitals                            0
      Inactive orbitals                         76
      Active orbitals                           12
      RAS1 orbitals                              0
      RAS2 orbitals                             12
      RAS3 orbitals                              0
      Secondary orbitals                       380
      Deleted orbitals                           0
      Number of basis functions                468
--
 
++    CI expansion specifications:
      ----------------------------
 
      Number of CSFs                        226512
      Number of determinants                427350
      Number of root(s) required                 3
      CI roots used                              1     2     3
      weights                                0.333 0.333 0.333
      highest root included in the CI            3
      Root passed to geometry opt.               3
--
 
++    Final optimization conditions:
      ------------------------------
 
      Average CI energy                            -869.20370299
      RASSCF energy for state  3                   -869.15687273
      Super-CI energy                                -0.00000000
      RASSCF energy change                            0.00000000
      Max change in MO coefficients               0.671E-04
      Max non-diagonal density matrix element    -0.486E-04
      Maximum BLB matrix element                 -0.298E-05
      (orbital pair  44, 164 in symmetry   1)
      Norm of electronic gradient            0.821E-01
--
 
 
      Final state energy(ies):
      ------------------------
 
::    RASSCF root number  1 Total energy:   -869.27296254
::    RASSCF root number  2 Total energy:   -869.18127369
::    RASSCF root number  3 Total energy:   -869.15687273
 
++    Molecular orbitals:
      -------------------
 
      Pseudonatural active orbitals and approximate occupation numbers
 
 
      MOLECULAR ORBITALS FOR SYMMETRY SPECIES 1: a  
 
      INDEX  ENERGY  OCCUPATION COEFFICIENTS ...
          1  -15.6682    2.0000                                                                                                           
                15 N11    1s     ( 0.9995)
          2  -11.3522    2.0000                                                                                                           
               240 C29    1s     ( 0.9990)
          3  -11.3331    2.0000                                                                                                           
                 1 C10    1s     ( 0.9995)
          4  -11.2984    2.0000                                                                                                           
               212 C27    1s     ( 0.9962)
          5  -11.2897    2.0000                                                                                                           
               226 C28    1s     ( 0.9966)
          6  -11.2880    2.0000                                                                                                           
               156 C23    1s     ( 0.9974)
          7  -11.2812    2.0000                                                                                                           
               184 C25    1s     ( 0.9814) 198 C26    1s     ( 0.1640)
          8  -11.2774    2.0000                                                                                                           
               184 C25    1s     (-0.1609) 198 C26    1s     ( 0.9847)
          9  -11.2771    2.0000                                                                                                           
                44 C15    1s     ( 0.9987)
         10  -11.2749    2.0000                                                                                                           
               170 C24    1s     ( 0.9930)
         11  -11.2691    2.0000                                                                                                           
               128 C21    1s     ( 0.7401) 142 C22    1s     ( 0.6696)
         12  -11.2678    2.0000                                                                                                           
               128 C21    1s     ( 0.6687) 142 C22    1s     (-0.7406)
         13  -11.2662    2.0000                                                                                                           
               310 C34    1s     ( 0.9993)
         14  -11.2614    2.0000                                                                                                           
               100 C19    1s     (-0.9405) 114 C20    1s     (-0.3354)
         15  -11.2593    2.0000                                                                                                           
               100 C19    1s     (-0.3359) 114 C20    1s     ( 0.9392)
         16  -11.2556    2.0000                                                                                                           
                58 C16    1s     ( 0.9964)
         17  -11.2536    2.0000                                                                                                           
               254 C30    1s     ( 0.9992)
         18  -11.2517    2.0000                                                                                                           
               268 C31    1s     ( 0.9992)
         19  -11.2513    2.0000                                                                                                           
                72 C17    1s     ( 0.9953)
         20  -11.2456    2.0000                                                                                                           
               296 C33    1s     ( 0.9993)
         21  -11.2447    2.0000                                                                                                           
                86 C18    1s     (-0.9978)
         22  -11.2311    2.0000                                                                                                           
               282 C32    1s     ( 0.9993)
         23   -1.3357    2.0000                                                                                                           
                 2 C10    1s     ( 0.1083)  16 N11    1s     ( 0.5841)  39 H14    1s     ( 0.1566) 241 C29    1s     ( 0.2206)
      
         24   -1.1879    2.0000                                                                                                           
                45 C15    1s     ( 0.3005)  59 C16    1s     ( 0.1554)  73 C17    1s     ( 0.1182)  87 C18    1s     ( 0.1088)
               101 C19    1s     ( 0.1818) 115 C20    1s     ( 0.2728) 129 C21    1s     ( 0.1568) 143 C22    1s     ( 0.1329)
               157 C23    1s     ( 0.1431)
         25   -1.1793    2.0000                                                                                                           
                45 C15    1s     (-0.1412) 115 C20    1s     (-0.1082) 157 C23    1s     ( 0.1174) 171 C24    1s     ( 0.1381)
               185 C25    1s     ( 0.1924) 199 C26    1s     ( 0.2229) 213 C27    1s     ( 0.3160) 227 C28    1s     ( 0.1922)
               311 C34    1s     ( 0.1091)
         26   -1.1560    2.0000                                                                                                           
                45 C15    1s     (-0.1150) 129 C21    1s     ( 0.1035) 143 C22    1s     ( 0.2104) 157 C23    1s     ( 0.3247)
               171 C24    1s     ( 0.2019) 213 C27    1s     (-0.2166) 227 C28    1s     (-0.1741) 297 C33    1s     ( 0.1119)
      
         27   -1.1077    2.0000                                                                                                           
                 2 C10    1s     ( 0.1081)  45 C15    1s     ( 0.1262)  59 C16    1s     ( 0.1351)  73 C17    1s     ( 0.1045)
               115 C20    1s     (-0.1280) 129 C21    1s     (-0.2272) 143 C22    1s     (-0.2099) 171 C24    1s     ( 0.1468)
               185 C25    1s     ( 0.2484) 199 C26    1s     ( 0.1644) 227 C28    1s     (-0.1941) 241 C29    1s     (-0.1634)
      
         28   -1.0984    2.0000                                                                                                           
                45 C15    1s     ( 0.3335)  87 C18    1s     (-0.2208) 101 C19    1s     (-0.3508) 120 C20    2py    ( 0.1067)
               255 C30    1s     ( 0.1683) 269 C31    1s     ( 0.1594) 283 C32    1s     (-0.1392) 344 H39    1s     (-0.1097)
               349 H40    1s     (-0.1048)
         29   -1.0801    2.0000                                                                                                           
                 2 C10    1s     ( 0.1587)  20 N11    2py    (-0.1148)  59 C16    1s     (-0.1530)  73 C17    1s     (-0.2117)
                87 C18    1s     (-0.1511) 115 C20    1s     ( 0.2118) 129 C21    1s     ( 0.1871) 157 C23    1s     (-0.1825)
               199 C26    1s     ( 0.1488) 213 C27    1s     ( 0.1080) 227 C28    1s     (-0.1397) 241 C29    1s     (-0.2078)
      
         30   -1.0542    2.0000                                                                                                           
                 2 C10    1s     ( 0.2082)  20 N11    2py    (-0.1378)  29 H12    1s     ( 0.1024)  59 C16    1s     ( 0.1061)
                73 C17    1s     ( 0.1493) 101 C19    1s     (-0.1048) 115 C20    1s     (-0.1308) 143 C22    1s     ( 0.1426)
               157 C23    1s     ( 0.1139) 171 C24    1s     (-0.1258) 185 C25    1s     (-0.2213) 213 C27    1s     ( 0.2268)
               241 C29    1s     (-0.2145) 311 C34    1s     ( 0.1884)
         31   -1.0184    2.0000                                                                                                           
                45 C15    1s     ( 0.1064)  59 C16    1s     (-0.1113)  73 C17    1s     (-0.1635) 101 C19    1s     ( 0.1953)
               129 C21    1s     (-0.2822) 143 C22    1s     (-0.2352) 157 C23    1s     ( 0.1859) 185 C25    1s     (-0.1212)
               199 C26    1s     (-0.1371) 255 C30    1s     ( 0.1064) 283 C32    1s     ( 0.1715) 297 C33    1s     ( 0.1911)
               311 C34    1s     ( 0.1119)
         32   -0.9910    2.0000                                                                                                           
                 2 C10    1s     (-0.2381)  16 N11    1s     ( 0.1418)  20 N11    2py    ( 0.1041)  29 H12    1s     (-0.1098)
                34 H13    1s     (-0.1158) 219 C27    2pz    (-0.1255) 227 C28    1s     (-0.2851) 245 C29    2py    (-0.1164)
               311 C34    1s     ( 0.3391) 449 H60    1s     ( 0.1699) 454 H61    1s     ( 0.1607) 459 H62    1s     ( 0.1467)
               464 H63    1s     (-0.1205)
         33   -0.9747    2.0000                                                                                                           
                 2 C10    1s     (-0.1232) 143 C22    1s     (-0.1038) 161 C23    2py    ( 0.1202) 171 C24    1s     (-0.2586)
               199 C26    1s     ( 0.2239) 227 C28    1s     (-0.1124) 297 C33    1s     ( 0.3443) 434 H57    1s     ( 0.1624)
               439 H58    1s     ( 0.1440) 444 H59    1s     ( 0.1674)
         34   -0.9728    2.0000                                                                                                           
                47 C15    2px    (-0.1639) 255 C30    1s     (-0.3168) 269 C31    1s     ( 0.3710) 389 H48    1s     (-0.1418)
               394 H49    1s     (-0.1320) 399 H50    1s     (-0.1677) 404 H51    1s     ( 0.1633) 409 H52    1s     ( 0.1783)
               414 H53    1s     ( 0.1583)
         35   -0.9648    2.0000                                                                                                           
                49 C15    2py    (-0.1003)  59 C16    1s     (-0.1190)  87 C18    1s     ( 0.1533) 115 C20    1s     (-0.3410)
               143 C22    1s     ( 0.2134) 171 C24    1s     (-0.1477) 199 C26    1s     ( 0.1537) 255 C30    1s     ( 0.1654)
               269 C31    1s     ( 0.1170) 283 C32    1s     ( 0.1678)
         36   -0.9471    2.0000                                                                                                           
                59 C16    1s     (-0.2995)  77 C17    2py    ( 0.1087)  87 C18    1s     ( 0.2852) 107 C19    2pz    ( 0.1167)
               115 C20    1s     ( 0.1138) 255 C30    1s     ( 0.1167) 283 C32    1s     (-0.3127) 324 H35    1s     (-0.1047)
               329 H36    1s     (-0.1463) 349 H40    1s     ( 0.1174) 419 H54    1s     (-0.1364) 424 H55    1s     (-0.1168)
               429 H56    1s     (-0.1406)
         37   -0.9277    2.0000                                                                                                           
                 2 C10    1s     ( 0.1212)  16 N11    1s     (-0.1662)  22 N11    2pz    (-0.1460)  39 H14    1s     (-0.1840)
               115 C20    1s     (-0.1596) 129 C21    1s     ( 0.1426) 157 C23    1s     (-0.1431) 171 C24    1s     (-0.1144)
               185 C25    1s     ( 0.2025) 203 C26    2py    ( 0.1141) 213 C27    1s     (-0.1743) 231 C28    2py    (-0.1046)
               241 C29    1s     ( 0.2383) 297 C33    1s     ( 0.1053) 384 H47    1s     ( 0.1510)
         38   -0.8866    2.0000                                                                                                           
                22 N11    2pz    ( 0.2149)  39 H14    1s     ( 0.2207)  73 C17    1s     ( 0.1479) 101 C19    1s     (-0.1163)
               129 C21    1s     ( 0.1972) 143 C22    1s     (-0.1285) 157 C23    1s     (-0.1333) 171 C24    1s     ( 0.1351)
               199 C26    1s     (-0.2168) 227 C28    1s     ( 0.1873) 241 C29    1s     (-0.2184) 245 C29    2py    ( 0.1085)
               379 H46    1s     ( 0.1088) 384 H47    1s     (-0.1692)
         39   -0.8574    2.0000                                                                                                           
                22 N11    2pz    (-0.1551)  39 H14    1s     (-0.1358)  45 C15    1s     (-0.1064)  59 C16    1s     (-0.1398)
                73 C17    1s     ( 0.2618)  87 C18    1s     (-0.1550)  93 C18    2pz    ( 0.1072) 115 C20    1s     ( 0.1286)
               143 C22    1s     (-0.1706) 185 C25    1s     (-0.1683) 213 C27    1s     ( 0.1193) 227 C28    1s     (-0.1372)
               245 C29    2py    (-0.1070) 255 C30    1s     ( 0.1017) 334 H37    1s     ( 0.1397) 339 H38    1s     ( 0.1403)
      
         40   -0.8179    2.0000                                                                                                           
                22 N11    2pz    ( 0.1398)  39 H14    1s     ( 0.1038)  59 C16    1s     (-0.1245)  73 C17    1s     ( 0.1693)
                87 C18    1s     (-0.1639) 115 C20    1s     ( 0.1216) 129 C21    1s     (-0.2794) 143 C22    1s     ( 0.1608)
               147 C22    2py    (-0.1078) 157 C23    1s     ( 0.1020) 171 C24    1s     (-0.2250) 189 C25    2py    (-0.1146)
               199 C26    1s     ( 0.1036) 203 C26    2py    ( 0.1037) 213 C27    1s     (-0.2000) 231 C28    2py    (-0.1389)
               245 C29    2py    ( 0.1006) 247 C29    2pz    ( 0.1001) 339 H38    1s     ( 0.1027) 344 H39    1s     (-0.1012)
               354 H41    1s     (-0.1135)
         41   -0.8093    2.0000                                                                                                           
                45 C15    1s     (-0.3607)  51 C15    2pz    ( 0.1300)  59 C16    1s     ( 0.1157) 101 C19    1s     ( 0.2789)
               105 C19    2py    (-0.1094) 119 C20    2py    ( 0.1764) 120 C20    2py    (-0.1178) 255 C30    1s     ( 0.1056)
               257 C30    2px    ( 0.1262) 269 C31    1s     ( 0.1196) 273 C31    2py    (-0.1047) 283 C32    1s     (-0.1415)
               329 H36    1s     ( 0.1225) 389 H48    1s     ( 0.1304) 404 H51    1s     ( 0.1290) 424 H55    1s     (-0.1065)
      
         42   -0.7844    2.0000                                                                                                           
               143 C22    1s     (-0.1082) 171 C24    1s     ( 0.1107) 177 C24    2pz    ( 0.1161) 185 C25    1s     (-0.2643)
               189 C25    2py    (-0.1176) 191 C25    2pz    ( 0.1751) 199 C26    1s     ( 0.1972) 205 C26    2pz    ( 0.1473)
               213 C27    1s     (-0.2101) 231 C28    2py    (-0.1018) 247 C29    2pz    ( 0.1115) 311 C34    1s     ( 0.1242)
               317 C34    2pz    (-0.1298) 364 H43    1s     ( 0.1846) 369 H44    1s     (-0.2440) 374 H45    1s     ( 0.2547)
               379 H46    1s     ( 0.1230)
         43   -0.7668    2.0000                                                                                                           
                20 N11    2py    (-0.1007) 101 C19    1s     ( 0.1354) 129 C21    1s     (-0.1546) 133 C21    2py    (-0.1193)
               143 C22    1s     ( 0.2104) 149 C22    2pz    ( 0.1214) 157 C23    1s     (-0.2875) 175 C24    2py    (-0.1687)
               191 C25    2pz    ( 0.1498) 205 C26    2pz    ( 0.1057) 217 C27    2py    (-0.1095) 231 C28    2py    ( 0.1165)
               247 C29    2pz    (-0.1153) 297 C33    1s     ( 0.1329) 301 C33    2py    ( 0.1068) 303 C33    2pz    (-0.1058)
               354 H41    1s     (-0.1164) 359 H42    1s     ( 0.2071) 364 H43    1s     ( 0.1626)
         44   -0.7472    2.0000                                                                                                           
                 8 C10    2pz    (-0.1845)  18 N11    2px    (-0.1111)  20 N11    2py    ( 0.2159)  22 N11    2pz    (-0.2006)
                39 H14    1s     (-0.1257) 149 C22    2pz    ( 0.1086) 157 C23    1s     (-0.1086) 199 C26    1s     (-0.1029)
               233 C28    2pz    ( 0.2303) 241 C29    1s     (-0.1010) 245 C29    2py    (-0.2113) 247 C29    2pz    ( 0.2216)
               359 H42    1s     ( 0.1068) 369 H44    1s     ( 0.1082) 379 H46    1s     ( 0.1898) 384 H47    1s     (-0.2040)
      
         45   -0.7356    2.0000                                                                                                           
                 6 C10    2py    (-0.1354)  22 N11    2pz    ( 0.1991)  39 H14    1s     ( 0.1164)  45 C15    1s     (-0.1152)
               115 C20    1s     ( 0.1082) 135 C21    2pz    ( 0.1851) 147 C22    2py    (-0.1120) 149 C22    2pz    ( 0.1463)
               161 C23    2py    (-0.1199) 205 C26    2pz    (-0.1267) 217 C27    2py    ( 0.1143) 227 C28    1s     (-0.1241)
               231 C28    2py    (-0.1036) 233 C28    2pz    (-0.1097) 241 C29    1s     ( 0.1284) 303 C33    2pz    (-0.1053)
               317 C34    2pz    ( 0.1115) 324 H35    1s     ( 0.1062) 359 H42    1s     ( 0.1542) 379 H46    1s     (-0.1226)
      
         46   -0.7151    2.0000                                                                                                           
                 4 C10    2px    (-0.1421)   6 C10    2py    ( 0.1806)  18 N11    2px    ( 0.1220)  20 N11    2py    (-0.2071)
                22 N11    2pz    (-0.1377) 101 C19    1s     (-0.1275) 115 C20    1s     ( 0.1412) 135 C21    2pz    ( 0.1390)
               157 C23    1s     ( 0.1439) 171 C24    1s     (-0.1458) 213 C27    1s     (-0.2064) 227 C28    1s     ( 0.1267)
               247 C29    2pz    (-0.1003) 317 C34    2pz    (-0.1765) 324 H35    1s     ( 0.1156) 364 H43    1s     (-0.1072)
               379 H46    1s     ( 0.1170)
         47   -0.6886    2.0000                                                                                                           
                49 C15    2py    (-0.1071)  51 C15    2pz    ( 0.1122)  63 C16    2py    (-0.1602)  75 C17    2px    (-0.1392)
               101 C19    1s     ( 0.1398) 149 C22    2pz    ( 0.1382) 161 C23    2py    (-0.1258) 175 C24    2py    ( 0.1245)
               203 C26    2py    (-0.1045) 213 C27    1s     (-0.1011) 271 C31    2px    ( 0.1240) 289 C32    2pz    ( 0.1329)
               317 C34    2pz    (-0.1022) 324 H35    1s     (-0.1528) 329 H36    1s     ( 0.1277) 339 H38    1s     ( 0.1220)
               384 H47    1s     ( 0.1051) 399 H50    1s     (-0.1021)
         48   -0.6847    2.0000                                                                                                           
                 6 C10    2py    ( 0.1159)  22 N11    2pz    (-0.1300)  63 C16    2py    (-0.1123)  91 C18    2py    ( 0.1132)
               121 C20    2pz    (-0.1265) 133 C21    2py    ( 0.1779) 147 C22    2py    (-0.1887) 163 C23    2pz    ( 0.1467)
               177 C24    2pz    ( 0.1805) 189 C25    2py    (-0.1382) 203 C26    2py    ( 0.1513) 271 C31    2px    ( 0.1181)
               301 C33    2py    ( 0.1393) 364 H43    1s     ( 0.1299) 374 H45    1s     (-0.1183) 384 H47    1s     (-0.1130)
      
         49   -0.6678    2.0000                                                                                                           
                 6 C10    2py    ( 0.1154)   8 C10    2pz    ( 0.1293)  18 N11    2px    ( 0.1091)  20 N11    2py    (-0.1811)
                49 C15    2py    ( 0.1083)  65 C16    2pz    (-0.1338)  79 C17    2pz    (-0.1377)  91 C18    2py    (-0.1117)
               135 C21    2pz    (-0.1053) 157 C23    1s     (-0.1187) 171 C24    1s     ( 0.1094) 177 C24    2pz    ( 0.1249)
               205 C26    2pz    (-0.1563) 217 C27    2py    ( 0.1864) 231 C28    2py    (-0.1366) 245 C29    2py    ( 0.1180)
               303 C33    2pz    (-0.1041) 315 C34    2py    ( 0.1844) 329 H36    1s     (-0.1219) 334 H37    1s     (-0.1264)
               354 H41    1s     ( 0.1111) 364 H43    1s     ( 0.1163)
         50   -0.6611    2.0000                                                                                                           
                 4 C10    2px    (-0.4737)   6 C10    2py    (-0.3112)  29 H12    1s     (-0.1643)  34 H13    1s     (-0.2520)
               464 H63    1s     ( 0.4260)
         51   -0.6553    2.0000                                                                                                           
                 6 C10    2py    (-0.1581)  22 N11    2pz    ( 0.1308)  39 H14    1s     ( 0.1047)  77 C17    2py    ( 0.1430)
                93 C18    2pz    ( 0.1378) 105 C19    2py    (-0.1165) 119 C20    2py    ( 0.1390) 157 C23    1s     (-0.1060)
               189 C25    2py    ( 0.1436) 203 C26    2py    (-0.1497) 219 C27    2pz    ( 0.1477) 231 C28    2py    ( 0.1181)
               247 C29    2pz    (-0.1548) 289 C32    2pz    (-0.1270) 317 C34    2pz    (-0.1442) 369 H44    1s     ( 0.1472)
               384 H47    1s     ( 0.1808)
         52   -0.6472    2.0000                                                                                                           
                45 C15    1s     (-0.1000)  49 C15    2py    ( 0.1499)  63 C16    2py    (-0.1273)  75 C17    2px    (-0.1498)
                79 C17    2pz    (-0.1223)  89 C18    2px    (-0.1412) 101 C19    1s     (-0.1752) 115 C20    1s     ( 0.1042)
               147 C22    2py    (-0.1112) 217 C27    2py    (-0.1107) 231 C28    2py    ( 0.1026) 257 C30    2px    ( 0.2014)
               271 C31    2px    (-0.1664) 275 C31    2pz    ( 0.1401) 289 C32    2pz    (-0.1100) 334 H37    1s     (-0.1802)
               339 H38    1s     ( 0.1236) 349 H40    1s     ( 0.1585) 399 H50    1s     ( 0.1233) 409 H52    1s     ( 0.1795)
      
         53   -0.6325    2.0000                                                                                                           
                 6 C10    2py    (-0.1108)   8 C10    2pz    ( 0.1562)  29 H12    1s     ( 0.1268)  51 C15    2pz    (-0.1072)
                79 C17    2pz    ( 0.1898)  91 C18    2py    ( 0.1317) 149 C22    2pz    (-0.1201) 161 C23    2py    ( 0.1370)
               163 C23    2pz    ( 0.1018) 175 C24    2py    (-0.1387) 233 C28    2pz    ( 0.1252) 247 C29    2pz    (-0.1197)
               259 C30    2py    ( 0.1528) 271 C31    2px    (-0.1200) 289 C32    2pz    ( 0.1337) 301 C33    2py    ( 0.1338)
               315 C34    2py    ( 0.1240) 334 H37    1s     ( 0.1278) 349 H40    1s     ( 0.1015) 359 H42    1s     (-0.1005)
               379 H46    1s     ( 0.1081) 384 H47    1s     ( 0.1262) 399 H50    1s     ( 0.1136)
         54   -0.6285    2.0000                                                                                                           
                47 C15    2px    ( 0.1832)  61 C16    2px    ( 0.1660)  65 C16    2pz    (-0.1121)  75 C17    2px    (-0.1467)
                77 C17    2py    ( 0.1502)  93 C18    2pz    ( 0.1167) 133 C21    2py    (-0.1284) 143 C22    1s     ( 0.1095)
               259 C30    2py    ( 0.2461) 261 C30    2pz    ( 0.1849) 273 C31    2py    (-0.1388) 275 C31    2pz    ( 0.1232)
               301 C33    2py    (-0.1007) 354 H41    1s     (-0.1207) 394 H49    1s     (-0.2237) 404 H51    1s     ( 0.1327)
      
         55   -0.6220    2.0000                                                                                                           
                 6 C10    2py    ( 0.1137)   8 C10    2pz    (-0.3416)  22 N11    2pz    ( 0.1642)  29 H12    1s     (-0.2091)
                34 H13    1s     ( 0.1943)  39 H14    1s     ( 0.1310)  47 C15    2px    ( 0.1048) 105 C19    2py    ( 0.1160)
               115 C20    1s     (-0.1094) 177 C24    2pz    ( 0.1144) 191 C25    2pz    (-0.1174) 259 C30    2py    ( 0.2017)
               289 C32    2pz    ( 0.1528) 389 H48    1s     (-0.1141)
         56   -0.6158    2.0000                                                                                                           
                 6 C10    2py    ( 0.1483)   8 C10    2pz    (-0.3366)  22 N11    2pz    ( 0.1942)  29 H12    1s     (-0.2333)
                34 H13    1s     ( 0.1963)  39 H14    1s     ( 0.1538) 115 C20    1s     ( 0.1138) 161 C23    2py    ( 0.1093)
               175 C24    2py    (-0.1086) 189 C25    2py    ( 0.1068) 203 C26    2py    (-0.1002) 217 C27    2py    ( 0.1072)
               245 C29    2py    ( 0.1041) 247 C29    2pz    (-0.1108) 259 C30    2py    (-0.1110) 315 C34    2py    ( 0.1568)
               384 H47    1s     ( 0.1173)
         57   -0.6073    2.0000                                                                                                           
                75 C17    2px    ( 0.1316)  79 C17    2pz    ( 0.1592)  89 C18    2px    ( 0.2656)  91 C18    2py    ( 0.1016)
               133 C21    2py    (-0.1074) 257 C30    2px    ( 0.1136) 273 C31    2py    ( 0.1666) 275 C31    2pz    ( 0.1982)
               285 C32    2px    ( 0.1335) 303 C33    2pz    (-0.1236) 334 H37    1s     ( 0.1630) 344 H39    1s     ( 0.2023)
               349 H40    1s     (-0.1629) 409 H52    1s     ( 0.1046) 414 H53    1s     (-0.1885) 419 H54    1s     (-0.1203)
      
         58   -0.6027    2.0000                                                                                                           
               313 C34    2px    (-0.5300) 315 C34    2py    (-0.1631) 317 C34    2pz    ( 0.1188) 449 H60    1s     ( 0.3766)
               454 H61    1s     (-0.2845)
         59   -0.5996    2.0000                                                                                                           
                79 C17    2pz    (-0.1001)  91 C18    2py    (-0.1459) 135 C21    2pz    ( 0.1270) 177 C24    2pz    ( 0.1281)
               189 C25    2py    (-0.1830) 203 C26    2py    ( 0.1527) 205 C26    2pz    (-0.1222) 233 C28    2pz    ( 0.1683)
               247 C29    2pz    (-0.1571) 261 C30    2pz    ( 0.1578) 271 C31    2px    ( 0.1241) 273 C31    2py    (-0.1589)
               287 C32    2py    ( 0.1622) 354 H41    1s     (-0.1305) 374 H45    1s     (-0.1511) 379 H46    1s     ( 0.1648)
               384 H47    1s     ( 0.1383) 389 H48    1s     ( 0.1234) 404 H51    1s     ( 0.1770) 409 H52    1s     (-0.1102)
               424 H55    1s     ( 0.1168)
         60   -0.5862    2.0000                                                                                                           
               107 C19    2pz    (-0.1002) 115 C20    1s     (-0.1013) 149 C22    2pz    ( 0.1019) 163 C23    2pz    (-0.1021)
               189 C25    2py    (-0.1388) 191 C25    2pz    ( 0.1183) 203 C26    2py    ( 0.1573) 233 C28    2pz    ( 0.2145)
               247 C29    2pz    (-0.1462) 273 C31    2py    ( 0.1319) 287 C32    2py    (-0.1905) 299 C33    2px    (-0.2043)
               301 C33    2py    (-0.1578) 369 H44    1s     (-0.1689) 374 H45    1s     (-0.1357) 379 H46    1s     ( 0.2124)
               384 H47    1s     ( 0.1326) 404 H51    1s     (-0.1435) 424 H55    1s     (-0.1420) 434 H57    1s     (-0.1818)
               444 H59    1s     ( 0.1136)
         61   -0.5838    2.0000                                                                                                           
               259 C30    2py    ( 0.1030) 261 C30    2pz    (-0.1996) 271 C31    2px    ( 0.1135) 275 C31    2pz    ( 0.2126)
               299 C33    2px    (-0.3760) 303 C33    2pz    ( 0.1660) 389 H48    1s     (-0.2018) 404 H51    1s     ( 0.2195)
               434 H57    1s     (-0.1875) 444 H59    1s     ( 0.2603)
         62   -0.5833    2.0000                                                                                                           
               259 C30    2py    ( 0.1308) 261 C30    2pz    (-0.2566) 275 C31    2pz    ( 0.2157) 299 C33    2px    ( 0.3442)
               389 H48    1s     (-0.2513) 399 H50    1s     ( 0.1129) 404 H51    1s     ( 0.1961) 414 H53    1s     (-0.1071)
               434 H57    1s     ( 0.1770) 444 H59    1s     (-0.2264)
         63   -0.5802    2.0000                                                                                                           
                65 C16    2pz    (-0.1709)  79 C17    2pz    (-0.1100) 105 C19    2py    ( 0.1700) 119 C20    2py    (-0.1143)
               121 C20    2pz    (-0.2112) 133 C21    2py    ( 0.1479) 135 C21    2pz    ( 0.1665) 147 C22    2py    (-0.1846)
               177 C24    2pz    (-0.1058) 261 C30    2pz    ( 0.2206) 285 C32    2px    ( 0.1466) 289 C32    2pz    ( 0.1643)
               315 C34    2py    ( 0.1541) 329 H36    1s     (-0.1757) 334 H37    1s     (-0.1041) 349 H40    1s     (-0.1086)
               359 H42    1s     ( 0.1101) 389 H48    1s     ( 0.1353) 394 H49    1s     (-0.1435) 404 H51    1s     (-0.1091)
               419 H54    1s     (-0.1361) 459 H62    1s     (-0.1235)
         64   -0.5726    2.0000                                                                                                           
                63 C16    2py    (-0.1033)  75 C17    2px    (-0.1300) 273 C31    2py    (-0.1439) 275 C31    2pz    (-0.1338)
               285 C32    2px    ( 0.4225) 287 C32    2py    ( 0.1511) 289 C32    2pz    (-0.1319) 315 C34    2py    (-0.1104)
               329 H36    1s     ( 0.1214) 339 H38    1s     ( 0.1116) 414 H53    1s     ( 0.1460) 419 H54    1s     (-0.3025)
               424 H55    1s     ( 0.1370) 429 H56    1s     ( 0.2704)
         65   -0.5698    2.0000                                                                                                           
               177 C24    2pz    (-0.1171) 189 C25    2py    ( 0.1523) 203 C26    2py    (-0.1425) 205 C26    2pz    (-0.1239)
               217 C27    2py    ( 0.2198) 231 C28    2py    (-0.1811) 233 C28    2pz    ( 0.1039) 285 C32    2px    (-0.1071)
               301 C33    2py    ( 0.2142) 303 C33    2pz    ( 0.1055) 313 C34    2px    ( 0.1000) 315 C34    2py    (-0.3604)
               434 H57    1s     ( 0.1060) 439 H58    1s     (-0.1546) 454 H61    1s     (-0.2114) 459 H62    1s     ( 0.2866)
      
         66   -0.5600    2.0000                                                                                                           
               107 C19    2pz    ( 0.1051) 133 C21    2py    ( 0.1503) 147 C22    2py    (-0.1179) 149 C22    2pz    (-0.1161)
               163 C23    2pz    ( 0.1293) 205 C26    2pz    ( 0.1788) 219 C27    2pz    (-0.2426) 233 C28    2pz    ( 0.1462)
               285 C32    2px    (-0.1039) 287 C32    2py    ( 0.1951) 303 C33    2pz    (-0.1912) 313 C34    2px    ( 0.1048)
               317 C34    2pz    ( 0.2863) 354 H41    1s     ( 0.1149) 364 H43    1s     (-0.1159) 374 H45    1s     ( 0.1697)
               379 H46    1s     ( 0.1627) 424 H55    1s     ( 0.1492) 429 H56    1s     (-0.1074) 439 H58    1s     ( 0.1676)
      
         67   -0.5538    2.0000                                                                                                           
                61 C16    2px    (-0.1727)  63 C16    2py    (-0.1438)  65 C16    2pz    ( 0.1226)  89 C18    2px    ( 0.1639)
               149 C22    2pz    ( 0.1120) 161 C23    2py    (-0.1145) 175 C24    2py    ( 0.1034) 257 C30    2px    ( 0.1300)
               259 C30    2py    ( 0.1982) 273 C31    2py    (-0.1090) 275 C31    2pz    (-0.1388) 285 C32    2px    (-0.2015)
               301 C33    2py    ( 0.1263) 317 C34    2pz    (-0.1108) 324 H35    1s     (-0.1984) 329 H36    1s     ( 0.1201)
               344 H39    1s     ( 0.1189) 364 H43    1s     (-0.1180) 369 H44    1s     (-0.1122) 374 H45    1s     (-0.1038)
               394 H49    1s     (-0.1455) 399 H50    1s     ( 0.1530) 409 H52    1s     (-0.1039) 414 H53    1s     ( 0.1300)
               419 H54    1s     ( 0.1566) 439 H58    1s     (-0.1135)
         68   -0.5498    2.0000                                                                                                           
                61 C16    2px    ( 0.1669)  77 C17    2py    ( 0.1008)  79 C17    2pz    ( 0.1223) 135 C21    2pz    (-0.1059)
               161 C23    2py    (-0.1999) 175 C24    2py    ( 0.1818) 177 C24    2pz    (-0.1372) 191 C25    2pz    ( 0.1100)
               203 C26    2py    ( 0.1025) 259 C30    2py    (-0.1628) 275 C31    2pz    ( 0.1487) 287 C32    2py    ( 0.2008)
               301 C33    2py    ( 0.2038) 315 C34    2py    ( 0.1014) 324 H35    1s     ( 0.1354) 334 H37    1s     ( 0.1245)
               354 H41    1s     ( 0.1102) 364 H43    1s     (-0.2102) 369 H44    1s     (-0.1303) 394 H49    1s     ( 0.1139)
               399 H50    1s     (-0.1344) 409 H52    1s     ( 0.1047) 414 H53    1s     (-0.1068) 424 H55    1s     ( 0.1758)
               434 H57    1s     ( 0.1090)
         69   -0.5427    2.0000                                                                                                           
               133 C21    2py    (-0.1595) 161 C23    2py    (-0.1472) 175 C24    2py    ( 0.1923) 191 C25    2pz    (-0.1600)
               205 C26    2pz    ( 0.2278) 219 C27    2pz    (-0.2215) 287 C32    2py    (-0.1556) 289 C32    2pz    (-0.1054)
               301 C33    2py    ( 0.2791) 303 C33    2pz    ( 0.1215) 317 C34    2pz    ( 0.2257) 369 H44    1s     ( 0.1374)
               374 H45    1s     ( 0.2279) 424 H55    1s     (-0.1508) 429 H56    1s     ( 0.1092) 434 H57    1s     ( 0.1589)
               439 H58    1s     (-0.2088) 444 H59    1s     ( 0.1040) 459 H62    1s     (-0.1060)
         70   -0.5345    2.0000                                                                                                           
                49 C15    2py    ( 0.1018)  65 C16    2pz    (-0.1229) 119 C20    2py    ( 0.1269) 149 C22    2pz    ( 0.2147)
               163 C23    2pz    (-0.2484) 177 C24    2pz    ( 0.1513) 191 C25    2pz    (-0.1894) 287 C32    2py    ( 0.1546)
               299 C33    2px    ( 0.1196) 301 C33    2py    (-0.1103) 303 C33    2pz    ( 0.2765) 359 H42    1s     ( 0.1939)
               364 H43    1s     ( 0.1995) 369 H44    1s     ( 0.1498) 424 H55    1s     ( 0.1278) 429 H56    1s     (-0.1060)
               439 H58    1s     (-0.1438)
         71   -0.5279    2.0000                                                                                                           
                47 C15    2px    (-0.1907)  49 C15    2py    ( 0.1673)  51 C15    2pz    ( 0.1274)  61 C16    2px    (-0.1952)
                65 C16    2pz    (-0.1844)  75 C17    2px    ( 0.1515)  89 C18    2px    (-0.2274)  91 C18    2py    ( 0.2348)
                93 C18    2pz    ( 0.1138) 107 C19    2pz    (-0.2111) 257 C30    2px    ( 0.2513) 271 C31    2px    ( 0.1910)
               273 C31    2py    (-0.1326) 289 C32    2pz    ( 0.1405) 329 H36    1s     (-0.1559) 339 H38    1s     (-0.1110)
               349 H40    1s     ( 0.2311) 399 H50    1s     ( 0.1025) 409 H52    1s     (-0.1985)
         72   -0.5235    2.0000                                                                                                           
                47 C15    2px    (-0.1807)  49 C15    2py    (-0.1962)  75 C17    2px    ( 0.1190)  77 C17    2py    ( 0.2577)
                89 C18    2px    (-0.1443)  91 C18    2py    (-0.2894) 257 C30    2px    ( 0.1655) 259 C30    2py    ( 0.1709)
               271 C31    2px    ( 0.1604) 273 C31    2py    ( 0.2335) 287 C32    2py    ( 0.1761) 339 H38    1s     (-0.2079)
               344 H39    1s     (-0.2338) 399 H50    1s     ( 0.2006) 424 H55    1s     ( 0.1388)
         73   -0.5149    2.0000                                                                                                           
                49 C15    2py    ( 0.1083)  51 C15    2pz    (-0.1837)  63 C16    2py    ( 0.1357)  75 C17    2px    ( 0.1245)
                79 C17    2pz    ( 0.1953)  89 C18    2px    (-0.1359)  93 C18    2pz    (-0.2648) 105 C19    2py    ( 0.1659)
               107 C19    2pz    ( 0.1786) 119 C20    2py    (-0.1868) 121 C20    2pz    ( 0.1414) 133 C21    2py    ( 0.1162)
               147 C22    2py    (-0.1386) 261 C30    2pz    ( 0.1597) 275 C31    2pz    ( 0.1785) 287 C32    2py    (-0.1377)
               289 C32    2pz    (-0.1758) 301 C33    2py    (-0.1024) 334 H37    1s     ( 0.1380) 354 H41    1s     ( 0.1391)
               359 H42    1s     ( 0.1516) 389 H48    1s     ( 0.1676) 404 H51    1s     ( 0.1521) 424 H55    1s     (-0.1604)
               429 H56    1s     ( 0.1518)
         74   -0.4944    2.0000                                                                                                           
                47 C15    2px    (-0.2934)  49 C15    2py    (-0.1091)  61 C16    2px    ( 0.3038)  63 C16    2py    ( 0.1012)
                75 C17    2px    (-0.3162)  77 C17    2py    (-0.1049)  89 C18    2px    ( 0.1642) 257 C30    2px    ( 0.2199)
               271 C31    2px    ( 0.3087) 273 C31    2py    ( 0.1034) 324 H35    1s     ( 0.3006) 339 H38    1s     ( 0.2853)
               344 H39    1s     ( 0.1378) 399 H50    1s     ( 0.1130) 409 H52    1s     (-0.1610)
         75   -0.4760    2.0000                                                                                                           
                47 C15    2px    (-0.1153)  49 C15    2py    ( 0.3269)  61 C16    2px    ( 0.1170)  63 C16    2py    (-0.3412)
                75 C17    2px    (-0.1578)  77 C17    2py    ( 0.3166)  89 C18    2px    ( 0.1142)  91 C18    2py    (-0.2054)
                93 C18    2pz    ( 0.1092) 105 C19    2py    ( 0.2051) 119 C20    2py    (-0.2204) 257 C30    2px    ( 0.1772)
               259 C30    2py    (-0.1822) 273 C31    2py    (-0.1742) 287 C32    2py    (-0.1168) 289 C32    2pz    ( 0.1431)
               329 H36    1s     ( 0.1630) 349 H40    1s     (-0.1877) 394 H49    1s     ( 0.1315)
         76   -0.4617    2.0000                                                                                                           
                51 C15    2pz    ( 0.3539)  63 C16    2py    (-0.1060)  65 C16    2pz    (-0.2892)  79 C17    2pz    ( 0.2641)
                93 C18    2pz    (-0.2844) 107 C19    2pz    ( 0.2441) 121 C20    2pz    (-0.2223) 135 C21    2pz    ( 0.2218)
               261 C30    2pz    (-0.1268) 275 C31    2pz    (-0.1112) 289 C32    2pz    (-0.2390) 329 H36    1s     (-0.1583)
               334 H37    1s     ( 0.2388) 354 H41    1s     (-0.1388) 359 H42    1s     (-0.1026) 394 H49    1s     ( 0.1102)
               429 H56    1s     ( 0.1241)
         77    0.0000    1.9420                                                                                                           
               103 C19    2px    ( 0.1079) 117 C20    2px    ( 0.1933) 131 C21    2px    ( 0.2407) 145 C22    2px    ( 0.2789)
               159 C23    2px    ( 0.2549) 173 C24    2px    ( 0.2792) 187 C25    2px    ( 0.2801) 201 C26    2px    ( 0.2481)
               215 C27    2px    ( 0.1798) 229 C28    2px    ( 0.1033)
         78    0.0000    1.9318                                                                                                           
                18 N11    2px    ( 0.1616) 103 C19    2px    ( 0.1952) 117 C20    2px    ( 0.3009) 131 C21    2px    ( 0.2712)
               145 C22    2px    ( 0.2259) 187 C25    2px    (-0.2018) 201 C26    2px    (-0.3004) 215 C27    2px    (-0.2943)
               229 C28    2px    (-0.2148)
         79    0.0000    1.9731                                                                                                           
                 4 C10    2px    (-0.1043)  18 N11    2px    ( 0.5884)  20 N11    2py    ( 0.3426) 229 C28    2px    ( 0.1762)
               243 C29    2px    ( 0.3912) 245 C29    2py    ( 0.1759) 464 H63    1s     ( 0.1127)
         80    0.0000    1.9052                                                                                                           
                18 N11    2px    (-0.1699) 103 C19    2px    ( 0.2689) 117 C20    2px    ( 0.3566) 131 C21    2px    ( 0.1423)
               145 C22    2px    (-0.1031) 159 C23    2px    (-0.3001) 163 C23    2pz    ( 0.1071) 173 C24    2px    (-0.3126)
               187 C25    2px    (-0.1241) 201 C26    2px    ( 0.1148) 215 C27    2px    ( 0.2493) 229 C28    2px    ( 0.2374)
      
         81    0.0000    1.7793                                                                                                           
                18 N11    2px    ( 0.2452)  20 N11    2py    ( 0.1442) 103 C19    2px    ( 0.3028) 117 C20    2px    ( 0.2692)
               131 C21    2px    (-0.1705) 145 C22    2px    (-0.3616) 149 C22    2pz    ( 0.1221) 159 C23    2px    (-0.1330)
               173 C24    2px    ( 0.1536) 187 C25    2px    ( 0.3158) 201 C26    2px    ( 0.1752) 215 C27    2px    (-0.1342)
               229 C28    2px    (-0.3109) 231 C28    2py    (-0.1227) 243 C29    2px    (-0.1185)
         82    0.0000    1.2405                                                                                                           
                18 N11    2px    (-0.3158)  20 N11    2py    (-0.1855) 103 C19    2px    ( 0.2517) 117 C20    2px    ( 0.1502)
               131 C21    2px    (-0.2516) 145 C22    2px    (-0.2462) 159 C23    2px    ( 0.1778) 173 C24    2px    ( 0.3622)
               201 C26    2px    (-0.4245) 215 C27    2px    (-0.1181) 229 C28    2px    ( 0.3552) 231 C28    2py    ( 0.1399)
               243 C29    2px    ( 0.2131) 245 C29    2py    ( 0.1087)
         83    0.0000    0.7811                                                                                                           
                18 N11    2px    (-0.2655)  20 N11    2py    (-0.1574) 103 C19    2px    (-0.3143) 131 C21    2px    ( 0.3906)
               135 C21    2pz    (-0.1234) 159 C23    2px    (-0.4134) 163 C23    2pz    ( 0.1437) 187 C25    2px    ( 0.4479)
               191 C25    2pz    (-0.1044) 215 C27    2px    (-0.4471) 217 C27    2py    (-0.1165) 229 C28    2px    ( 0.1130)
               243 C29    2px    ( 0.3513) 245 C29    2py    ( 0.1838)
         84    0.0000    0.0482                                                                                                           
                18 N11    2px    ( 0.1739)  20 N11    2py    ( 0.1046) 103 C19    2px    ( 0.2442) 117 C20    2px    (-0.4017)
               121 C20    2pz    ( 0.1090) 131 C21    2px    ( 0.4893) 135 C21    2pz    (-0.1384) 145 C22    2px    (-0.5289)
               149 C22    2pz    ( 0.1661) 159 C23    2px    ( 0.4817) 163 C23    2pz    (-0.1626) 173 C24    2px    (-0.2944)
               201 C26    2px    ( 0.2447) 215 C27    2px    (-0.4995) 217 C27    2py    (-0.1440) 229 C28    2px    ( 0.5472)
               231 C28    2py    ( 0.2180) 243 C29    2px    (-0.4312) 245 C29    2py    (-0.1736)
         85    0.0000    0.2054                                                                                                           
                18 N11    2px    ( 0.2036)  20 N11    2py    ( 0.1205) 103 C19    2px    (-0.5347) 105 C19    2py    (-0.1210)
               117 C20    2px    ( 0.2495) 131 C21    2px    ( 0.4127) 135 C21    2pz    (-0.1311) 145 C22    2px    (-0.4716)
               149 C22    2pz    ( 0.1575) 173 C24    2px    ( 0.4443) 177 C24    2pz    (-0.1239) 187 C25    2px    (-0.2080)
               201 C26    2px    (-0.2685) 215 C27    2px    ( 0.3751) 243 C29    2px    (-0.3006) 245 C29    2py    (-0.1568)
      
         86    0.0000    0.0414                                                                                                           
                18 N11    2px    (-0.1174) 103 C19    2px    ( 0.1102) 117 C20    2px    (-0.2018) 131 C21    2px    ( 0.2971)
               145 C22    2px    (-0.4019) 149 C22    2pz    ( 0.1249) 159 C23    2px    ( 0.5188) 163 C23    2pz    (-0.1746)
               173 C24    2px    (-0.5144) 177 C24    2pz    ( 0.1389) 187 C25    2px    ( 0.5169) 191 C25    2pz    (-0.1241)
               201 C26    2px    (-0.5063) 203 C26    2py    (-0.1036) 215 C27    2px    ( 0.5294) 217 C27    2py    ( 0.1275)
               229 C28    2px    (-0.4283) 231 C28    2py    (-0.1697) 243 C29    2px    ( 0.3051) 245 C29    2py    ( 0.1139)
      
         87    0.0000    0.0888                                                                                                           
                18 N11    2px    ( 0.1967)  20 N11    2py    ( 0.1170) 103 C19    2px    ( 0.5219) 105 C19    2py    ( 0.1138)
               117 C20    2px    (-0.5423) 119 C20    2py    (-0.1236) 121 C20    2pz    ( 0.1295) 131 C21    2px    ( 0.1203)
               145 C22    2px    ( 0.2945) 149 C22    2pz    (-0.1060) 159 C23    2px    (-0.5004) 163 C23    2pz    ( 0.1691)
               173 C24    2px    ( 0.2069) 187 C25    2px    ( 0.2886) 201 C26    2px    (-0.5112) 215 C27    2px    ( 0.2835)
               229 C28    2px    ( 0.1578) 243 C29    2px    (-0.3403) 245 C29    2py    (-0.1681)
         88    0.0000    0.0633                                                                                                           
                18 N11    2px    ( 0.1863)  20 N11    2py    ( 0.1121) 103 C19    2px    (-0.4327) 117 C20    2px    ( 0.5808)
               119 C20    2py    ( 0.1191) 121 C20    2pz    (-0.1503) 131 C21    2px    (-0.4795) 135 C21    2pz    ( 0.1330)
               145 C22    2px    ( 0.2666) 159 C23    2px    ( 0.1385) 173 C24    2px    (-0.4457) 177 C24    2pz    ( 0.1218)
               187 C25    2px    ( 0.5399) 191 C25    2pz    (-0.1277) 201 C26    2px    (-0.3466) 229 C28    2px    ( 0.3608)
               231 C28    2py    ( 0.1537) 243 C29    2px    (-0.3947) 245 C29    2py    (-0.1775)
         89    0.0505    0.0000                                                                                                           
                 1 C10    1s     (-0.1702)   2 C10    1s     (-1.2137)   3 C10    1s     (-0.4651)   6 C10    2py    ( 0.2319)
                 8 C10    2pz    ( 0.1559)  16 N11    1s     (-0.2686)  17 N11    1s     (-0.1294)  22 N11    2pz    (-0.2607)
                23 N11    2pz    (-0.1757)  29 H12    1s     ( 0.4136)  30 H12    1s     ( 0.3336)  34 H13    1s     ( 0.3634)
                35 H13    1s     ( 0.2946)  39 H14    1s     ( 0.2306)  40 H14    1s     ( 0.2061) 199 C26    1s     (-0.1340)
               227 C28    1s     (-0.2179) 233 C28    2pz    (-0.2004) 234 C28    2pz    (-0.1240) 241 C29    1s     (-0.4336)
               242 C29    1s     (-0.1676) 247 C29    2pz    ( 0.3039) 248 C29    2pz    ( 0.1827) 311 C34    1s     (-0.3260)
               312 C34    1s     (-0.1227) 374 H45    1s     ( 0.1052) 379 H46    1s     ( 0.1357) 380 H46    1s     ( 0.1334)
               384 H47    1s     ( 0.2532) 385 H47    1s     ( 0.2544) 449 H60    1s     ( 0.1280) 450 H60    1s     ( 0.1063)
               454 H61    1s     ( 0.1208) 459 H62    1s     ( 0.1159) 460 H62    1s     ( 0.1108) 464 H63    1s     ( 0.5688)
               465 H63    1s     ( 0.5002)
         90    0.0629    0.0000                                                                                                           
                 2 C10    1s     ( 0.2575)  45 C15    1s     ( 0.1803)  59 C16    1s     (-0.5575)  60 C16    1s     (-0.2265)
                61 C16    2px    (-0.1766)  63 C16    2py    ( 0.1463)  64 C16    2py    ( 0.1051)  65 C16    2pz    (-0.1871)
                73 C17    1s     (-0.4409)  74 C17    1s     (-0.1873)  79 C17    2pz    (-0.1422)  87 C18    1s     (-0.1851)
                91 C18    2py    (-0.1176) 121 C20    2pz    (-0.1223) 143 C22    1s     (-0.1734) 149 C22    2pz    (-0.1239)
               171 C24    1s     (-0.2476) 172 C24    1s     (-0.1005) 177 C24    2pz    (-0.1207) 199 C26    1s     (-0.1676)
               205 C26    2pz    (-0.1212) 254 C30    1s     (-0.1023) 255 C30    1s     (-0.7421) 256 C30    1s     (-0.2987)
               257 C30    2px    (-0.1727) 268 C31    1s     (-0.1003) 269 C31    1s     (-0.7491) 270 C31    1s     (-0.2933)
               275 C31    2pz    (-0.1551) 283 C32    1s     (-0.1620) 297 C33    1s     (-0.1429) 324 H35    1s     ( 0.1345)
               325 H35    1s     ( 0.1396) 329 H36    1s     ( 0.3981) 330 H36    1s     ( 0.3499) 334 H37    1s     ( 0.2834)
               335 H37    1s     ( 0.2424) 349 H40    1s     ( 0.1043) 354 H41    1s     (-0.1046) 364 H43    1s     ( 0.2082)
               365 H43    1s     ( 0.1850) 374 H45    1s     ( 0.1663) 375 H45    1s     ( 0.1449) 389 H48    1s     ( 0.4011)
               390 H48    1s     ( 0.3653) 394 H49    1s     ( 0.1282) 395 H49    1s     ( 0.1160) 399 H50    1s     ( 0.2561)
               400 H50    1s     ( 0.2075) 404 H51    1s     ( 0.3679) 405 H51    1s     ( 0.3427) 409 H52    1s     ( 0.1638)
               410 H52    1s     ( 0.1331) 464 H63    1s     (-0.1194) 465 H63    1s     (-0.1076)
         91    0.0813    0.0000                                                                                                           
                 2 C10    1s     (-0.6378)   3 C10    1s     (-0.2369)  29 H12    1s     ( 0.1981)  30 H12    1s     ( 0.1869)
                34 H13    1s     ( 0.1574)  35 H13    1s     ( 0.1167)  59 C16    1s     (-0.3008)  60 C16    1s     (-0.1278)
                73 C17    1s     (-0.3709)  74 C17    1s     (-0.1518)  79 C17    2pz    (-0.1287)  87 C18    1s     (-0.1513)
               143 C22    1s     ( 0.1328) 149 C22    2pz    ( 0.1008) 157 C23    1s     ( 0.1027) 171 C24    1s     ( 0.2820)
               172 C24    1s     ( 0.1168) 177 C24    2pz    ( 0.1764) 178 C24    2pz    ( 0.1076) 185 C25    1s     ( 0.3591)
               186 C25    1s     ( 0.1343) 189 C25    2py    ( 0.1318) 191 C25    2pz    (-0.2798) 192 C25    2pz    (-0.1863)
               199 C26    1s     ( 0.3464) 200 C26    1s     ( 0.1380) 205 C26    2pz    ( 0.2050) 206 C26    2pz    ( 0.1393)
               213 C27    1s     ( 0.1086) 227 C28    1s     ( 0.2929) 228 C28    1s     ( 0.1092) 233 C28    2pz    ( 0.1366)
               241 C29    1s     ( 0.2057) 247 C29    2pz    (-0.1723) 248 C29    2pz    (-0.1113) 297 C33    1s     ( 0.4082)
               298 C33    1s     ( 0.1516) 310 C34    1s     ( 0.1100) 311 C34    1s     ( 0.8371) 312 C34    1s     ( 0.3119)
               313 C34    2px    (-0.1127) 315 C34    2py    ( 0.1226) 317 C34    2pz    (-0.1184) 329 H36    1s     ( 0.2586)
               330 H36    1s     ( 0.2185) 334 H37    1s     ( 0.2754) 335 H37    1s     ( 0.2365) 359 H42    1s     (-0.1115)
               364 H43    1s     (-0.1808) 365 H43    1s     (-0.1650) 369 H44    1s     (-0.2666) 370 H44    1s     (-0.2448)
               374 H45    1s     (-0.2225) 375 H45    1s     (-0.1966) 379 H46    1s     (-0.2002) 380 H46    1s     (-0.1679)
               384 H47    1s     (-0.2225) 385 H47    1s     (-0.1821) 389 H48    1s     ( 0.1002) 434 H57    1s     (-0.1582)
               435 H57    1s     (-0.1281) 439 H58    1s     (-0.1305) 440 H58    1s     (-0.1288) 444 H59    1s     (-0.1705)
               445 H59    1s     (-0.1319) 449 H60    1s     (-0.4083) 450 H60    1s     (-0.3393) 454 H61    1s     (-0.3629)
               455 H61    1s     (-0.3016) 459 H62    1s     (-0.1783) 460 H62    1s     (-0.1652) 464 H63    1s     ( 0.2752)
               465 H63    1s     ( 0.2455)
         92    0.0888    0.0000                                                                                                           
                16 N11    1s     ( 0.3523)  17 N11    1s     ( 0.1495)  22 N11    2pz    ( 0.3182)  23 N11    2pz    ( 0.2310)
                34 H13    1s     ( 0.1122)  35 H13    1s     ( 0.1190)  39 H14    1s     (-0.7061)  40 H14    1s     (-0.5335)
                59 C16    1s     (-0.2305)  60 C16    1s     (-0.1018)  61 C16    2px    (-0.1069)  73 C17    1s     (-0.4684)
                74 C17    1s     (-0.1917)  79 C17    2pz    (-0.1943)  87 C18    1s     (-0.3114)  88 C18    1s     (-0.1263)
                91 C18    2py    (-0.1377) 143 C22    1s     ( 0.1396) 149 C22    2pz    ( 0.1528) 171 C24    1s     ( 0.3174)
               172 C24    1s     ( 0.1250) 175 C24    2py    (-0.1165) 177 C24    2pz    ( 0.1820) 185 C25    1s     (-0.1158)
               199 C26    1s     ( 0.3286) 200 C26    1s     ( 0.1370) 205 C26    2pz    ( 0.2863) 206 C26    2pz    ( 0.1403)
               219 C27    2pz    (-0.1349) 227 C28    1s     ( 0.4166) 228 C28    1s     ( 0.1598) 233 C28    2pz    ( 0.2852)
               234 C28    2pz    ( 0.1267) 241 C29    1s     (-0.2770) 247 C29    2pz    ( 0.2332) 255 C30    1s     ( 0.2084)
               269 C31    1s     ( 0.1569) 283 C32    1s     (-0.1977) 297 C33    1s     (-0.1749) 311 C34    1s     (-0.6751)
               312 C34    1s     (-0.2650) 317 C34    2pz    ( 0.1983) 329 H36    1s     ( 0.1961) 330 H36    1s     ( 0.1596)
               334 H37    1s     ( 0.3642) 335 H37    1s     ( 0.3139) 344 H39    1s     ( 0.1352) 345 H39    1s     ( 0.1222)
               349 H40    1s     ( 0.1618) 350 H40    1s     ( 0.1376) 359 H42    1s     (-0.1815) 360 H42    1s     (-0.1494)
               364 H43    1s     (-0.3685) 365 H43    1s     (-0.3112) 369 H44    1s     ( 0.2277) 370 H44    1s     ( 0.1642)
               374 H45    1s     (-0.4314) 375 H45    1s     (-0.3686) 379 H46    1s     (-0.4892) 380 H46    1s     (-0.4149)
               384 H47    1s     ( 0.5577) 385 H47    1s     ( 0.4358) 394 H49    1s     (-0.1587) 395 H49    1s     (-0.1456)
               414 H53    1s     (-0.1366) 415 H53    1s     (-0.1367) 424 H55    1s     ( 0.1014) 439 H58    1s     ( 0.1571)
               440 H58    1s     ( 0.1353) 449 H60    1s     ( 0.2109) 450 H60    1s     ( 0.1766) 454 H61    1s     ( 0.2288)
               455 H61    1s     ( 0.2008) 459 H62    1s     ( 0.3741) 460 H62    1s     ( 0.3270)
         93    0.1011    0.0000                                                                                                           
                 2 C10    1s     (-0.3660)   3 C10    1s     (-0.1340)   9 C10    2pz    (-0.1059)  16 N11    1s     ( 0.3987)
                17 N11    1s     ( 0.1689)  20 N11    2py    (-0.1236)  22 N11    2pz    ( 0.2583)  23 N11    2pz    ( 0.1806)
                34 H13    1s     ( 0.1414)  35 H13    1s     ( 0.1377)  39 H14    1s     (-0.5932)  40 H14    1s     (-0.4546)
                63 C16    2py    (-0.1302)  64 C16    2py    (-0.1013)  72 C17    1s     ( 0.1143)  73 C17    1s     ( 0.8053)
                74 C17    1s     ( 0.3180)  79 C17    2pz    ( 0.2209)  87 C18    1s     ( 0.4494)  88 C18    1s     ( 0.1864)
                89 C18    2px    (-0.1087)  91 C18    2py    ( 0.2191) 143 C22    1s     (-0.1188) 199 C26    1s     ( 0.2099)
               205 C26    2pz    ( 0.1596) 227 C28    1s     ( 0.4657) 228 C28    1s     ( 0.1721) 233 C28    2pz    ( 0.2598)
               234 C28    2pz    ( 0.1242) 254 C30    1s     (-0.1230) 255 C30    1s     (-0.8747) 256 C30    1s     (-0.3464)
               257 C30    2px    (-0.1256) 271 C31    2px    (-0.1006) 273 C31    2py    ( 0.1166) 283 C32    1s     ( 0.1207)
               324 H35    1s     ( 0.1208) 334 H37    1s     (-0.4504) 335 H37    1s     (-0.4067) 339 H38    1s     (-0.2693)
               340 H38    1s     (-0.2361) 344 H39    1s     (-0.1430) 345 H39    1s     (-0.1299) 349 H40    1s     (-0.3327)
               350 H40    1s     (-0.2907) 374 H45    1s     (-0.2012) 375 H45    1s     (-0.1733) 379 H46    1s     (-0.4367)
               380 H46    1s     (-0.3734) 384 H47    1s     ( 0.2938) 385 H47    1s     ( 0.2173) 389 H48    1s     ( 0.4217)
               390 H48    1s     ( 0.3847) 394 H49    1s     ( 0.2242) 395 H49    1s     ( 0.1875) 399 H50    1s     ( 0.3026)
               400 H50    1s     ( 0.2697) 404 H51    1s     ( 0.1741) 405 H51    1s     ( 0.1532) 424 H55    1s     (-0.1354)
               425 H55    1s     (-0.1187) 459 H62    1s     ( 0.1425) 460 H62    1s     ( 0.1165) 464 H63    1s     ( 0.1454)
               465 H63    1s     ( 0.1427)
         94    0.1020    0.0000                                                                                                           
                 2 C10    1s     (-0.2515)  39 H14    1s     ( 0.1820)  40 H14    1s     ( 0.1319)  59 C16    1s     ( 0.2143)
                63 C16    2py    (-0.2127)  64 C16    2py    (-0.1441)  65 C16    2pz    ( 0.2041)  66 C16    2pz    ( 0.1192)
                73 C17    1s     ( 0.1857)  77 C17    2py    ( 0.1181)  87 C18    1s     (-0.3740)  88 C18    1s     (-0.1377)
                91 C18    2py    (-0.1444) 129 C21    1s     (-0.3079) 130 C21    1s     (-0.1028) 133 C21    2py    (-0.1794)
               134 C21    2py    (-0.1165) 135 C21    2pz    ( 0.1369) 143 C22    1s     (-0.1540) 185 C25    1s     (-0.1066)
               227 C28    1s     ( 0.1027) 241 C29    1s     ( 0.2618) 247 C29    2pz    (-0.1807) 259 C30    2py    (-0.1094)
               269 C31    1s     ( 0.3798) 270 C31    1s     ( 0.1586) 282 C32    1s     (-0.1172) 283 C32    1s     (-0.8597)
               284 C32    1s     (-0.3358) 289 C32    2pz    ( 0.1486) 297 C33    1s     (-0.6744) 298 C33    1s     (-0.2521)
               301 C33    2py    (-0.2214) 302 C33    2py    (-0.1203) 311 C34    1s     ( 0.4248) 312 C34    1s     ( 0.1577)
               329 H36    1s     (-0.3625) 330 H36    1s     (-0.3125) 344 H39    1s     ( 0.2097) 345 H39    1s     ( 0.1767)
               349 H40    1s     ( 0.1534) 350 H40    1s     ( 0.1447) 354 H41    1s     ( 0.1978) 355 H41    1s     ( 0.1637)
               369 H44    1s     ( 0.1245) 370 H44    1s     ( 0.1007) 384 H47    1s     (-0.3098) 385 H47    1s     (-0.2557)
               389 H48    1s     (-0.1062) 390 H48    1s     (-0.1143) 399 H50    1s     ( 0.1707) 400 H50    1s     ( 0.1698)
               404 H51    1s     (-0.2077) 405 H51    1s     (-0.2111) 414 H53    1s     (-0.1074) 419 H54    1s     ( 0.2872)
               420 H54    1s     ( 0.2410) 424 H55    1s     ( 0.2631) 425 H55    1s     ( 0.2403) 429 H56    1s     ( 0.3572)
               430 H56    1s     ( 0.3123) 434 H57    1s     ( 0.3678) 435 H57    1s     ( 0.3191) 439 H58    1s     ( 0.1155)
               440 H58    1s     ( 0.1034) 444 H59    1s     ( 0.3112) 445 H59    1s     ( 0.2533) 449 H60    1s     (-0.1803)
               450 H60    1s     (-0.1475) 459 H62    1s     (-0.1791) 460 H62    1s     (-0.1727)
         95    0.1096    0.0000                                                                                                           
                 2 C10    1s     (-0.3098)   3 C10    1s     (-0.1127)  16 N11    1s     ( 0.2927)  17 N11    1s     ( 0.1233)
                20 N11    2py    (-0.1163)  22 N11    2pz    ( 0.1429)  39 H14    1s     (-0.3417)  40 H14    1s     (-0.2651)
                47 C15    2px    (-0.2413)  48 C15    2px    (-0.1250)  49 C15    2py    (-0.1379)  59 C16    1s     ( 0.5626)
                60 C16    1s     ( 0.2279)  61 C16    2px    ( 0.1883)  63 C16    2py    ( 0.1888)  64 C16    2py    ( 0.1015)
                65 C16    2pz    (-0.1702)  66 C16    2pz    (-0.1802)  73 C17    1s     (-0.2003)  75 C17    2px    ( 0.1588)
                77 C17    2py    ( 0.2763)  78 C17    2py    ( 0.1650)  79 C17    2pz    ( 0.2878)  80 C17    2pz    ( 0.2392)
                87 C18    1s     ( 0.2136)  89 C18    2px    ( 0.1764) 117 C20    2px    ( 0.1129) 143 C22    1s     (-0.1676)
               149 C22    2pz    (-0.1402) 157 C23    1s     (-0.1145) 171 C24    1s     (-0.2045) 227 C28    1s     ( 0.2877)
               228 C28    1s     ( 0.1056) 233 C28    2pz    ( 0.1404) 241 C29    1s     ( 0.1106) 255 C30    1s     ( 0.6673)
               256 C30    1s     ( 0.2798) 257 C30    2px    ( 0.1674) 268 C31    1s     (-0.1465) 269 C31    1s     (-1.0011)
               270 C31    1s     (-0.4071) 271 C31    2px    ( 0.1548) 297 C33    1s     (-0.2753) 298 C33    1s     (-0.1002)
               311 C34    1s     ( 0.1650) 324 H35    1s     (-0.5112) 325 H35    1s     (-0.4585) 334 H37    1s     (-0.3999)
               335 H37    1s     (-0.3059) 339 H38    1s     ( 0.4385) 340 H38    1s     ( 0.3659) 344 H39    1s     (-0.2622)
               345 H39    1s     (-0.2283) 349 H40    1s     ( 0.1156) 350 H40    1s     ( 0.1034) 359 H42    1s     ( 0.1344)
               360 H42    1s     ( 0.1102) 364 H43    1s     ( 0.1537) 365 H43    1s     ( 0.1327) 379 H46    1s     (-0.2241)
               380 H46    1s     (-0.1967) 389 H48    1s     (-0.2756) 390 H48    1s     (-0.2534) 394 H49    1s     (-0.1831)
               395 H49    1s     (-0.1171) 399 H50    1s     (-0.3136) 400 H50    1s     (-0.3140) 404 H51    1s     ( 0.3183)
               405 H51    1s     ( 0.2853) 409 H52    1s     ( 0.4427) 410 H52    1s     ( 0.4057) 414 H53    1s     ( 0.3526)
               415 H53    1s     ( 0.3120) 444 H59    1s     ( 0.1915) 445 H59    1s     ( 0.1609) 464 H63    1s     ( 0.1111)
               465 H63    1s     ( 0.1082)
         96    0.1282    0.0000                                                                                                           
                16 N11    1s     ( 0.3028)  17 N11    1s     ( 0.1157)  22 N11    2pz    ( 0.2430)  23 N11    2pz    ( 0.1647)
                29 H12    1s     (-0.1371)  30 H12    1s     (-0.1536)  35 H13    1s     ( 0.1102)  39 H14    1s     (-0.6367)
                40 H14    1s     (-0.4746)  59 C16    1s     ( 0.3748)  60 C16    1s     ( 0.1571)  63 C16    2py    (-0.2086)
                64 C16    2py    (-0.1429)  65 C16    2pz    ( 0.3059)  66 C16    2pz    ( 0.1613)  77 C17    2py    ( 0.1806)
                78 C17    2py    ( 0.1455)  87 C18    1s     (-0.4890)  88 C18    1s     (-0.1928)  91 C18    2py    (-0.2070)
                92 C18    2py    (-0.1068) 119 C20    2py    (-0.1032) 143 C22    1s     (-0.1529) 147 C22    2py    ( 0.1537)
               148 C22    2py    ( 0.1018) 149 C22    2pz    (-0.1853) 150 C22    2pz    (-0.1002) 161 C23    2py    (-0.1235)
               171 C24    1s     (-0.3198) 172 C24    1s     (-0.1171) 177 C24    2pz    (-0.2113) 185 C25    1s     ( 0.3682)
               186 C25    1s     ( 0.1200) 189 C25    2py    ( 0.1166) 191 C25    2pz    (-0.2546) 192 C25    2pz    (-0.1344)
               199 C26    1s     (-0.3007) 200 C26    1s     (-0.1026) 205 C26    2pz    (-0.1610) 213 C27    1s     (-0.1004)
               233 C28    2pz    (-0.1093) 241 C29    1s     (-0.3572) 242 C29    1s     (-0.1275) 247 C29    2pz    ( 0.3209)
               248 C29    2pz    ( 0.1798) 261 C30    2pz    ( 0.2422) 262 C30    2pz    ( 0.1325) 271 C31    2px    ( 0.1042)
               275 C31    2pz    ( 0.1686) 283 C32    1s     (-0.4311) 284 C32    1s     (-0.1699) 287 C32    2py    (-0.1054)
               296 C33    1s     ( 0.1054) 297 C33    1s     ( 0.7327) 298 C33    1s     ( 0.2808) 303 C33    2pz    (-0.1581)
               315 C34    2py    ( 0.2072) 329 H36    1s     (-0.5513) 330 H36    1s     (-0.4772) 344 H39    1s     ( 0.2764)
               345 H39    1s     ( 0.2332) 349 H40    1s     ( 0.2893) 350 H40    1s     ( 0.2585) 359 H42    1s     ( 0.2879)
               360 H42    1s     ( 0.2377) 364 H43    1s     ( 0.4578) 365 H43    1s     ( 0.3829) 369 H44    1s     (-0.5841)
               370 H44    1s     (-0.4578) 374 H45    1s     ( 0.4067) 375 H45    1s     ( 0.3237) 384 H47    1s     ( 0.6276)
               385 H47    1s     ( 0.5054) 389 H48    1s     (-0.3264) 390 H48    1s     (-0.2693) 394 H49    1s     ( 0.1685)
               395 H49    1s     ( 0.1573) 399 H50    1s     ( 0.1960) 400 H50    1s     ( 0.1561) 404 H51    1s     (-0.3229)
               405 H51    1s     (-0.2712) 409 H52    1s     ( 0.1212) 415 H53    1s     ( 0.1098) 419 H54    1s     ( 0.1883)
               420 H54    1s     ( 0.1421) 424 H55    1s     ( 0.2274) 425 H55    1s     ( 0.2253) 429 H56    1s     ( 0.1275)
               434 H57    1s     (-0.2014) 435 H57    1s     (-0.1725) 439 H58    1s     (-0.3939) 440 H58    1s     (-0.3591)
               444 H59    1s     (-0.2432) 445 H59    1s     (-0.1924) 454 H61    1s     (-0.2476) 455 H61    1s     (-0.2231)
               459 H62    1s     ( 0.2197) 460 H62    1s     ( 0.2085)
         97    0.1350    0.0000                                                                                                           
                 2 C10    1s     (-0.4529)   3 C10    1s     (-0.1627)   4 C10    2px    ( 0.2774)   5 C10    2px    ( 0.2511)
                 6 C10    2py    (-0.2519)   7 C10    2py    (-0.2354)   8 C10    2pz    (-0.1592)   9 C10    2pz    (-0.1524)
                16 N11    1s     ( 0.5399)  17 N11    1s     ( 0.2162)  18 N11    2px    ( 0.1344)  19 N11    2px    ( 0.1262)
                20 N11    2py    (-0.2526)  21 N11    2py    (-0.1874)  39 H14    1s     (-0.3082)  40 H14    1s     (-0.2477)
                47 C15    2px    ( 0.1003)  49 C15    2py    ( 0.1240)  59 C16    1s     (-0.2201)  65 C16    2pz    ( 0.3058)
                66 C16    2pz    ( 0.2387)  73 C17    1s     (-0.4976)  74 C17    1s     (-0.1942)  75 C17    2px    (-0.1153)
                77 C17    2py    (-0.2240)  78 C17    2py    (-0.1167)  79 C17    2pz    (-0.3502)  80 C17    2pz    (-0.2167)
                87 C18    1s     (-0.1397) 107 C19    2pz    ( 0.1395) 119 C20    2py    (-0.1057) 129 C21    1s     ( 0.1262)
               143 C22    1s     (-0.1948) 149 C22    2pz    (-0.1493) 150 C22    2pz    (-0.1092) 157 C23    1s     (-0.1731)
               171 C24    1s     (-0.4511) 172 C24    1s     (-0.1738) 175 C24    2py    ( 0.1615) 176 C24    2py    ( 0.1026)
               177 C24    2pz    (-0.2582) 178 C24    2pz    (-0.1520) 185 C25    1s     (-0.3199) 186 C25    1s     (-0.1289)
               191 C25    2pz    ( 0.2107) 192 C25    2pz    ( 0.1600) 199 C26    1s     (-0.3308) 200 C26    1s     (-0.1317)
               203 C26    2py    ( 0.1641) 204 C26    2py    ( 0.1180) 205 C26    2pz    (-0.2211) 206 C26    2pz    (-0.1220)
               219 C27    2pz    ( 0.1107) 227 C28    1s     ( 0.1225) 241 C29    1s     ( 0.3995) 242 C29    1s     ( 0.1605)
               255 C30    1s     ( 0.1398) 261 C30    2pz    ( 0.2364) 262 C30    2pz    ( 0.1310) 269 C31    1s     ( 0.5760)
               270 C31    1s     ( 0.2309) 275 C31    2pz    ( 0.2471) 276 C31    2pz    ( 0.1069) 283 C32    1s     ( 0.7138)
               284 C32    1s     ( 0.2722) 297 C33    1s     (-0.2184) 311 C34    1s     ( 0.1448) 315 C34    2py    (-0.1324)
               324 H35    1s     ( 0.2324) 325 H35    1s     ( 0.2074) 329 H36    1s     (-0.2298) 330 H36    1s     (-0.1754)
               334 H37    1s     ( 0.6497) 335 H37    1s     ( 0.5592) 344 H39    1s     ( 0.1411) 345 H39    1s     ( 0.1264)
               359 H42    1s     ( 0.2637) 360 H42    1s     ( 0.2074) 364 H43    1s     ( 0.4036) 365 H43    1s     ( 0.3448)
               369 H44    1s     ( 0.1826) 370 H44    1s     ( 0.1835) 374 H45    1s     ( 0.3163) 375 H45    1s     ( 0.2746)
               384 H47    1s     (-0.1786) 385 H47    1s     (-0.1656) 389 H48    1s     (-0.3502) 390 H48    1s     (-0.2918)
               394 H49    1s     ( 0.2345) 395 H49    1s     ( 0.1867) 404 H51    1s     (-0.5711) 405 H51    1s     (-0.4808)
               409 H52    1s     (-0.2036) 410 H52    1s     (-0.1815) 419 H54    1s     (-0.2240) 420 H54    1s     (-0.2009)
               424 H55    1s     (-0.1932) 425 H55    1s     (-0.1802) 429 H56    1s     (-0.2401) 430 H56    1s     (-0.2054)
               444 H59    1s     ( 0.1655) 445 H59    1s     ( 0.1150) 459 H62    1s     (-0.1452) 460 H62    1s     (-0.1447)
               464 H63    1s     ( 0.1272) 465 H63    1s     ( 0.1158)
--
 
      Von Neumann Entropy (Root  1) =  1.36831
 

      Mulliken population analysis for root number:  1
      -----------------------------------------------
 
 
++    Molecular charges:
      ------------------
 
      Mulliken charges per centre and basis function type
      ---------------------------------------------------
 
                C1      C2      C3      H4      H5      H6      H7      H8      H9      C10     N11     H12   
      1s       0.0000  0.0000  0.0000  0.0000  0.0000  0.0000  0.0000  0.0000  0.0000  2.8259  3.2755  0.8992
      2px      0.0000  0.0000  0.0000  0.0000  0.0000  0.0000  0.0000  0.0000  0.0000  0.9856  1.3757  0.0175
      2pz      0.0000  0.0000  0.0000  0.0000  0.0000  0.0000  0.0000  0.0000  0.0000  1.0827  1.0446  0.0171
      2py      0.0000  0.0000  0.0000  0.0000  0.0000  0.0000  0.0000  0.0000  0.0000  0.9542  1.1544  0.0114
      3d2+     0.0000  0.0000  0.0000  0.0000  0.0000  0.0000  0.0000  0.0000  0.0000  0.0276  0.0161  0.0000
      3d1+     0.0000  0.0000  0.0000  0.0000  0.0000  0.0000  0.0000  0.0000  0.0000  0.0401  0.0089  0.0000
      3d0      0.0000  0.0000  0.0000  0.0000  0.0000  0.0000  0.0000  0.0000  0.0000  0.0153  0.0238  0.0000
      3d1-     0.0000  0.0000  0.0000  0.0000  0.0000  0.0000  0.0000  0.0000  0.0000  0.0361  0.0171  0.0000
      3d2-     0.0000  0.0000  0.0000  0.0000  0.0000  0.0000  0.0000  0.0000  0.0000  0.0402  0.0150  0.0000
      Total    0.0000  0.0000  0.0000  0.0000  0.0000  0.0000  0.0000  0.0000  0.0000  6.0076  6.9311  0.9451
 
      N-E      0.0000  0.0000  0.0000  0.0000  0.0000  0.0000  0.0000  0.0000  0.0000 -0.0076  0.0689  0.0549
 
                H13     H14     C15     C16     C17     C18     C19     C20     C21     C22     C23     C24   
      1s       0.8886  0.8521  3.2607  2.9995  2.9587  2.9776  3.1707  3.1891  3.1096  3.1023  3.1407  3.0330
      2px      0.0158  0.0208  0.8697  0.9683  0.9753  0.9936  0.8428  0.9746  0.8769  0.9765  0.8125  0.9378
      2pz      0.0213  0.0458  0.8295  0.9239  0.9621  0.8934  0.8229  0.7694  0.8775  0.8835  0.8491  0.9197
      2py      0.0091  0.0152  0.8788  0.9437  0.9507  0.9948  0.7659  0.7549  0.9146  0.9081  0.8703  0.8627
      3d2+     0.0000  0.0000  0.0406  0.0271  0.0283  0.0110  0.0232  0.0197  0.0139  0.0148  0.0254  0.0141
      3d1+     0.0000  0.0000  0.0441  0.0193  0.0183  0.0216  0.0255  0.0256  0.0239  0.0186  0.0301  0.0172
      3d0      0.0000  0.0000  0.0424  0.0315  0.0367  0.0502  0.0427  0.0412  0.0295  0.0289  0.0483  0.0327
      3d1-     0.0000  0.0000  0.0529  0.0451  0.0406  0.0349  0.0564  0.0539  0.0552  0.0588  0.0567  0.0548
      3d2-     0.0000  0.0000  0.0529  0.0401  0.0407  0.0515  0.0390  0.0356  0.0360  0.0335  0.0464  0.0328
      Total    0.9347  0.9340  6.0716  5.9987  6.0112  6.0286  5.7889  5.8639  5.9371  6.0251  5.8795  5.9049
 
      N-E      0.0653  0.0660 -0.0716  0.0013 -0.0112 -0.0286  0.2111  0.1361  0.0629 -0.0251  0.1205  0.0951
 
                C25     C26     C27     C28     C29     C30     C31     C32     C33     C34     H35     H36   
      1s       3.0678  3.0259  3.1387  3.0183  3.0059  2.9139  2.9165  2.8903  2.9014  2.8942  0.9657  0.9701
      2px      0.8355  0.9431  0.7688  0.9965  0.7929  0.9973  1.0189  1.0525  1.0846  1.0744  0.0205  0.0106
      2pz      0.9269  0.8977  0.8546  0.9116  0.9245  1.0397  1.0419  1.0333  1.0208  0.9924  0.0102  0.0200
      2py      0.9217  0.8923  0.8693  0.8841  0.7955  1.0323  1.0067  1.0304  1.0600  1.0785  0.0138  0.0149
      3d2+     0.0162  0.0158  0.0276  0.0209  0.0513  0.0174  0.0221  0.0380  0.0172  0.0281  0.0000  0.0000
      3d1+     0.0180  0.0120  0.0357  0.0125  0.0196  0.0232  0.0205  0.0312  0.0146  0.0193  0.0000  0.0000
      3d0      0.0382  0.0399  0.0495  0.0450  0.0594  0.0148  0.0139  0.0254  0.0309  0.0296  0.0000  0.0000
      3d1-     0.0510  0.0481  0.0581  0.0384  0.0394  0.0392  0.0415  0.0244  0.0307  0.0342  0.0000  0.0000
      3d2-     0.0383  0.0326  0.0396  0.0242  0.0384  0.0319  0.0269  0.0099  0.0316  0.0127  0.0000  0.0000
      Total    5.9136  5.9075  5.8419  5.9516  5.7269  6.1097  6.1090  6.1354  6.1920  6.1634  1.0102  1.0156
 
      N-E      0.0864  0.0925  0.1581  0.0484  0.2731 -0.1097 -0.1090 -0.1354 -0.1920 -0.1634 -0.0102 -0.0156
 
                H37     H38     H39     H40     H41     H42     H43     H44     H45     H46     H47     H48   
      1s       0.9898  0.9470  0.9497  0.9643  0.8641  0.9261  0.9674  0.9442  0.9730  0.9738  0.9524  0.9797
      2px      0.0099  0.0219  0.0198  0.0228  0.0154  0.0174  0.0164  0.0140  0.0157  0.0153  0.0116  0.0125
      2pz      0.0225  0.0103  0.0087  0.0089  0.0191  0.0195  0.0232  0.0265  0.0273  0.0305  0.0330  0.0204
      2py      0.0136  0.0132  0.0186  0.0156  0.0198  0.0192  0.0152  0.0153  0.0119  0.0108  0.0102  0.0137
      3d2+     0.0000  0.0000  0.0000  0.0000  0.0000  0.0000  0.0000  0.0000  0.0000  0.0000  0.0000  0.0000
      3d1+     0.0000  0.0000  0.0000  0.0000  0.0000  0.0000  0.0000  0.0000  0.0000  0.0000  0.0000  0.0000
      3d0      0.0000  0.0000  0.0000  0.0000  0.0000  0.0000  0.0000  0.0000  0.0000  0.0000  0.0000  0.0000
      3d1-     0.0000  0.0000  0.0000  0.0000  0.0000  0.0000  0.0000  0.0000  0.0000  0.0000  0.0000  0.0000
      3d2-     0.0000  0.0000  0.0000  0.0000  0.0000  0.0000  0.0000  0.0000  0.0000  0.0000  0.0000  0.0000
      Total    1.0358  0.9923  0.9968  1.0116  0.9184  0.9822  1.0223  1.0000  1.0279  1.0303  1.0073  1.0263
 
      N-E     -0.0358  0.0077  0.0032 -0.0116  0.0816  0.0178 -0.0223 -0.0000 -0.0279 -0.0303 -0.0073 -0.0263
 
                H49     H50     H51     H52     H53     H54     H55     H56     H57     H58     H59     H60   
      1s       0.8955  0.9434  0.9819  0.9219  0.9016  0.9239  0.9418  0.9293  0.9173  0.9030  0.9098  0.9315
      2px      0.0103  0.0174  0.0115  0.0231  0.0114  0.0287  0.0115  0.0171  0.0164  0.0109  0.0281  0.0310
      2pz      0.0192  0.0121  0.0202  0.0119  0.0194  0.0110  0.0102  0.0211  0.0103  0.0231  0.0096  0.0088
      2py      0.0191  0.0176  0.0155  0.0122  0.0171  0.0094  0.0257  0.0104  0.0225  0.0136  0.0124  0.0102
      3d2+     0.0000  0.0000  0.0000  0.0000  0.0000  0.0000  0.0000  0.0000  0.0000  0.0000  0.0000  0.0000
      3d1+     0.0000  0.0000  0.0000  0.0000  0.0000  0.0000  0.0000  0.0000  0.0000  0.0000  0.0000  0.0000
      3d0      0.0000  0.0000  0.0000  0.0000  0.0000  0.0000  0.0000  0.0000  0.0000  0.0000  0.0000  0.0000
      3d1-     0.0000  0.0000  0.0000  0.0000  0.0000  0.0000  0.0000  0.0000  0.0000  0.0000  0.0000  0.0000
      3d2-     0.0000  0.0000  0.0000  0.0000  0.0000  0.0000  0.0000  0.0000  0.0000  0.0000  0.0000  0.0000
      Total    0.9441  0.9906  1.0290  0.9691  0.9495  0.9729  0.9893  0.9778  0.9665  0.9506  0.9599  0.9814
 
      N-E      0.0559  0.0094 -0.0290  0.0309  0.0505  0.0271  0.0107  0.0222  0.0335  0.0494  0.0401  0.0186
 
                H61     H62     H63   
      1s       0.9182  0.9181  0.9517
      2px      0.0132  0.0123  0.0136
      2pz      0.0113  0.0166  0.0118
      2py      0.0246  0.0186  0.0196
      3d2+     0.0000  0.0000  0.0000
      3d1+     0.0000  0.0000  0.0000
      3d0      0.0000  0.0000  0.0000
      3d1-     0.0000  0.0000  0.0000
      3d2-     0.0000  0.0000  0.0000
      Total    0.9673  0.9656  0.9967
 
      N-E      0.0327  0.0344  0.0033
 
      Total electronic charge=  164.000000
 
      Total            charge=    1.000000
--
 
 

      Expectation values of various properties for root number:  1
      -----------------------------------------------------------
 
 
++    Molecular properties:
      ---------------------
 
      Charge (e):
                      =    1.0000
      Dipole Moment (Debye):
      Origin of the operator (Ang)=    0.0000    0.0000    0.0000
                   X=  1.2147E+00               Y= -1.9578E+01               Z= -1.4120E+01           Total=  2.4169E+01
      Center of Charge (Ang)
                     X=    0.25289272               Y=   -4.07599477               Z=   -2.93960413
      Quadrupole Moment (Debye*Ang):
      Origin of the operator (Ang)=    0.1117   -1.9415   -1.0640
                  XX= -1.3393E+02              XY= -2.7566E+01              XZ= -4.6825E+00              YY= -1.3750E+01
                  YZ=  4.1843E+01              ZZ= -1.0415E+02
      In traceless form (Debye*Ang)
                  XX= -7.4978E+01              XY= -4.1350E+01              XZ= -7.0237E+00              YY=  1.0529E+02
                  YZ=  6.2765E+01              ZZ= -3.0309E+01
--
 
 
++    ESPF analysis
      -------------

      Expectation values of the ESPF operators:

        Charge on C10         =    -0.1449
        Charge on N11         =    -0.2426
        Charge on H12         =     0.1205
        Charge on H13         =     0.1308
        Charge on H14         =     0.3470
        Charge on C15         =     0.9872
        Charge on C16         =    -0.1996
        Charge on C17         =     0.1432
        Charge on C18         =    -0.3268
        Charge on C19         =     0.5173
        Charge on C20         =    -0.7485
        Charge on C21         =     0.1277
        Charge on C22         =    -0.3780
        Charge on C23         =     0.2828
        Charge on C24         =    -0.2365
        Charge on C25         =     0.0576
        Charge on C26         =    -0.3738
        Charge on C27         =     0.5879
        Charge on C28         =    -0.6249
        Charge on C29         =     0.2264
        Charge on C30         =    -0.5118
        Charge on C31         =    -0.4958
        Charge on C32         =    -0.3764
        Charge on C33         =    -0.5663
        Charge on C34         =    -0.4111
        Charge on H35         =    -0.0023
        Charge on H36         =    -0.0061
        Charge on H37         =    -0.0096
        Charge on H38         =    -0.0522
        Charge on H39         =     0.0992
        Charge on H40         =     0.0903
        Charge on H41         =     0.1572
        Charge on H42         =     0.2045
        Charge on H43         =     0.1304
        Charge on H44         =     0.1543
        Charge on H45         =     0.1787
        Charge on H46         =     0.2259
        Charge on H47         =     0.1741
        Charge on H48         =     0.0663
        Charge on H49         =     0.1116
        Charge on H50         =     0.0821
        Charge on H51         =     0.0584
        Charge on H52         =     0.1299
        Charge on H53         =     0.0756
        Charge on H54         =     0.1148
        Charge on H55         =     0.0809
        Charge on H56         =     0.0974
        Charge on H57         =     0.1660
        Charge on H58         =     0.1717
        Charge on H59         =     0.1929
        Charge on H60         =     0.1318
        Charge on H61         =     0.1379
        Charge on H62         =     0.0928
        Charge on H63         =     0.0574

      Total ESPF charge     =     1.0032


      Total ESPF QM/MM interaction energy =  -0.088632

        C10    individual contribution =  0.007722
        N11    individual contribution =  0.016532
        H12    individual contribution = -0.006882
        H13    individual contribution = -0.008222
        H14    individual contribution = -0.031539
        C15    individual contribution = -0.037703
        C16    individual contribution =  0.004975
        C17    individual contribution = -0.004650
        C18    individual contribution =  0.018542
        C19    individual contribution = -0.038050
        C20    individual contribution =  0.045050
        C21    individual contribution = -0.008913
        C22    individual contribution =  0.025692
        C23    individual contribution = -0.022444
        C24    individual contribution =  0.019849
        C25    individual contribution = -0.005096
        C26    individual contribution =  0.032610
        C27    individual contribution = -0.047745
        C28    individual contribution =  0.048893
        C29    individual contribution = -0.015608
        C30    individual contribution =  0.015309
        C31    individual contribution =  0.017024
        C32    individual contribution =  0.030649
        C33    individual contribution =  0.049913
        C34    individual contribution =  0.031804
        H35    individual contribution =  0.000041
        H36    individual contribution =  0.000084
        H37    individual contribution =  0.000170
        H38    individual contribution =  0.001632
        H39    individual contribution = -0.005797
        H40    individual contribution = -0.005392
        H41    individual contribution = -0.013390
        H42    individual contribution = -0.012729
        H43    individual contribution = -0.010818
        H44    individual contribution = -0.013966
        H45    individual contribution = -0.015698
        H46    individual contribution = -0.019077
        H47    individual contribution = -0.011262
        H48    individual contribution = -0.000793
        H49    individual contribution = -0.004926
        H50    individual contribution = -0.002198
        H51    individual contribution = -0.001059
        H52    individual contribution = -0.004671
        H53    individual contribution = -0.003165
        H54    individual contribution = -0.010284
        H55    individual contribution = -0.005755
        H56    individual contribution = -0.007992
        H57    individual contribution = -0.015121
        H58    individual contribution = -0.014773
        H59    individual contribution = -0.019399
        H60    individual contribution = -0.010439
        H61    individual contribution = -0.011250
        H62    individual contribution = -0.006477
        H63    individual contribution = -0.001839

--
 
      Von Neumann Entropy (Root  2) =  2.10020
 

      Mulliken population analysis for root number:  2
      -----------------------------------------------
 
 
++    Molecular charges:
      ------------------
 
      Mulliken charges per centre and basis function type
      ---------------------------------------------------
 
                C1      C2      C3      H4      H5      H6      H7      H8      H9      C10     N11     H12   
      1s       0.0000  0.0000  0.0000  0.0000  0.0000  0.0000  0.0000  0.0000  0.0000  2.8259  3.2756  0.8997
      2px      0.0000  0.0000  0.0000  0.0000  0.0000  0.0000  0.0000  0.0000  0.0000  0.9857  1.4272  0.0175
      2pz      0.0000  0.0000  0.0000  0.0000  0.0000  0.0000  0.0000  0.0000  0.0000  1.0827  1.0449  0.0171
      2py      0.0000  0.0000  0.0000  0.0000  0.0000  0.0000  0.0000  0.0000  0.0000  0.9543  1.1745  0.0114
      3d2+     0.0000  0.0000  0.0000  0.0000  0.0000  0.0000  0.0000  0.0000  0.0000  0.0287  0.0170  0.0000
      3d1+     0.0000  0.0000  0.0000  0.0000  0.0000  0.0000  0.0000  0.0000  0.0000  0.0408  0.0093  0.0000
      3d0      0.0000  0.0000  0.0000  0.0000  0.0000  0.0000  0.0000  0.0000  0.0000  0.0153  0.0238  0.0000
      3d1-     0.0000  0.0000  0.0000  0.0000  0.0000  0.0000  0.0000  0.0000  0.0000  0.0370  0.0172  0.0000
      3d2-     0.0000  0.0000  0.0000  0.0000  0.0000  0.0000  0.0000  0.0000  0.0000  0.0405  0.0156  0.0000
      Total    0.0000  0.0000  0.0000  0.0000  0.0000  0.0000  0.0000  0.0000  0.0000  6.0108  7.0051  0.9456
 
      N-E      0.0000  0.0000  0.0000  0.0000  0.0000  0.0000  0.0000  0.0000  0.0000 -0.0108 -0.0051  0.0544
 
                H13     H14     C15     C16     C17     C18     C19     C20     C21     C22     C23     C24   
      1s       0.8900  0.8521  3.2607  2.9995  2.9586  2.9776  3.1706  3.1891  3.1096  3.1023  3.1407  3.0330
      2px      0.0158  0.0219  0.8699  0.9683  0.9752  0.9947  0.7541  0.9501  0.8163  0.9316  0.7962  0.8801
      2pz      0.0213  0.0458  0.8295  0.9240  0.9621  0.8935  0.8225  0.7676  0.8717  0.8784  0.8472  0.9152
      2py      0.0091  0.0157  0.8788  0.9437  0.9507  0.9949  0.7611  0.7538  0.9134  0.9073  0.8699  0.8618
      3d2+     0.0000  0.0000  0.0404  0.0271  0.0283  0.0109  0.0229  0.0193  0.0138  0.0148  0.0253  0.0140
      3d1+     0.0000  0.0000  0.0441  0.0193  0.0183  0.0202  0.0256  0.0244  0.0230  0.0182  0.0296  0.0192
      3d0      0.0000  0.0000  0.0424  0.0315  0.0367  0.0502  0.0427  0.0410  0.0293  0.0289  0.0483  0.0331
      3d1-     0.0000  0.0000  0.0528  0.0451  0.0405  0.0348  0.0563  0.0539  0.0550  0.0586  0.0564  0.0548
      3d2-     0.0000  0.0000  0.0525  0.0401  0.0407  0.0500  0.0383  0.0308  0.0334  0.0300  0.0407  0.0341
      Total    0.9361  0.9356  6.0711  5.9986  6.0111  6.0267  5.6940  5.8301  5.8656  5.9699  5.8542  5.8453
 
      N-E      0.0639  0.0644 -0.0711  0.0014 -0.0111 -0.0267  0.3060  0.1699  0.1344  0.0301  0.1458  0.1547
 
                C25     C26     C27     C28     C29     C30     C31     C32     C33     C34     H35     H36   
      1s       3.0678  3.0259  3.1387  3.0183  3.0059  2.9138  2.9165  2.8903  2.9014  2.8941  0.9658  0.9701
      2px      0.9069  0.9109  0.8773  0.9777  0.8785  0.9971  1.0188  1.0533  1.0853  1.0760  0.0205  0.0106
      2pz      0.9308  0.8966  0.8582  0.9116  0.9248  1.0398  1.0419  1.0333  1.0208  0.9924  0.0102  0.0200
      2py      0.9219  0.8918  0.8762  0.8816  0.8177  1.0321  1.0062  1.0304  1.0601  1.0790  0.0138  0.0149
      3d2+     0.0160  0.0166  0.0264  0.0257  0.0513  0.0174  0.0221  0.0375  0.0170  0.0286  0.0000  0.0000
      3d1+     0.0173  0.0129  0.0354  0.0125  0.0196  0.0232  0.0205  0.0297  0.0148  0.0214  0.0000  0.0000
      3d0      0.0380  0.0400  0.0495  0.0451  0.0594  0.0148  0.0139  0.0253  0.0311  0.0299  0.0000  0.0000
      3d1-     0.0509  0.0482  0.0581  0.0383  0.0393  0.0393  0.0415  0.0243  0.0307  0.0343  0.0000  0.0000
      3d2-     0.0334  0.0407  0.0361  0.0311  0.0382  0.0319  0.0269  0.0095  0.0306  0.0126  0.0000  0.0000
      Total    5.9830  5.8837  5.9559  5.9418  5.8347  6.1094  6.1083  6.1337  6.1919  6.1683  1.0102  1.0155
 
      N-E      0.0170  0.1163  0.0441  0.0582  0.1653 -0.1094 -0.1083 -0.1337 -0.1919 -0.1683 -0.0102 -0.0155
 
                H37     H38     H39     H40     H41     H42     H43     H44     H45     H46     H47     H48   
      1s       0.9898  0.9470  0.9476  0.9632  0.8641  0.9262  0.9675  0.9442  0.9730  0.9739  0.9524  0.9797
      2px      0.0099  0.0219  0.0198  0.0228  0.0145  0.0170  0.0155  0.0153  0.0150  0.0147  0.0132  0.0125
      2pz      0.0225  0.0103  0.0087  0.0089  0.0190  0.0195  0.0232  0.0266  0.0273  0.0305  0.0330  0.0204
      2py      0.0136  0.0132  0.0186  0.0156  0.0198  0.0191  0.0152  0.0153  0.0119  0.0107  0.0106  0.0137
      3d2+     0.0000  0.0000  0.0000  0.0000  0.0000  0.0000  0.0000  0.0000  0.0000  0.0000  0.0000  0.0000
      3d1+     0.0000  0.0000  0.0000  0.0000  0.0000  0.0000  0.0000  0.0000  0.0000  0.0000  0.0000  0.0000
      3d0      0.0000  0.0000  0.0000  0.0000  0.0000  0.0000  0.0000  0.0000  0.0000  0.0000  0.0000  0.0000
      3d1-     0.0000  0.0000  0.0000  0.0000  0.0000  0.0000  0.0000  0.0000  0.0000  0.0000  0.0000  0.0000
      3d2-     0.0000  0.0000  0.0000  0.0000  0.0000  0.0000  0.0000  0.0000  0.0000  0.0000  0.0000  0.0000
      Total    1.0359  0.9923  0.9947  1.0105  0.9174  0.9818  1.0213  1.0013  1.0272  1.0299  1.0093  1.0263
 
      N-E     -0.0359  0.0077  0.0053 -0.0105  0.0826  0.0182 -0.0213 -0.0013 -0.0272 -0.0299 -0.0093 -0.0263
 
                H49     H50     H51     H52     H53     H54     H55     H56     H57     H58     H59     H60   
      1s       0.8956  0.9433  0.9819  0.9219  0.9017  0.9221  0.9416  0.9286  0.9171  0.9030  0.9097  0.9354
      2px      0.0103  0.0174  0.0115  0.0231  0.0114  0.0287  0.0115  0.0171  0.0164  0.0109  0.0281  0.0310
      2pz      0.0192  0.0121  0.0202  0.0119  0.0194  0.0109  0.0102  0.0211  0.0103  0.0231  0.0096  0.0088
      2py      0.0191  0.0176  0.0155  0.0122  0.0171  0.0094  0.0257  0.0104  0.0225  0.0136  0.0124  0.0101
      3d2+     0.0000  0.0000  0.0000  0.0000  0.0000  0.0000  0.0000  0.0000  0.0000  0.0000  0.0000  0.0000
      3d1+     0.0000  0.0000  0.0000  0.0000  0.0000  0.0000  0.0000  0.0000  0.0000  0.0000  0.0000  0.0000
      3d0      0.0000  0.0000  0.0000  0.0000  0.0000  0.0000  0.0000  0.0000  0.0000  0.0000  0.0000  0.0000
      3d1-     0.0000  0.0000  0.0000  0.0000  0.0000  0.0000  0.0000  0.0000  0.0000  0.0000  0.0000  0.0000
      3d2-     0.0000  0.0000  0.0000  0.0000  0.0000  0.0000  0.0000  0.0000  0.0000  0.0000  0.0000  0.0000
      Total    0.9442  0.9905  1.0290  0.9691  0.9496  0.9711  0.9891  0.9771  0.9663  0.9506  0.9598  0.9853
 
      N-E      0.0558  0.0095 -0.0290  0.0309  0.0504  0.0289  0.0109  0.0229  0.0337  0.0494  0.0402  0.0147
 
                H61     H62     H63   
      1s       0.9200  0.9183  0.9543
      2px      0.0132  0.0124  0.0136
      2pz      0.0113  0.0166  0.0118
      2py      0.0246  0.0186  0.0196
      3d2+     0.0000  0.0000  0.0000
      3d1+     0.0000  0.0000  0.0000
      3d0      0.0000  0.0000  0.0000
      3d1-     0.0000  0.0000  0.0000
      3d2-     0.0000  0.0000  0.0000
      Total    0.9691  0.9658  0.9993
 
      N-E      0.0309  0.0342  0.0007
 
      Total electronic charge=  164.000000
 
      Total            charge=    1.000000
--
 
 

      Expectation values of various properties for root number:  2
      -----------------------------------------------------------
 
 
++    Molecular properties:
      ---------------------
 
      Charge (e):
                      =    1.0000
      Dipole Moment (Debye):
      Origin of the operator (Ang)=    0.0000    0.0000    0.0000
                   X=  4.9095E-01               Y= -7.3560E+00               Z= -7.5255E+00           Total=  1.0535E+01
      Center of Charge (Ang)
                     X=    0.10221246               Y=   -1.53148214               Z=   -1.56677331
      Quadrupole Moment (Debye*Ang):
      Origin of the operator (Ang)=    0.1117   -1.9415   -1.0640
                  XX= -1.3441E+02              XY= -2.5956E+01              XZ= -4.7434E+00              YY= -1.6236E+01
                  YZ=  3.8647E+01              ZZ= -1.0850E+02
      In traceless form (Debye*Ang)
                  XX= -7.2042E+01              XY= -3.8934E+01              XZ= -7.1152E+00              YY=  1.0522E+02
                  YZ=  5.7971E+01              ZZ= -3.3174E+01
--
 
 
++    ESPF analysis
      -------------

      Expectation values of the ESPF operators:

        Charge on C10         =    -0.1264
        Charge on N11         =    -0.3187
        Charge on H12         =     0.1132
        Charge on H13         =     0.1283
        Charge on H14         =     0.3455
        Charge on C15         =     1.0248
        Charge on C16         =    -0.2105
        Charge on C17         =     0.1472
        Charge on C18         =    -0.3154
        Charge on C19         =     0.6345
        Charge on C20         =    -0.7407
        Charge on C21         =     0.2242
        Charge on C22         =    -0.3149
        Charge on C23         =     0.2956
        Charge on C24         =    -0.1362
        Charge on C25         =    -0.0441
        Charge on C26         =    -0.3195
        Charge on C27         =     0.4274
        Charge on C28         =    -0.5842
        Charge on C29         =     0.0771
        Charge on C30         =    -0.5290
        Charge on C31         =    -0.5077
        Charge on C32         =    -0.3952
        Charge on C33         =    -0.5557
        Charge on C34         =    -0.3736
        Charge on H35         =    -0.0012
        Charge on H36         =    -0.0062
        Charge on H37         =    -0.0109
        Charge on H38         =    -0.0545
        Charge on H39         =     0.0973
        Charge on H40         =     0.0853
        Charge on H41         =     0.1437
        Charge on H42         =     0.1866
        Charge on H43         =     0.1209
        Charge on H44         =     0.1593
        Charge on H45         =     0.1722
        Charge on H46         =     0.2298
        Charge on H47         =     0.1918
        Charge on H48         =     0.0668
        Charge on H49         =     0.1183
        Charge on H50         =     0.0858
        Charge on H51         =     0.0582
        Charge on H52         =     0.1314
        Charge on H53         =     0.0797
        Charge on H54         =     0.1198
        Charge on H55         =     0.0830
        Charge on H56         =     0.1017
        Charge on H57         =     0.1646
        Charge on H58         =     0.1661
        Charge on H59         =     0.1899
        Charge on H60         =     0.1186
        Charge on H61         =     0.1306
        Charge on H62         =     0.0802
        Charge on H63         =     0.0482

      Total ESPF charge     =     1.0032


      Total ESPF QM/MM interaction energy =  -0.087877

        C10    individual contribution =  0.006734
        N11    individual contribution =  0.021718
        H12    individual contribution = -0.006466
        H13    individual contribution = -0.008066
        H14    individual contribution = -0.031399
        C15    individual contribution = -0.039138
        C16    individual contribution =  0.005245
        C17    individual contribution = -0.004778
        C18    individual contribution =  0.017894
        C19    individual contribution = -0.046674
        C20    individual contribution =  0.044586
        C21    individual contribution = -0.015647
        C22    individual contribution =  0.021400
        C23    individual contribution = -0.023457
        C24    individual contribution =  0.011429
        C25    individual contribution =  0.003901
        C26    individual contribution =  0.027877
        C27    individual contribution = -0.034707
        C28    individual contribution =  0.045705
        C29    individual contribution = -0.005315
        C30    individual contribution =  0.015822
        C31    individual contribution =  0.017433
        C32    individual contribution =  0.032181
        C33    individual contribution =  0.048980
        C34    individual contribution =  0.028903
        H35    individual contribution =  0.000022
        H36    individual contribution =  0.000085
        H37    individual contribution =  0.000192
        H38    individual contribution =  0.001702
        H39    individual contribution = -0.005683
        H40    individual contribution = -0.005098
        H41    individual contribution = -0.012239
        H42    individual contribution = -0.011614
        H43    individual contribution = -0.010031
        H44    individual contribution = -0.014422
        H45    individual contribution = -0.015129
        H46    individual contribution = -0.019410
        H47    individual contribution = -0.012408
        H48    individual contribution = -0.000799
        H49    individual contribution = -0.005221
        H50    individual contribution = -0.002297
        H51    individual contribution = -0.001055
        H52    individual contribution = -0.004726
        H53    individual contribution = -0.003337
        H54    individual contribution = -0.010733
        H55    individual contribution = -0.005903
        H56    individual contribution = -0.008347
        H57    individual contribution = -0.014996
        H58    individual contribution = -0.014290
        H59    individual contribution = -0.019101
        H60    individual contribution = -0.009399
        H61    individual contribution = -0.010659
        H62    individual contribution = -0.005600
        H63    individual contribution = -0.001541

--
 
      Von Neumann Entropy (Root  3) =  2.36807
 

      Mulliken population analysis for root number:  3
      -----------------------------------------------
 
 
++    Molecular charges:
      ------------------
 
      Mulliken charges per centre and basis function type
      ---------------------------------------------------
 
                C1      C2      C3      H4      H5      H6      H7      H8      H9      C10     N11     H12   
      1s       0.0000  0.0000  0.0000  0.0000  0.0000  0.0000  0.0000  0.0000  0.0000  2.8259  3.2755  0.8992
      2px      0.0000  0.0000  0.0000  0.0000  0.0000  0.0000  0.0000  0.0000  0.0000  0.9856  1.3621  0.0175
      2pz      0.0000  0.0000  0.0000  0.0000  0.0000  0.0000  0.0000  0.0000  0.0000  1.0827  1.0444  0.0171
      2py      0.0000  0.0000  0.0000  0.0000  0.0000  0.0000  0.0000  0.0000  0.0000  0.9543  1.1519  0.0114
      3d2+     0.0000  0.0000  0.0000  0.0000  0.0000  0.0000  0.0000  0.0000  0.0000  0.0272  0.0171  0.0000
      3d1+     0.0000  0.0000  0.0000  0.0000  0.0000  0.0000  0.0000  0.0000  0.0000  0.0403  0.0093  0.0000
      3d0      0.0000  0.0000  0.0000  0.0000  0.0000  0.0000  0.0000  0.0000  0.0000  0.0153  0.0238  0.0000
      3d1-     0.0000  0.0000  0.0000  0.0000  0.0000  0.0000  0.0000  0.0000  0.0000  0.0362  0.0172  0.0000
      3d2-     0.0000  0.0000  0.0000  0.0000  0.0000  0.0000  0.0000  0.0000  0.0000  0.0401  0.0156  0.0000
      Total    0.0000  0.0000  0.0000  0.0000  0.0000  0.0000  0.0000  0.0000  0.0000  6.0076  6.9169  0.9451
 
      N-E      0.0000  0.0000  0.0000  0.0000  0.0000  0.0000  0.0000  0.0000  0.0000 -0.0076  0.0831  0.0549
 
                H13     H14     C15     C16     C17     C18     C19     C20     C21     C22     C23     C24   
      1s       0.8890  0.8521  3.2607  2.9995  2.9587  2.9776  3.1706  3.1891  3.1096  3.1023  3.1407  3.0330
      2px      0.0158  0.0208  0.8695  0.9683  0.9752  0.9940  0.8420  0.9460  0.9138  0.9183  0.8630  0.8528
      2pz      0.0213  0.0458  0.8295  0.9241  0.9622  0.8934  0.8230  0.7672  0.8811  0.8771  0.8552  0.9130
      2py      0.0091  0.0154  0.8789  0.9437  0.9507  0.9948  0.7661  0.7539  0.9152  0.9068  0.8712  0.8614
      3d2+     0.0000  0.0000  0.0403  0.0271  0.0283  0.0109  0.0225  0.0194  0.0137  0.0147  0.0253  0.0140
      3d1+     0.0000  0.0000  0.0441  0.0193  0.0183  0.0216  0.0257  0.0280  0.0222  0.0218  0.0303  0.0215
      3d0      0.0000  0.0000  0.0424  0.0315  0.0367  0.0502  0.0427  0.0416  0.0293  0.0302  0.0487  0.0337
      3d1-     0.0000  0.0000  0.0527  0.0450  0.0405  0.0349  0.0562  0.0539  0.0548  0.0587  0.0562  0.0549
      3d2-     0.0000  0.0000  0.0522  0.0401  0.0407  0.0514  0.0371  0.0354  0.0304  0.0349  0.0375  0.0369
      Total    0.9351  0.9341  6.0702  5.9987  6.0112  6.0287  5.7860  5.8345  5.9702  5.9648  5.9281  5.8211
 
      N-E      0.0649  0.0659 -0.0702  0.0013 -0.0112 -0.0287  0.2140  0.1655  0.0298  0.0352  0.0719  0.1789
 
                C25     C26     C27     C28     C29     C30     C31     C32     C33     C34     H35     H36   
      1s       3.0678  3.0259  3.1387  3.0183  3.0059  2.9138  2.9165  2.8903  2.9014  2.8941  0.9659  0.9701
      2px      0.9310  0.8228  0.9047  0.8771  0.8796  0.9971  1.0187  1.0538  1.0856  1.0757  0.0205  0.0106
      2pz      0.9320  0.8943  0.8587  0.9115  0.9248  1.0395  1.0417  1.0334  1.0209  0.9923  0.0102  0.0200
      2py      0.9221  0.8904  0.8781  0.8660  0.8186  1.0321  1.0059  1.0304  1.0601  1.0793  0.0138  0.0149
      3d2+     0.0159  0.0166  0.0244  0.0270  0.0459  0.0174  0.0221  0.0380  0.0174  0.0285  0.0000  0.0000
      3d1+     0.0174  0.0139  0.0362  0.0122  0.0196  0.0232  0.0206  0.0313  0.0152  0.0223  0.0000  0.0000
      3d0      0.0380  0.0401  0.0494  0.0451  0.0594  0.0148  0.0139  0.0254  0.0315  0.0301  0.0000  0.0000
      3d1-     0.0508  0.0482  0.0582  0.0382  0.0393  0.0393  0.0415  0.0243  0.0308  0.0344  0.0000  0.0000
      3d2-     0.0296  0.0430  0.0294  0.0333  0.0348  0.0319  0.0269  0.0095  0.0308  0.0124  0.0000  0.0000
      Total    6.0046  5.7951  5.9778  5.8287  5.8280  6.1092  6.1077  6.1365  6.1937  6.1692  1.0104  1.0155
 
      N-E     -0.0046  0.2049  0.0222  0.1713  0.1720 -0.1092 -0.1077 -0.1365 -0.1937 -0.1692 -0.0104 -0.0155
 
                H37     H38     H39     H40     H41     H42     H43     H44     H45     H46     H47     H48   
      1s       0.9899  0.9470  0.9500  0.9649  0.8641  0.9262  0.9675  0.9442  0.9730  0.9739  0.9524  0.9798
      2px      0.0099  0.0219  0.0198  0.0228  0.0157  0.0168  0.0151  0.0157  0.0141  0.0135  0.0132  0.0125
      2pz      0.0225  0.0103  0.0087  0.0089  0.0191  0.0195  0.0231  0.0266  0.0273  0.0305  0.0330  0.0204
      2py      0.0136  0.0132  0.0186  0.0156  0.0198  0.0191  0.0152  0.0153  0.0119  0.0105  0.0106  0.0137
      3d2+     0.0000  0.0000  0.0000  0.0000  0.0000  0.0000  0.0000  0.0000  0.0000  0.0000  0.0000  0.0000
      3d1+     0.0000  0.0000  0.0000  0.0000  0.0000  0.0000  0.0000  0.0000  0.0000  0.0000  0.0000  0.0000
      3d0      0.0000  0.0000  0.0000  0.0000  0.0000  0.0000  0.0000  0.0000  0.0000  0.0000  0.0000  0.0000
      3d1-     0.0000  0.0000  0.0000  0.0000  0.0000  0.0000  0.0000  0.0000  0.0000  0.0000  0.0000  0.0000
      3d2-     0.0000  0.0000  0.0000  0.0000  0.0000  0.0000  0.0000  0.0000  0.0000  0.0000  0.0000  0.0000
      Total    1.0359  0.9923  0.9971  1.0122  0.9188  0.9816  1.0209  1.0018  1.0263  1.0285  1.0092  1.0264
 
      N-E     -0.0359  0.0077  0.0029 -0.0122  0.0812  0.0184 -0.0209 -0.0018 -0.0263 -0.0285 -0.0092 -0.0264
 
                H49     H50     H51     H52     H53     H54     H55     H56     H57     H58     H59     H60   
      1s       0.8958  0.9433  0.9818  0.9220  0.9019  0.9239  0.9420  0.9289  0.9183  0.9031  0.9115  0.9358
      2px      0.0102  0.0174  0.0115  0.0231  0.0114  0.0287  0.0115  0.0171  0.0164  0.0110  0.0281  0.0310
      2pz      0.0191  0.0121  0.0202  0.0119  0.0193  0.0110  0.0102  0.0211  0.0103  0.0231  0.0095  0.0088
      2py      0.0191  0.0176  0.0155  0.0122  0.0171  0.0094  0.0257  0.0104  0.0225  0.0136  0.0124  0.0101
      3d2+     0.0000  0.0000  0.0000  0.0000  0.0000  0.0000  0.0000  0.0000  0.0000  0.0000  0.0000  0.0000
      3d1+     0.0000  0.0000  0.0000  0.0000  0.0000  0.0000  0.0000  0.0000  0.0000  0.0000  0.0000  0.0000
      3d0      0.0000  0.0000  0.0000  0.0000  0.0000  0.0000  0.0000  0.0000  0.0000  0.0000  0.0000  0.0000
      3d1-     0.0000  0.0000  0.0000  0.0000  0.0000  0.0000  0.0000  0.0000  0.0000  0.0000  0.0000  0.0000
      3d2-     0.0000  0.0000  0.0000  0.0000  0.0000  0.0000  0.0000  0.0000  0.0000  0.0000  0.0000  0.0000
      Total    0.9443  0.9905  1.0290  0.9691  0.9497  0.9728  0.9894  0.9775  0.9675  0.9507  0.9616  0.9857
 
      N-E      0.0557  0.0095 -0.0290  0.0309  0.0503  0.0272  0.0106  0.0225  0.0325  0.0493  0.0384  0.0143
 
                H61     H62     H63   
      1s       0.9205  0.9183  0.9518
      2px      0.0132  0.0123  0.0136
      2pz      0.0113  0.0166  0.0118
      2py      0.0246  0.0186  0.0196
      3d2+     0.0000  0.0000  0.0000
      3d1+     0.0000  0.0000  0.0000
      3d0      0.0000  0.0000  0.0000
      3d1-     0.0000  0.0000  0.0000
      3d2-     0.0000  0.0000  0.0000
      Total    0.9696  0.9658  0.9968
 
      N-E      0.0304  0.0342  0.0032
 
      Total electronic charge=  164.000000
 
      Total            charge=    1.000000
--
 
 

      Expectation values of various properties for root number:  3
      -----------------------------------------------------------
 
 
++    Molecular properties:
      ---------------------
 
      Charge (e):
                      =    1.0000
      Dipole Moment (Debye):
      Origin of the operator (Ang)=    0.0000    0.0000    0.0000
                   X=  1.3722E+00               Y= -1.8292E+01               Z= -1.1919E+01           Total=  2.1876E+01
      Center of Charge (Ang)
                     X=    0.28567703               Y=   -3.80825775               Z=   -2.48151395
      Quadrupole Moment (Debye*Ang):
      Origin of the operator (Ang)=    0.1117   -1.9415   -1.0640
                  XX= -1.3412E+02              XY= -2.6658E+01              XZ= -5.0944E+00              YY= -1.7853E+01
                  YZ=  3.9111E+01              ZZ= -1.0848E+02
      In traceless form (Debye*Ang)
                  XX= -7.0952E+01              XY= -3.9987E+01              XZ= -7.6416E+00              YY=  1.0344E+02
                  YZ=  5.8667E+01              ZZ= -3.2491E+01
--
 
 
++    ESPF analysis
      -------------

      Expectation values of the ESPF operators:

        Charge on C10         =    -0.1319
        Charge on N11         =    -0.2194
        Charge on H12         =     0.1156
        Charge on H13         =     0.1287
        Charge on H14         =     0.3416
        Charge on C15         =     1.0503
        Charge on C16         =    -0.2093
        Charge on C17         =     0.1472
        Charge on C18         =    -0.3122
        Charge on C19         =     0.5309
        Charge on C20         =    -0.7505
        Charge on C21         =     0.0978
        Charge on C22         =    -0.2733
        Charge on C23         =     0.1916
        Charge on C24         =    -0.1242
        Charge on C25         =    -0.0428
        Charge on C26         =    -0.2324
        Charge on C27         =     0.3672
        Charge on C28         =    -0.4092
        Charge on C29         =     0.0685
        Charge on C30         =    -0.5370
        Charge on C31         =    -0.5156
        Charge on C32         =    -0.3904
        Charge on C33         =    -0.5346
        Charge on C34         =    -0.3320
        Charge on H35         =    -0.0015
        Charge on H36         =    -0.0079
        Charge on H37         =    -0.0112
        Charge on H38         =    -0.0546
        Charge on H39         =     0.0914
        Charge on H40         =     0.0824
        Charge on H41         =     0.1527
        Charge on H42         =     0.1729
        Charge on H43         =     0.1283
        Charge on H44         =     0.1582
        Charge on H45         =     0.1649
        Charge on H46         =     0.2061
        Charge on H47         =     0.1883
        Charge on H48         =     0.0670
        Charge on H49         =     0.1225
        Charge on H50         =     0.0861
        Charge on H51         =     0.0577
        Charge on H52         =     0.1332
        Charge on H53         =     0.0848
        Charge on H54         =     0.1156
        Charge on H55         =     0.0840
        Charge on H56         =     0.0975
        Charge on H57         =     0.1598
        Charge on H58         =     0.1604
        Charge on H59         =     0.1851
        Charge on H60         =     0.1109
        Charge on H61         =     0.1201
        Charge on H62         =     0.0698
        Charge on H63         =     0.0543

      Total ESPF charge     =     1.0032


      Total ESPF QM/MM interaction energy =  -0.088155

        C10    individual contribution =  0.007029
        N11    individual contribution =  0.014950
        H12    individual contribution = -0.006603
        H13    individual contribution = -0.008089
        H14    individual contribution = -0.031044
        C15    individual contribution = -0.040110
        C16    individual contribution =  0.005217
        C17    individual contribution = -0.004778
        C18    individual contribution =  0.017709
        C19    individual contribution = -0.039052
        C20    individual contribution =  0.045172
        C21    individual contribution = -0.006824
        C22    individual contribution =  0.018571
        C23    individual contribution = -0.015203
        C24    individual contribution =  0.010427
        C25    individual contribution =  0.003788
        C26    individual contribution =  0.020276
        C27    individual contribution = -0.029822
        C28    individual contribution =  0.032018
        C29    individual contribution = -0.004719
        C30    individual contribution =  0.016062
        C31    individual contribution =  0.017705
        C32    individual contribution =  0.031793
        C33    individual contribution =  0.047116
        C34    individual contribution =  0.025688
        H35    individual contribution =  0.000027
        H36    individual contribution =  0.000109
        H37    individual contribution =  0.000197
        H38    individual contribution =  0.001707
        H39    individual contribution = -0.005339
        H40    individual contribution = -0.004923
        H41    individual contribution = -0.013006
        H42    individual contribution = -0.010762
        H43    individual contribution = -0.010640
        H44    individual contribution = -0.014323
        H45    individual contribution = -0.014493
        H46    individual contribution = -0.017408
        H47    individual contribution = -0.012177
        H48    individual contribution = -0.000802
        H49    individual contribution = -0.005407
        H50    individual contribution = -0.002306
        H51    individual contribution = -0.001046
        H52    individual contribution = -0.004790
        H53    individual contribution = -0.003552
        H54    individual contribution = -0.010353
        H55    individual contribution = -0.005974
        H56    individual contribution = -0.008000
        H57    individual contribution = -0.014556
        H58    individual contribution = -0.013800
        H59    individual contribution = -0.018612
        H60    individual contribution = -0.008789
        H61    individual contribution = -0.009801
        H62    individual contribution = -0.004872
        H63    individual contribution = -0.001740

--
 
 
  Input file to MOLDEN was generated!
 
 
  Input file to MOLDEN was generated!
 
 
  Input file to MOLDEN was generated!
 
 
  Input file to MOLDEN was generated!
 
      Average orbitals are written to the RASORB file
      Natural orbitals for root   1 are written to the RASORB.1 file
      Natural orbitals for root   2 are written to the RASORB.2 file
      Natural orbitals for root   3 are written to the RASORB.3 file
      Spin density orbitals for root   1 are written to the SPDORB.1 file
      Spin density orbitals for root   2 are written to the SPDORB.2 file
      Spin density orbitals for root   3 are written to the SPDORB.3 file
 
--- Stop Module: rasscf at Wed Oct 21 11:41:02 2020 /rc=_RC_ALL_IS_WELL_ ---
*** files: ext_-1.10.rasscf.molden ext_-1.10.rasscf.molden.1 ext_-1.10.rasscf.molden.2 ext_-1.10.rasscf.molden.3 ext_-1.10.RasOrb ext_-1.10.RasOrb.1 ext_-1.10.RasOrb.2
           ext_-1.10.RasOrb.3 ext_-1.10.rasscf.h5 ext_-1.10.SpdOrb.1 ext_-1.10.SpdOrb.2 ext_-1.10.SpdOrb.3 xmldump
    saved to directory /home/barneschil/CROSS_SECTION_CORRECTIONS/ARCH5/FC/sa3-xms-caspt2-ano-l-vdzp/ext_-1.10
--- Module rasscf spent 32 minutes 58 seconds ---

>>> COPY /scratch/195722/ext_-1.10.JobIph /home/barneschil/CROSS_SECTION_CORRECTIONS/ARCH5/FC/sa3-xms-caspt2-ano-l-vdzp/ext_-1.10

>>> COPY ext_-1.10.JobIph ext_-1.10.JobOld

*** symbolic link created: INPORB -> ext_-1.10.RasOrb
--- Start Module: caspt2 at Wed Oct 21 11:41:07 2020 ---
 
()()()()()()()()()()()()()()()()()()()()()()()()()()()()()()()()()()()()()()()()()()()()()()()()()()

                                              &CASPT2

             launched 4 MPI processes, running in PARALLEL mode (work-sharing enabled)
                       available to each process: 8.0 GB of memory, 1 thread?
                                         master pid: 231220
()()()()()()()()()()()()()()()()()()()()()()()()()()()()()()()()()()()()()()()()()()()()()()()()()()
 
 Cholesky algorithm in CASPT2 =    1
 
 
++    Wave function specifications:
      -----------------------------
 
      Number of closed shell electrons         108
      Number of electrons in active shells      12
      Max number of holes in RAS1 space          0
      Max number of electrons in RAS3 space      0
      Number of inactive orbitals               54
      Number of active orbitals                 12
      Number of secondary orbitals             380
      Spin quantum number                      0.0
      State symmetry                             1
      Number of CSFs                        226512
      Number of root(s) available                3
      Root passed to geometry opt.               3
      A file JOBMIX will be created.
      This is a MULTI-STATE CASSCF reference
      Number of CI roots used                    3
      These are:                               1   2   3
      Off-diagonal elements of Heff are computed.
--
 
++    Orbital specifications:
      -----------------------
 
      Symmetry species                           1
                                                 a
      Frozen orbitals                           22
      Inactive orbitals                         54
      Active orbitals                           12
      Secondary orbitals                       380
      Deleted orbitals                           0
      Number of basis functions                468
--
 
      This is an XMS-CASPT2 calculation.
      Type of Fock operator: STANDARD
      Type of 0-order Hamiltonian: XMS
        "IP-EA" denominator shift =      0.00
      Extra imaginary denominator shift =      0.20
      The input orbitals and the CI vector will be transformed.
 
--------------------------------------------------------------------------------
 Estimated memory requirements:
  POLY3 :                 54392696
  RHS:                    54795240
  SIGMA :                117521802
  PRPCTL:                        0
 Available workspace:    899427695
 
++ CASPT2 computation for group   1
 
********************************************************************************
 Multi-State initialization phase begins for group   1
--------------------------------------------------------------------------------
********************************************************************************
 Compute H0 matrices for state    1
--------------------------------------------------------------------------------
--------------------------------------------------------------------------------
 H0 matrices have been computed.
 
********************************************************************************
  CASPT2 EQUATION SOLUTION
--------------------------------------------------------------------------------
 
  Total nr of CASPT2 parameters:
   Before reduction:   334682688
   After  reduction:   334656960
 
 The contributions to the second order correlation energy in atomic units.
-----------------------------------------------------------------------------------------------------------------------------
  IT.      VJTU        VJTI        ATVX        AIVX        VJAI        BVAT        BJAT        BJAI        TOTAL       RNORM  
-----------------------------------------------------------------------------------------------------------------------------
   1    -0.001767   -0.009531   -0.027463   -0.260454   -0.072292   -0.047751   -0.325360   -2.194468   -2.939086    0.007102
   2    -0.001805   -0.009645   -0.027658   -0.261652   -0.072586   -0.047816   -0.325610   -2.194809   -2.941582    0.000688
   3    -0.001805   -0.009647   -0.027658   -0.261679   -0.072589   -0.047815   -0.325623   -2.194804   -2.941621    0.000100
   4    -0.001806   -0.009647   -0.027658   -0.261667   -0.072586   -0.047815   -0.325620   -2.194800   -2.941600    0.000014
   5    -0.001806   -0.009647   -0.027658   -0.261667   -0.072586   -0.047815   -0.325620   -2.194800   -2.941599    0.000002
-------------------------------------------------------------------------------------------------------------------
 
  FINAL CASPT2 RESULT:
 
      Reference energy:        -869.2729625433
      E2 (Non-variational):      -2.9415992216
      Shift correction:          -0.0174249037
      E2 (Variational):          -2.9590241253
      Total energy:            -872.2319866686
      Residual norm:              0.0000002712
      Reference weight:           0.48919
 
      Contributions to the CASPT2 correlation energy
      Active & Virtual Only:         -0.0754727860
      One Inactive Excited:          -0.5890931498
      Two Inactive Excited:          -2.2770332858
 
 
++ Denominators, etc.
----------------------------------------------------------------------------------------------------
 Report on small energy denominators, large coefficients, and large energy contributions.
CASE  SYMM ACTIVE-MIX  NON-ACTIVE INDICES          DENOMINATOR     RHS VALUE       COEFFICIENT     CONTRIBUTION
VJTU     1  Mu1.0001  In1.064                       0.29921802     -0.00234999      0.00566349     -0.00001331
VJTU     1  Mu1.0001  In1.065                       0.29637768      0.00046807     -0.00110346     -0.00000052
VJTU     1  Mu1.0001  In1.066                       0.28659301     -0.00002001      0.00004730     -0.00000000
VJTU     1  Mu1.0001  In1.067                       0.28043405     -0.00014504      0.00034242     -0.00000005
VJTU     1  Mu1.0001  In1.068                       0.27640143     -0.00008391      0.00017980     -0.00000002
VJTU     1  Mu1.0001  In1.069                       0.26930313      0.00020546     -0.00053453     -0.00000011
VJTU     1  Mu1.0001  In1.070                       0.26109580     -0.00033319      0.00084823     -0.00000028
VJTU     1  Mu1.0001  In1.071                       0.25445533      0.00043552     -0.00110695     -0.00000048
VJTU     1  Mu1.0001  In1.072                       0.25005279      0.00115866     -0.00295046     -0.00000342
VJTU     1  Mu1.0001  In1.073                       0.24149426      0.00060467     -0.00152624     -0.00000092
VJTU     1  Mu1.0001  In1.074                       0.22101882     -0.00084945      0.00221528     -0.00000188
VJTU     1  Mu1.0001  In1.075                       0.20259730     -0.00051122      0.00134607     -0.00000069
VJTU     1  Mu1.0001  In1.076                       0.18834768      0.00018915     -0.00046048     -0.00000009
ATVX     1  Mu1.0001  Se1.089                       0.09879695      0.00011446     -0.00021999     -0.00000003
ATVX     1  Mu1.0002  Se1.089                       0.20872170      0.00001895     -0.00004627     -0.00000000
ATVX     1  Mu1.0003  Se1.089                       0.25761259      0.00015463     -0.00037724     -0.00000006
ATVX     1  Mu1.0004  Se1.089                       0.28513370      0.00000409     -0.00003347     -0.00000000
ATVX     1  Mu1.0001  Se1.090                       0.11117862      0.00002196     -0.00004665     -0.00000000
ATVX     1  Mu1.0002  Se1.090                       0.22110338     -0.00005148      0.00014854     -0.00000001
ATVX     1  Mu1.0003  Se1.090                       0.26999427     -0.00011922      0.00029903     -0.00000004
ATVX     1  Mu1.0004  Se1.090                       0.29751538     -0.00000868      0.00003374     -0.00000000
ATVX     1  Mu1.0001  Se1.091                       0.12954496     -0.00034191      0.00077141     -0.00000026
ATVX     1  Mu1.0002  Se1.091                       0.23946971      0.00010852     -0.00024019     -0.00000003
ATVX     1  Mu1.0003  Se1.091                       0.28836060     -0.00025844      0.00061704     -0.00000016
ATVX     1  Mu1.0001  Se1.092                       0.13708522      0.00006431     -0.00014154     -0.00000001
ATVX     1  Mu1.0002  Se1.092                       0.24700997     -0.00015821      0.00038129     -0.00000006
ATVX     1  Mu1.0003  Se1.092                       0.29590086     -0.00013731      0.00033684     -0.00000005
ATVX     1  Mu1.0001  Se1.093                       0.14934973     -0.00010379      0.00024602     -0.00000003
ATVX     1  Mu1.0002  Se1.093                       0.25927448      0.00013136     -0.00033073     -0.00000004
ATVX     1  Mu1.0001  Se1.094                       0.15026016     -0.00007315      0.00017249     -0.00000001
ATVX     1  Mu1.0002  Se1.094                       0.26018491      0.00008192     -0.00020923     -0.00000002
ATVX     1  Mu1.0001  Se1.095                       0.15793089     -0.00026955      0.00063556     -0.00000017
ATVX     1  Mu1.0002  Se1.095                       0.26785564      0.00005338     -0.00010341     -0.00000001
ATVX     1  Mu1.0001  Se1.096                       0.17652139      0.00006330     -0.00016831     -0.00000001
ATVX     1  Mu1.0002  Se1.096                       0.28644614      0.00004968     -0.00012278     -0.00000001
ATVX     1  Mu1.0001  Se1.097                       0.18329967     -0.00014757      0.00035429     -0.00000005
ATVX     1  Mu1.0002  Se1.097                       0.29322442     -0.00008555      0.00026678     -0.00000002
ATVX     1  Mu1.0001  Se1.098                       0.20419963     -0.00031127      0.00080338     -0.00000025
ATVX     1  Mu1.0001  Se1.099                       0.20827603      0.00002003     -0.00003609     -0.00000000
ATVX     1  Mu1.0001  Se1.100                       0.21876267      0.00005733     -0.00015910     -0.00000001
ATVX     1  Mu1.0001  Se1.101                       0.22717544      0.00191535     -0.00472101     -0.00000904
ATVX     1  Mu1.0001  Se1.102                       0.23189860      0.00142120     -0.00348453     -0.00000495
ATVX     1  Mu1.0001  Se1.103                       0.23873776     -0.00151041      0.00365882     -0.00000553
ATVX     1  Mu1.0001  Se1.104                       0.24850535      0.00007327     -0.00016127     -0.00000001
ATVX     1  Mu1.0001  Se1.105                       0.25346474     -0.00088649      0.00210524     -0.00000187
ATVX     1  Mu1.0001  Se1.106                       0.26096671      0.00046253     -0.00108640     -0.00000050
ATVX     1  Mu1.0001  Se1.107                       0.26710838      0.00148248     -0.00344587     -0.00000511
ATVX     1  Mu1.0001  Se1.108                       0.27718477      0.00024010     -0.00056128     -0.00000013
ATVX     1  Mu1.0001  Se1.109                       0.27744697      0.00029849     -0.00069146     -0.00000021
ATVX     1  Mu1.0001  Se1.110                       0.28394692     -0.00157797      0.00362749     -0.00000572
ATVX     1  Mu1.0001  Se1.111                       0.29559354     -0.00080813      0.00191146     -0.00000154
--
 
   (Skipping property calculation,
    use PROP keyword to activate)
********************************************************************************
 Compute H0 matrices for state    2
--------------------------------------------------------------------------------
--------------------------------------------------------------------------------
 H0 matrices have been computed.
 
********************************************************************************
  CASPT2 EQUATION SOLUTION
--------------------------------------------------------------------------------
 
  Total nr of CASPT2 parameters:
   Before reduction:   334682688
   After  reduction:   334656960
 
 The contributions to the second order correlation energy in atomic units.
-----------------------------------------------------------------------------------------------------------------------------
  IT.      VJTU        VJTI        ATVX        AIVX        VJAI        BVAT        BJAT        BJAI        TOTAL       RNORM  
-----------------------------------------------------------------------------------------------------------------------------
   1    -0.002120   -0.009164   -0.026147   -0.262269   -0.073165   -0.043607   -0.328780   -2.194454   -2.939707    0.007221
   2    -0.002177   -0.009274   -0.026350   -0.263507   -0.073457   -0.043669   -0.329048   -2.194793   -2.942276    0.000749
   3    -0.002178   -0.009275   -0.026350   -0.263530   -0.073457   -0.043669   -0.329061   -2.194786   -2.942307    0.000121
   4    -0.002179   -0.009275   -0.026349   -0.263515   -0.073454   -0.043669   -0.329057   -2.194781   -2.942279    0.000019
   5    -0.002179   -0.009275   -0.026349   -0.263515   -0.073454   -0.043669   -0.329057   -2.194781   -2.942278    0.000003
-------------------------------------------------------------------------------------------------------------------
 
  FINAL CASPT2 RESULT:
 
      Reference energy:        -869.1812736885
      E2 (Non-variational):      -2.9422786392
      Shift correction:          -0.0188424044
      E2 (Variational):          -2.9611210436
      Total energy:            -872.1423947321
      Residual norm:              0.0000004567
      Reference weight:           0.48590
 
      Contributions to the CASPT2 correlation energy
      Active & Virtual Only:         -0.0700173668
      One Inactive Excited:          -0.5947514618
      Two Inactive Excited:          -2.2775098107
 
 
++ Denominators, etc.
----------------------------------------------------------------------------------------------------
 Report on small energy denominators, large coefficients, and large energy contributions.
CASE  SYMM ACTIVE-MIX  NON-ACTIVE INDICES          DENOMINATOR     RHS VALUE       COEFFICIENT     CONTRIBUTION
VJTU     1  Mu1.0001  In1.043                       0.29477386      0.00020649     -0.00046946     -0.00000010
VJTU     1  Mu1.0001  In1.044                       0.27516313     -0.00004970      0.00012136     -0.00000001
VJTU     1  Mu1.0001  In1.045                       0.26361254      0.00038670     -0.00099049     -0.00000038
VJTU     1  Mu1.0001  In1.046                       0.24310674      0.00104874     -0.00267146     -0.00000280
VJTU     1  Mu1.0001  In1.047                       0.21657761     -0.00171304      0.00442469     -0.00000758
VJTU     1  Mu1.0001  In1.048                       0.21264705     -0.00062733      0.00157940     -0.00000099
VJTU     1  Mu1.0001  In1.049                       0.19574332     -0.00004422      0.00008957     -0.00000000
VJTU     1  Mu1.0001  In1.050                       0.18908757      0.00434820     -0.01138650     -0.00004951
VJTU     1  Mu1.0001  In1.051                       0.18327668      0.00114879     -0.00296940     -0.00000341
VJTU     1  Mu1.0001  In1.052                       0.17523522     -0.00208021      0.00531729     -0.00001106
VJTU     1  Mu1.0001  In1.053                       0.16050352     -0.00034909      0.00085185     -0.00000030
VJTU     1  Mu1.0002  In1.053                       0.29605677     -0.00019714      0.00046790     -0.00000009
VJTU     1  Mu1.0001  In1.054                       0.15647574      0.00027931     -0.00079019     -0.00000022
VJTU     1  Mu1.0002  In1.054                       0.29202899     -0.00055081      0.00133130     -0.00000073
VJTU     1  Mu1.0001  In1.055                       0.14996569      0.00003050     -0.00012652     -0.00000000
VJTU     1  Mu1.0002  In1.055                       0.28551893     -0.00018710      0.00038317     -0.00000007
VJTU     1  Mu1.0001  In1.056                       0.14375047      0.00071516     -0.00167800     -0.00000120
VJTU     1  Mu1.0002  In1.056                       0.27930372      0.00009789     -0.00023151     -0.00000002
VJTU     1  Mu1.0001  In1.057                       0.13530490      0.00334675     -0.00789473     -0.00002642
VJTU     1  Mu1.0002  In1.057                       0.27085814     -0.00001659     -0.00004414      0.00000000
VJTU     1  Mu1.0001  In1.058                       0.13068809      0.00348294     -0.00830659     -0.00002893
VJTU     1  Mu1.0002  In1.058                       0.26624133     -0.00120365      0.00340466     -0.00000410
VJTU     1  Mu1.0001  In1.059                       0.12754885     -0.00042970      0.00094633     -0.00000041
VJTU     1  Mu1.0002  In1.059                       0.26310209     -0.00012751      0.00043362     -0.00000006
VJTU     1  Mu1.0001  In1.060                       0.11417411     -0.00202806      0.00448128     -0.00000909
VJTU     1  Mu1.0002  In1.060                       0.24972735      0.00022382     -0.00041910     -0.00000009
VJTU     1  Mu1.0003  In1.060                       0.28831036      0.00018874     -0.00049746     -0.00000009
VJTU     1  Mu1.0001  In1.061                       0.11183562     -0.00119466      0.00256482     -0.00000306
VJTU     1  Mu1.0002  In1.061                       0.24738887     -0.00020393      0.00078176     -0.00000016
VJTU     1  Mu1.0003  In1.061                       0.28597188      0.00099032     -0.00246682     -0.00000244
VJTU     1  Mu1.0001  In1.062                       0.11132734      0.00261703     -0.00560758     -0.00001468
VJTU     1  Mu1.0002  In1.062                       0.24688058     -0.00021028      0.00029211     -0.00000006
VJTU     1  Mu1.0003  In1.062                       0.28546359     -0.00188481      0.00455287     -0.00000858
VJTU     1  Mu1.0001  In1.063                       0.10815951      0.00224623     -0.00481414     -0.00001081
VJTU     1  Mu1.0002  In1.063                       0.24371275     -0.00018353      0.00039043     -0.00000007
VJTU     1  Mu1.0003  In1.063                       0.28229576     -0.00203194      0.00510521     -0.00001037
VJTU     1  Mu1.0001  In1.064                       0.10060424      0.00426074     -0.00873439     -0.00003721
VJTU     1  Mu1.0002  In1.064                       0.23615748     -0.00055529      0.00138869     -0.00000077
VJTU     1  Mu1.0003  In1.064                       0.27474049     -0.00319859      0.00781228     -0.00002499
VJTU     1  Mu1.0001  In1.065                       0.09776390     -0.00077509      0.00153795     -0.00000119
VJTU     1  Mu1.0002  In1.065                       0.23331715      0.00005523     -0.00014311     -0.00000001
VJTU     1  Mu1.0003  In1.065                       0.27190016      0.00093564     -0.00239023     -0.00000224
VJTU     1  Mu1.0001  In1.066                       0.08797923     -0.00010996      0.00020202     -0.00000002
VJTU     1  Mu1.0002  In1.066                       0.22353247     -0.00012830      0.00032422     -0.00000004
VJTU     1  Mu1.0003  In1.066                       0.26211548     -0.00015049      0.00050443     -0.00000008
VJTU     1  Mu1.0001  In1.067                       0.08182027     -0.00003849      0.00005439     -0.00000000
VJTU     1  Mu1.0002  In1.067                       0.21737352     -0.00001916      0.00005623     -0.00000000
VJTU     1  Mu1.0003  In1.067                       0.25595653     -0.00005973      0.00022520     -0.00000001
VJTU     1  Mu1.0001  In1.068                       0.07778765     -0.00027381      0.00048523     -0.00000013
VJTU     1  Mu1.0002  In1.068                       0.21334090      0.00021345     -0.00053366     -0.00000011
VJTU     1  Mu1.0003  In1.068                       0.25192391     -0.00046219      0.00131629     -0.00000061
VJTU     1  Mu1.0001  In1.069                       0.07068935     -0.00034632      0.00054533     -0.00000019
VJTU     1  Mu1.0002  In1.069                       0.20624259     -0.00018316      0.00049827     -0.00000009
VJTU     1  Mu1.0003  In1.069                       0.24482560      0.00018051     -0.00039050     -0.00000007
VJTU     1  Mu1.0001  In1.070                       0.06248202      0.00096481     -0.00140666     -0.00000136
VJTU     1  Mu1.0002  In1.070                       0.19803526     -0.00021382      0.00057354     -0.00000012
VJTU     1  Mu1.0003  In1.070                       0.23661827     -0.00050915      0.00135387     -0.00000069
VJTU     1  Mu1.0001  In1.071                       0.05584155     -0.00089200      0.00117333     -0.00000105
VJTU     1  Mu1.0002  In1.071                       0.19139480      0.00002394     -0.00006364     -0.00000000
VJTU     1  Mu1.0003  In1.071                       0.22997781      0.00061041     -0.00162450     -0.00000099
VJTU     1  Mu1.0001  In1.072                       0.05143901     -0.00223043      0.00276290     -0.00000616
VJTU     1  Mu1.0002  In1.072                       0.18699225      0.00062383     -0.00157745     -0.00000098
VJTU     1  Mu1.0003  In1.072                       0.22557526      0.00139183     -0.00365925     -0.00000509
VJTU     1  Mu1.0001  In1.073                       0.04288048     -0.00072183      0.00074453     -0.00000054
VJTU     1  Mu1.0002  In1.073                       0.17843373      0.00016117     -0.00040634     -0.00000007
VJTU     1  Mu1.0003  In1.073                       0.21701674      0.00070442     -0.00181568     -0.00000128
VJTU     1  Mu1.0001  In1.074                       0.02240504      0.00068192     -0.00036636     -0.00000025
VJTU     1  Mu1.0002  In1.074                       0.15795829      0.00047363     -0.00119601     -0.00000057
VJTU     1  Mu1.0003  In1.074                       0.19654130     -0.00148757      0.00385884     -0.00000574
VJTU     1  Mu1.0001  In1.075                       0.00398352      0.00078251     -0.00007820     -0.00000006
VJTU     1  Mu1.0002  In1.075                       0.13953676      0.00000348     -0.00002259     -0.00000000
VJTU     1  Mu1.0003  In1.075                       0.17811977     -0.00086003      0.00222572     -0.00000191
VJTU     1  Mu1.0004  In1.075                       0.28221864      0.00011574     -0.00021596     -0.00000002
VJTU     1  Mu1.0005  In1.075                       0.29332175      0.00011214     -0.00024182     -0.00000003
VJTU     1  Mu1.0006  In1.075                       0.29730684      0.00073024     -0.00190275     -0.00000139
VJTU     1  Mu1.0001  In1.076                      -0.01026610     -0.00044601     -0.00011376      0.00000005
VJTU     1  Mu1.0002  In1.076                       0.12528715      0.00024338     -0.00058033     -0.00000014
VJTU     1  Mu1.0003  In1.076                       0.16387015      0.00032174     -0.00083169     -0.00000027
VJTU     1  Mu1.0004  In1.076                       0.26796902      0.00021636     -0.00056564     -0.00000012
VJTU     1  Mu1.0005  In1.076                       0.27907213      0.00000169      0.00002515      0.00000000
VJTU     1  Mu1.0006  In1.076                       0.28305722     -0.00005503      0.00010419     -0.00000001
VJTU     1  Mu1.0007  In1.076                       0.29869865      0.00040490     -0.00096652     -0.00000039
ATVX     1  Mu1.0001  Se1.089                      -0.10014520      0.00022369      0.00044657      0.00000010
ATVX     1  Mu1.0002  Se1.089                       0.03442092     -0.00006615      0.00006506     -0.00000000
ATVX     1  Mu1.0003  Se1.089                       0.03781572     -0.00008531      0.00008421     -0.00000001
ATVX     1  Mu1.0004  Se1.089                       0.12123582      0.00005582     -0.00016198     -0.00000001
ATVX     1  Mu1.0005  Se1.089                       0.15121670     -0.00004163      0.00008561     -0.00000000
ATVX     1  Mu1.0006  Se1.089                       0.17034866      0.00010355     -0.00026916     -0.00000003
ATVX     1  Mu1.0007  Se1.089                       0.18259308      0.00002122     -0.00011103     -0.00000000
ATVX     1  Mu1.0008  Se1.089                       0.21687066     -0.00000838     -0.00000347      0.00000000
ATVX     1  Mu1.0009  Se1.089                       0.21947448      0.00009066     -0.00028442     -0.00000003
ATVX     1  Mu1.0010  Se1.089                       0.23160865     -0.00004009      0.00008077     -0.00000000
ATVX     1  Mu1.0011  Se1.089                       0.25159908     -0.00003429      0.00006965     -0.00000000
ATVX     1  Mu1.0012  Se1.089                       0.28897469     -0.00004782      0.00008141     -0.00000000
ATVX     1  Mu1.0001  Se1.090                      -0.08776352      0.00001239      0.00000080      0.00000000
ATVX     1  Mu1.0002  Se1.090                       0.04680260     -0.00007581      0.00010281     -0.00000001
ATVX     1  Mu1.0003  Se1.090                       0.05019740     -0.00005406      0.00009636     -0.00000001
ATVX     1  Mu1.0004  Se1.090                       0.13361750     -0.00001562      0.00014796     -0.00000000
ATVX     1  Mu1.0005  Se1.090                       0.16359838      0.00000681     -0.00000697     -0.00000000
ATVX     1  Mu1.0006  Se1.090                       0.18273033     -0.00016509      0.00043084     -0.00000007
ATVX     1  Mu1.0007  Se1.090                       0.19497476     -0.00010746      0.00023979     -0.00000003
ATVX     1  Mu1.0008  Se1.090                       0.22925233      0.00010095     -0.00024780     -0.00000003
ATVX     1  Mu1.0009  Se1.090                       0.23185616      0.00018940     -0.00043179     -0.00000008
ATVX     1  Mu1.0010  Se1.090                       0.24399032     -0.00001575      0.00003242     -0.00000000
ATVX     1  Mu1.0011  Se1.090                       0.26398075     -0.00005520      0.00013964     -0.00000001
ATVX     1  Mu1.0001  Se1.091                      -0.06939719     -0.00039840     -0.00062119      0.00000025
ATVX     1  Mu1.0002  Se1.091                       0.06516893      0.00015206     -0.00020324     -0.00000003
ATVX     1  Mu1.0003  Se1.091                       0.06856373      0.00015740     -0.00021117     -0.00000003
ATVX     1  Mu1.0004  Se1.091                       0.15198383     -0.00027912      0.00070927     -0.00000020
ATVX     1  Mu1.0005  Se1.091                       0.18196471     -0.00001739      0.00005011     -0.00000000
ATVX     1  Mu1.0006  Se1.091                       0.20109667     -0.00021207      0.00053671     -0.00000011
ATVX     1  Mu1.0007  Se1.091                       0.21334109     -0.00009477      0.00019726     -0.00000002
ATVX     1  Mu1.0008  Se1.091                       0.24761867     -0.00002194      0.00004009     -0.00000000
ATVX     1  Mu1.0009  Se1.091                       0.25022249     -0.00048068      0.00116253     -0.00000056
ATVX     1  Mu1.0010  Se1.091                       0.26235666      0.00007627     -0.00014548     -0.00000001
ATVX     1  Mu1.0011  Se1.091                       0.28234708     -0.00002792      0.00007874     -0.00000000
ATVX     1  Mu1.0001  Se1.092                      -0.06185692     -0.00032166     -0.00046263      0.00000015
ATVX     1  Mu1.0002  Se1.092                       0.07270919      0.00002432     -0.00001774     -0.00000000
ATVX     1  Mu1.0003  Se1.092                       0.07610399     -0.00021249      0.00038096     -0.00000008
ATVX     1  Mu1.0004  Se1.092                       0.15952409      0.00013437     -0.00042191     -0.00000006
ATVX     1  Mu1.0005  Se1.092                       0.18950497      0.00001034     -0.00004873     -0.00000000
ATVX     1  Mu1.0006  Se1.092                       0.20863693     -0.00013398      0.00032279     -0.00000004
ATVX     1  Mu1.0007  Se1.092                       0.22088135      0.00019284     -0.00061084     -0.00000012
ATVX     1  Mu1.0008  Se1.092                       0.25515893     -0.00002406      0.00004843     -0.00000000
ATVX     1  Mu1.0009  Se1.092                       0.25776275     -0.00010587      0.00023746     -0.00000003
ATVX     1  Mu1.0010  Se1.092                       0.26989692      0.00005606     -0.00014345     -0.00000001
ATVX     1  Mu1.0011  Se1.092                       0.28988735      0.00002326     -0.00004373     -0.00000000
ATVX     1  Mu1.0001  Se1.093                      -0.04959241     -0.00031745     -0.00035102      0.00000011
ATVX     1  Mu1.0002  Se1.093                       0.08497370      0.00030500     -0.00057116     -0.00000017
ATVX     1  Mu1.0003  Se1.093                       0.08836850      0.00024733     -0.00050026     -0.00000012
ATVX     1  Mu1.0004  Se1.093                       0.17178860      0.00045403     -0.00129216     -0.00000059
ATVX     1  Mu1.0005  Se1.093                       0.20176948      0.00005738     -0.00013498     -0.00000001
ATVX     1  Mu1.0006  Se1.093                       0.22090144     -0.00013666      0.00033945     -0.00000005
ATVX     1  Mu1.0007  Se1.093                       0.23314586     -0.00130377      0.00327297     -0.00000427
ATVX     1  Mu1.0008  Se1.093                       0.26742344      0.00014976     -0.00035440     -0.00000005
ATVX     1  Mu1.0009  Se1.093                       0.27002726      0.00067220     -0.00164363     -0.00000110
ATVX     1  Mu1.0010  Se1.093                       0.28216143     -0.00022011      0.00059432     -0.00000013
ATVX     1  Mu1.0001  Se1.094                      -0.04868198     -0.00043078     -0.00047617      0.00000021
ATVX     1  Mu1.0002  Se1.094                       0.08588413      0.00013671     -0.00028071     -0.00000004
ATVX     1  Mu1.0003  Se1.094                       0.08927893      0.00007127     -0.00018575     -0.00000001
ATVX     1  Mu1.0004  Se1.094                       0.17269903      0.00019572     -0.00061903     -0.00000012
ATVX     1  Mu1.0005  Se1.094                       0.20267991      0.00006372     -0.00015167     -0.00000001
ATVX     1  Mu1.0006  Se1.094                       0.22181187     -0.00028235      0.00069561     -0.00000020
ATVX     1  Mu1.0007  Se1.094                       0.23405629     -0.00085403      0.00214240     -0.00000183
ATVX     1  Mu1.0008  Se1.094                       0.26833387      0.00015282     -0.00032983     -0.00000005
ATVX     1  Mu1.0009  Se1.094                       0.27093769      0.00046901     -0.00114843     -0.00000054
ATVX     1  Mu1.0010  Se1.094                       0.28307186     -0.00010204      0.00030438     -0.00000003
ATVX     1  Mu1.0001  Se1.095                      -0.04101125      0.00026471      0.00025119      0.00000007
ATVX     1  Mu1.0002  Se1.095                       0.09355487      0.00008385     -0.00013191     -0.00000001
ATVX     1  Mu1.0003  Se1.095                       0.09694967      0.00016731     -0.00024999     -0.00000004
ATVX     1  Mu1.0004  Se1.095                       0.18036977     -0.00105464      0.00276849     -0.00000292
ATVX     1  Mu1.0005  Se1.095                       0.21035065     -0.00019314      0.00049311     -0.00000010
ATVX     1  Mu1.0006  Se1.095                       0.22948260      0.00020276     -0.00051323     -0.00000010
ATVX     1  Mu1.0007  Se1.095                       0.24172703      0.00179824     -0.00456608     -0.00000821
ATVX     1  Mu1.0008  Se1.095                       0.27600460     -0.00031878      0.00074766     -0.00000024
ATVX     1  Mu1.0009  Se1.095                       0.27860843     -0.00113559      0.00274232     -0.00000311
ATVX     1  Mu1.0010  Se1.095                       0.29074259      0.00037384     -0.00090679     -0.00000034
ATVX     1  Mu1.0001  Se1.096                      -0.02242075      0.00023528      0.00013654      0.00000003
ATVX     1  Mu1.0002  Se1.096                       0.11214536     -0.00007929      0.00016704     -0.00000001
ATVX     1  Mu1.0003  Se1.096                       0.11554016      0.00005466     -0.00013005     -0.00000001
ATVX     1  Mu1.0004  Se1.096                       0.19896026     -0.00009567      0.00038249     -0.00000004
ATVX     1  Mu1.0005  Se1.096                       0.22894114     -0.00000286      0.00001568     -0.00000000
ATVX     1  Mu1.0006  Se1.096                       0.24807310      0.00006238     -0.00013484     -0.00000001
ATVX     1  Mu1.0007  Se1.096                       0.26031752     -0.00015771      0.00057078     -0.00000009
ATVX     1  Mu1.0008  Se1.096                       0.29459510      0.00003404     -0.00006914     -0.00000000
ATVX     1  Mu1.0009  Se1.096                       0.29719892      0.00007301     -0.00013797     -0.00000001
ATVX     1  Mu1.0001  Se1.097                      -0.01564247     -0.00036552     -0.00014053      0.00000005
ATVX     1  Mu1.0002  Se1.097                       0.11892364     -0.00005800      0.00012463     -0.00000001
ATVX     1  Mu1.0003  Se1.097                       0.12231844     -0.00012121      0.00028979     -0.00000004
ATVX     1  Mu1.0004  Se1.097                       0.20573855     -0.00025580      0.00066492     -0.00000017
ATVX     1  Mu1.0005  Se1.097                       0.23571942      0.00010566     -0.00018578     -0.00000002
ATVX     1  Mu1.0006  Se1.097                       0.25485138     -0.00022634      0.00056861     -0.00000013
ATVX     1  Mu1.0007  Se1.097                       0.26709581     -0.00012596      0.00032516     -0.00000004
ATVX     1  Mu1.0001  Se1.098                       0.00525749     -0.00063096      0.00008068     -0.00000005
ATVX     1  Mu1.0002  Se1.098                       0.13982360      0.00034726     -0.00080754     -0.00000028
ATVX     1  Mu1.0003  Se1.098                       0.14321840      0.00011675     -0.00032174     -0.00000004
ATVX     1  Mu1.0004  Se1.098                       0.22663850     -0.00059281      0.00131507     -0.00000078
ATVX     1  Mu1.0005  Se1.098                       0.25661938     -0.00010711      0.00027619     -0.00000003
ATVX     1  Mu1.0006  Se1.098                       0.27575134     -0.00030387      0.00070403     -0.00000021
ATVX     1  Mu1.0007  Se1.098                       0.28799576     -0.00097479      0.00225412     -0.00000220
ATVX     1  Mu1.0001  Se1.099                       0.00933389     -0.00013272      0.00002728     -0.00000000
ATVX     1  Mu1.0002  Se1.099                       0.14390001     -0.00000274     -0.00006233      0.00000000
ATVX     1  Mu1.0003  Se1.099                       0.14729481      0.00005165     -0.00022521     -0.00000001
ATVX     1  Mu1.0004  Se1.099                       0.23071491      0.00030382     -0.00102181     -0.00000031
ATVX     1  Mu1.0005  Se1.099                       0.26069579      0.00003456     -0.00009111     -0.00000000
ATVX     1  Mu1.0006  Se1.099                       0.27982774      0.00002993     -0.00009559     -0.00000000
ATVX     1  Mu1.0007  Se1.099                       0.29207217     -0.00072089      0.00168134     -0.00000121
ATVX     1  Mu1.0001  Se1.100                       0.01982052      0.00062301     -0.00027554     -0.00000017
ATVX     1  Mu1.0002  Se1.100                       0.15438664     -0.00021939      0.00073491     -0.00000016
ATVX     1  Mu1.0003  Se1.100                       0.15778144     -0.00020551      0.00083478     -0.00000017
ATVX     1  Mu1.0004  Se1.100                       0.24120154     -0.00027346      0.00106419     -0.00000029
ATVX     1  Mu1.0005  Se1.100                       0.27118242     -0.00011257      0.00020646     -0.00000002
ATVX     1  Mu1.0006  Se1.100                       0.29031437      0.00003143     -0.00005306     -0.00000000
ATVX     1  Mu1.0001  Se1.101                       0.02823330      0.00262557     -0.00181805     -0.00000477
ATVX     1  Mu1.0002  Se1.101                       0.16279942     -0.00107331      0.00265858     -0.00000285
ATVX     1  Mu1.0003  Se1.101                       0.16619422     -0.00098409      0.00239556     -0.00000236
ATVX     1  Mu1.0004  Se1.101                       0.24961432      0.00183350     -0.00454912     -0.00000834
ATVX     1  Mu1.0005  Se1.101                       0.27959519     -0.00003709      0.00004263     -0.00000000
ATVX     1  Mu1.0006  Se1.101                       0.29872715      0.00105164     -0.00250134     -0.00000263
ATVX     1  Mu1.0001  Se1.102                       0.03295646      0.00210951     -0.00168159     -0.00000355
ATVX     1  Mu1.0002  Se1.102                       0.16752257     -0.00076412      0.00197203     -0.00000151
ATVX     1  Mu1.0003  Se1.102                       0.17091737     -0.00088690      0.00226366     -0.00000201
ATVX     1  Mu1.0004  Se1.102                       0.25433747      0.00037086     -0.00121451     -0.00000045
ATVX     1  Mu1.0005  Se1.102                       0.28431835     -0.00022173      0.00048631     -0.00000011
ATVX     1  Mu1.0001  Se1.103                       0.03979561     -0.00186357      0.00179439     -0.00000334
ATVX     1  Mu1.0002  Se1.103                       0.17436173      0.00101653     -0.00250466     -0.00000255
ATVX     1  Mu1.0003  Se1.103                       0.17775653      0.00064605     -0.00147769     -0.00000095
ATVX     1  Mu1.0004  Se1.103                       0.26117663     -0.00110406      0.00269093     -0.00000297
ATVX     1  Mu1.0005  Se1.103                       0.29115751     -0.00005838      0.00011850     -0.00000001
ATVX     1  Mu1.0001  Se1.104                       0.04956320     -0.00199069      0.00231645     -0.00000461
ATVX     1  Mu1.0002  Se1.104                       0.18412932      0.00024840     -0.00050709     -0.00000013
ATVX     1  Mu1.0003  Se1.104                       0.18752412     -0.00033161      0.00092792     -0.00000031
ATVX     1  Mu1.0004  Se1.104                       0.27094422      0.00011270     -0.00041941     -0.00000005
ATVX     1  Mu1.0001  Se1.105                       0.05452260      0.00114023     -0.00141588     -0.00000161
ATVX     1  Mu1.0002  Se1.105                       0.18908871      0.00037262     -0.00103295     -0.00000038
ATVX     1  Mu1.0003  Se1.105                       0.19248351      0.00056315     -0.00143958     -0.00000081
ATVX     1  Mu1.0004  Se1.105                       0.27590361     -0.00000604      0.00020325     -0.00000000
ATVX     1  Mu1.0001  Se1.106                       0.06202457     -0.00127493      0.00180730     -0.00000230
ATVX     1  Mu1.0002  Se1.106                       0.19659068     -0.00000036      0.00018457     -0.00000000
ATVX     1  Mu1.0003  Se1.106                       0.19998548     -0.00061582      0.00169242     -0.00000104
ATVX     1  Mu1.0004  Se1.106                       0.28340558     -0.00023263      0.00023524     -0.00000005
ATVX     1  Mu1.0001  Se1.107                       0.06816623     -0.00149848      0.00232797     -0.00000349
ATVX     1  Mu1.0002  Se1.107                       0.20273235     -0.00123027      0.00324451     -0.00000399
ATVX     1  Mu1.0003  Se1.107                       0.20612715     -0.00129553      0.00332377     -0.00000431
ATVX     1  Mu1.0004  Se1.107                       0.28954725      0.00094839     -0.00177128     -0.00000168
ATVX     1  Mu1.0001  Se1.108                       0.07824263      0.00089702     -0.00150727     -0.00000135
ATVX     1  Mu1.0002  Se1.108                       0.21280875     -0.00012117      0.00021830     -0.00000003
ATVX     1  Mu1.0003  Se1.108                       0.21620355      0.00083267     -0.00216915     -0.00000181
ATVX     1  Mu1.0004  Se1.108                       0.29962365      0.00125228     -0.00292825     -0.00000367
ATVX     1  Mu1.0001  Se1.109                       0.07850482      0.00069916     -0.00113057     -0.00000079
ATVX     1  Mu1.0002  Se1.109                       0.21307094     -0.00013652      0.00035050     -0.00000005
ATVX     1  Mu1.0003  Se1.109                       0.21646574     -0.00030950      0.00076276     -0.00000024
ATVX     1  Mu1.0004  Se1.109                       0.29988584     -0.00046720      0.00069742     -0.00000033
ATVX     1  Mu1.0001  Se1.110                       0.08500478     -0.00059937      0.00102727     -0.00000062
ATVX     1  Mu1.0002  Se1.110                       0.21957089      0.00076250     -0.00194177     -0.00000148
ATVX     1  Mu1.0003  Se1.110                       0.22296569      0.00155574     -0.00380393     -0.00000592
ATVX     1  Mu1.0001  Se1.111                       0.09665140     -0.00182788      0.00357508     -0.00000653
ATVX     1  Mu1.0002  Se1.111                       0.23121751      0.00086359     -0.00223963     -0.00000193
ATVX     1  Mu1.0003  Se1.111                       0.23461231      0.00043617     -0.00120176     -0.00000052
ATVX     1  Mu1.0001  Se1.112                       0.10262957     -0.00171912      0.00351922     -0.00000605
ATVX     1  Mu1.0002  Se1.112                       0.23719569     -0.00099696      0.00251690     -0.00000251
ATVX     1  Mu1.0003  Se1.112                       0.24059049     -0.00126243      0.00319823     -0.00000404
ATVX     1  Mu1.0001  Se1.113                       0.10865333      0.00476822     -0.00997509     -0.00004756
ATVX     1  Mu1.0002  Se1.113                       0.24321944     -0.00153057      0.00378023     -0.00000579
ATVX     1  Mu1.0003  Se1.113                       0.24661424     -0.00076300      0.00183891     -0.00000140
ATVX     1  Mu1.0001  Se1.114                       0.11067062      0.00000508     -0.00002656     -0.00000000
ATVX     1  Mu1.0002  Se1.114                       0.24523674     -0.00270941      0.00670234     -0.00001816
ATVX     1  Mu1.0003  Se1.114                       0.24863154     -0.00291128      0.00705138     -0.00002053
ATVX     1  Mu1.0001  Se1.115                       0.11423585     -0.00229842      0.00483981     -0.00001112
ATVX     1  Mu1.0002  Se1.115                       0.24880197      0.00031870     -0.00080200     -0.00000026
ATVX     1  Mu1.0003  Se1.115                       0.25219677     -0.00001606     -0.00015592      0.00000000
ATVX     1  Mu1.0001  Se1.116                       0.11597212     -0.00095282      0.00199040     -0.00000190
ATVX     1  Mu1.0002  Se1.116                       0.25053824      0.00002777     -0.00008539     -0.00000000
ATVX     1  Mu1.0003  Se1.116                       0.25393304     -0.00005365      0.00010548     -0.00000001
ATVX     1  Mu1.0001  Se1.117                       0.12726630      0.00027927     -0.00070814     -0.00000020
ATVX     1  Mu1.0002  Se1.117                       0.26183242      0.00039065     -0.00090293     -0.00000035
ATVX     1  Mu1.0003  Se1.117                       0.26522722      0.00055256     -0.00127937     -0.00000071
ATVX     1  Mu1.0001  Se1.118                       0.13219893     -0.00027020      0.00063687     -0.00000017
ATVX     1  Mu1.0002  Se1.118                       0.26676505      0.00001730     -0.00005142     -0.00000000
ATVX     1  Mu1.0003  Se1.118                       0.27015985      0.00043592     -0.00095060     -0.00000041
ATVX     1  Mu1.0001  Se1.119                       0.13302040     -0.00044477      0.00109579     -0.00000049
ATVX     1  Mu1.0002  Se1.119                       0.26758652      0.00068346     -0.00153866     -0.00000105
ATVX     1  Mu1.0003  Se1.119                       0.27098132      0.00009626     -0.00024164     -0.00000002
ATVX     1  Mu1.0001  Se1.120                       0.13700251      0.00073515     -0.00164705     -0.00000121
ATVX     1  Mu1.0002  Se1.120                       0.27156862      0.00053970     -0.00126415     -0.00000068
ATVX     1  Mu1.0003  Se1.120                       0.27496342      0.00100418     -0.00233539     -0.00000235
ATVX     1  Mu1.0001  Se1.121                       0.14186235      0.00169027     -0.00392906     -0.00000664
ATVX     1  Mu1.0002  Se1.121                       0.27642847     -0.00212512      0.00489350     -0.00001040
ATVX     1  Mu1.0003  Se1.121                       0.27982327     -0.00217029      0.00507519     -0.00001101
ATVX     1  Mu1.0001  Se1.122                       0.15475224      0.00038070     -0.00082451     -0.00000031
ATVX     1  Mu1.0002  Se1.122                       0.28931836     -0.00005910      0.00029424     -0.00000002
ATVX     1  Mu1.0003  Se1.122                       0.29271316      0.00051267     -0.00108633     -0.00000056
ATVX     1  Mu1.0001  Se1.123                       0.15954769     -0.00174496      0.00425249     -0.00000742
ATVX     1  Mu1.0002  Se1.123                       0.29411380      0.00008042     -0.00025610     -0.00000002
ATVX     1  Mu1.0003  Se1.123                       0.29750860      0.00091942     -0.00212823     -0.00000196
ATVX     1  Mu1.0001  Se1.124                       0.16649868     -0.00105632      0.00263349     -0.00000278
ATVX     1  Mu1.0001  Se1.125                       0.17091612     -0.00118627      0.00292133     -0.00000347
ATVX     1  Mu1.0001  Se1.126                       0.17462195     -0.00143531      0.00357441     -0.00000513
ATVX     1  Mu1.0001  Se1.127                       0.17778960     -0.00058903      0.00149224     -0.00000088
ATVX     1  Mu1.0001  Se1.128                       0.18164039      0.00128905     -0.00316534     -0.00000408
ATVX     1  Mu1.0001  Se1.129                       0.18448881     -0.00310426      0.00778986     -0.00002418
ATVX     1  Mu1.0001  Se1.130                       0.19645994     -0.00087498      0.00211795     -0.00000185
ATVX     1  Mu1.0001  Se1.131                       0.20194654      0.00114269     -0.00281839     -0.00000322
ATVX     1  Mu1.0001  Se1.132                       0.20788806     -0.00050610      0.00119674     -0.00000061
ATVX     1  Mu1.0001  Se1.133                       0.21024483     -0.00033821      0.00088223     -0.00000030
ATVX     1  Mu1.0001  Se1.134                       0.21454449      0.00193019     -0.00479711     -0.00000926
ATVX     1  Mu1.0001  Se1.135                       0.22498072     -0.00030999      0.00076981     -0.00000024
ATVX     1  Mu1.0001  Se1.136                       0.23298303      0.00038608     -0.00095391     -0.00000037
ATVX     1  Mu1.0001  Se1.137                       0.23662035     -0.00155423      0.00377172     -0.00000586
ATVX     1  Mu1.0001  Se1.138                       0.24514694      0.00022155     -0.00053821     -0.00000012
ATVX     1  Mu1.0001  Se1.139                       0.25288966      0.00035642     -0.00085985     -0.00000031
ATVX     1  Mu1.0001  Se1.140                       0.25660471     -0.00213501      0.00511464     -0.00001092
ATVX     1  Mu1.0001  Se1.141                       0.26338850      0.00226342     -0.00543451     -0.00001230
ATVX     1  Mu1.0001  Se1.142                       0.27022906      0.00148792     -0.00359000     -0.00000534
ATVX     1  Mu1.0001  Se1.143                       0.27578973      0.00086367     -0.00205629     -0.00000178
ATVX     1  Mu1.0001  Se1.144                       0.28447279     -0.00126919      0.00296614     -0.00000376
ATVX     1  Mu1.0001  Se1.145                       0.28855200     -0.00127861      0.00300489     -0.00000384
ATVX     1  Mu1.0001  Se1.146                       0.29609580      0.00084123     -0.00194320     -0.00000163
AIVX     1  Mu1.0001  In1.070 Se1.089               0.29400309      0.00040640     -0.00093332     -0.00000038
AIVX     1  Mu1.0001  In1.071 Se1.089               0.28736263     -0.00001634      0.00003520     -0.00000000
AIVX     1  Mu1.0001  In1.072 Se1.089               0.28296008      0.00003703     -0.00007848     -0.00000000
AIVX     1  Mu1.0001  In1.073 Se1.089               0.27440156      0.00028692     -0.00067040     -0.00000019
AIVX     1  Mu1.0001  In1.074 Se1.089               0.25392612      0.00004638     -0.00012031     -0.00000001
AIVX     1  Mu1.0001  In1.075 Se1.089               0.23550459      0.00010208     -0.00025683     -0.00000003
AIVX     1  Mu1.0001  In1.076 Se1.089               0.22125498     -0.00015861      0.00039419     -0.00000006
AIVX     1  Mu1.0001  In1.071 Se1.090               0.29974430      0.00000597     -0.00001127     -0.00000000
AIVX     1  Mu1.0001  In1.072 Se1.090               0.29534176     -0.00037741      0.00090558     -0.00000034
AIVX     1  Mu1.0001  In1.073 Se1.090               0.28678323      0.00222363     -0.00515542     -0.00001146
AIVX     1  Mu1.0001  In1.074 Se1.090               0.26630779      0.00056842     -0.00139711     -0.00000079
AIVX     1  Mu1.0001  In1.075 Se1.090               0.24788627      0.00103410     -0.00255103     -0.00000264
AIVX     1  Mu1.0001  In1.076 Se1.090               0.23363665     -0.00146499      0.00359264     -0.00000526
AIVX     1  Mu1.0001  In1.074 Se1.091               0.28467413      0.00024457     -0.00057489     -0.00000014
AIVX     1  Mu1.0001  In1.075 Se1.091               0.26625260      0.00013414     -0.00033335     -0.00000004
AIVX     1  Mu1.0001  In1.076 Se1.091               0.25200298     -0.00035443      0.00085449     -0.00000030
AIVX     1  Mu1.0001  In1.074 Se1.092               0.29221439      0.00022932     -0.00052986     -0.00000012
AIVX     1  Mu1.0001  In1.075 Se1.092               0.27379287     -0.00054732      0.00128705     -0.00000070
AIVX     1  Mu1.0001  In1.076 Se1.092               0.25954325      0.00024797     -0.00059466     -0.00000015
AIVX     1  Mu1.0001  In1.075 Se1.093               0.28605737      0.00163749     -0.00381566     -0.00000625
AIVX     1  Mu1.0001  In1.076 Se1.093               0.27180776     -0.00049689      0.00114297     -0.00000057
AIVX     1  Mu1.0001  In1.075 Se1.094               0.28696781     -0.00141344      0.00328740     -0.00000465
AIVX     1  Mu1.0001  In1.076 Se1.094               0.27271819      0.00092413     -0.00220787     -0.00000204
AIVX     1  Mu1.0001  In1.075 Se1.095               0.29463854      0.00002766     -0.00001790     -0.00000000
AIVX     1  Mu1.0001  In1.076 Se1.095               0.28038892     -0.00000135      0.00006070     -0.00000000
AIVX     1  Mu1.0001  In1.076 Se1.096               0.29897942      0.00046954     -0.00108463     -0.00000051
BVATP    1  Mu1.0001  Se1.089 Se1.089               0.27456535     -0.00016122      0.00038906     -0.00000006
BVATP    1  Mu1.0001  Se1.090 Se1.089               0.28694702      0.00004151     -0.00009794     -0.00000000
BVATP    1  Mu1.0001  Se1.090 Se1.090               0.29932870      0.00008166     -0.00018963     -0.00000002
--
 
   (Skipping property calculation,
    use PROP keyword to activate)
********************************************************************************
 Compute H0 matrices for state    3
--------------------------------------------------------------------------------
--------------------------------------------------------------------------------
 H0 matrices have been computed.
 
********************************************************************************
  CASPT2 EQUATION SOLUTION
--------------------------------------------------------------------------------
 
  Total nr of CASPT2 parameters:
   Before reduction:   334682688
   After  reduction:   334656960
 
 The contributions to the second order correlation energy in atomic units.
-----------------------------------------------------------------------------------------------------------------------------
  IT.      VJTU        VJTI        ATVX        AIVX        VJAI        BVAT        BJAT        BJAI        TOTAL       RNORM  
-----------------------------------------------------------------------------------------------------------------------------
   1    -0.001805   -0.008956   -0.031159   -0.262408   -0.072888   -0.044502   -0.331544   -2.194432   -2.947694    0.007317
   2    -0.001855   -0.009064   -0.031409   -0.263674   -0.073170   -0.044565   -0.331804   -2.194769   -2.950309    0.000757
   3    -0.001854   -0.009066   -0.031410   -0.263704   -0.073171   -0.044565   -0.331818   -2.194763   -2.950352    0.000119
   4    -0.001855   -0.009066   -0.031409   -0.263689   -0.073168   -0.044565   -0.331815   -2.194758   -2.950325    0.000019
   5    -0.001855   -0.009066   -0.031409   -0.263688   -0.073168   -0.044565   -0.331815   -2.194758   -2.950324    0.000003
-------------------------------------------------------------------------------------------------------------------
 
  FINAL CASPT2 RESULT:
 
      Reference energy:        -869.1568727272
      E2 (Non-variational):      -2.9503248441
      Shift correction:          -0.0184136365
      E2 (Variational):          -2.9687384806
      Total energy:            -872.1256112077
      Residual norm:              0.0000005643
      Reference weight:           0.48579
 
      Contributions to the CASPT2 correlation energy
      Active & Virtual Only:         -0.0759738774
      One Inactive Excited:          -0.5973587262
      Two Inactive Excited:          -2.2769922405
 
 
++ Denominators, etc.
----------------------------------------------------------------------------------------------------
 Report on small energy denominators, large coefficients, and large energy contributions.
CASE  SYMM ACTIVE-MIX  NON-ACTIVE INDICES          DENOMINATOR     RHS VALUE       COEFFICIENT     CONTRIBUTION
VJTU     1  Mu1.0001  In1.039                       0.29175541     -0.00054512      0.00128980     -0.00000070
VJTU     1  Mu1.0001  In1.040                       0.25227340     -0.00005285      0.00013940     -0.00000001
VJTU     1  Mu1.0001  In1.041                       0.24360789      0.00011843     -0.00029718     -0.00000004
VJTU     1  Mu1.0001  In1.042                       0.21878254      0.00018239     -0.00046397     -0.00000008
VJTU     1  Mu1.0001  In1.043                       0.20112943      0.00047627     -0.00118917     -0.00000057
VJTU     1  Mu1.0001  In1.044                       0.18151871      0.00093472     -0.00236118     -0.00000221
VJTU     1  Mu1.0001  In1.045                       0.16996811      0.00006640     -0.00019874     -0.00000001
VJTU     1  Mu1.0001  In1.046                       0.14946231      0.00063410     -0.00157127     -0.00000100
VJTU     1  Mu1.0002  In1.046                       0.27977971      0.00000446      0.00011402      0.00000000
VJTU     1  Mu1.0001  In1.047                       0.12293318     -0.00210596      0.00482662     -0.00001016
VJTU     1  Mu1.0002  In1.047                       0.25325057      0.00022134     -0.00071902     -0.00000016
VJTU     1  Mu1.0003  In1.047                       0.29525611     -0.00012302      0.00029926     -0.00000004
VJTU     1  Mu1.0001  In1.048                       0.11900262      0.00018767     -0.00038895     -0.00000007
VJTU     1  Mu1.0002  In1.048                       0.24932002      0.00029006     -0.00072091     -0.00000021
VJTU     1  Mu1.0003  In1.048                       0.29132556      0.00004146     -0.00009278     -0.00000000
VJTU     1  Mu1.0001  In1.049                       0.10209889      0.00016303     -0.00030659     -0.00000005
VJTU     1  Mu1.0002  In1.049                       0.23241628     -0.00010213      0.00025497     -0.00000003
VJTU     1  Mu1.0003  In1.049                       0.27442182     -0.00011039      0.00026891     -0.00000003
VJTU     1  Mu1.0001  In1.050                       0.09544314     -0.00280482      0.00575943     -0.00001615
VJTU     1  Mu1.0002  In1.050                       0.22576054      0.00080624     -0.00161426     -0.00000130
VJTU     1  Mu1.0003  In1.050                       0.26776608     -0.00047618      0.00112022     -0.00000053
VJTU     1  Mu1.0001  In1.051                       0.08963225      0.00067960     -0.00130269     -0.00000089
VJTU     1  Mu1.0002  In1.051                       0.21994965     -0.00070315      0.00186766     -0.00000131
VJTU     1  Mu1.0003  In1.051                       0.26195519     -0.00025667      0.00063341     -0.00000016
VJTU     1  Mu1.0001  In1.052                       0.08159079     -0.00227330      0.00407373     -0.00000926
VJTU     1  Mu1.0002  In1.052                       0.21190818      0.00048607     -0.00141363     -0.00000069
VJTU     1  Mu1.0003  In1.052                       0.25391372     -0.00007387      0.00019553     -0.00000001
VJTU     1  Mu1.0001  In1.053                       0.06685909      0.00061073     -0.00091776     -0.00000056
VJTU     1  Mu1.0002  In1.053                       0.19717649     -0.00030211      0.00073374     -0.00000022
VJTU     1  Mu1.0003  In1.053                       0.23918203     -0.00010373      0.00024668     -0.00000003
VJTU     1  Mu1.0001  In1.054                       0.06283131      0.00091609     -0.00133189     -0.00000122
VJTU     1  Mu1.0002  In1.054                       0.19314871     -0.00004654      0.00013557     -0.00000001
VJTU     1  Mu1.0003  In1.054                       0.23515425      0.00019691     -0.00052047     -0.00000010
VJTU     1  Mu1.0001  In1.055                       0.05632126     -0.00003199      0.00003908     -0.00000000
VJTU     1  Mu1.0002  In1.055                       0.18663865     -0.00026552      0.00071259     -0.00000019
VJTU     1  Mu1.0003  In1.055                       0.22864419      0.00011496     -0.00026728     -0.00000003
VJTU     1  Mu1.0001  In1.056                       0.05010604      0.00006847     -0.00008088     -0.00000001
VJTU     1  Mu1.0002  In1.056                       0.18042344     -0.00004075      0.00013042     -0.00000001
VJTU     1  Mu1.0003  In1.056                       0.22242898     -0.00001773      0.00002431     -0.00000000
VJTU     1  Mu1.0001  In1.057                       0.04166047      0.00255314     -0.00262732     -0.00000671
VJTU     1  Mu1.0002  In1.057                       0.17197786     -0.00104187      0.00295156     -0.00000308
VJTU     1  Mu1.0003  In1.057                       0.21398340      0.00008006     -0.00020167     -0.00000002
VJTU     1  Mu1.0004  In1.057                       0.29725220      0.00070436     -0.00201510     -0.00000142
VJTU     1  Mu1.0001  In1.058                       0.03704366      0.00472106     -0.00427737     -0.00002019
VJTU     1  Mu1.0002  In1.058                       0.16736105      0.00059409     -0.00128168     -0.00000076
VJTU     1  Mu1.0003  In1.058                       0.20936659     -0.00135916      0.00358786     -0.00000488
VJTU     1  Mu1.0004  In1.058                       0.29263539      0.00002142      0.00007897      0.00000000
VJTU     1  Mu1.0001  In1.059                       0.03390442      0.00182892     -0.00152302     -0.00000279
VJTU     1  Mu1.0002  In1.059                       0.16422181     -0.00000318      0.00001496     -0.00000000
VJTU     1  Mu1.0003  In1.059                       0.20622735     -0.00020740      0.00054944     -0.00000011
VJTU     1  Mu1.0004  In1.059                       0.28949615      0.00003476     -0.00003140     -0.00000000
VJTU     1  Mu1.0001  In1.060                       0.02052968      0.00196193     -0.00101416     -0.00000199
VJTU     1  Mu1.0002  In1.060                       0.15084707     -0.00058518      0.00126797     -0.00000074
VJTU     1  Mu1.0003  In1.060                       0.19285261      0.00097538     -0.00264829     -0.00000258
VJTU     1  Mu1.0004  In1.060                       0.27612141      0.00031427     -0.00073507     -0.00000023
VJTU     1  Mu1.0001  In1.061                       0.01819120      0.00296086     -0.00136210     -0.00000403
VJTU     1  Mu1.0002  In1.061                       0.14850859     -0.00107633      0.00244843     -0.00000264
VJTU     1  Mu1.0003  In1.061                       0.19051413      0.00160438     -0.00433422     -0.00000695
VJTU     1  Mu1.0004  In1.061                       0.27378293      0.00023496     -0.00054967     -0.00000013
VJTU     1  Mu1.0001  In1.062                       0.01768291     -0.00026908      0.00011438     -0.00000003
VJTU     1  Mu1.0002  In1.062                       0.14800030      0.00046823     -0.00081719     -0.00000038
VJTU     1  Mu1.0003  In1.062                       0.19000584     -0.00103363      0.00276858     -0.00000286
VJTU     1  Mu1.0004  In1.062                       0.27327464     -0.00017488      0.00019908     -0.00000003
VJTU     1  Mu1.0001  In1.063                       0.01451508      0.00120373     -0.00044724     -0.00000054
VJTU     1  Mu1.0002  In1.063                       0.14483247     -0.00028206      0.00092235     -0.00000026
VJTU     1  Mu1.0003  In1.063                       0.18683801     -0.00017118      0.00045575     -0.00000008
VJTU     1  Mu1.0004  In1.063                       0.27010681      0.00035422     -0.00106225     -0.00000038
VJTU     1  Mu1.0001  In1.064                       0.00695981      0.00460567     -0.00081809     -0.00000377
VJTU     1  Mu1.0002  In1.064                       0.13727720     -0.00148636      0.00389150     -0.00000578
VJTU     1  Mu1.0003  In1.064                       0.17928274      0.00022823     -0.00064856     -0.00000015
VJTU     1  Mu1.0004  In1.064                       0.26255155      0.00097067     -0.00277552     -0.00000269
VJTU     1  Mu1.0001  In1.065                       0.00411947     -0.00079745      0.00008346     -0.00000007
VJTU     1  Mu1.0002  In1.065                       0.13443687      0.00010673     -0.00039088     -0.00000004
VJTU     1  Mu1.0003  In1.065                       0.17644241     -0.00001458      0.00000854     -0.00000000
VJTU     1  Mu1.0004  In1.065                       0.25971121     -0.00025003      0.00066047     -0.00000017
VJTU     1  Mu1.0005  In1.065                       0.29980721     -0.00000699     -0.00004599      0.00000000
VJTU     1  Mu1.0001  In1.066                      -0.00566520      0.00035600      0.00005135      0.00000002
VJTU     1  Mu1.0002  In1.066                       0.12465219      0.00019120     -0.00044522     -0.00000009
VJTU     1  Mu1.0003  In1.066                       0.16665773     -0.00017337      0.00043346     -0.00000008
VJTU     1  Mu1.0004  In1.066                       0.24992654     -0.00004835      0.00011274     -0.00000001
VJTU     1  Mu1.0005  In1.066                       0.29002254     -0.00010580      0.00029426     -0.00000003
VJTU     1  Mu1.0006  In1.066                       0.29318586     -0.00006218      0.00013766     -0.00000001
VJTU     1  Mu1.0001  In1.067                      -0.01182415     -0.00018725     -0.00005392      0.00000001
VJTU     1  Mu1.0002  In1.067                       0.11849324     -0.00004126      0.00013904     -0.00000001
VJTU     1  Mu1.0003  In1.067                       0.16049878     -0.00008342      0.00023443     -0.00000002
VJTU     1  Mu1.0004  In1.067                       0.24376758      0.00005805     -0.00015025     -0.00000001
VJTU     1  Mu1.0005  In1.067                       0.28386359      0.00007786     -0.00015328     -0.00000001
VJTU     1  Mu1.0006  In1.067                       0.28702691      0.00020639     -0.00050692     -0.00000010
VJTU     1  Mu1.0001  In1.068                      -0.01585677     -0.00046201     -0.00018169      0.00000008
VJTU     1  Mu1.0002  In1.068                       0.11446062      0.00012347     -0.00026841     -0.00000003
VJTU     1  Mu1.0003  In1.068                       0.15646616      0.00000103      0.00000104      0.00000000
VJTU     1  Mu1.0004  In1.068                       0.23973496     -0.00010961      0.00030225     -0.00000003
VJTU     1  Mu1.0005  In1.068                       0.27983097      0.00002810     -0.00005309     -0.00000000
VJTU     1  Mu1.0006  In1.068                       0.28299429      0.00004966     -0.00016390     -0.00000001
VJTU     1  Mu1.0007  In1.068                       0.29966602      0.00012405     -0.00029493     -0.00000004
VJTU     1  Mu1.0001  In1.069                      -0.02295508      0.00007153      0.00004007      0.00000000
VJTU     1  Mu1.0002  In1.069                       0.10736231      0.00008078     -0.00017823     -0.00000001
VJTU     1  Mu1.0003  In1.069                       0.14936785     -0.00021433      0.00054463     -0.00000012
VJTU     1  Mu1.0004  In1.069                       0.23263666     -0.00005118      0.00017052     -0.00000001
VJTU     1  Mu1.0005  In1.069                       0.27273266     -0.00014101      0.00029688     -0.00000004
VJTU     1  Mu1.0006  In1.069                       0.27589598     -0.00037352      0.00085883     -0.00000032
VJTU     1  Mu1.0007  In1.069                       0.29256771     -0.00001345      0.00003235     -0.00000000
VJTU     1  Mu1.0001  In1.070                      -0.03116241      0.00114488      0.00088015      0.00000101
VJTU     1  Mu1.0002  In1.070                       0.09915498     -0.00015692      0.00040353     -0.00000006
VJTU     1  Mu1.0003  In1.070                       0.14116052     -0.00004172      0.00012528     -0.00000001
VJTU     1  Mu1.0004  In1.070                       0.22442932      0.00009292     -0.00032871     -0.00000003
VJTU     1  Mu1.0005  In1.070                       0.26452533      0.00000879      0.00001685      0.00000000
VJTU     1  Mu1.0006  In1.070                       0.26768865     -0.00012528      0.00045592     -0.00000006
VJTU     1  Mu1.0007  In1.070                       0.28436038     -0.00020179      0.00045161     -0.00000009
VJTU     1  Mu1.0001  In1.071                      -0.03780288     -0.00063861     -0.00059814      0.00000038
VJTU     1  Mu1.0002  In1.071                       0.09251452      0.00005914     -0.00018836     -0.00000001
VJTU     1  Mu1.0003  In1.071                       0.13452006     -0.00002169      0.00006388     -0.00000000
VJTU     1  Mu1.0004  In1.071                       0.21778886      0.00003951      0.00000758      0.00000000
VJTU     1  Mu1.0005  In1.071                       0.25788487     -0.00015213      0.00032368     -0.00000005
VJTU     1  Mu1.0006  In1.071                       0.26104819     -0.00013206      0.00016413     -0.00000002
VJTU     1  Mu1.0007  In1.071                       0.27771992      0.00016880     -0.00037392     -0.00000006
VJTU     1  Mu1.0001  In1.072                      -0.04220542     -0.00242056     -0.00248469      0.00000601
VJTU     1  Mu1.0002  In1.072                       0.08811197      0.00066829     -0.00143377     -0.00000096
VJTU     1  Mu1.0003  In1.072                       0.13011751      0.00004475     -0.00010611     -0.00000000
VJTU     1  Mu1.0004  In1.072                       0.21338631     -0.00042457      0.00131139     -0.00000056
VJTU     1  Mu1.0005  In1.072                       0.25348232     -0.00021120      0.00044820     -0.00000009
VJTU     1  Mu1.0006  In1.072                       0.25664564      0.00046045     -0.00151395     -0.00000070
VJTU     1  Mu1.0007  In1.072                       0.27331737      0.00025726     -0.00054629     -0.00000014
VJTU     1  Mu1.0001  In1.073                      -0.05076394     -0.00052166     -0.00063126      0.00000033
VJTU     1  Mu1.0002  In1.073                       0.07955345      0.00021897     -0.00043508     -0.00000010
VJTU     1  Mu1.0003  In1.073                       0.12155899      0.00017808     -0.00042719     -0.00000008
VJTU     1  Mu1.0004  In1.073                       0.20482779     -0.00024455      0.00069978     -0.00000017
VJTU     1  Mu1.0005  In1.073                       0.24492380     -0.00002444      0.00003002     -0.00000000
VJTU     1  Mu1.0006  In1.073                       0.24808712      0.00003326     -0.00021645     -0.00000001
VJTU     1  Mu1.0007  In1.073                       0.26475885      0.00007560     -0.00014825     -0.00000001
VJTU     1  Mu1.0001  In1.074                      -0.07123939     -0.00040008     -0.00062468      0.00000025
VJTU     1  Mu1.0002  In1.074                       0.05907801      0.00010279     -0.00011104     -0.00000001
VJTU     1  Mu1.0003  In1.074                       0.10108355     -0.00022243      0.00048164     -0.00000011
VJTU     1  Mu1.0004  In1.074                       0.18435235      0.00013506     -0.00040348     -0.00000005
VJTU     1  Mu1.0005  In1.074                       0.22444835     -0.00003452      0.00015769     -0.00000001
VJTU     1  Mu1.0006  In1.074                       0.22761168      0.00060689     -0.00147080     -0.00000089
VJTU     1  Mu1.0007  In1.074                       0.24428341     -0.00010510      0.00023561     -0.00000002
VJTU     1  Mu1.0008  In1.074                       0.28046324      0.00013946     -0.00034666     -0.00000005
VJTU     1  Mu1.0001  In1.075                      -0.08966091      0.00044689      0.00085074      0.00000038
VJTU     1  Mu1.0002  In1.075                       0.04065648     -0.00010630      0.00013498     -0.00000001
VJTU     1  Mu1.0003  In1.075                       0.08266202     -0.00005955      0.00011289     -0.00000001
VJTU     1  Mu1.0004  In1.075                       0.16593083      0.00013534     -0.00041821     -0.00000006
VJTU     1  Mu1.0005  In1.075                       0.20602683      0.00003018     -0.00001231     -0.00000000
VJTU     1  Mu1.0006  In1.075                       0.20919015      0.00007394     -0.00007699     -0.00000001
VJTU     1  Mu1.0007  In1.075                       0.22586188     -0.00008730      0.00019192     -0.00000002
VJTU     1  Mu1.0008  In1.075                       0.26204172     -0.00019424      0.00048108     -0.00000009
VJTU     1  Mu1.0009  In1.075                       0.29927644     -0.00007000      0.00023991     -0.00000002
VJTU     1  Mu1.0001  In1.076                      -0.10391053     -0.00074833     -0.00153512      0.00000115
VJTU     1  Mu1.0002  In1.076                       0.02640687      0.00028169     -0.00019264     -0.00000005
VJTU     1  Mu1.0003  In1.076                       0.06841241     -0.00006193      0.00009929     -0.00000001
VJTU     1  Mu1.0004  In1.076                       0.15168121     -0.00025917      0.00068335     -0.00000018
VJTU     1  Mu1.0005  In1.076                       0.19177721      0.00003549     -0.00010730     -0.00000000
VJTU     1  Mu1.0006  In1.076                       0.19494054      0.00035438     -0.00101524     -0.00000036
VJTU     1  Mu1.0007  In1.076                       0.21161227     -0.00003542      0.00011505     -0.00000000
VJTU     1  Mu1.0008  In1.076                       0.24779210      0.00031367     -0.00081601     -0.00000026
VJTU     1  Mu1.0009  In1.076                       0.28502682      0.00003464     -0.00006342     -0.00000000
ATVX     1  Mu1.0001  Se1.089                      -0.19184760     -0.00008359     -0.00021150      0.00000002
ATVX     1  Mu1.0002  Se1.089                      -0.07300533     -0.00007332     -0.00011365      0.00000001
ATVX     1  Mu1.0003  Se1.089                      -0.05304507     -0.00001951     -0.00002900      0.00000000
ATVX     1  Mu1.0004  Se1.089                       0.02647284     -0.00004528      0.00003325     -0.00000000
ATVX     1  Mu1.0005  Se1.089                       0.05868535      0.00003274     -0.00003960     -0.00000000
ATVX     1  Mu1.0006  Se1.089                       0.07891448      0.00000236     -0.00000468     -0.00000000
ATVX     1  Mu1.0007  Se1.089                       0.09200764     -0.00004219      0.00009589     -0.00000000
ATVX     1  Mu1.0008  Se1.089                       0.11861342      0.00002157     -0.00004399     -0.00000000
ATVX     1  Mu1.0009  Se1.089                       0.13361434     -0.00005018      0.00013888     -0.00000001
ATVX     1  Mu1.0010  Se1.089                       0.15493424      0.00009847     -0.00023694     -0.00000002
ATVX     1  Mu1.0011  Se1.089                       0.16847082      0.00003830     -0.00010402     -0.00000000
ATVX     1  Mu1.0012  Se1.089                       0.17996106      0.00003045     -0.00007657     -0.00000000
ATVX     1  Mu1.0013  Se1.089                       0.20669620     -0.00000099      0.00000545     -0.00000000
ATVX     1  Mu1.0014  Se1.089                       0.21495272      0.00018925     -0.00046761     -0.00000009
ATVX     1  Mu1.0015  Se1.089                       0.22313008      0.00012607     -0.00023207     -0.00000003
ATVX     1  Mu1.0016  Se1.089                       0.23191814      0.00007312     -0.00017528     -0.00000001
ATVX     1  Mu1.0017  Se1.089                       0.23700071      0.00007016     -0.00018831     -0.00000001
ATVX     1  Mu1.0018  Se1.089                       0.24969614     -0.00006455      0.00015079     -0.00000001
ATVX     1  Mu1.0019  Se1.089                       0.25295079      0.00001206     -0.00002640     -0.00000000
ATVX     1  Mu1.0020  Se1.089                       0.25423649     -0.00018576      0.00046085     -0.00000009
ATVX     1  Mu1.0021  Se1.089                       0.25550891      0.00015286     -0.00037219     -0.00000006
ATVX     1  Mu1.0022  Se1.089                       0.26995409     -0.00001285      0.00003266     -0.00000000
ATVX     1  Mu1.0001  Se1.090                      -0.17946592     -0.00039531     -0.00098142      0.00000039
ATVX     1  Mu1.0002  Se1.090                      -0.06062365      0.00017046      0.00023521      0.00000004
ATVX     1  Mu1.0003  Se1.090                      -0.04066339     -0.00007639     -0.00007611      0.00000001
ATVX     1  Mu1.0004  Se1.090                       0.03885452     -0.00005960      0.00005496     -0.00000000
ATVX     1  Mu1.0005  Se1.090                       0.07106702      0.00011734     -0.00019483     -0.00000002
ATVX     1  Mu1.0006  Se1.090                       0.09129616      0.00008195     -0.00015817     -0.00000001
ATVX     1  Mu1.0007  Se1.090                       0.10438931      0.00000711     -0.00001321     -0.00000000
ATVX     1  Mu1.0008  Se1.090                       0.13099510      0.00004689     -0.00010707     -0.00000001
ATVX     1  Mu1.0009  Se1.090                       0.14599601      0.00001638     -0.00003184     -0.00000000
ATVX     1  Mu1.0010  Se1.090                       0.16731592     -0.00004046      0.00010252     -0.00000000
ATVX     1  Mu1.0011  Se1.090                       0.18085250     -0.00011524      0.00028179     -0.00000003
ATVX     1  Mu1.0012  Se1.090                       0.19234274     -0.00008648      0.00021062     -0.00000002
ATVX     1  Mu1.0013  Se1.090                       0.21907788     -0.00009519      0.00024729     -0.00000002
ATVX     1  Mu1.0014  Se1.090                       0.22733440      0.00006246     -0.00016795     -0.00000001
ATVX     1  Mu1.0015  Se1.090                       0.23551176     -0.00001692      0.00001627     -0.00000000
ATVX     1  Mu1.0016  Se1.090                       0.24429981     -0.00000885      0.00002757     -0.00000000
ATVX     1  Mu1.0017  Se1.090                       0.24938238     -0.00011669      0.00032662     -0.00000004
ATVX     1  Mu1.0018  Se1.090                       0.26207782      0.00008356     -0.00023043     -0.00000002
ATVX     1  Mu1.0019  Se1.090                       0.26533247      0.00010921     -0.00027546     -0.00000003
ATVX     1  Mu1.0020  Se1.090                       0.26661816      0.00007581     -0.00016901     -0.00000001
ATVX     1  Mu1.0021  Se1.090                       0.26789059      0.00001686     -0.00003123     -0.00000000
ATVX     1  Mu1.0022  Se1.090                       0.28233577      0.00002048     -0.00004372     -0.00000000
ATVX     1  Mu1.0001  Se1.091                      -0.16109959     -0.00015997     -0.00038336      0.00000006
ATVX     1  Mu1.0002  Se1.091                      -0.04225732      0.00013381      0.00013106      0.00000002
ATVX     1  Mu1.0003  Se1.091                      -0.02229706      0.00013083      0.00007044      0.00000001
ATVX     1  Mu1.0004  Se1.091                       0.05722085      0.00005502     -0.00008646     -0.00000000
ATVX     1  Mu1.0005  Se1.091                       0.08943336      0.00010067     -0.00019861     -0.00000002
ATVX     1  Mu1.0006  Se1.091                       0.10966249     -0.00004385      0.00008953     -0.00000000
ATVX     1  Mu1.0007  Se1.091                       0.12275564      0.00000763     -0.00003947     -0.00000000
ATVX     1  Mu1.0008  Se1.091                       0.14936143      0.00001659     -0.00004528     -0.00000000
ATVX     1  Mu1.0009  Se1.091                       0.16436235      0.00005095     -0.00014636     -0.00000001
ATVX     1  Mu1.0010  Se1.091                       0.18568225      0.00015868     -0.00039182     -0.00000006
ATVX     1  Mu1.0011  Se1.091                       0.19921883     -0.00007836      0.00021183     -0.00000002
ATVX     1  Mu1.0012  Se1.091                       0.21070907     -0.00011674      0.00028721     -0.00000003
ATVX     1  Mu1.0013  Se1.091                       0.23744421      0.00007717     -0.00019463     -0.00000002
ATVX     1  Mu1.0014  Se1.091                       0.24570073      0.00004830     -0.00012165     -0.00000001
ATVX     1  Mu1.0015  Se1.091                       0.25387809     -0.00005600      0.00019910     -0.00000001
ATVX     1  Mu1.0016  Se1.091                       0.26266614     -0.00005270      0.00015419     -0.00000001
ATVX     1  Mu1.0017  Se1.091                       0.26774871     -0.00014341      0.00038612     -0.00000006
ATVX     1  Mu1.0018  Se1.091                       0.28044415      0.00005776     -0.00015932     -0.00000001
ATVX     1  Mu1.0019  Se1.091                       0.28369880      0.00023963     -0.00056728     -0.00000014
ATVX     1  Mu1.0020  Se1.091                       0.28498450      0.00001889     -0.00002589     -0.00000000
ATVX     1  Mu1.0021  Se1.091                       0.28625692     -0.00000680      0.00006523     -0.00000000
ATVX     1  Mu1.0001  Se1.092                      -0.15355932      0.00004079      0.00008628      0.00000000
ATVX     1  Mu1.0002  Se1.092                      -0.03471706      0.00023507      0.00019639      0.00000005
ATVX     1  Mu1.0003  Se1.092                      -0.01475680     -0.00008886     -0.00003227      0.00000000
ATVX     1  Mu1.0004  Se1.092                       0.06476112      0.00001895     -0.00002438     -0.00000000
ATVX     1  Mu1.0005  Se1.092                       0.09697362     -0.00012415      0.00023616     -0.00000003
ATVX     1  Mu1.0006  Se1.092                       0.11720275      0.00007317     -0.00015351     -0.00000001
ATVX     1  Mu1.0007  Se1.092                       0.13029591     -0.00001398      0.00004517     -0.00000000
ATVX     1  Mu1.0008  Se1.092                       0.15690169      0.00002979     -0.00008337     -0.00000000
ATVX     1  Mu1.0009  Se1.092                       0.17190261      0.00002153     -0.00005184     -0.00000000
ATVX     1  Mu1.0010  Se1.092                       0.19322251     -0.00013052      0.00035722     -0.00000005
ATVX     1  Mu1.0011  Se1.092                       0.20675909     -0.00008342      0.00021933     -0.00000002
ATVX     1  Mu1.0012  Se1.092                       0.21824933     -0.00004345      0.00007711     -0.00000000
ATVX     1  Mu1.0013  Se1.092                       0.24498447     -0.00004967      0.00012624     -0.00000001
ATVX     1  Mu1.0014  Se1.092                       0.25324099     -0.00023682      0.00057178     -0.00000014
ATVX     1  Mu1.0015  Se1.092                       0.26141836      0.00005805     -0.00014279     -0.00000001
ATVX     1  Mu1.0016  Se1.092                       0.27020641     -0.00008673      0.00021719     -0.00000002
ATVX     1  Mu1.0017  Se1.092                       0.27528898     -0.00015042      0.00038168     -0.00000006
ATVX     1  Mu1.0018  Se1.092                       0.28798441      0.00011713     -0.00028449     -0.00000003
ATVX     1  Mu1.0019  Se1.092                       0.29123906      0.00002969     -0.00006746     -0.00000000
ATVX     1  Mu1.0020  Se1.092                       0.29252476      0.00012826     -0.00033390     -0.00000004
ATVX     1  Mu1.0021  Se1.092                       0.29379718     -0.00005204      0.00010503     -0.00000001
ATVX     1  Mu1.0001  Se1.093                      -0.14129482      0.00002314      0.00005959      0.00000000
ATVX     1  Mu1.0002  Se1.093                      -0.02245255      0.00014177      0.00007720      0.00000001
ATVX     1  Mu1.0003  Se1.093                      -0.00249229     -0.00004405     -0.00000254      0.00000000
ATVX     1  Mu1.0004  Se1.093                       0.07702563      0.00005608     -0.00009447     -0.00000001
ATVX     1  Mu1.0005  Se1.093                       0.10923813      0.00018304     -0.00037770     -0.00000007
ATVX     1  Mu1.0006  Se1.093                       0.12946726     -0.00010398      0.00024024     -0.00000002
ATVX     1  Mu1.0007  Se1.093                       0.14256042      0.00018707     -0.00044555     -0.00000008
ATVX     1  Mu1.0008  Se1.093                       0.16916620      0.00009010     -0.00023442     -0.00000002
ATVX     1  Mu1.0009  Se1.093                       0.18416712     -0.00018346      0.00044611     -0.00000008
ATVX     1  Mu1.0010  Se1.093                       0.20548702     -0.00056501      0.00142287     -0.00000080
ATVX     1  Mu1.0011  Se1.093                       0.21902360     -0.00006650      0.00016585     -0.00000001
ATVX     1  Mu1.0012  Se1.093                       0.23051384      0.00008176     -0.00019777     -0.00000002
ATVX     1  Mu1.0013  Se1.093                       0.25724898      0.00011332     -0.00028004     -0.00000003
ATVX     1  Mu1.0014  Se1.093                       0.26550550      0.00097076     -0.00232102     -0.00000225
ATVX     1  Mu1.0015  Se1.093                       0.27368287     -0.00016947      0.00042200     -0.00000007
ATVX     1  Mu1.0016  Se1.093                       0.28247092      0.00006499     -0.00014268     -0.00000001
ATVX     1  Mu1.0017  Se1.093                       0.28755349     -0.00005847      0.00013625     -0.00000001
ATVX     1  Mu1.0001  Se1.094                      -0.14038438     -0.00013281     -0.00031580      0.00000004
ATVX     1  Mu1.0002  Se1.094                      -0.02154212      0.00020167      0.00010772      0.00000002
ATVX     1  Mu1.0003  Se1.094                      -0.00158186      0.00006624      0.00000249      0.00000000
ATVX     1  Mu1.0004  Se1.094                       0.07793606      0.00000911      0.00000093      0.00000000
ATVX     1  Mu1.0005  Se1.094                       0.11014856      0.00012970     -0.00029400     -0.00000004
ATVX     1  Mu1.0006  Se1.094                       0.13037769      0.00000067      0.00001424      0.00000000
ATVX     1  Mu1.0007  Se1.094                       0.14347085      0.00009135     -0.00021158     -0.00000002
ATVX     1  Mu1.0008  Se1.094                       0.17007663     -0.00002441      0.00004954     -0.00000000
ATVX     1  Mu1.0009  Se1.094                       0.18507755     -0.00004983      0.00011495     -0.00000001
ATVX     1  Mu1.0010  Se1.094                       0.20639746     -0.00012043      0.00033550     -0.00000004
ATVX     1  Mu1.0011  Se1.094                       0.21993403     -0.00013550      0.00034212     -0.00000005
ATVX     1  Mu1.0012  Se1.094                       0.23142427     -0.00008974      0.00023789     -0.00000002
ATVX     1  Mu1.0013  Se1.094                       0.25815941      0.00006591     -0.00015091     -0.00000001
ATVX     1  Mu1.0014  Se1.094                       0.26641593      0.00055801     -0.00136299     -0.00000076
ATVX     1  Mu1.0015  Se1.094                       0.27459330     -0.00009725      0.00024581     -0.00000002
ATVX     1  Mu1.0016  Se1.094                       0.28338135      0.00000432      0.00000084      0.00000000
ATVX     1  Mu1.0017  Se1.094                       0.28846392     -0.00015701      0.00039106     -0.00000006
ATVX     1  Mu1.0001  Se1.095                      -0.13271365      0.00051902      0.00120584      0.00000063
ATVX     1  Mu1.0002  Se1.095                      -0.01387138     -0.00043069     -0.00014771      0.00000006
ATVX     1  Mu1.0003  Se1.095                       0.00608888      0.00016239     -0.00002538     -0.00000000
ATVX     1  Mu1.0004  Se1.095                       0.08560679     -0.00011727      0.00021731     -0.00000003
ATVX     1  Mu1.0005  Se1.095                       0.11781929     -0.00038943      0.00088131     -0.00000034
ATVX     1  Mu1.0006  Se1.095                       0.13804843      0.00009160     -0.00024268     -0.00000002
ATVX     1  Mu1.0007  Se1.095                       0.15114158     -0.00029507      0.00069196     -0.00000020
ATVX     1  Mu1.0008  Se1.095                       0.17774737     -0.00014209      0.00037334     -0.00000005
ATVX     1  Mu1.0009  Se1.095                       0.19274828      0.00040242     -0.00099956     -0.00000040
ATVX     1  Mu1.0010  Se1.095                       0.21406819      0.00098645     -0.00251981     -0.00000249
ATVX     1  Mu1.0011  Se1.095                       0.22760477      0.00022311     -0.00055091     -0.00000012
ATVX     1  Mu1.0012  Se1.095                       0.23909501     -0.00007046      0.00020627     -0.00000001
ATVX     1  Mu1.0013  Se1.095                       0.26583014     -0.00019434      0.00045127     -0.00000009
ATVX     1  Mu1.0014  Se1.095                       0.27408667     -0.00193782      0.00467553     -0.00000906
ATVX     1  Mu1.0015  Se1.095                       0.28226403     -0.00001045      0.00003720     -0.00000000
ATVX     1  Mu1.0016  Se1.095                       0.29105208     -0.00005305      0.00011832     -0.00000001
ATVX     1  Mu1.0017  Se1.095                       0.29613465      0.00009500     -0.00020249     -0.00000002
ATVX     1  Mu1.0001  Se1.096                      -0.11412315     -0.00027383     -0.00057840      0.00000016
ATVX     1  Mu1.0002  Se1.096                       0.00471911      0.00000831     -0.00000140     -0.00000000
ATVX     1  Mu1.0003  Se1.096                       0.02467937      0.00001611     -0.00000799     -0.00000000
ATVX     1  Mu1.0004  Se1.096                       0.10419729      0.00000065     -0.00003553     -0.00000000
ATVX     1  Mu1.0005  Se1.096                       0.13640979      0.00006368     -0.00016240     -0.00000001
ATVX     1  Mu1.0006  Se1.096                       0.15663892      0.00002752     -0.00007280     -0.00000000
ATVX     1  Mu1.0007  Se1.096                       0.16973208      0.00000761     -0.00006777     -0.00000000
ATVX     1  Mu1.0008  Se1.096                       0.19633786      0.00003049     -0.00006320     -0.00000000
ATVX     1  Mu1.0009  Se1.096                       0.21133878     -0.00003987      0.00007033     -0.00000000
ATVX     1  Mu1.0010  Se1.096                       0.23265868     -0.00001468      0.00004728     -0.00000000
ATVX     1  Mu1.0011  Se1.096                       0.24619526     -0.00000755      0.00000405     -0.00000000
ATVX     1  Mu1.0012  Se1.096                       0.25768550      0.00001061     -0.00002988     -0.00000000
ATVX     1  Mu1.0013  Se1.096                       0.28442064      0.00001885     -0.00004132     -0.00000000
ATVX     1  Mu1.0014  Se1.096                       0.29267716      0.00015232     -0.00035675     -0.00000005
ATVX     1  Mu1.0001  Se1.097                      -0.10734487     -0.00013872     -0.00028944      0.00000004
ATVX     1  Mu1.0002  Se1.097                       0.01149739      0.00001360     -0.00000422     -0.00000000
ATVX     1  Mu1.0003  Se1.097                       0.03145766      0.00001765     -0.00000873     -0.00000000
ATVX     1  Mu1.0004  Se1.097                       0.11097557      0.00005679     -0.00012191     -0.00000001
ATVX     1  Mu1.0005  Se1.097                       0.14318807      0.00005920     -0.00017907     -0.00000001
ATVX     1  Mu1.0006  Se1.097                       0.16341720      0.00001249     -0.00001007     -0.00000000
ATVX     1  Mu1.0007  Se1.097                       0.17651036      0.00010714     -0.00026490     -0.00000003
ATVX     1  Mu1.0008  Se1.097                       0.20311614      0.00002672     -0.00008278     -0.00000000
ATVX     1  Mu1.0009  Se1.097                       0.21811706     -0.00009201      0.00024088     -0.00000002
ATVX     1  Mu1.0010  Se1.097                       0.23943697     -0.00004687      0.00013334     -0.00000001
ATVX     1  Mu1.0011  Se1.097                       0.25297354     -0.00009110      0.00023062     -0.00000002
ATVX     1  Mu1.0012  Se1.097                       0.26446379     -0.00001639      0.00008393     -0.00000000
ATVX     1  Mu1.0013  Se1.097                       0.29119892      0.00001144     -0.00002841     -0.00000000
ATVX     1  Mu1.0014  Se1.097                       0.29945545      0.00040882     -0.00097793     -0.00000040
ATVX     1  Mu1.0001  Se1.098                      -0.08644491      0.00004528      0.00008351      0.00000000
ATVX     1  Mu1.0002  Se1.098                       0.03239735     -0.00006121      0.00004444     -0.00000000
ATVX     1  Mu1.0003  Se1.098                       0.05235761      0.00027496     -0.00033064     -0.00000009
ATVX     1  Mu1.0004  Se1.098                       0.13187553      0.00006204     -0.00014463     -0.00000001
ATVX     1  Mu1.0005  Se1.098                       0.16408803      0.00002884     -0.00005088     -0.00000000
ATVX     1  Mu1.0006  Se1.098                       0.18431716      0.00000298     -0.00000060     -0.00000000
ATVX     1  Mu1.0007  Se1.098                       0.19741032      0.00001987     -0.00007372     -0.00000000
ATVX     1  Mu1.0008  Se1.098                       0.22401610     -0.00005332      0.00010836     -0.00000001
ATVX     1  Mu1.0009  Se1.098                       0.23901702     -0.00014246      0.00033730     -0.00000005
ATVX     1  Mu1.0010  Se1.098                       0.26033692      0.00039325     -0.00090775     -0.00000036
ATVX     1  Mu1.0011  Se1.098                       0.27387350     -0.00004378      0.00010962     -0.00000000
ATVX     1  Mu1.0012  Se1.098                       0.28536374     -0.00000321      0.00002736     -0.00000000
ATVX     1  Mu1.0001  Se1.099                      -0.08236851      0.00052206      0.00091621      0.00000048
ATVX     1  Mu1.0002  Se1.099                       0.03647376     -0.00009368      0.00009178     -0.00000001
ATVX     1  Mu1.0003  Se1.099                       0.05643402      0.00004855     -0.00007304     -0.00000000
ATVX     1  Mu1.0004  Se1.099                       0.13595193      0.00017419     -0.00038447     -0.00000007
ATVX     1  Mu1.0005  Se1.099                       0.16816443     -0.00027463      0.00069265     -0.00000019
ATVX     1  Mu1.0006  Se1.099                       0.18839356     -0.00003468      0.00010972     -0.00000000
ATVX     1  Mu1.0007  Se1.099                       0.20148672      0.00010871     -0.00023652     -0.00000003
ATVX     1  Mu1.0008  Se1.099                       0.22809250     -0.00015498      0.00038031     -0.00000006
ATVX     1  Mu1.0009  Se1.099                       0.24309342     -0.00025487      0.00066533     -0.00000017
ATVX     1  Mu1.0010  Se1.099                       0.26441333      0.00001312     -0.00003824     -0.00000000
ATVX     1  Mu1.0011  Se1.099                       0.27794991      0.00005260     -0.00011204     -0.00000001
ATVX     1  Mu1.0012  Se1.099                       0.28944015      0.00014939     -0.00034672     -0.00000005
ATVX     1  Mu1.0001  Se1.100                      -0.07188188     -0.00112673     -0.00178849      0.00000202
ATVX     1  Mu1.0002  Se1.100                       0.04696039      0.00026922     -0.00030013     -0.00000008
ATVX     1  Mu1.0003  Se1.100                       0.06692065     -0.00049656      0.00075279     -0.00000037
ATVX     1  Mu1.0004  Se1.100                       0.14643856     -0.00042995      0.00103307     -0.00000044
ATVX     1  Mu1.0005  Se1.100                       0.17865107      0.00043213     -0.00108732     -0.00000047
ATVX     1  Mu1.0006  Se1.100                       0.19888020      0.00016043     -0.00045172     -0.00000007
ATVX     1  Mu1.0007  Se1.100                       0.21197335     -0.00018424      0.00048956     -0.00000009
ATVX     1  Mu1.0008  Se1.100                       0.23857914      0.00038390     -0.00091622     -0.00000035
ATVX     1  Mu1.0009  Se1.100                       0.25358005      0.00071992     -0.00171182     -0.00000123
ATVX     1  Mu1.0010  Se1.100                       0.27489996     -0.00042526      0.00096907     -0.00000041
ATVX     1  Mu1.0011  Se1.100                       0.28843654     -0.00015482      0.00035526     -0.00000006
ATVX     1  Mu1.0012  Se1.100                       0.29992678     -0.00015297      0.00025189     -0.00000004
ATVX     1  Mu1.0001  Se1.101                      -0.06346910     -0.00051484     -0.00074054      0.00000038
ATVX     1  Mu1.0002  Se1.101                       0.05537316     -0.00021979      0.00028569     -0.00000006
ATVX     1  Mu1.0003  Se1.101                       0.07533343     -0.00070028      0.00117365     -0.00000082
ATVX     1  Mu1.0004  Se1.101                       0.15485134     -0.00023982      0.00064125     -0.00000015
ATVX     1  Mu1.0005  Se1.101                       0.18706384     -0.00043896      0.00112361     -0.00000049
ATVX     1  Mu1.0006  Se1.101                       0.20729297      0.00059474     -0.00149919     -0.00000089
ATVX     1  Mu1.0007  Se1.101                       0.22038613      0.00011022     -0.00018789     -0.00000002
ATVX     1  Mu1.0008  Se1.101                       0.24699191      0.00027242     -0.00062483     -0.00000017
ATVX     1  Mu1.0009  Se1.101                       0.26199283      0.00023784     -0.00050851     -0.00000012
ATVX     1  Mu1.0010  Se1.101                       0.28331274     -0.00140999      0.00329924     -0.00000465
ATVX     1  Mu1.0011  Se1.101                       0.29684932      0.00019842     -0.00046317     -0.00000009
ATVX     1  Mu1.0001  Se1.102                      -0.05874594     -0.00004556     -0.00007102      0.00000000
ATVX     1  Mu1.0002  Se1.102                       0.06009632     -0.00096884      0.00132220     -0.00000128
ATVX     1  Mu1.0003  Se1.102                       0.08005658     -0.00045368      0.00082611     -0.00000037
ATVX     1  Mu1.0004  Se1.102                       0.15957450     -0.00021615      0.00058942     -0.00000013
ATVX     1  Mu1.0005  Se1.102                       0.19178700     -0.00053264      0.00135721     -0.00000072
ATVX     1  Mu1.0006  Se1.102                       0.21201613      0.00050494     -0.00125992     -0.00000064
ATVX     1  Mu1.0007  Se1.102                       0.22510929      0.00012102     -0.00019864     -0.00000002
ATVX     1  Mu1.0008  Se1.102                       0.25171507      0.00027640     -0.00068346     -0.00000019
ATVX     1  Mu1.0009  Se1.102                       0.26671599      0.00014600     -0.00022847     -0.00000003
ATVX     1  Mu1.0010  Se1.102                       0.28803589     -0.00081400      0.00194155     -0.00000158
ATVX     1  Mu1.0001  Se1.103                      -0.05190679      0.00097065      0.00117987      0.00000115
ATVX     1  Mu1.0002  Se1.103                       0.06693548      0.00021479     -0.00028882     -0.00000006
ATVX     1  Mu1.0003  Se1.103                       0.08689574      0.00028751     -0.00054620     -0.00000016
ATVX     1  Mu1.0004  Se1.103                       0.16641365      0.00028718     -0.00072383     -0.00000021
ATVX     1  Mu1.0005  Se1.103                       0.19862616     -0.00001346      0.00000833     -0.00000000
ATVX     1  Mu1.0006  Se1.103                       0.21885529     -0.00053240      0.00132324     -0.00000070
ATVX     1  Mu1.0007  Se1.103                       0.23194844     -0.00005770      0.00011508     -0.00000001
ATVX     1  Mu1.0008  Se1.103                       0.25855423     -0.00014281      0.00032574     -0.00000005
ATVX     1  Mu1.0009  Se1.103                       0.27355515     -0.00012651      0.00031513     -0.00000004
ATVX     1  Mu1.0010  Se1.103                       0.29487505      0.00124732     -0.00294253     -0.00000367
ATVX     1  Mu1.0001  Se1.104                      -0.04213920     -0.00025335     -0.00025949      0.00000007
ATVX     1  Mu1.0002  Se1.104                       0.07670307      0.00155850     -0.00258407     -0.00000403
ATVX     1  Mu1.0003  Se1.104                       0.09666333     -0.00002568      0.00001778     -0.00000000
ATVX     1  Mu1.0004  Se1.104                       0.17618124      0.00034954     -0.00079434     -0.00000028
ATVX     1  Mu1.0005  Se1.104                       0.20839375      0.00015768     -0.00042893     -0.00000007
ATVX     1  Mu1.0006  Se1.104                       0.22862288     -0.00006177      0.00016468     -0.00000001
ATVX     1  Mu1.0007  Se1.104                       0.24171604     -0.00020626      0.00058514     -0.00000012
ATVX     1  Mu1.0008  Se1.104                       0.26832182      0.00002436     -0.00008611     -0.00000000
ATVX     1  Mu1.0009  Se1.104                       0.28332274     -0.00053991      0.00119615     -0.00000065
ATVX     1  Mu1.0001  Se1.105                      -0.03717980      0.00082890      0.00074747      0.00000062
ATVX     1  Mu1.0002  Se1.105                       0.08166246     -0.00149439      0.00260132     -0.00000389
ATVX     1  Mu1.0003  Se1.105                       0.10162272      0.00006725     -0.00011259     -0.00000001
ATVX     1  Mu1.0004  Se1.105                       0.18114064     -0.00038202      0.00082061     -0.00000031
ATVX     1  Mu1.0005  Se1.105                       0.21335314      0.00022109     -0.00053154     -0.00000012
ATVX     1  Mu1.0006  Se1.105                       0.23358227     -0.00050744      0.00124556     -0.00000063
ATVX     1  Mu1.0007  Se1.105                       0.24667543      0.00001651     -0.00016293     -0.00000000
ATVX     1  Mu1.0008  Se1.105                       0.27328121      0.00005331     -0.00012796     -0.00000001
ATVX     1  Mu1.0009  Se1.105                       0.28828213      0.00026928     -0.00060195     -0.00000016
ATVX     1  Mu1.0001  Se1.106                      -0.02967784      0.00021350      0.00015613      0.00000003
ATVX     1  Mu1.0002  Se1.106                       0.08916443      0.00084039     -0.00153149     -0.00000129
ATVX     1  Mu1.0003  Se1.106                       0.10912469     -0.00005016      0.00006900     -0.00000000
ATVX     1  Mu1.0004  Se1.106                       0.18864261      0.00008988     -0.00018736     -0.00000002
ATVX     1  Mu1.0005  Se1.106                       0.22085511     -0.00033214      0.00085292     -0.00000028
ATVX     1  Mu1.0006  Se1.106                       0.24108424      0.00021052     -0.00053171     -0.00000011
ATVX     1  Mu1.0007  Se1.106                       0.25417740     -0.00041033      0.00101817     -0.00000042
ATVX     1  Mu1.0008  Se1.106                       0.28078318      0.00001183     -0.00005710     -0.00000000
ATVX     1  Mu1.0009  Se1.106                       0.29578410     -0.00054406      0.00122184     -0.00000066
ATVX     1  Mu1.0001  Se1.107                      -0.02353617     -0.00185115     -0.00107822      0.00000200
ATVX     1  Mu1.0002  Se1.107                       0.09530610      0.00164066     -0.00324289     -0.00000532
ATVX     1  Mu1.0003  Se1.107                       0.11526636      0.00024729     -0.00056202     -0.00000014
ATVX     1  Mu1.0004  Se1.107                       0.19478427      0.00014607     -0.00026791     -0.00000004
ATVX     1  Mu1.0005  Se1.107                       0.22699678     -0.00008693      0.00020878     -0.00000002
ATVX     1  Mu1.0006  Se1.107                       0.24722591      0.00087451     -0.00215993     -0.00000189
ATVX     1  Mu1.0007  Se1.107                       0.26031906     -0.00011651      0.00036043     -0.00000004
ATVX     1  Mu1.0008  Se1.107                       0.28692485     -0.00029497      0.00072454     -0.00000021
ATVX     1  Mu1.0001  Se1.108                      -0.01345977     -0.00048958     -0.00016005      0.00000008
ATVX     1  Mu1.0002  Se1.108                       0.10538250     -0.00007520      0.00014887     -0.00000001
ATVX     1  Mu1.0003  Se1.108                       0.12534276     -0.00005361      0.00009759     -0.00000001
ATVX     1  Mu1.0004  Se1.108                       0.20486067     -0.00015709      0.00041356     -0.00000006
ATVX     1  Mu1.0005  Se1.108                       0.23707317      0.00019136     -0.00040884     -0.00000008
ATVX     1  Mu1.0006  Se1.108                       0.25730231      0.00007238     -0.00019749     -0.00000001
ATVX     1  Mu1.0007  Se1.108                       0.27039546      0.00003767     -0.00002379     -0.00000000
ATVX     1  Mu1.0008  Se1.108                       0.29700125      0.00015864     -0.00033451     -0.00000005
ATVX     1  Mu1.0001  Se1.109                      -0.01319758      0.00052620      0.00017092      0.00000009
ATVX     1  Mu1.0002  Se1.109                       0.10564469     -0.00070503      0.00145588     -0.00000103
ATVX     1  Mu1.0003  Se1.109                       0.12560495     -0.00059105      0.00136241     -0.00000081
ATVX     1  Mu1.0004  Se1.109                       0.20512286     -0.00023538      0.00054448     -0.00000013
ATVX     1  Mu1.0005  Se1.109                       0.23733537     -0.00019521      0.00046478     -0.00000009
ATVX     1  Mu1.0006  Se1.109                       0.25756450      0.00007891     -0.00017715     -0.00000001
ATVX     1  Mu1.0007  Se1.109                       0.27065766     -0.00010035      0.00022072     -0.00000002
ATVX     1  Mu1.0008  Se1.109                       0.29726344      0.00034158     -0.00083495     -0.00000029
ATVX     1  Mu1.0001  Se1.110                      -0.00669762     -0.00058313     -0.00009444      0.00000006
ATVX     1  Mu1.0002  Se1.110                       0.11214464     -0.00020435      0.00042804     -0.00000009
ATVX     1  Mu1.0003  Se1.110                       0.13210491      0.00064195     -0.00146203     -0.00000094
ATVX     1  Mu1.0004  Se1.110                       0.21162282     -0.00022355      0.00053452     -0.00000012
ATVX     1  Mu1.0005  Se1.110                       0.24383532      0.00108111     -0.00262440     -0.00000284
ATVX     1  Mu1.0006  Se1.110                       0.26406445     -0.00064380      0.00153807     -0.00000099
ATVX     1  Mu1.0007  Se1.110                       0.27715761      0.00023884     -0.00060507     -0.00000014
ATVX     1  Mu1.0001  Se1.111                       0.00494900      0.00088090     -0.00010845     -0.00000010
ATVX     1  Mu1.0002  Se1.111                       0.12379126      0.00045985     -0.00104551     -0.00000048
ATVX     1  Mu1.0003  Se1.111                       0.14375152     -0.00025674      0.00057591     -0.00000015
ATVX     1  Mu1.0004  Se1.111                       0.22326944      0.00014626     -0.00036523     -0.00000005
ATVX     1  Mu1.0005  Se1.111                       0.25548194     -0.00032638      0.00080304     -0.00000026
ATVX     1  Mu1.0006  Se1.111                       0.27571107     -0.00014499      0.00037013     -0.00000005
ATVX     1  Mu1.0007  Se1.111                       0.28880423      0.00047478     -0.00114082     -0.00000054
ATVX     1  Mu1.0001  Se1.112                       0.01092717     -0.00110241      0.00030424     -0.00000034
ATVX     1  Mu1.0002  Se1.112                       0.12976944      0.00009675     -0.00028807     -0.00000003
ATVX     1  Mu1.0003  Se1.112                       0.14972970      0.00058052     -0.00133991     -0.00000078
ATVX     1  Mu1.0004  Se1.112                       0.22924761      0.00023217     -0.00056816     -0.00000013
ATVX     1  Mu1.0005  Se1.112                       0.26146011     -0.00002325     -0.00004247      0.00000000
ATVX     1  Mu1.0006  Se1.112                       0.28168924      0.00031212     -0.00070484     -0.00000022
ATVX     1  Mu1.0007  Se1.112                       0.29478240     -0.00001166      0.00002263     -0.00000000
ATVX     1  Mu1.0001  Se1.113                       0.01695093     -0.00159506      0.00066984     -0.00000107
ATVX     1  Mu1.0002  Se1.113                       0.13579319     -0.00095392      0.00220592     -0.00000210
ATVX     1  Mu1.0003  Se1.113                       0.15575345     -0.00052319      0.00128788     -0.00000067
ATVX     1  Mu1.0004  Se1.113                       0.23527137     -0.00118178      0.00290213     -0.00000343
ATVX     1  Mu1.0005  Se1.113                       0.26748387      0.00107217     -0.00253032     -0.00000271
ATVX     1  Mu1.0006  Se1.113                       0.28771300      0.00026549     -0.00067802     -0.00000018
ATVX     1  Mu1.0001  Se1.114                       0.01896822     -0.00233541      0.00111134     -0.00000260
ATVX     1  Mu1.0002  Se1.114                       0.13781049      0.00065667     -0.00166636     -0.00000109
ATVX     1  Mu1.0003  Se1.114                       0.15777075      0.00072840     -0.00170686     -0.00000124
ATVX     1  Mu1.0004  Se1.114                       0.23728866      0.00016533     -0.00031437     -0.00000005
ATVX     1  Mu1.0005  Se1.114                       0.26950117     -0.00032642      0.00066792     -0.00000022
ATVX     1  Mu1.0006  Se1.114                       0.28973030      0.00131481     -0.00303043     -0.00000398
ATVX     1  Mu1.0001  Se1.115                       0.02253345     -0.00033124      0.00018701     -0.00000006
ATVX     1  Mu1.0002  Se1.115                       0.14137572      0.00137745     -0.00326687     -0.00000450
ATVX     1  Mu1.0003  Se1.115                       0.16133598     -0.00022304      0.00050239     -0.00000011
ATVX     1  Mu1.0004  Se1.115                       0.24085389     -0.00020204      0.00062909     -0.00000013
ATVX     1  Mu1.0005  Se1.115                       0.27306639      0.00002534     -0.00008895     -0.00000000
ATVX     1  Mu1.0006  Se1.115                       0.29329552      0.00013840     -0.00028903     -0.00000004
ATVX     1  Mu1.0001  Se1.116                       0.02426972     -0.00094808      0.00055899     -0.00000053
ATVX     1  Mu1.0002  Se1.116                       0.14311199      0.00048326     -0.00120626     -0.00000058
ATVX     1  Mu1.0003  Se1.116                       0.16307225      0.00102937     -0.00249351     -0.00000257
ATVX     1  Mu1.0004  Se1.116                       0.24259016      0.00013442     -0.00034774     -0.00000005
ATVX     1  Mu1.0005  Se1.116                       0.27480266      0.00061298     -0.00147303     -0.00000090
ATVX     1  Mu1.0006  Se1.116                       0.29503180     -0.00034023      0.00079603     -0.00000027
ATVX     1  Mu1.0001  Se1.117                       0.03556390     -0.00082609      0.00070574     -0.00000058
ATVX     1  Mu1.0002  Se1.117                       0.15440617      0.00028333     -0.00069129     -0.00000020
ATVX     1  Mu1.0003  Se1.117                       0.17436643      0.00040004     -0.00093269     -0.00000037
ATVX     1  Mu1.0004  Se1.117                       0.25388434      0.00008377     -0.00021554     -0.00000002
ATVX     1  Mu1.0005  Se1.117                       0.28609684      0.00085874     -0.00202447     -0.00000174
ATVX     1  Mu1.0001  Se1.118                       0.04049653     -0.00017044      0.00016285     -0.00000003
ATVX     1  Mu1.0002  Se1.118                       0.15933880      0.00011116     -0.00029834     -0.00000003
ATVX     1  Mu1.0003  Se1.118                       0.17929906      0.00069795     -0.00171794     -0.00000120
ATVX     1  Mu1.0004  Se1.118                       0.25881697      0.00064470     -0.00156852     -0.00000101
ATVX     1  Mu1.0005  Se1.118                       0.29102947     -0.00022901      0.00051528     -0.00000012
ATVX     1  Mu1.0001  Se1.119                       0.04131800     -0.00011167      0.00013227     -0.00000001
ATVX     1  Mu1.0002  Se1.119                       0.16016027      0.00074774     -0.00181606     -0.00000136
ATVX     1  Mu1.0003  Se1.119                       0.18012053     -0.00169716      0.00420404     -0.00000713
ATVX     1  Mu1.0004  Se1.119                       0.25963844     -0.00130511      0.00318580     -0.00000416
ATVX     1  Mu1.0005  Se1.119                       0.29185094      0.00043786     -0.00107277     -0.00000047
ATVX     1  Mu1.0001  Se1.120                       0.04530011     -0.00108189      0.00118277     -0.00000128
ATVX     1  Mu1.0002  Se1.120                       0.16414237      0.00092415     -0.00231437     -0.00000214
ATVX     1  Mu1.0003  Se1.120                       0.18410263     -0.00061400      0.00156093     -0.00000096
ATVX     1  Mu1.0004  Se1.120                       0.26362055     -0.00029674      0.00073675     -0.00000022
ATVX     1  Mu1.0005  Se1.120                       0.29583305      0.00074447     -0.00181214     -0.00000135
ATVX     1  Mu1.0001  Se1.121                       0.05015995      0.00079177     -0.00093976     -0.00000074
ATVX     1  Mu1.0002  Se1.121                       0.16900221     -0.00186257      0.00457671     -0.00000852
ATVX     1  Mu1.0003  Se1.121                       0.18896248      0.00061962     -0.00155855     -0.00000097
ATVX     1  Mu1.0004  Se1.121                       0.26848039      0.00055916     -0.00138050     -0.00000077
ATVX     1  Mu1.0001  Se1.122                       0.06304984      0.00178864     -0.00253642     -0.00000454
ATVX     1  Mu1.0002  Se1.122                       0.18189210     -0.00136892      0.00337904     -0.00000463
ATVX     1  Mu1.0003  Se1.122                       0.20185237      0.00033642     -0.00082156     -0.00000028
ATVX     1  Mu1.0004  Se1.122                       0.28137028     -0.00001831      0.00006721     -0.00000000
ATVX     1  Mu1.0001  Se1.123                       0.06784529      0.00090303     -0.00138353     -0.00000125
ATVX     1  Mu1.0002  Se1.123                       0.18668755      0.00000121     -0.00003175     -0.00000000
ATVX     1  Mu1.0003  Se1.123                       0.20664782      0.00081762     -0.00203847     -0.00000167
ATVX     1  Mu1.0004  Se1.123                       0.28616573      0.00096760     -0.00234997     -0.00000227
ATVX     1  Mu1.0001  Se1.124                       0.07479628      0.00069249     -0.00109909     -0.00000076
ATVX     1  Mu1.0002  Se1.124                       0.19363854     -0.00093973      0.00232998     -0.00000219
ATVX     1  Mu1.0003  Se1.124                       0.21359881      0.00089730     -0.00221541     -0.00000199
ATVX     1  Mu1.0004  Se1.124                       0.29311672      0.00002154     -0.00000375     -0.00000000
ATVX     1  Mu1.0001  Se1.125                       0.07921372      0.00151500     -0.00258897     -0.00000392
ATVX     1  Mu1.0002  Se1.125                       0.19805598     -0.00056353      0.00138997     -0.00000078
ATVX     1  Mu1.0003  Se1.125                       0.21801625      0.00022537     -0.00056552     -0.00000013
ATVX     1  Mu1.0004  Se1.125                       0.29753416      0.00065868     -0.00156031     -0.00000103
ATVX     1  Mu1.0001  Se1.126                       0.08291955      0.00081558     -0.00145020     -0.00000118
ATVX     1  Mu1.0002  Se1.126                       0.20176181     -0.00053343      0.00137909     -0.00000074
ATVX     1  Mu1.0003  Se1.126                       0.22172207      0.00008053     -0.00020116     -0.00000002
ATVX     1  Mu1.0001  Se1.127                       0.08608720      0.00186067     -0.00339617     -0.00000632
ATVX     1  Mu1.0002  Se1.127                       0.20492947      0.00010391     -0.00032098     -0.00000003
ATVX     1  Mu1.0003  Se1.127                       0.22488973     -0.00016768      0.00037914     -0.00000006
ATVX     1  Mu1.0001  Se1.128                       0.08993799     -0.00171737      0.00318033     -0.00000546
ATVX     1  Mu1.0002  Se1.128                       0.20878026      0.00034639     -0.00077281     -0.00000027
ATVX     1  Mu1.0003  Se1.128                       0.22874052     -0.00121976      0.00301346     -0.00000368
ATVX     1  Mu1.0001  Se1.129                       0.09278641      0.00296813     -0.00567634     -0.00001685
ATVX     1  Mu1.0002  Se1.129                       0.21162868     -0.00100764      0.00255269     -0.00000257
ATVX     1  Mu1.0003  Se1.129                       0.23158894     -0.00021285      0.00053664     -0.00000011
ATVX     1  Mu1.0001  Se1.130                       0.10475754      0.00271655     -0.00559794     -0.00001521
ATVX     1  Mu1.0002  Se1.130                       0.22359981     -0.00101290      0.00250140     -0.00000253
ATVX     1  Mu1.0003  Se1.130                       0.24356007      0.00112295     -0.00277759     -0.00000312
ATVX     1  Mu1.0001  Se1.131                       0.11024414      0.00018251     -0.00040611     -0.00000007
ATVX     1  Mu1.0002  Se1.131                       0.22908641     -0.00063138      0.00158020     -0.00000100
ATVX     1  Mu1.0003  Se1.131                       0.24904667     -0.00018731      0.00043521     -0.00000008
ATVX     1  Mu1.0001  Se1.132                       0.11618566     -0.00186762      0.00408756     -0.00000763
ATVX     1  Mu1.0002  Se1.132                       0.23502792      0.00049540     -0.00121634     -0.00000060
ATVX     1  Mu1.0003  Se1.132                       0.25498818     -0.00126457      0.00312680     -0.00000395
ATVX     1  Mu1.0001  Se1.133                       0.11854243     -0.00010293      0.00023994     -0.00000002
ATVX     1  Mu1.0002  Se1.133                       0.23738469     -0.00016533      0.00038319     -0.00000006
ATVX     1  Mu1.0003  Se1.133                       0.25734495      0.00009465     -0.00026806     -0.00000003
ATVX     1  Mu1.0001  Se1.134                       0.12284208     -0.00146494      0.00328757     -0.00000482
ATVX     1  Mu1.0002  Se1.134                       0.24168435     -0.00059771      0.00152054     -0.00000091
ATVX     1  Mu1.0003  Se1.134                       0.26164461     -0.00035025      0.00082594     -0.00000029
ATVX     1  Mu1.0001  Se1.135                       0.13327832      0.00060985     -0.00142150     -0.00000087
ATVX     1  Mu1.0002  Se1.135                       0.25212058     -0.00038304      0.00095791     -0.00000037
ATVX     1  Mu1.0003  Se1.135                       0.27208085      0.00018713     -0.00047521     -0.00000009
ATVX     1  Mu1.0001  Se1.136                       0.14128063     -0.00136812      0.00322509     -0.00000441
ATVX     1  Mu1.0002  Se1.136                       0.26012290      0.00070714     -0.00170776     -0.00000121
ATVX     1  Mu1.0003  Se1.136                       0.28008316     -0.00024177      0.00058628     -0.00000014
ATVX     1  Mu1.0001  Se1.137                       0.14491795      0.00016820     -0.00037938     -0.00000006
ATVX     1  Mu1.0002  Se1.137                       0.26376021     -0.00128741      0.00317507     -0.00000409
ATVX     1  Mu1.0003  Se1.137                       0.28372047     -0.00009316      0.00020540     -0.00000002
ATVX     1  Mu1.0001  Se1.138                       0.15344454      0.00082054     -0.00196403     -0.00000161
ATVX     1  Mu1.0002  Se1.138                       0.27228680      0.00027556     -0.00066577     -0.00000018
ATVX     1  Mu1.0003  Se1.138                       0.29224707     -0.00043269      0.00099949     -0.00000043
ATVX     1  Mu1.0001  Se1.139                       0.16118726      0.00024563     -0.00054562     -0.00000013
ATVX     1  Mu1.0002  Se1.139                       0.28002952      0.00025113     -0.00062944     -0.00000016
ATVX     1  Mu1.0003  Se1.139                       0.29998978     -0.00035240      0.00083502     -0.00000029
ATVX     1  Mu1.0001  Se1.140                       0.16490231     -0.00040143      0.00101391     -0.00000041
ATVX     1  Mu1.0002  Se1.140                       0.28374458     -0.00150557      0.00352925     -0.00000531
ATVX     1  Mu1.0001  Se1.141                       0.17168610      0.00047651     -0.00116021     -0.00000055
ATVX     1  Mu1.0002  Se1.141                       0.29052837      0.00151432     -0.00354402     -0.00000537
ATVX     1  Mu1.0001  Se1.142                       0.17852666      0.00135345     -0.00338543     -0.00000458
ATVX     1  Mu1.0002  Se1.142                       0.29736893      0.00084376     -0.00189377     -0.00000160
ATVX     1  Mu1.0001  Se1.143                       0.18408733     -0.00055569      0.00139866     -0.00000078
ATVX     1  Mu1.0001  Se1.144                       0.19277039     -0.00293691      0.00741482     -0.00002178
ATVX     1  Mu1.0001  Se1.145                       0.19684959     -0.00274387      0.00691540     -0.00001897
ATVX     1  Mu1.0001  Se1.146                       0.20439340      0.00014922     -0.00037793     -0.00000006
ATVX     1  Mu1.0001  Se1.147                       0.21049243      0.00238009     -0.00596224     -0.00001419
ATVX     1  Mu1.0001  Se1.148                       0.21394480      0.00000700     -0.00003523     -0.00000000
ATVX     1  Mu1.0001  Se1.149                       0.21845825     -0.00125410      0.00317151     -0.00000398
ATVX     1  Mu1.0001  Se1.150                       0.22806285     -0.00047209      0.00119215     -0.00000056
ATVX     1  Mu1.0001  Se1.151                       0.23899056     -0.00025744      0.00068347     -0.00000018
ATVX     1  Mu1.0001  Se1.152                       0.24866287      0.00172062     -0.00418740     -0.00000720
ATVX     1  Mu1.0001  Se1.153                       0.25436687      0.00111392     -0.00269840     -0.00000301
ATVX     1  Mu1.0001  Se1.154                       0.25818972     -0.00285505      0.00695679     -0.00001986
ATVX     1  Mu1.0001  Se1.155                       0.26418830      0.00138807     -0.00343246     -0.00000476
ATVX     1  Mu1.0001  Se1.156                       0.26818096      0.00016068     -0.00042787     -0.00000007
ATVX     1  Mu1.0001  Se1.157                       0.27196222      0.00030814     -0.00074061     -0.00000023
ATVX     1  Mu1.0001  Se1.158                       0.28022988      0.00089206     -0.00205122     -0.00000183
ATVX     1  Mu1.0001  Se1.159                       0.28773438      0.00176734     -0.00410147     -0.00000725
ATVX     1  Mu1.0001  Se1.160                       0.29848713      0.00009745     -0.00024910     -0.00000002
AIVX     1  Mu1.0001  In1.055 Se1.089               0.29744680     -0.00027822      0.00065188     -0.00000018
AIVX     1  Mu1.0001  In1.056 Se1.089               0.29123158     -0.00059798      0.00140229     -0.00000084
AIVX     1  Mu1.0001  In1.057 Se1.089               0.28278601      0.00016532     -0.00038785     -0.00000006
AIVX     1  Mu1.0001  In1.058 Se1.089               0.27816920     -0.00000110     -0.00001593      0.00000000
AIVX     1  Mu1.0001  In1.059 Se1.089               0.27502996     -0.00035612      0.00084198     -0.00000030
AIVX     1  Mu1.0001  In1.060 Se1.089               0.26165522     -0.00038423      0.00092738     -0.00000036
AIVX     1  Mu1.0001  In1.061 Se1.089               0.25931673      0.00008027     -0.00018561     -0.00000001
AIVX     1  Mu1.0001  In1.062 Se1.089               0.25880845     -0.00018802      0.00045245     -0.00000009
AIVX     1  Mu1.0001  In1.063 Se1.089               0.25564062     -0.00011677      0.00028506     -0.00000003
AIVX     1  Mu1.0001  In1.064 Se1.089               0.24808535      0.00011423     -0.00027134     -0.00000003
AIVX     1  Mu1.0001  In1.065 Se1.089               0.24524501      0.00033741     -0.00082564     -0.00000028
AIVX     1  Mu1.0001  In1.066 Se1.089               0.23546034     -0.00015176      0.00037067     -0.00000006
AIVX     1  Mu1.0001  In1.067 Se1.089               0.22930138     -0.00009468      0.00023432     -0.00000002
AIVX     1  Mu1.0001  In1.068 Se1.089               0.22526876     -0.00017027      0.00042119     -0.00000007
AIVX     1  Mu1.0001  In1.069 Se1.089               0.21817046     -0.00003637      0.00008703     -0.00000000
AIVX     1  Mu1.0001  In1.070 Se1.089               0.20996313      0.00013858     -0.00034245     -0.00000005
AIVX     1  Mu1.0001  In1.071 Se1.089               0.20332266     -0.00001698      0.00003970     -0.00000000
AIVX     1  Mu1.0001  In1.072 Se1.089               0.19892012      0.00003546     -0.00009549     -0.00000000
AIVX     1  Mu1.0001  In1.073 Se1.089               0.19036159      0.00004281     -0.00010700     -0.00000000
AIVX     1  Mu1.0001  In1.074 Se1.089               0.16988615      0.00000148     -0.00000557     -0.00000000
AIVX     1  Mu1.0002  In1.074 Se1.089               0.28376728     -0.00000056     -0.00000024      0.00000000
AIVX     1  Mu1.0001  In1.075 Se1.089               0.15146463      0.00000466     -0.00000926     -0.00000000
AIVX     1  Mu1.0002  In1.075 Se1.089               0.26534575      0.00000038     -0.00000291     -0.00000000
AIVX     1  Mu1.0003  In1.075 Se1.089               0.29158123     -0.00001396      0.00003341     -0.00000000
AIVX     1  Mu1.0001  In1.076 Se1.089               0.13721501     -0.00000830      0.00001643     -0.00000000
AIVX     1  Mu1.0002  In1.076 Se1.089               0.25109614     -0.00000477      0.00001209     -0.00000000
AIVX     1  Mu1.0003  In1.076 Se1.089               0.27733161      0.00001788     -0.00003799     -0.00000000
AIVX     1  Mu1.0001  In1.057 Se1.090               0.29516769     -0.00004972      0.00012919     -0.00000001
AIVX     1  Mu1.0001  In1.058 Se1.090               0.29055087      0.00002338     -0.00004677     -0.00000000
AIVX     1  Mu1.0001  In1.059 Se1.090               0.28741163      0.00011957     -0.00028540     -0.00000003
AIVX     1  Mu1.0001  In1.060 Se1.090               0.27403689     -0.00003698      0.00008385     -0.00000000
AIVX     1  Mu1.0001  In1.061 Se1.090               0.27169841      0.00005306     -0.00012415     -0.00000001
AIVX     1  Mu1.0001  In1.062 Se1.090               0.27119012      0.00000627     -0.00000502     -0.00000000
AIVX     1  Mu1.0001  In1.063 Se1.090               0.26802229      0.00012639     -0.00030054     -0.00000004
AIVX     1  Mu1.0001  In1.064 Se1.090               0.26046703     -0.00001757      0.00006486     -0.00000000
AIVX     1  Mu1.0001  In1.065 Se1.090               0.25762669     -0.00011665      0.00028021     -0.00000003
AIVX     1  Mu1.0001  In1.066 Se1.090               0.24784202     -0.00000650      0.00001564     -0.00000000
AIVX     1  Mu1.0001  In1.067 Se1.090               0.24168306      0.00000791     -0.00001795     -0.00000000
AIVX     1  Mu1.0001  In1.068 Se1.090               0.23765044     -0.00005815      0.00014676     -0.00000001
AIVX     1  Mu1.0001  In1.069 Se1.090               0.23055214      0.00003181     -0.00007685     -0.00000000
AIVX     1  Mu1.0001  In1.070 Se1.090               0.22234480      0.00030872     -0.00075994     -0.00000023
AIVX     1  Mu1.0001  In1.071 Se1.090               0.21570434     -0.00004459      0.00011078     -0.00000000
AIVX     1  Mu1.0001  In1.072 Se1.090               0.21130179      0.00006408     -0.00016719     -0.00000001
AIVX     1  Mu1.0001  In1.073 Se1.090               0.20274327      0.00014580     -0.00036069     -0.00000005
AIVX     1  Mu1.0001  In1.074 Se1.090               0.18226783      0.00000426     -0.00001162     -0.00000000
AIVX     1  Mu1.0002  In1.074 Se1.090               0.29614895     -0.00001619      0.00001420     -0.00000000
AIVX     1  Mu1.0001  In1.075 Se1.090               0.16384631      0.00004817     -0.00011810     -0.00000001
AIVX     1  Mu1.0002  In1.075 Se1.090               0.27772743      0.00000446     -0.00001629     -0.00000000
AIVX     1  Mu1.0001  In1.076 Se1.090               0.14959669     -0.00004018      0.00009224     -0.00000000
AIVX     1  Mu1.0002  In1.076 Se1.090               0.26347781     -0.00003295      0.00006593     -0.00000000
AIVX     1  Mu1.0003  In1.076 Se1.090               0.28971329      0.00019118     -0.00039696     -0.00000008
AIVX     1  Mu1.0001  In1.060 Se1.091               0.29240323      0.00034764     -0.00079188     -0.00000028
AIVX     1  Mu1.0001  In1.061 Se1.091               0.29006474     -0.00003663      0.00007726     -0.00000000
AIVX     1  Mu1.0001  In1.062 Se1.091               0.28955646      0.00018037     -0.00041642     -0.00000008
AIVX     1  Mu1.0001  In1.063 Se1.091               0.28638862      0.00011138     -0.00026226     -0.00000003
AIVX     1  Mu1.0001  In1.064 Se1.091               0.27883336     -0.00007722      0.00017699     -0.00000001
AIVX     1  Mu1.0001  In1.065 Se1.091               0.27599302     -0.00031527      0.00073965     -0.00000023
AIVX     1  Mu1.0001  In1.066 Se1.091               0.26620835      0.00008789     -0.00020516     -0.00000002
AIVX     1  Mu1.0001  In1.067 Se1.091               0.26004939      0.00026047     -0.00062622     -0.00000016
AIVX     1  Mu1.0001  In1.068 Se1.091               0.25601677      0.00028756     -0.00069052     -0.00000020
AIVX     1  Mu1.0001  In1.069 Se1.091               0.24891847     -0.00013004      0.00031786     -0.00000004
AIVX     1  Mu1.0001  In1.070 Se1.091               0.24071114     -0.00026067      0.00063281     -0.00000016
AIVX     1  Mu1.0001  In1.071 Se1.091               0.23407067      0.00001163     -0.00002503     -0.00000000
AIVX     1  Mu1.0001  In1.072 Se1.091               0.22966813     -0.00008354      0.00021025     -0.00000002
AIVX     1  Mu1.0001  In1.073 Se1.091               0.22110960     -0.00002835      0.00006970     -0.00000000
AIVX     1  Mu1.0001  In1.074 Se1.091               0.20063416      0.00000342     -0.00000608     -0.00000000
AIVX     1  Mu1.0001  In1.075 Se1.091               0.18221264     -0.00000763      0.00001547     -0.00000000
AIVX     1  Mu1.0002  In1.075 Se1.091               0.29609376     -0.00001037      0.00002306     -0.00000000
AIVX     1  Mu1.0001  In1.076 Se1.091               0.16796302     -0.00001691      0.00004124     -0.00000000
AIVX     1  Mu1.0002  In1.076 Se1.091               0.28184414      0.00000721     -0.00002326     -0.00000000
AIVX     1  Mu1.0001  In1.060 Se1.092               0.29994349     -0.00003987      0.00008710     -0.00000000
AIVX     1  Mu1.0001  In1.061 Se1.092               0.29760501     -0.00012233      0.00028111     -0.00000003
AIVX     1  Mu1.0001  In1.062 Se1.092               0.29709672     -0.00007206      0.00015677     -0.00000001
AIVX     1  Mu1.0001  In1.063 Se1.092               0.29392889     -0.00035574      0.00081922     -0.00000029
AIVX     1  Mu1.0001  In1.064 Se1.092               0.28637362      0.00025122     -0.00059650     -0.00000015
AIVX     1  Mu1.0001  In1.065 Se1.092               0.28353328      0.00076712     -0.00181551     -0.00000139
AIVX     1  Mu1.0001  In1.066 Se1.092               0.27374861     -0.00002841      0.00006520     -0.00000000
AIVX     1  Mu1.0001  In1.067 Se1.092               0.26758966      0.00001125     -0.00002418     -0.00000000
AIVX     1  Mu1.0001  In1.068 Se1.092               0.26355704      0.00002611     -0.00005880     -0.00000000
AIVX     1  Mu1.0001  In1.069 Se1.092               0.25645873     -0.00009944      0.00024343     -0.00000002
AIVX     1  Mu1.0001  In1.070 Se1.092               0.24825140     -0.00027694      0.00067632     -0.00000019
AIVX     1  Mu1.0001  In1.071 Se1.092               0.24161093      0.00002182     -0.00004833     -0.00000000
AIVX     1  Mu1.0001  In1.072 Se1.092               0.23720839     -0.00007763      0.00020052     -0.00000002
AIVX     1  Mu1.0001  In1.073 Se1.092               0.22864987     -0.00015404      0.00038154     -0.00000006
AIVX     1  Mu1.0001  In1.074 Se1.092               0.20817442     -0.00002092      0.00005619     -0.00000000
AIVX     1  Mu1.0001  In1.075 Se1.092               0.18975290     -0.00002374      0.00005178     -0.00000000
AIVX     1  Mu1.0001  In1.076 Se1.092               0.17550328      0.00004371     -0.00010882     -0.00000000
AIVX     1  Mu1.0002  In1.076 Se1.092               0.28938441     -0.00002504      0.00005830     -0.00000000
AIVX     1  Mu1.0001  In1.064 Se1.093               0.29863813      0.00001942     -0.00004324     -0.00000000
AIVX     1  Mu1.0001  In1.065 Se1.093               0.29579779      0.00022246     -0.00052808     -0.00000012
AIVX     1  Mu1.0001  In1.066 Se1.093               0.28601312     -0.00006517      0.00014899     -0.00000001
AIVX     1  Mu1.0001  In1.067 Se1.093               0.27985416     -0.00002297      0.00004833     -0.00000000
AIVX     1  Mu1.0001  In1.068 Se1.093               0.27582154      0.00003732     -0.00007942     -0.00000000
AIVX     1  Mu1.0001  In1.069 Se1.093               0.26872324     -0.00017551      0.00042982     -0.00000008
AIVX     1  Mu1.0001  In1.070 Se1.093               0.26051591     -0.00008995      0.00021297     -0.00000002
AIVX     1  Mu1.0001  In1.071 Se1.093               0.25387544     -0.00008539      0.00020475     -0.00000002
AIVX     1  Mu1.0001  In1.072 Se1.093               0.24947290     -0.00002352      0.00005660     -0.00000000
AIVX     1  Mu1.0001  In1.073 Se1.093               0.24091437      0.00003093     -0.00007014     -0.00000000
AIVX     1  Mu1.0001  In1.074 Se1.093               0.22043893     -0.00002849      0.00006520     -0.00000000
AIVX     1  Mu1.0001  In1.075 Se1.093               0.20201741      0.00005150     -0.00012554     -0.00000001
AIVX     1  Mu1.0001  In1.076 Se1.093               0.18776779      0.00001451     -0.00003065     -0.00000000
AIVX     1  Mu1.0001  In1.064 Se1.094               0.29954856     -0.00005685      0.00014777     -0.00000001
AIVX     1  Mu1.0001  In1.065 Se1.094               0.29670822      0.00005587     -0.00013579     -0.00000001
AIVX     1  Mu1.0001  In1.066 Se1.094               0.28692355      0.00022048     -0.00050361     -0.00000011
AIVX     1  Mu1.0001  In1.067 Se1.094               0.28076460      0.00002817     -0.00006412     -0.00000000
AIVX     1  Mu1.0001  In1.068 Se1.094               0.27673198      0.00027009     -0.00062980     -0.00000017
AIVX     1  Mu1.0001  In1.069 Se1.094               0.26963367      0.00012363     -0.00029650     -0.00000004
AIVX     1  Mu1.0001  In1.070 Se1.094               0.26142634     -0.00015734      0.00038780     -0.00000006
AIVX     1  Mu1.0001  In1.071 Se1.094               0.25478588      0.00000655     -0.00001948     -0.00000000
AIVX     1  Mu1.0001  In1.072 Se1.094               0.25038333      0.00001546     -0.00003701     -0.00000000
AIVX     1  Mu1.0001  In1.073 Se1.094               0.24182481     -0.00021028      0.00051802     -0.00000011
AIVX     1  Mu1.0001  In1.074 Se1.094               0.22134937     -0.00007737      0.00019298     -0.00000001
AIVX     1  Mu1.0001  In1.075 Se1.094               0.20292784      0.00004047     -0.00010752     -0.00000000
AIVX     1  Mu1.0001  In1.076 Se1.094               0.18867822      0.00006274     -0.00015638     -0.00000001
AIVX     1  Mu1.0001  In1.066 Se1.095               0.29459429      0.00001181     -0.00000460     -0.00000000
AIVX     1  Mu1.0001  In1.067 Se1.095               0.28843533      0.00003157     -0.00005174     -0.00000000
AIVX     1  Mu1.0001  In1.068 Se1.095               0.28440271     -0.00001455      0.00002500     -0.00000000
AIVX     1  Mu1.0001  In1.069 Se1.095               0.27730441     -0.00005996      0.00015304     -0.00000001
AIVX     1  Mu1.0001  In1.070 Se1.095               0.26909707     -0.00006180      0.00015495     -0.00000001
AIVX     1  Mu1.0001  In1.071 Se1.095               0.26245661      0.00004080     -0.00009047     -0.00000000
AIVX     1  Mu1.0001  In1.072 Se1.095               0.25805406      0.00008190     -0.00019358     -0.00000002
AIVX     1  Mu1.0001  In1.073 Se1.095               0.24949554      0.00003912     -0.00009819     -0.00000000
AIVX     1  Mu1.0001  In1.074 Se1.095               0.22902010      0.00009798     -0.00023479     -0.00000002
AIVX     1  Mu1.0001  In1.075 Se1.095               0.21059858      0.00002003     -0.00004137     -0.00000000
AIVX     1  Mu1.0001  In1.076 Se1.095               0.19634896      0.00002982     -0.00007430     -0.00000000
AIVX     1  Mu1.0001  In1.069 Se1.096               0.29589490     -0.00033476      0.00076584     -0.00000026
AIVX     1  Mu1.0001  In1.070 Se1.096               0.28768757      0.00037096     -0.00086686     -0.00000032
AIVX     1  Mu1.0001  In1.071 Se1.096               0.28104710     -0.00006903      0.00016041     -0.00000001
AIVX     1  Mu1.0001  In1.072 Se1.096               0.27664456      0.00015103     -0.00036338     -0.00000005
AIVX     1  Mu1.0001  In1.073 Se1.096               0.26808604      0.00020011     -0.00048525     -0.00000010
AIVX     1  Mu1.0001  In1.074 Se1.096               0.24761059     -0.00001638      0.00003917     -0.00000000
AIVX     1  Mu1.0001  In1.075 Se1.096               0.22918907      0.00004834     -0.00012397     -0.00000001
AIVX     1  Mu1.0001  In1.076 Se1.096               0.21493945     -0.00008657      0.00021686     -0.00000002
AIVX     1  Mu1.0001  In1.070 Se1.097               0.29446585      0.00023932     -0.00055315     -0.00000013
AIVX     1  Mu1.0001  In1.071 Se1.097               0.28782539     -0.00006633      0.00015949     -0.00000001
AIVX     1  Mu1.0001  In1.072 Se1.097               0.28342284      0.00000980     -0.00002754     -0.00000000
AIVX     1  Mu1.0001  In1.073 Se1.097               0.27486432      0.00019990     -0.00048162     -0.00000010
AIVX     1  Mu1.0001  In1.074 Se1.097               0.25438888      0.00000175     -0.00000909     -0.00000000
AIVX     1  Mu1.0001  In1.075 Se1.097               0.23596735     -0.00005128      0.00012298     -0.00000001
AIVX     1  Mu1.0001  In1.076 Se1.097               0.22171774     -0.00000893      0.00001837     -0.00000000
AIVX     1  Mu1.0001  In1.073 Se1.098               0.29576428      0.00006114     -0.00014763     -0.00000001
AIVX     1  Mu1.0001  In1.074 Se1.098               0.27528883     -0.00000286      0.00000165     -0.00000000
AIVX     1  Mu1.0001  In1.075 Se1.098               0.25686731     -0.00002902      0.00007146     -0.00000000
AIVX     1  Mu1.0001  In1.076 Se1.098               0.24261769      0.00011735     -0.00029300     -0.00000003
AIVX     1  Mu1.0001  In1.073 Se1.099               0.29984068      0.00008594     -0.00020573     -0.00000002
AIVX     1  Mu1.0001  In1.074 Se1.099               0.27936524     -0.00001358      0.00003241     -0.00000000
AIVX     1  Mu1.0001  In1.075 Se1.099               0.26094371     -0.00003216      0.00007183     -0.00000000
AIVX     1  Mu1.0001  In1.076 Se1.099               0.24669410      0.00004338     -0.00009872     -0.00000000
AIVX     1  Mu1.0001  In1.074 Se1.100               0.28985187      0.00002694     -0.00006313     -0.00000000
AIVX     1  Mu1.0001  In1.075 Se1.100               0.27143035      0.00003843     -0.00008665     -0.00000000
AIVX     1  Mu1.0001  In1.076 Se1.100               0.25718073      0.00001218     -0.00004046     -0.00000000
AIVX     1  Mu1.0001  In1.074 Se1.101               0.29826465     -0.00001486      0.00002659     -0.00000000
AIVX     1  Mu1.0001  In1.075 Se1.101               0.27984312     -0.00002860      0.00007382     -0.00000000
AIVX     1  Mu1.0001  In1.076 Se1.101               0.26559351      0.00014114     -0.00035252     -0.00000005
AIVX     1  Mu1.0001  In1.075 Se1.102               0.28456628      0.00000743     -0.00001973     -0.00000000
AIVX     1  Mu1.0001  In1.076 Se1.102               0.27031666     -0.00015657      0.00036532     -0.00000006
AIVX     1  Mu1.0001  In1.075 Se1.103               0.29140544      0.00002083     -0.00005288     -0.00000000
AIVX     1  Mu1.0001  In1.076 Se1.103               0.27715582      0.00000914     -0.00000992     -0.00000000
AIVX     1  Mu1.0001  In1.076 Se1.104               0.28692341     -0.00009693      0.00024057     -0.00000002
AIVX     1  Mu1.0001  In1.076 Se1.105               0.29188280     -0.00000106     -0.00000530      0.00000000
AIVX     1  Mu1.0001  In1.076 Se1.106               0.29938477      0.00002053     -0.00004670     -0.00000000
BVATP    1  Mu1.0001  Se1.089 Se1.089               0.18518619     -0.00011399      0.00028676     -0.00000003
BVATP    1  Mu1.0001  Se1.090 Se1.089               0.19756787     -0.00002154      0.00005142     -0.00000000
BVATP    1  Mu1.0001  Se1.090 Se1.090               0.20994955     -0.00006196      0.00015795     -0.00000001
BVATP    1  Mu1.0001  Se1.091 Se1.089               0.21593420      0.00012721     -0.00031991     -0.00000004
BVATP    1  Mu1.0001  Se1.091 Se1.090               0.22831588      0.00011441     -0.00028283     -0.00000003
BVATP    1  Mu1.0001  Se1.091 Se1.091               0.24668221     -0.00026216      0.00064955     -0.00000017
BVATP    1  Mu1.0001  Se1.092 Se1.089               0.22347446     -0.00000856      0.00002263     -0.00000000
BVATP    1  Mu1.0001  Se1.092 Se1.090               0.23585614      0.00004897     -0.00011915     -0.00000001
BVATP    1  Mu1.0001  Se1.092 Se1.091               0.25422247      0.00000578     -0.00001580     -0.00000000
BVATP    1  Mu1.0001  Se1.092 Se1.092               0.26176274     -0.00012075      0.00029338     -0.00000004
BVATP    1  Mu1.0001  Se1.093 Se1.089               0.23573897      0.00003812     -0.00009478     -0.00000000
BVATP    1  Mu1.0001  Se1.093 Se1.090               0.24812065     -0.00001063      0.00002420     -0.00000000
BVATP    1  Mu1.0001  Se1.093 Se1.091               0.26648698     -0.00005317      0.00013412     -0.00000001
BVATP    1  Mu1.0001  Se1.093 Se1.092               0.27402725     -0.00003983      0.00009679     -0.00000000
BVATP    1  Mu1.0001  Se1.093 Se1.093               0.28629175     -0.00008894      0.00021159     -0.00000002
BVATP    1  Mu1.0001  Se1.094 Se1.089               0.23664941      0.00002290     -0.00005769     -0.00000000
BVATP    1  Mu1.0001  Se1.094 Se1.090               0.24903108     -0.00006700      0.00016615     -0.00000001
BVATP    1  Mu1.0001  Se1.094 Se1.091               0.26739741      0.00003872     -0.00009030     -0.00000000
BVATP    1  Mu1.0001  Se1.094 Se1.092               0.27493768      0.00001983     -0.00004561     -0.00000000
BVATP    1  Mu1.0001  Se1.094 Se1.093               0.28720219     -0.00007441      0.00017631     -0.00000001
BVATP    1  Mu1.0001  Se1.094 Se1.094               0.28811262     -0.00014026      0.00033336     -0.00000005
BVATP    1  Mu1.0001  Se1.095 Se1.089               0.24432014      0.00002417     -0.00005545     -0.00000000
BVATP    1  Mu1.0001  Se1.095 Se1.090               0.25670182     -0.00004411      0.00011242     -0.00000000
BVATP    1  Mu1.0001  Se1.095 Se1.091               0.27506815      0.00001303     -0.00003345     -0.00000000
BVATP    1  Mu1.0001  Se1.095 Se1.092               0.28260841      0.00000918     -0.00002207     -0.00000000
BVATP    1  Mu1.0001  Se1.095 Se1.093               0.29487292     -0.00002710      0.00006264     -0.00000000
BVATP    1  Mu1.0001  Se1.095 Se1.094               0.29578335     -0.00007014      0.00016609     -0.00000001
BVATP    1  Mu1.0001  Se1.096 Se1.089               0.26291063     -0.00001382      0.00003228     -0.00000000
BVATP    1  Mu1.0001  Se1.096 Se1.090               0.27529231     -0.00000722      0.00001508     -0.00000000
BVATP    1  Mu1.0001  Se1.096 Se1.091               0.29365864     -0.00004719      0.00011310     -0.00000001
BVATP    1  Mu1.0001  Se1.097 Se1.089               0.26968892      0.00000078     -0.00000281     -0.00000000
BVATP    1  Mu1.0001  Se1.097 Se1.090               0.28207059     -0.00009590      0.00022864     -0.00000002
BVATP    1  Mu1.0001  Se1.098 Se1.089               0.29058888     -0.00003348      0.00007436     -0.00000000
BVATP    1  Mu1.0001  Se1.099 Se1.089               0.29466528      0.00003628     -0.00008273     -0.00000000
--
 
   (Skipping property calculation,
    use PROP keyword to activate)
--
 
  Total CASPT2 energies:
::    CASPT2 Root  1     Total energy:   -872.23198667
::    CASPT2 Root  2     Total energy:   -872.14239473
::    CASPT2 Root  3     Total energy:   -872.12561121
 
  Note that these CASPT2 energies are obtained using
  the XMS Fock operator and thus do not correspond
  to the true single-state CASPT2 ones.
 
++ Multi-State CASPT2 section:
********************************************************************************
  MULTI-STATE CASPT2 SECTION
--------------------------------------------------------------------------------
 
  Output diagonal energies have been shifted. Add   -872.000000000000     
 
  Effective Hamiltonian matrix (Symmetric):
 
                1               2               3
   1        -0.21945188
   2        -0.01937423     -0.15411532
   3         0.01003983      0.00098580     -0.12642541
 
       Total XMS-CASPT2 energies:
::    XMS-CASPT2 Root  1     Total energy:   -872.22576052
::    XMS-CASPT2 Root  2     Total energy:   -872.14892439
::    XMS-CASPT2 Root  3     Total energy:   -872.12530771
 
       Eigenvectors:
            0.96017738     -0.25474845      0.11472844
            0.26102128      0.96436605     -0.04319737
           -0.09963575      0.07142370      0.99245724
 
--
 
  THE ORIGINAL CI ARRAYS ARE NOW MIXED AS LINEAR
  COMBINATIONS, GIVEN BY THE EIGENVECTORS.
  A NEW JOBIPH FILE NAMED 'JOBMIX' IS PREPARED.
********************************************************************************
 
++ Mixed CI coefficients:
  The CI coefficients for the MIXED state nr.   1
--------------------------------------------------------------------------------
 CI COEFFICIENTS LARGER THAN  0.50D-01
  Occupation of active orbitals, and spin coupling
  of open shells. (u,d: Spin up or down).
  SGUGA info is (Midvert:IsyUp:UpperWalk/LowerWalk)
        Conf  SGUGA info        Occupation       Coefficient         Weight
           1  ( 1:1:   1/   1)   222222000000       0.754244       0.568884
           2  ( 2:1:   1/   1)   22222ud00000      -0.412493       0.170150
           6  ( 2:1:   5/   1)   22222u0000d0      -0.065493       0.004289
          10  ( 2:1:   3/   2)   2222u200d000       0.056799       0.003226
          38  ( 3:1:   1/   1)   222220200000      -0.138557       0.019198
          41  ( 3:1:   4/   1)   222220u0d000      -0.104657       0.010953
          43  ( 3:1:   6/   1)   222220002000      -0.062744       0.003937
          59  ( 3:1:   1/   2)   2222ud200000      -0.060607       0.003673
          62  ( 3:1:   4/   2)   2222udu0d000       0.094427       0.008916
          64  ( 3:1:   6/   2)   2222ud002000       0.067320       0.004532
          69  ( 3:1:  11/   2)   2222udu000d0      -0.061075       0.003730
          90  ( 3:1:  11/   3)   222u2du000d0       0.078284       0.006128
          92  ( 3:1:  13/   3)   222u2d00u0d0       0.060539       0.003665
         137  ( 3:1:  16/   5)   2u222du0000d      -0.056152       0.003153
         149  ( 3:1:   7/   6)   u2222du00d00      -0.061998       0.003844
         164  ( 3:1:   1/   7)   222202200000      -0.050328       0.002533
         169  ( 3:1:   6/   7)   222202002000      -0.052182       0.002723
         480  ( 4:1:   2/   1)   2222uud0d000      -0.100810       0.010163
         500  ( 4:1:   7/   2)   222u2ud000d0      -0.059443       0.003533
 
  The CI coefficients for the MIXED state nr.   2
--------------------------------------------------------------------------------
 CI COEFFICIENTS LARGER THAN  0.50D-01
  Occupation of active orbitals, and spin coupling
  of open shells. (u,d: Spin up or down).
  SGUGA info is (Midvert:IsyUp:UpperWalk/LowerWalk)
        Conf  SGUGA info        Occupation       Coefficient         Weight
           1  ( 1:1:   1/   1)   222222000000      -0.421102       0.177327
           2  ( 2:1:   1/   1)   22222ud00000      -0.688833       0.474490
           4  ( 2:1:   3/   1)   22222u00d000       0.205394       0.042187
           8  ( 2:1:   1/   2)   2222u2d00000       0.070736       0.005004
          10  ( 2:1:   3/   2)   2222u200d000       0.092905       0.008631
          12  ( 2:1:   5/   2)   2222u20000d0       0.054001       0.002916
          38  ( 3:1:   1/   1)   222220200000       0.210100       0.044142
          41  ( 3:1:   4/   1)   222220u0d000      -0.130115       0.016930
          48  ( 3:1:  11/   1)   222220u000d0      -0.073069       0.005339
          59  ( 3:1:   1/   2)   2222ud200000      -0.145502       0.021171
          69  ( 3:1:  11/   2)   2222udu000d0      -0.061119       0.003736
          74  ( 3:1:  16/   2)   2222udu0000d      -0.070236       0.004933
          81  ( 3:1:   2/   3)   222u2dud0000      -0.055899       0.003125
          83  ( 3:1:   4/   3)   222u2du0d000       0.102557       0.010518
         128  ( 3:1:   7/   5)   2u222du00d00      -0.053796       0.002894
         132  ( 3:1:  11/   5)   2u222du000d0      -0.065970       0.004352
         149  ( 3:1:   7/   6)   u2222du00d00      -0.057009       0.003250
         158  ( 3:1:  16/   6)   u2222du0000d      -0.051359       0.002638
 
  The CI coefficients for the MIXED state nr.   3
--------------------------------------------------------------------------------
 CI COEFFICIENTS LARGER THAN  0.50D-01
  Occupation of active orbitals, and spin coupling
  of open shells. (u,d: Spin up or down).
  SGUGA info is (Midvert:IsyUp:UpperWalk/LowerWalk)
        Conf  SGUGA info        Occupation       Coefficient         Weight
           1  ( 1:1:   1/   1)   222222000000       0.245086       0.060067
           2  ( 2:1:   1/   1)   22222ud00000       0.167635       0.028102
           4  ( 2:1:   3/   1)   22222u00d000       0.325723       0.106096
           8  ( 2:1:   1/   2)   2222u2d00000       0.436320       0.190375
          38  ( 3:1:   1/   1)   222220200000       0.542629       0.294447
          41  ( 3:1:   4/   1)   222220u0d000       0.116344       0.013536
          43  ( 3:1:   6/   1)   222220002000      -0.109474       0.011984
          52  ( 3:1:  15/   1)   222220000020      -0.063376       0.004016
          59  ( 3:1:   1/   2)   2222ud200000      -0.053654       0.002879
          62  ( 3:1:   4/   2)   2222udu0d000      -0.069938       0.004891
          80  ( 3:1:   1/   3)   222u2d200000       0.051508       0.002653
          90  ( 3:1:  11/   3)   222u2du000d0      -0.077079       0.005941
         137  ( 3:1:  16/   5)   2u222du0000d       0.056185       0.003157
         164  ( 3:1:   1/   7)   222202200000      -0.135290       0.018303
         167  ( 3:1:   4/   7)   222202u0d000      -0.075812       0.005747
         269  ( 3:1:   1/  12)   222022200000      -0.087128       0.007591
         480  ( 4:1:   2/   1)   2222uud0d000       0.157262       0.024731
 
--
 
--- Stop Module: caspt2 at Wed Oct 21 14:54:11 2020 /rc=_RC_ALL_IS_WELL_ ---
*** files: xmldump
    saved to directory /home/barneschil/CROSS_SECTION_CORRECTIONS/ARCH5/FC/sa3-xms-caspt2-ano-l-vdzp/ext_-1.10
--- Module caspt2 spent 3 hours 13 minutes 3 seconds ---

    Timing: Wall=13963.97 User=52880.27 System=2871.13
