# Supplementary material for: On the fluorescence enhancement of arch neuronal optogenetic reporters
Source: Nat Commun. 2022 Oct 28;13:6432. doi: 10.1038/s41467-022-33993-4 (PMC9616920; doi:10.1038/s41467-022-33993-4)
Supplement: Supplementary file 5 — Supplementary Data 2 [file 41467_2022_33993_MOESM5_ESM.zip › arch7_xms_tidir.xyz]

  3834  PROTEIN
     1  N3    -8.240000  -11.860000   15.980000   356     2     5     6     7
     2  CT    -9.140000  -12.830000   15.390000   357     1     3     8     9
     3  C     -8.360000  -13.720000   14.430000   358     2     4    13
     4  O     -7.710000  -13.230000   13.520000   360     3
     5  H     -8.700000  -11.240000   16.630000   359     1
     6  H     -7.810000  -11.330000   15.230000   359     1
     7  H     -7.490000  -12.360000   16.450000   359     1
     8  H1    -9.570000  -13.460000   16.180000   361     2
     9  CT   -10.260000  -12.110000   14.690000    13     2    10    11    12
    10  HC   -10.940000  -12.840000   14.240000    14     9
    11  HC   -10.820000  -11.490000   15.400000    14     9
    12  HC    -9.860000  -11.480000   13.900000    14     9
    13  N     -8.450000  -15.020000   14.650000     1     3    14    17
    14  CT    -7.710000  -15.990000   13.870000     2    13    15    18    19
    15  C     -7.540000  -17.260000   14.670000     3    14    16    20
    16  O     -8.400000  -17.570000   15.500000     5    15
    17  H     -9.020000  -15.430000   15.380000     4    13
    18  H1    -8.250000  -16.220000   12.950000     6    14
    19  H1    -6.730000  -15.600000   13.610000     6    14
    20  N     -6.440000  -17.960000   14.420000   122    15    21    24
    21  CT    -6.100000  -19.180000   15.110000   123    20    22    25    26
    22  C     -4.580000  -19.320000   15.160000   124    21    23    41
    23  O     -3.920000  -19.260000   14.120000   126    22
    24  H     -5.770000  -17.630000   13.730000   125    20
    25  H1    -6.460000  -19.100000   16.140000   127    21
    26  CT    -6.770000  -20.410000   14.480000   128    21    27    34    35
    27  CA    -6.460000  -21.660000   15.270000   130    26    28    29
    28  CA    -7.010000  -21.840000   16.520000   131    27    30    36
    29  CA    -5.510000  -22.570000   14.840000   131    27    31    37
    30  CA    -6.660000  -22.930000   17.310000   133    28    32    38
    31  CA    -5.160000  -23.670000   15.610000   133    29    32    39
    32  C     -5.750000  -23.850000   16.850000   135    30    31    33
    33  OH    -5.430000  -24.920000   17.630000   136    32    40
    34  HC    -7.850000  -20.270000   14.460000   129    26
    35  HC    -6.420000  -20.530000   13.450000   129    26
    36  HA    -7.730000  -21.120000   16.900000   132    28
    37  HA    -5.030000  -22.420000   13.880000   132    29
    38  HA    -7.110000  -23.060000   18.290000   134    30
    39  HA    -4.420000  -24.390000   15.270000   134    31
    40  HO    -5.890000  -24.900000   18.470000   137    33
    41  N     -4.070000  -19.520000   16.380000   210    22    42    45
    42  CT    -2.640000  -19.590000   16.630000   211    41    43    46    47
    43  C     -2.080000  -20.940000   16.180000   212    42    44    53
    44  O     -1.800000  -21.820000   17.000000   214    43
    45  H     -4.680000  -19.660000   17.170000   213    41
    46  H1    -2.130000  -18.810000   16.050000   215    42
    47  CT    -2.380000  -19.320000   18.120000   216    42    48    51    52
    48  C     -0.920000  -19.420000   18.550000   218    47    49    50
    49  O2    -0.040000  -19.180000   17.700000   219    48
    50  O2    -0.680000  -19.700000   19.750000   219    48
    51  HC    -2.740000  -18.320000   18.360000   217    47
    52  HC    -2.970000  -20.030000   18.710000   217    47
    53  N     -1.890000  -21.100000   14.860000    27    43    54    57
    54  CT    -1.550000  -22.370000   14.240000    28    53    55    58    59
    55  C     -0.240000  -22.960000   14.740000    29    54    56    72
    56  O     -0.150000  -24.180000   14.880000    31    55
    57  H     -2.110000  -20.310000   14.260000    30    53
    58  H1    -2.330000  -23.090000   14.490000    32    54
    59  CT    -1.400000  -22.180000   12.730000    33    54    60    63    64
    60  CT    -2.650000  -22.350000   11.890000    35    59    61    62    65
    61  CT    -2.300000  -22.120000   10.440000    37    60    66    67    68
    62  CT    -3.270000  -23.730000   12.060000    39    60    69    70    71
    63  HC    -0.980000  -21.190000   12.530000    34    59
    64  HC    -0.670000  -22.900000   12.360000    34    59
    65  HC    -3.380000  -21.600000   12.190000    36    60
    66  HC    -3.190000  -22.230000    9.820000    38    61
    67  HC    -1.910000  -21.110000   10.310000    38    61
    68  HC    -1.550000  -22.840000   10.110000    38    61
    69  HC    -4.160000  -23.810000   11.440000    40    62
    70  HC    -2.560000  -24.500000   11.760000    40    62
    71  HC    -3.560000  -23.920000   13.090000    40    62
    72  N      0.780000  -22.110000   14.930000    27    55    73    76
    73  CT     2.100000  -22.590000   15.300000    28    72    74    77    78
    74  C      2.300000  -22.630000   16.810000    29    73    75    91
    75  O      3.380000  -22.970000   17.260000    31    74
    76  H      0.600000  -21.140000   14.810000    30    72
    77  H1     2.220000  -23.630000   14.980000    32    73
    78  CT     3.200000  -21.740000   14.640000    33    73    79    82    83
    79  CT     3.180000  -21.760000   13.120000    35    78    80    81    84
    80  CT     4.240000  -20.810000   12.570000    37    79    85    86    87
    81  CT     3.390000  -23.160000   12.570000    39    79    88    89    90
    82  HC     3.100000  -20.710000   14.990000    34    78
    83  HC     4.180000  -22.100000   14.970000    34    78
    84  HC     2.210000  -21.400000   12.770000    36    79
    85  HC     4.220000  -20.820000   11.480000    38    80
    86  HC     4.050000  -19.800000   12.920000    38    80
    87  HC     5.230000  -21.120000   12.910000    38    80
    88  HC     3.380000  -23.130000   11.480000    40    81
    89  HC     4.350000  -23.550000   12.910000    40    81
    90  HC     2.600000  -23.830000   12.890000    40    81
    91  N      1.270000  -22.270000   17.580000     1    74    92    95
    92  CT     1.410000  -22.330000   19.030000     2    91    93    96    97
    93  C      2.480000  -21.390000   19.560000     3    92    94    98
    94  O      3.190000  -21.720000   20.510000     5    93
    95  H      0.370000  -22.020000   17.200000     4    91
    96  H1     0.460000  -22.070000   19.500000     6    92
    97  H1     1.670000  -23.350000   19.330000     6    92
    98  N      2.510000  -20.160000   19.020000   210    93    99   102
    99  CT     3.500000  -19.160000   19.400000   211    98   100   103   104
   100  C      2.840000  -17.820000   19.680000   212    99   101   110
   101  O      3.510000  -16.780000   19.670000   214   100
   102  H      1.780000  -19.920000   18.360000   213    98
   103  H1     3.970000  -19.460000   20.340000   215    99
   104  CT     4.620000  -19.090000   18.350000   216    99   105   108   109
   105  C      4.190000  -18.590000   16.990000   218   104   106   107
   106  O2     3.030000  -18.150000   16.840000   219   105
   107  O2     5.030000  -18.650000   16.060000   219   105
   108  HC     5.410000  -18.440000   18.730000   217   104
   109  HC     5.050000  -20.090000   18.230000   217   104
   110  N      1.550000  -17.840000   20.030000     1   100   111   114
   111  CT     0.850000  -16.630000   20.450000     2   110   112   115   116
   112  C      0.470000  -15.680000   19.320000     3   111   113   117
   113  O      0.270000  -14.490000   19.590000     5   112
   114  H      1.040000  -18.720000   20.020000     4   110
   115  H1    -0.060000  -16.920000   20.970000     6   111
   116  H1     1.480000  -16.080000   21.160000     6   111
   117  N      0.310000  -16.200000   18.090000   287   112   118   121
   118  CT     0.010000  -15.350000   16.940000   288   117   119   122   123
   119  C     -1.180000  -15.880000   16.150000   289   118   120   141
   120  O     -1.020000  -16.630000   15.190000   291   119
   121  H      0.440000  -17.200000   18.020000   290   117
   122  H1    -0.220000  -14.320000   17.250000   292   118
   123  CT     1.230000  -15.260000   16.010000   293   118   124   130   131
   124  CT     2.420000  -14.570000   16.650000   295   123   125   132   133
   125  CT     3.500000  -14.350000   15.620000   297   124   126   134   135
   126  N2     4.030000  -15.610000   15.130000   299   125   127   136
   127  CA     4.340000  -15.920000   13.880000   301   126   128   129
   128  N2     4.190000  -15.070000   12.880000   302   127   137   138
   129  N2     4.820000  -17.130000   13.630000   302   127   139   140
   130  HC     1.520000  -16.260000   15.710000   294   123
   131  HC     0.940000  -14.700000   15.120000   294   123
   132  HC     2.110000  -13.600000   17.050000   296   124
   133  HC     2.810000  -15.180000   17.470000   296   124
   134  H1     3.070000  -13.750000   14.820000   298   125
   135  H1     4.310000  -13.780000   16.080000   298   125
   136  H      4.180000  -16.350000   15.810000   300   126
   137  H      4.460000  -15.310000   11.930000   303   128
   138  H      3.810000  -14.220000   13.210000   303   128
   139  H      5.030000  -17.430000   12.690000   303   129
   140  H      4.980000  -17.770000   14.430000   303   129
   141  N     -2.420000  -15.510000   16.510000    96   119   142   148
   142  CT    -3.590000  -15.980000   15.770000    97   141   143   145   146
   143  C     -3.600000  -15.560000   14.300000    98   142   144   155
   144  O     -4.260000  -16.210000   13.490000    99   143
   145  H1    -3.630000  -17.060000   15.830000   100   142
   146  CT    -4.770000  -15.360000   16.510000   101   142   147   149   150
   147  CT    -4.220000  -15.100000   17.910000   103   146   148   151   152
   148  CT    -2.780000  -14.710000   17.690000   105   141   147   153   154
   149  HC    -5.620000  -16.050000   16.540000   102   146
   150  HC    -5.060000  -14.410000   16.050000   102   146
   151  HC    -4.270000  -16.020000   18.500000   104   147
   152  HC    -4.770000  -14.300000   18.410000   104   147
   153  H1    -2.180000  -14.970000   18.560000   106   148
   154  H1    -2.690000  -13.650000   17.460000   106   148
   155  N     -2.840000  -14.520000   13.950000   232   143   156   159
   156  CT    -2.810000  -14.090000   12.560000   233   155   157   160   161
   157  C     -2.080000  -15.080000   11.650000   234   156   158   170
   158  O     -2.200000  -14.970000   10.440000   236   157
   159  H     -2.260000  -14.000000   14.620000   235   155
   160  H1    -3.840000  -14.050000   12.200000   237   156
   161  CT    -2.230000  -12.690000   12.400000   238   156   162   166   167
   162  CT    -0.730000  -12.540000   12.650000   240   161   163   168   169
   163  C     -0.260000  -12.400000   14.100000   242   162   164   165
   164  O2    -1.060000  -12.700000   15.040000   243   163
   165  O2     0.930000  -12.060000   14.300000   243   163
   166  HC    -2.450000  -12.360000   11.390000   239   161
   167  HC    -2.770000  -12.010000   13.060000   239   161
   168  HC    -0.200000  -13.390000   12.200000   241   162
   169  HC    -0.400000  -11.650000   12.100000   241   162
   170  N     -1.360000  -16.080000   12.200000    65   157   171   174
   171  CT    -0.720000  -17.060000   11.330000    66   170   172   175   176
   172  C     -1.720000  -17.890000   10.520000    67   171   173   184
   173  O     -1.340000  -18.430000    9.470000    69   172
   174  H     -1.280000  -16.170000   13.210000    68   170
   175  H1    -0.130000  -16.510000   10.600000    70   171
   176  CT     0.250000  -17.970000   12.070000    71   171   177   178   179
   177  OH    -0.470000  -18.710000   13.060000    73   176   180
   178  CT     1.400000  -17.190000   12.650000    75   176   181   182   183
   179  H1     0.670000  -18.690000   11.360000    72   176
   180  HO     0.160000  -19.320000   13.440000    74   177
   181  HC     2.080000  -17.870000   13.160000    76   178
   182  HC     1.950000  -16.690000   11.850000    76   178
   183  HC     1.040000  -16.440000   13.350000    76   178
   184  N     -2.970000  -18.030000   11.000000    27   172   185   188
   185  CT    -3.960000  -18.690000   10.160000    28   184   186   189   190
   186  C     -4.000000  -18.000000    8.800000    29   185   187   203
   187  O     -4.020000  -18.660000    7.750000    31   186
   188  H     -3.210000  -17.670000   11.920000    30   184
   189  H1    -3.670000  -19.730000   10.010000    32   185
   190  CT    -5.310000  -18.610000   10.870000    33   185   191   194   195
   191  CT    -6.490000  -19.170000   10.090000    35   190   192   193   196
   192  CT    -6.280000  -20.640000    9.790000    37   191   197   198   199
   193  CT    -7.790000  -18.930000   10.860000    39   191   200   201   202
   194  HC    -5.230000  -19.150000   11.820000    34   190
   195  HC    -5.520000  -17.560000   11.100000    34   190
   196  HC    -6.570000  -18.640000    9.140000    36   191
   197  HC    -7.140000  -21.020000    9.240000    38   192
   198  HC    -5.400000  -20.780000    9.170000    38   192
   199  HC    -6.170000  -21.200000   10.720000    38   192
   200  HC    -8.630000  -19.330000   10.290000    40   193
   201  HC    -7.750000  -19.420000   11.830000    40   193
   202  HC    -7.940000  -17.860000   11.000000    40   193
   203  N     -4.090000  -16.670000    8.820000   138   186   204   207
   204  CT    -4.260000  -15.900000    7.600000   139   203   205   208   209
   205  C     -2.980000  -15.870000    6.790000   140   204   206   227
   206  O     -3.000000  -15.910000    5.560000   142   205
   207  H     -4.040000  -16.180000    9.700000   141   203
   208  H1    -5.010000  -16.390000    6.980000   143   204
   209  CT    -4.750000  -14.500000    7.920000   144   204   210   219   220
   210  C*    -5.890000  -14.460000    8.900000   146   209   211   212
   211  CW    -5.930000  -13.720000   10.050000   147   210   213   221
   212  CB    -7.140000  -15.170000    8.840000   149   210   214   215
   213  NA    -7.110000  -13.930000   10.710000   150   211   214   222
   214  CN    -7.870000  -14.830000   10.000000   152   212   213   216
   215  CA    -7.700000  -16.100000    7.950000   153   212   217   223
   216  CA    -9.130000  -15.340000   10.270000   155   214   218   224
   217  CA    -8.950000  -16.620000    8.220000   157   215   218   225
   218  CA    -9.660000  -16.230000    9.360000   159   216   217   226
   219  HC    -3.920000  -13.930000    8.340000   145   209
   220  HC    -5.060000  -14.010000    6.990000   145   209
   221  H4    -5.140000  -13.060000   10.380000   148   211
   222  H     -7.360000  -13.490000   11.590000   151   213
   223  HA    -7.170000  -16.400000    7.060000   154   215
   224  HA    -9.680000  -15.050000   11.150000   156   216
   225  HA    -9.390000  -17.330000    7.530000   158   217
   226  HA   -10.650000  -16.650000    9.530000   160   218
   227  N     -1.840000  -15.770000    7.490000    27   205   228   231
   228  CT    -0.560000  -15.770000    6.800000    28   227   229   232   233
   229  C     -0.320000  -17.110000    6.110000    29   228   230   246
   230  O      0.290000  -17.160000    5.030000    31   229
   231  H     -1.890000  -15.680000    8.500000    30   227
   232  H1    -0.580000  -15.010000    6.020000    32   228
   233  CT     0.560000  -15.450000    7.800000    33   228   234   237   238
   234  CT     0.500000  -14.080000    8.450000    35   233   235   236   239
   235  CT     1.530000  -13.990000    9.570000    37   234   240   241   242
   236  CT     0.730000  -12.970000    7.430000    39   234   243   244   245
   237  HC     0.550000  -16.210000    8.580000    34   233
   238  HC     1.520000  -15.540000    7.280000    34   233
   239  HC    -0.480000  -13.930000    8.890000    36   234
   240  HC     1.480000  -13.000000   10.040000    38   235
   241  HC     1.320000  -14.740000   10.330000    38   235
   242  HC     2.530000  -14.160000    9.170000    38   235
   243  HC     0.640000  -12.020000    7.930000    40   236
   244  HC     1.710000  -13.080000    6.960000    40   236
   245  HC    -0.040000  -13.000000    6.660000    40   236
   246  N     -0.740000  -18.200000    6.750000     1   229   247   250
   247  CT    -0.600000  -19.530000    6.180000     2   246   248   251   252
   248  C     -1.480000  -19.730000    4.940000     3   247   249   253
   249  O     -1.020000  -20.230000    3.920000     5   248
   250  H     -1.180000  -18.110000    7.660000     4   246
   251  H1     0.440000  -19.690000    5.900000     6   247
   252  H1    -0.870000  -20.270000    6.930000     6   247
   253  N     -2.750000  -19.300000    5.040000    41   248   254   257
   254  CT    -3.630000  -19.360000    3.880000    42   253   255   258   259
   255  C     -3.070000  -18.500000    2.750000    43   254   256   272
   256  O     -3.050000  -18.930000    1.600000    45   255
   257  H     -3.090000  -18.940000    5.930000    44   253
   258  H1    -3.660000  -20.390000    3.510000    46   254
   259  CT    -5.060000  -18.950000    4.270000    47   254   260   261   263
   260  CT    -5.690000  -20.010000    5.180000    49   259   262   264   265
   261  CT    -5.910000  -18.710000    3.040000    51   259   266   267   268
   262  CT    -6.930000  -19.550000    5.900000    53   260   269   270   271
   263  HC    -5.000000  -18.010000    4.820000    48   259
   264  HC    -5.940000  -20.890000    4.580000    50   260
   265  HC    -4.970000  -20.320000    5.940000    50   260
   266  HC    -6.920000  -18.410000    3.320000    52   261
   267  HC    -5.510000  -17.900000    2.430000    52   261
   268  HC    -5.960000  -19.620000    2.430000    52   261
   269  HC    -7.310000  -20.360000    6.520000    54   262
   270  HC    -6.700000  -18.690000    6.540000    54   262
   271  HC    -7.710000  -19.270000    5.190000    54   262
   272  N     -2.580000  -17.310000    3.080000     1   255   273   276
   273  CT    -1.980000  -16.440000    2.090000     2   272   274   277   278
   274  C     -0.800000  -17.110000    1.400000     3   273   275   279
   275  O     -0.650000  -17.020000    0.180000     5   274
   276  H     -2.630000  -17.000000    4.040000     4   272
   277  H1    -2.720000  -16.170000    1.340000     6   273
   278  H1    -1.630000  -15.530000    2.570000     6   273
   279  N      0.070000  -17.770000    2.180000    65   274   280   283
   280  CT     1.230000  -18.430000    1.610000    66   279   281   284   285
   281  C      0.770000  -19.450000    0.560000    67   280   282   293
   282  O      1.320000  -19.540000   -0.530000    69   281
   283  H     -0.040000  -17.780000    3.190000    68   279
   284  H1     1.850000  -17.680000    1.110000    70   280
   285  CT     2.070000  -19.120000    2.690000    71   280   286   287   288
   286  OH     2.520000  -18.180000    3.670000    73   285   289
   287  CT     3.310000  -19.770000    2.120000    75   285   290   291   292
   288  H1     1.470000  -19.880000    3.190000    72   285
   289  HO     3.020000  -18.650000    4.340000    74   286
   290  HC     3.860000  -20.250000    2.930000    76   287
   291  HC     3.040000  -20.540000    1.390000    76   287
   292  HC     3.940000  -19.020000    1.640000    76   287
   293  N     -0.200000  -20.280000    0.950000    27   281   294   297
   294  CT    -0.670000  -21.340000    0.070000    28   293   295   298   299
   295  C     -1.260000  -20.760000   -1.210000    29   294   296   312
   296  O     -0.970000  -21.250000   -2.310000    31   295
   297  H     -0.610000  -20.170000    1.870000    30   293
   298  H1     0.180000  -21.950000   -0.240000    32   294
   299  CT    -1.690000  -22.200000    0.810000    33   294   300   303   304
   300  CT    -1.130000  -23.100000    1.920000    35   299   301   302   305
   301  CT    -2.250000  -23.820000    2.640000    37   300   306   307   308
   302  CT    -0.130000  -24.120000    1.370000    39   300   309   310   311
   303  HC    -2.450000  -21.550000    1.240000    34   299
   304  HC    -2.190000  -22.840000    0.080000    34   299
   305  HC    -0.600000  -22.480000    2.650000    36   300
   306  HC    -1.840000  -24.450000    3.430000    38   301
   307  HC    -2.930000  -23.090000    3.090000    38   301
   308  HC    -2.800000  -24.440000    1.930000    38   301
   309  HC     0.250000  -24.740000    2.190000    40   302
   310  HC    -0.620000  -24.760000    0.630000    40   302
   311  HC     0.720000  -23.620000    0.910000    40   302
   312  N     -2.080000  -19.720000   -1.090000    27   295   313   316
   313  CT    -2.700000  -19.140000   -2.280000    28   312   314   317   318
   314  C     -1.650000  -18.490000   -3.190000    29   313   315   331
   315  O     -1.750000  -18.590000   -4.410000    31   314
   316  H     -2.280000  -19.340000   -0.170000    30   312
   317  H1    -3.140000  -19.950000   -2.870000    32   313
   318  CT    -3.800000  -18.160000   -1.890000    33   313   319   322   323
   319  CT    -5.020000  -18.760000   -1.190000    35   318   320   321   324
   320  CT    -5.990000  -17.690000   -0.710000    37   319   325   326   327
   321  CT    -5.730000  -19.790000   -2.070000    39   319   328   329   330
   322  HC    -3.360000  -17.400000   -1.230000    34   318
   323  HC    -4.140000  -17.650000   -2.790000    34   318
   324  HC    -4.680000  -19.290000   -0.300000    36   319
   325  HC    -6.840000  -18.160000   -0.210000    38   320
   326  HC    -5.480000  -17.030000    0.000000    38   320
   327  HC    -6.350000  -17.110000   -1.560000    38   320
   328  HC    -6.590000  -20.200000   -1.530000    40   321
   329  HC    -6.080000  -19.310000   -2.990000    40   321
   330  HC    -5.070000  -20.620000   -2.310000    40   321
   331  N     -0.690000  -17.770000   -2.620000   258   314   332   335
   332  CT     0.360000  -17.170000   -3.430000   259   331   333   336   337
   333  C      1.180000  -18.250000   -4.140000   260   332   334   348
   334  O      1.550000  -18.070000   -5.300000   262   333
   335  H     -0.680000  -17.640000   -1.610000   261   331
   336  H1    -0.100000  -16.550000   -4.210000   263   332
   337  CT     1.300000  -16.290000   -2.600000   264   332   338   341   342
   338  CT     0.640000  -15.060000   -2.050000   266   337   339   343   344
   339  S      0.030000  -13.930000   -3.330000   268   338   340
   340  CT    -0.490000  -12.600000   -2.260000   269   339   345   346   347
   341  HC     1.700000  -16.880000   -1.770000   265   337
   342  HC     2.130000  -15.970000   -3.230000   265   337
   343  H1    -0.200000  -15.350000   -1.430000   267   338
   344  H1     1.370000  -14.540000   -1.430000   267   338
   345  H1    -0.900000  -11.790000   -2.860000   270   340
   346  H1    -1.250000  -12.980000   -1.570000   270   340
   347  H1     0.360000  -12.230000   -1.690000   270   340
   348  N      1.490000  -19.350000   -3.440000    27   333   349   352
   349  CT     2.260000  -20.410000   -4.070000    28   348   350   353   354
   350  C      1.480000  -21.050000   -5.210000    29   349   351   367
   351  O      2.040000  -21.320000   -6.270000    31   350
   352  H      1.200000  -19.430000   -2.470000    30   348
   353  H1     3.160000  -19.980000   -4.510000    32   349
   354  CT     2.630000  -21.490000   -3.050000    33   349   355   358   359
   355  CT     3.730000  -21.130000   -2.070000    35   354   356   357   360
   356  CT     3.770000  -22.160000   -0.950000    37   355   361   362   363
   357  CT     5.070000  -21.040000   -2.780000    39   355   364   365   366
   358  HC     1.730000  -21.750000   -2.490000    34   354
   359  HC     2.940000  -22.390000   -3.590000    34   354
   360  HC     3.520000  -20.150000   -1.630000    36   355
   361  HC     4.560000  -21.900000   -0.240000    38   356
   362  HC     2.810000  -22.170000   -0.430000    38   356
   363  HC     3.970000  -23.150000   -1.360000    38   356
   364  HC     5.850000  -20.780000   -2.060000    40   357
   365  HC     5.310000  -22.000000   -3.240000    40   357
   366  HC     5.050000  -20.270000   -3.550000    40   357
   367  N      0.180000  -21.330000   -5.000000    41   350   368   371
   368  CT    -0.620000  -21.960000   -6.040000    42   367   369   372   373
   369  C     -0.660000  -21.030000   -7.250000    43   368   370   386
   370  O     -0.520000  -21.470000   -8.390000    45   369
   371  H     -0.230000  -21.110000   -4.100000    44   367
   372  H1    -0.140000  -22.890000   -6.350000    46   368
   373  CT    -2.030000  -22.280000   -5.510000    47   368   374   375   377
   374  CT    -1.960000  -23.380000   -4.460000    49   373   376   378   379
   375  CT    -2.960000  -22.650000   -6.660000    51   373   380   381   382
   376  CT    -3.260000  -23.540000   -3.700000    53   374   383   384   385
   377  HC    -2.430000  -21.380000   -5.040000    48   373
   378  HC    -1.720000  -24.330000   -4.950000    50   374
   379  HC    -1.160000  -23.190000   -3.740000    50   374
   380  HC    -3.960000  -22.860000   -6.300000    52   375
   381  HC    -3.070000  -21.830000   -7.370000    52   375
   382  HC    -2.580000  -23.530000   -7.180000    52   375
   383  HC    -3.150000  -24.340000   -2.960000    54   376
   384  HC    -3.500000  -22.610000   -3.180000    54   376
   385  HC    -4.080000  -23.810000   -4.360000    54   376
   386  N     -0.850000  -19.730000   -7.020000     1   369   387   390
   387  CT    -0.900000  -18.790000   -8.120000     2   386   388   391   392
   388  C      0.420000  -18.730000   -8.880000     3   387   389   393
   389  O      0.430000  -18.730000  -10.110000     5   388
   390  H     -0.970000  -19.400000   -6.070000     4   386
   391  H1    -1.690000  -19.080000   -8.810000     6   387
   392  H1    -1.130000  -17.790000   -7.730000     6   387
   393  N      1.540000  -18.690000   -8.140000    65   388   394   397
   394  CT     2.880000  -18.690000   -8.740000    66   393   395   398   399
   395  C      3.070000  -19.910000   -9.640000    67   394   396   407
   396  O      3.490000  -19.790000  -10.790000    69   395
   397  H      1.480000  -18.630000   -7.130000    68   393
   398  H1     2.950000  -17.860000   -9.430000    70   394
   399  CT     3.980000  -18.650000   -7.680000    71   394   400   401   402
   400  OH     3.750000  -17.540000   -6.820000    73   399   403
   401  CT     5.350000  -18.520000   -8.310000    75   399   404   405   406
   402  H1     3.950000  -19.560000   -7.080000    72   399
   403  HO     4.420000  -17.480000   -6.150000    74   400
   404  HC     6.110000  -18.490000   -7.530000    76   401
   405  HC     5.560000  -19.370000   -8.960000    76   401
   406  HC     5.420000  -17.600000   -8.900000    76   401
   407  N      2.730000  -21.090000   -9.120000   107   395   408   411
   408  CT     2.920000  -22.310000   -9.890000   108   407   409   412   413
   409  C      1.990000  -22.360000  -11.100000   109   408   410   427
   410  O      2.390000  -22.810000  -12.170000   111   409
   411  H      2.360000  -21.140000   -8.180000   110   407
   412  H1     3.940000  -22.320000  -10.280000   112   408
   413  CT     2.750000  -23.510000   -8.970000   113   408   414   420   421
   414  CA     4.030000  -23.860000   -8.250000   115   413   415   416
   415  CA     4.990000  -24.630000   -8.870000   116   414   417   422
   416  CA     4.250000  -23.430000   -6.950000   116   414   418   423
   417  CA     6.170000  -24.960000   -8.210000   118   415   419   424
   418  CA     5.430000  -23.750000   -6.290000   118   416   419   425
   419  CA     6.390000  -24.520000   -6.920000   120   417   418   426
   420  HC     1.960000  -23.310000   -8.240000   114   413
   421  HC     2.440000  -24.380000   -9.560000   114   413
   422  HA     4.830000  -24.980000   -9.880000   117   415
   423  HA     3.520000  -22.890000   -6.400000   117   416
   424  HA     6.920000  -25.560000   -8.710000   119   417
   425  HA     5.600000  -23.410000   -5.280000   119   418
   426  HA     7.310000  -24.770000   -6.410000   121   419
   427  N      0.760000  -21.900000  -10.940000   122   409   428   431
   428  CT    -0.140000  -21.830000  -12.080000   123   427   429   432   433
   429  C      0.450000  -20.980000  -13.210000   124   428   430   448
   430  O      0.480000  -21.400000  -14.380000   126   429
   431  H      0.450000  -21.580000  -10.030000   125   427
   432  H1    -0.270000  -22.840000  -12.470000   127   428
   433  CT    -1.500000  -21.310000  -11.650000   128   428   434   441   442
   434  CA    -2.490000  -21.210000  -12.770000   130   433   435   436
   435  CA    -3.040000  -22.350000  -13.330000   131   434   437   443
   436  CA    -2.820000  -19.990000  -13.320000   131   434   438   444
   437  CA    -3.930000  -22.270000  -14.400000   133   435   439   445
   438  CA    -3.730000  -19.890000  -14.370000   133   436   439   446
   439  C     -4.280000  -21.030000  -14.910000   135   437   438   440
   440  OH    -5.160000  -20.920000  -15.940000   136   439   447
   441  HC    -1.910000  -21.970000  -10.880000   129   433
   442  HC    -1.380000  -20.330000  -11.190000   129   433
   443  HA    -2.770000  -23.320000  -12.920000   132   435
   444  HA    -2.380000  -19.090000  -12.900000   132   436
   445  HA    -4.350000  -23.180000  -14.810000   134   437
   446  HA    -4.000000  -18.920000  -14.780000   134   438
   447  HO    -5.490000  -21.780000  -16.190000   137   440
   448  N      0.890000  -19.770000  -12.890000   107   429   449   452
   449  CT     1.450000  -18.900000  -13.910000   108   448   450   453   454
   450  C      2.730000  -19.510000  -14.490000   109   449   451   468
   451  O      2.980000  -19.380000  -15.680000   111   450
   452  H      0.840000  -19.440000  -11.930000   110   448
   453  H1     0.750000  -18.820000  -14.740000   112   449
   454  CT     1.710000  -17.500000  -13.350000   113   449   455   461   462
   455  CA     0.510000  -16.740000  -12.850000   115   454   456   457
   456  CA    -0.770000  -16.950000  -13.360000   116   455   458   463
   457  CA     0.690000  -15.780000  -11.870000   116   455   459   464
   458  CA    -1.840000  -16.230000  -12.840000   118   456   460   465
   459  CA    -0.380000  -15.050000  -11.380000   118   457   460   466
   460  CA    -1.650000  -15.280000  -11.870000   120   458   459   467
   461  HC     2.430000  -17.590000  -12.530000   114   454
   462  HC     2.180000  -16.900000  -14.130000   114   454
   463  HA    -0.950000  -17.670000  -14.150000   117   456
   464  HA     1.700000  -15.610000  -11.520000   117   457
   465  HA    -2.840000  -16.400000  -13.220000   119   458
   466  HA    -0.420000  -14.200000  -10.710000   119   459
   467  HA    -2.490000  -14.720000  -11.490000   121   460
   468  N      3.560000  -20.160000  -13.660000    27   450   469   472
   469  CT     4.800000  -20.750000  -14.130000    28   468   470   473   474
   470  C      4.510000  -21.830000  -15.170000    29   469   471   487
   471  O      5.130000  -21.870000  -16.230000    31   470
   472  H      3.340000  -20.210000  -12.670000    30   468
   473  H1     5.390000  -19.970000  -14.610000    32   469
   474  CT     5.570000  -21.310000  -12.930000    33   469   475   478   479
   475  CT     7.000000  -21.780000  -13.190000    35   474   476   477   480
   476  CT     7.900000  -20.590000  -13.490000    37   475   481   482   483
   477  CT     7.520000  -22.570000  -12.000000    39   475   484   485   486
   478  HC     5.610000  -20.540000  -12.150000    34   474
   479  HC     5.000000  -22.150000  -12.530000    34   474
   480  HC     7.000000  -22.440000  -14.060000    36   475
   481  HC     8.920000  -20.940000  -13.670000    38   476
   482  HC     7.550000  -20.070000  -14.380000    38   476
   483  HC     7.910000  -19.900000  -12.640000    38   476
   484  HC     8.540000  -22.900000  -12.200000    40   477
   485  HC     7.510000  -21.940000  -11.110000    40   477
   486  HC     6.890000  -23.450000  -11.830000    40   477
   487  N      3.570000  -22.730000  -14.840000    15   470   488   491
   488  CT     3.230000  -23.840000  -15.720000    16   487   489   492   493
   489  C      2.600000  -23.320000  -17.010000    17   488   490   503
   490  O      2.920000  -23.800000  -18.100000    19   489
   491  H      3.100000  -22.640000  -13.940000    18   487
   492  H1     4.160000  -24.330000  -16.010000    20   488
   493  CT     2.350000  -24.890000  -15.020000    21   488   494   495   496
   494  CT     1.870000  -25.930000  -16.000000    23   493   497   498   499
   495  CT     3.080000  -25.540000  -13.850000    25   493   500   501   502
   496  HC     1.470000  -24.380000  -14.620000    22   493
   497  HC     1.250000  -26.660000  -15.480000    24   494
   498  HC     1.260000  -25.490000  -16.790000    24   494
   499  HC     2.730000  -26.440000  -16.450000    24   494
   500  HC     2.430000  -26.270000  -13.360000    26   495
   501  HC     3.980000  -26.050000  -14.210000    26   495
   502  HC     3.380000  -24.800000  -13.120000    26   495
   503  N      1.700000  -22.340000  -16.900000   287   489   504   507
   504  CT     1.070000  -21.740000  -18.070000   288   503   505   508   509
   505  C      2.120000  -21.030000  -18.940000   289   504   506   527
   506  O      2.010000  -21.020000  -20.160000   291   505
   507  H      1.470000  -22.000000  -15.970000   290   503
   508  H1     0.680000  -22.530000  -18.710000   292   504
   509  CT    -0.030000  -20.780000  -17.640000   293   504   510   516   517
   510  CT    -1.260000  -21.450000  -17.060000   295   509   511   518   519
   511  CT    -1.890000  -22.430000  -18.020000   297   510   512   520   521
   512  N2    -2.370000  -21.770000  -19.220000   299   511   513   522
   513  CA    -3.240000  -22.300000  -20.080000   301   512   514   515
   514  N2    -3.710000  -23.520000  -19.860000   302   513   523   524
   515  N2    -3.630000  -21.620000  -21.140000   302   513   525   526
   516  HC     0.370000  -20.090000  -16.900000   294   509
   517  HC    -0.330000  -20.180000  -18.500000   294   509
   518  HC    -1.000000  -22.000000  -16.160000   296   510
   519  HC    -1.990000  -20.690000  -16.790000   296   510
   520  H1    -1.170000  -23.210000  -18.290000   298   511
   521  H1    -2.720000  -22.910000  -17.500000   298   511
   522  H     -2.010000  -20.850000  -19.410000   300   512
   523  H     -4.350000  -23.940000  -20.510000   303   514
   524  H     -3.380000  -24.030000  -19.060000   303   514
   525  H     -4.270000  -22.020000  -21.800000   303   515
   526  H     -3.250000  -20.700000  -21.300000   303   515
   527  N      3.130000  -20.430000  -18.300000     1   505   528   531
   528  CT     4.180000  -19.730000  -19.020000     2   527   529   532   533
   529  C      5.090000  -20.650000  -19.830000     3   528   530   534
   530  O      5.670000  -20.200000  -20.820000     5   529
   531  H      3.160000  -20.430000  -17.290000     4   527
   532  H1     3.730000  -19.000000  -19.700000     6   528
   533  H1     4.790000  -19.180000  -18.300000     6   528
   534  N      5.250000  -21.900000  -19.400000   138   529   535   538
   535  CT     6.140000  -22.820000  -20.090000   139   534   536   539   540
   536  C      5.700000  -23.040000  -21.540000   140   535   537   558
   537  O      6.540000  -23.350000  -22.380000   142   536
   538  H      4.780000  -22.210000  -18.550000   141   534
   539  H1     7.130000  -22.370000  -20.160000   143   535
   540  CT     6.260000  -24.150000  -19.340000   144   535   541   550   551
   541  C*     7.080000  -24.090000  -18.090000   146   540   542   543
   542  CW     8.020000  -23.160000  -17.760000   147   541   544   552
   543  CB     7.010000  -25.000000  -16.990000   149   541   545   546
   544  NA     8.530000  -23.430000  -16.510000   150   542   545   553
   545  CN     7.940000  -24.550000  -16.020000   152   543   544   547
   546  CA     6.270000  -26.160000  -16.720000   153   543   548   554
   547  CA     8.130000  -25.220000  -14.800000   155   545   549   555
   548  CA     6.440000  -26.800000  -15.520000   157   546   549   556
   549  CA     7.370000  -26.340000  -14.580000   159   547   548   557
   550  HC     5.260000  -24.510000  -19.090000   145   540
   551  HC     6.730000  -24.890000  -20.000000   145   540
   552  H4     8.320000  -22.320000  -18.370000   148   542
   553  H      9.230000  -22.880000  -16.040000   151   544
   554  HA     5.560000  -26.520000  -17.450000   154   546
   555  HA     8.850000  -24.870000  -14.070000   156   547
   556  HA     5.860000  -27.690000  -15.300000   158   548
   557  HA     7.490000  -26.890000  -13.650000   160   549
   558  N      4.400000  -22.890000  -21.830000     1   536   559   562
   559  CT     3.900000  -23.100000  -23.190000     2   558   560   563   564
   560  C      3.790000  -21.810000  -24.000000     3   559   561   565
   561  O      3.180000  -21.820000  -25.060000     5   560
   562  H      3.760000  -22.620000  -21.100000     4   558
   563  H1     4.550000  -23.790000  -23.730000     6   559
   564  H1     2.910000  -23.560000  -23.140000     6   559
   565  N      4.370000  -20.710000  -23.500000    15   560   566   569
   566  CT     4.270000  -19.430000  -24.190000    16   565   567   570   571
   567  C      5.560000  -19.170000  -24.970000    17   566   568   581
   568  O      6.660000  -19.360000  -24.450000    19   567
   569  H      4.900000  -20.760000  -22.640000    18   565
   570  H1     3.440000  -19.440000  -24.900000    20   566
   571  CT     3.980000  -18.330000  -23.160000    21   566   572   573   574
   572  CT     4.040000  -16.950000  -23.780000    23   571   575   576   577
   573  CT     2.630000  -18.550000  -22.490000    25   571   578   579   580
   574  HC     4.750000  -18.360000  -22.390000    22   571
   575  HC     3.830000  -16.200000  -23.020000    24   572
   576  HC     5.030000  -16.740000  -24.180000    24   572
   577  HC     3.300000  -16.860000  -24.580000    24   572
   578  HC     2.460000  -17.760000  -21.770000    26   573
   579  HC     1.840000  -18.540000  -23.240000    26   573
   580  HC     2.630000  -19.500000  -21.970000    26   573
   581  N      5.420000  -18.750000  -26.230000    65   567   582   585
   582  CT     6.590000  -18.530000  -27.080000    66   581   583   586   587
   583  C      6.720000  -17.080000  -27.540000    67   582   584   595
   584  O      7.830000  -16.610000  -27.770000    69   583
   585  H      4.510000  -18.610000  -26.630000    68   581
   586  H1     7.510000  -18.740000  -26.530000    70   582
   587  CT     6.600000  -19.460000  -28.310000    71   582   588   589   590
   588  OH     5.470000  -19.210000  -29.130000    73   587   591
   589  CT     6.620000  -20.930000  -27.940000    75   587   592   593   594
   590  H1     7.500000  -19.250000  -28.900000    72   587
   591  HO     5.520000  -19.790000  -29.890000    74   588
   592  HC     6.640000  -21.540000  -28.850000    76   589
   593  HC     7.510000  -21.150000  -27.350000    76   589
   594  HC     5.730000  -21.190000  -27.360000    76   589
   595  N      5.590000  -16.360000  -27.670000   210   583   596   599
   596  CT     5.640000  -14.990000  -28.150000   211   595   597   600   601
   597  C      6.570000  -14.180000  -27.250000   212   596   598   607
   598  O      6.460000  -14.240000  -26.020000   214   597
   599  H      4.690000  -16.750000  -27.460000   213   595
   600  H1     6.020000  -14.970000  -29.170000   215   596
   601  CT     4.240000  -14.380000  -28.150000   216   596   602   605   606
   602  C      4.180000  -12.970000  -28.680000   218   601   603   604
   603  O2     4.010000  -12.820000  -29.910000   219   602
   604  O2     4.330000  -12.030000  -27.880000   219   602
   605  HC     3.580000  -15.010000  -28.750000   217   601
   606  HC     3.850000  -14.390000  -27.140000   217   601
   607  N      7.460000  -13.380000  -27.850000   271   597   608   611
   608  CT     8.460000  -12.650000  -27.070000   272   607   609   612   613
   609  C      7.800000  -11.650000  -26.110000   273   608   610   629
   610  O      8.240000  -11.510000  -24.960000   275   609
   611  H      7.410000  -13.260000  -28.850000   274   607
   612  H1     8.990000  -13.360000  -26.430000   276   608
   613  CT     9.460000  -11.970000  -28.000000   277   608   614   618   619
   614  CT    10.340000  -12.950000  -28.770000   279   613   615   620   621
   615  CT    11.320000  -12.210000  -29.680000   281   614   616   622   623
   616  CT    12.200000  -13.160000  -30.460000   283   615   617   624   625
   617  N3    13.140000  -12.400000  -31.330000   285   616   626   627   628
   618  HC     8.910000  -11.340000  -28.700000   278   613
   619  HC    10.100000  -11.320000  -27.400000   278   613
   620  HC    10.900000  -13.570000  -28.060000   280   614
   621  HC     9.710000  -13.600000  -29.380000   280   614
   622  HC    10.750000  -11.590000  -30.370000   282   615
   623  HC    11.940000  -11.560000  -29.060000   282   615
   624  HP    12.750000  -13.790000  -29.750000   284   616
   625  HP    11.560000  -13.810000  -31.070000   284   616
   626  H     13.730000  -13.020000  -31.860000   286   617
   627  H     12.620000  -11.810000  -31.970000   286   617
   628  H     13.720000  -11.790000  -30.760000   286   617
   629  N      6.730000  -10.980000  -26.540000   210   609   630   633
   630  CT     6.020000  -10.050000  -25.660000   211   629   631   634   635
   631  C      5.360000  -10.820000  -24.520000   212   630   632   641
   632  O      5.440000  -10.410000  -23.360000   214   631
   633  H      6.330000  -11.090000  -27.470000   213   629
   634  H1     6.750000   -9.360000  -25.220000   215   630
   635  CT     5.020000   -9.200000  -26.440000   216   630   636   639   640
   636  C      5.730000   -8.530000  -27.610000   218   635   637   638
   637  O2     6.630000   -7.700000  -27.340000   219   636
   638  O2     5.450000   -8.880000  -28.780000   219   636
   639  HC     4.200000   -9.810000  -26.810000   217   635
   640  HC     4.610000   -8.450000  -25.770000   217   635
   641  N      4.630000  -11.880000  -24.870000     7   631   642   645
   642  CT     3.910000  -12.610000  -23.840000     8   641   643   646   647
   643  C      4.860000  -13.150000  -22.770000     9   642   644   651
   644  O      4.550000  -13.180000  -21.580000    11   643
   645  H      4.550000  -12.080000  -25.870000    10   641
   646  H1     3.240000  -11.900000  -23.350000    12   642
   647  CT     3.060000  -13.680000  -24.460000    13   642   648   649   650
   648  HC     2.520000  -14.220000  -23.680000    14   647
   649  HC     2.350000  -13.210000  -25.140000    14   647
   650  HC     3.700000  -14.380000  -25.000000    14   647
   651  N      6.050000  -13.580000  -23.200000   287   643   652   655
   652  CT     7.030000  -14.100000  -22.260000   288   651   653   656   657
   653  C      7.470000  -13.020000  -21.290000   289   652   654   675
   654  O      7.750000  -13.340000  -20.140000   291   653
   655  H      6.250000  -13.510000  -24.200000   290   651
   656  H1     6.560000  -14.870000  -21.650000   292   652
   657  CT     8.210000  -14.700000  -23.020000   293   652   658   664   665
   658  CT     7.860000  -16.030000  -23.670000   295   657   659   666   667
   659  CT     9.050000  -16.820000  -24.170000   297   658   660   668   669
   660  N2     9.870000  -17.280000  -23.070000   299   659   661   670
   661  CA     9.710000  -18.420000  -22.400000   301   660   662   663
   662  N2     8.730000  -19.260000  -22.710000   302   661   671   672
   663  N2    10.540000  -18.740000  -21.420000   302   661   673   674
   664  HC     8.550000  -14.000000  -23.790000   294   657
   665  HC     9.030000  -14.850000  -22.310000   294   657
   666  HC     7.320000  -16.650000  -22.950000   296   658
   667  HC     7.190000  -15.870000  -24.510000   296   658
   668  H1     8.690000  -17.660000  -24.760000   298   659
   669  H1     9.640000  -16.180000  -24.840000   298   659
   670  H     10.620000  -16.670000  -22.790000   300   660
   671  H      8.570000  -20.110000  -22.210000   303   662
   672  H      8.070000  -19.030000  -23.450000   303   662
   673  H     10.410000  -19.600000  -20.920000   303   663
   674  H     11.280000  -18.100000  -21.180000   303   663
   675  N      7.570000  -11.760000  -21.750000   232   653   676   679
   676  CT     7.910000  -10.660000  -20.860000   233   675   677   680   681
   677  C      6.820000  -10.480000  -19.790000   234   676   678   690
   678  O      7.130000  -10.320000  -18.610000   236   677
   679  H      7.400000  -11.540000  -22.730000   235   675
   680  H1     8.850000  -10.890000  -20.340000   237   676
   681  CT     8.120000   -9.350000  -21.630000   238   676   682   686   687
   682  CT     8.400000   -8.150000  -20.760000   240   681   683   688   689
   683  C      9.770000   -8.130000  -20.130000   242   682   684   685
   684  O2    10.590000   -9.020000  -20.480000   243   683
   685  O2    10.030000   -7.230000  -19.290000   243   683
   686  HC     8.930000   -9.480000  -22.350000   239   681
   687  HC     7.220000   -9.130000  -22.200000   239   681
   688  HC     8.290000   -7.250000  -21.380000   241   682
   689  HC     7.640000   -8.070000  -19.980000   241   682
   690  N      5.540000  -10.460000  -20.210000   122   677   691   694
   691  CT     4.490000  -10.320000  -19.220000   123   690   692   695   696
   692  C      4.500000  -11.490000  -18.240000   124   691   693   711
   693  O      4.290000  -11.290000  -17.040000   126   692
   694  H      5.350000  -10.510000  -21.210000   125   690
   695  H1     4.670000   -9.410000  -18.640000   127   691
   696  CT     3.130000  -10.210000  -19.890000   128   691   697   704   705
   697  CA     2.890000   -8.920000  -20.620000   130   696   698   699
   698  CA     2.550000   -7.780000  -19.930000   131   697   700   706
   699  CA     2.980000   -8.850000  -22.000000   131   697   701   707
   700  CA     2.280000   -6.590000  -20.590000   133   698   702   708
   701  CA     2.710000   -7.670000  -22.670000   133   699   702   709
   702  C      2.360000   -6.530000  -21.970000   135   700   701   703
   703  OH     2.100000   -5.380000  -22.640000   136   702   710
   704  HC     3.010000  -11.040000  -20.590000   129   696
   705  HC     2.350000  -10.320000  -19.130000   129   696
   706  HA     2.510000   -7.810000  -18.850000   132   698
   707  HA     3.260000   -9.720000  -22.580000   132   699
   708  HA     2.030000   -5.710000  -20.020000   134   700
   709  HA     2.800000   -7.640000  -23.750000   134   701
   710  HO     1.920000   -4.670000  -22.030000   137   703
   711  N      4.740000  -12.710000  -18.730000   122   692   712   715
   712  CT     4.760000  -13.850000  -17.830000   123   711   713   716   717
   713  C      5.890000  -13.690000  -16.810000   124   712   714   732
   714  O      5.700000  -14.000000  -15.630000   126   713
   715  H      4.890000  -12.810000  -19.730000   125   711
   716  H1     3.830000  -13.850000  -17.260000   127   712
   717  CT     4.850000  -15.180000  -18.580000   128   712   718   725   726
   718  CA     3.510000  -15.820000  -18.840000   130   717   719   720
   719  CA     2.750000  -15.500000  -19.950000   131   718   721   727
   720  CA     2.960000  -16.710000  -17.940000   131   718   722   728
   721  CA     1.500000  -16.060000  -20.170000   133   719   723   729
   722  CA     1.710000  -17.280000  -18.130000   133   720   723   730
   723  C      0.970000  -16.940000  -19.250000   135   721   722   724
   724  OH    -0.260000  -17.520000  -19.430000   136   723   731
   725  HC     5.370000  -15.030000  -19.530000   129   717
   726  HC     5.450000  -15.880000  -18.000000   129   717
   727  HA     3.130000  -14.790000  -20.670000   132   719
   728  HA     3.520000  -16.970000  -17.050000   132   720
   729  HA     0.950000  -15.790000  -21.060000   134   721
   730  HA     1.310000  -17.970000  -17.410000   134   722
   731  HO    -0.640000  -17.170000  -20.240000   137   724
   732  N      7.070000  -13.290000  -17.290000     7   713   733   736
   733  CT     8.220000  -13.190000  -16.400000     8   732   734   737   738
   734  C      7.960000  -12.180000  -15.290000     9   733   735   742
   735  O      8.240000  -12.450000  -14.120000    11   734
   736  H      7.180000  -13.040000  -18.270000    10   732
   737  H1     8.370000  -14.160000  -15.920000    12   733
   738  CT     9.460000  -12.860000  -17.170000    13   733   739   740   741
   739  HC    10.310000  -12.790000  -16.490000    14   738
   740  HC     9.660000  -13.630000  -17.920000    14   738
   741  HC     9.340000  -11.900000  -17.680000    14   738
   742  N      7.440000  -11.010000  -15.660000    15   734   743   746
   743  CT     7.170000   -9.960000  -14.690000    16   742   744   747   748
   744  C      6.120000  -10.470000  -13.700000    17   743   745   758
   745  O      6.240000  -10.290000  -12.490000    19   744
   746  H      7.260000  -10.830000  -16.650000    18   742
   747  H1     8.080000   -9.750000  -14.130000    20   743
   748  CT     6.710000   -8.670000  -15.380000    21   743   749   750   751
   749  CT     6.130000   -7.660000  -14.410000    23   748   752   753   754
   750  CT     7.820000   -8.050000  -16.210000    25   748   755   756   757
   751  HC     5.900000   -8.930000  -16.070000    22   748
   752  HC     5.820000   -6.770000  -14.960000    24   749
   753  HC     5.240000   -8.060000  -13.910000    24   749
   754  HC     6.880000   -7.380000  -13.670000    24   749
   755  HC     7.460000   -7.150000  -16.710000    26   750
   756  HC     8.670000   -7.800000  -15.580000    26   750
   757  HC     8.160000   -8.740000  -16.980000    26   750
   758  N      5.090000  -11.110000  -14.250000    65   744   759   762
   759  CT     3.900000  -11.410000  -13.470000    66   758   760   763   764
   760  C      4.110000  -12.600000  -12.540000    67   759   761   772
   761  O      3.610000  -12.570000  -11.410000    69   760
   762  H      5.080000  -11.270000  -15.250000    68   758
   763  H1     3.690000  -10.540000  -12.840000    70   759
   764  CT     2.670000  -11.600000  -14.380000    71   759   765   766   767
   765  OH     2.530000  -10.450000  -15.200000    73   764   768
   766  CT     1.390000  -11.830000  -13.600000    75   764   769   770   771
   767  H1     2.850000  -12.460000  -15.020000    72   764
   768  HO     1.830000  -10.580000  -15.840000    74   765
   769  HC     0.560000  -11.950000  -14.290000    76   766
   770  HC     1.470000  -12.730000  -12.990000    76   766
   771  HC     1.200000  -10.970000  -12.950000    76   766
   772  N      4.850000  -13.620000  -12.960000    41   760   773   776
   773  CT     5.160000  -14.760000  -12.100000    42   772   774   777   778
   774  C      5.830000  -14.280000  -10.820000    43   773   775   791
   775  O      5.580000  -14.830000   -9.730000    45   774
   776  H      5.230000  -13.590000  -13.910000    44   772
   777  H1     4.230000  -15.250000  -11.810000    46   773
   778  CT     6.030000  -15.790000  -12.850000    47   773   779   780   782
   779  CT     5.240000  -16.520000  -13.940000    49   778   781   783   784
   780  CT     6.680000  -16.790000  -11.900000    51   778   785   786   787
   781  CT     6.090000  -17.170000  -15.010000    53   779   788   789   790
   782  HC     6.840000  -15.230000  -13.330000    48   778
   783  HC     4.630000  -17.290000  -13.470000    50   779
   784  HC     4.550000  -15.830000  -14.430000    50   779
   785  HC     7.300000  -17.490000  -12.460000    52   780
   786  HC     7.340000  -16.290000  -11.190000    52   780
   787  HC     5.910000  -17.340000  -11.350000    52   780
   788  HC     5.450000  -17.660000  -15.740000    54   781
   789  HC     6.700000  -16.420000  -15.520000    54   781
   790  HC     6.750000  -17.920000  -14.570000    54   781
   791  N      6.680000  -13.250000  -10.960000    27   774   792   795
   792  CT     7.460000  -12.780000   -9.820000    28   791   793   796   797
   793  C      6.590000  -12.070000   -8.790000    29   792   794   810
   794  O      7.010000  -11.940000   -7.650000    31   793
   795  H      6.810000  -12.810000  -11.870000    30   791
   796  H1     7.900000  -13.640000   -9.310000    32   792
   797  CT     8.550000  -11.830000  -10.300000    33   792   798   801   802
   798  CT     9.720000  -12.460000  -11.040000    35   797   799   800   803
   799  CT    10.660000  -11.370000  -11.530000    37   798   804   805   806
   800  CT    10.470000  -13.450000  -10.180000    39   798   807   808   809
   801  HC     8.100000  -11.080000  -10.950000    34   797
   802  HC     8.960000  -11.300000   -9.430000    34   797
   803  HC     9.340000  -13.010000  -11.900000    36   798
   804  HC    11.500000  -11.810000  -12.070000    38   799
   805  HC    10.120000  -10.710000  -12.210000    38   799
   806  HC    11.040000  -10.790000  -10.690000    38   799
   807  HC    11.300000  -13.870000  -10.750000    40   800
   808  HC    10.870000  -12.940000   -9.300000    40   800
   809  HC     9.820000  -14.270000   -9.880000    40   800
   810  N      5.380000  -11.640000   -9.150000     7   793   811   814
   811  CT     4.540000  -10.900000   -8.230000     8   810   812   815   816
   812  C      4.040000  -11.820000   -7.110000     9   811   813   820
   813  O      4.420000  -11.620000   -5.940000    11   812
   814  H      5.050000  -11.810000  -10.100000    10   810
   815  H1     5.140000  -10.100000   -7.780000    12   811
   816  CT     3.320000  -10.270000   -8.920000    13   811   817   818   819
   817  HC     2.680000   -9.750000   -8.210000    14   816
   818  HC     3.650000   -9.580000   -9.700000    14   816
   819  HC     2.710000  -11.040000   -9.390000    14   816
   820  N      3.260000  -12.880000   -7.380000    27   812   821   824
   821  CT     2.940000  -13.830000   -6.310000    28   820   822   825   826
   822  C      4.160000  -14.640000   -5.870000    29   821   823   839
   823  O      4.160000  -15.150000   -4.760000    31   822
   824  H      3.030000  -13.080000   -8.340000    30   820
   825  H1     2.600000  -13.270000   -5.440000    32   821
   826  CT     1.810000  -14.810000   -6.680000    33   821   827   830   831
   827  CT     1.770000  -15.150000   -8.180000    35   826   828   829   832
   828  CT     1.180000  -14.000000   -9.000000    37   827   833   834   835
   829  CT     3.160000  -15.540000   -8.690000    39   827   836   837   838
   830  HC     1.920000  -15.730000   -6.100000    34   826
   831  HC     0.850000  -14.370000   -6.400000    34   826
   832  HC     1.110000  -16.000000   -8.310000    36   827
   833  HC     1.430000  -14.220000  -10.030000    38   828
   834  HC     0.130000  -13.860000   -8.740000    38   828
   835  HC     1.610000  -13.010000   -8.960000    38   828
   836  HC     3.060000  -15.720000   -9.750000    40   829
   837  HC     3.740000  -14.670000   -8.660000    40   829
   838  HC     3.790000  -16.320000   -8.460000    40   829
   839  N      5.200000  -14.740000   -6.720000     1   822   840   843
   840  CT     6.380000  -15.480000   -6.320000     2   839   841   844   845
   841  C      7.120000  -14.830000   -5.150000     3   840   842   846
   842  O      7.450000  -15.480000   -4.170000     5   841
   843  H      5.150000  -14.340000   -7.650000     4   839
   844  H1     6.100000  -16.490000   -6.030000     6   840
   845  H1     7.060000  -15.550000   -7.170000     6   840
   846  N      7.380000  -13.520000   -5.290000    41   841   847   850
   847  CT     8.000000  -12.780000   -4.210000    42   846   848   851   852
   848  C      7.050000  -12.720000   -3.010000    43   847   849   865
   849  O      7.500000  -12.850000   -1.870000    45   848
   850  H      7.130000  -13.030000   -6.150000    44   846
   851  H1     8.890000  -13.320000   -3.880000    46   847
   852  CT     8.440000  -11.410000   -4.710000    47   847   853   854   856
   853  CT     9.590000  -11.560000   -5.710000    49   852   855   857   858
   854  CT     8.810000  -10.490000   -3.550000    51   852   859   860   861
   855  CT     9.880000  -10.300000   -6.500000    53   853   862   863   864
   856  HC     7.590000  -10.950000   -5.230000    48   852
   857  HC    10.500000  -11.850000   -5.170000    50   853
   858  HC     9.370000  -12.350000   -6.430000    50   853
   859  HC     9.110000   -9.510000   -3.920000    52   854
   860  HC     7.960000  -10.320000   -2.890000    52   854
   861  HC     9.630000  -10.920000   -2.970000    52   854
   862  HC    10.700000  -10.480000   -7.190000    54   855
   863  HC     9.000000  -10.010000   -7.070000    54   855
   864  HC    10.160000   -9.490000   -5.830000    54   855
   865  N      5.750000  -12.520000   -3.260000     7   848   866   869
   866  CT     4.810000  -12.510000   -2.150000     8   865   867   870   871
   867  C      4.780000  -13.850000   -1.420000     9   866   868   875
   868  O      4.590000  -13.850000   -0.200000    11   867
   869  H      5.420000  -12.370000   -4.210000    10   865
   870  H1     5.130000  -11.770000   -1.420000    12   866
   871  CT     3.430000  -12.140000   -2.630000    13   866   872   873   874
   872  HC     2.730000  -12.180000   -1.800000    14   871
   873  HC     3.450000  -11.160000   -3.100000    14   871
   874  HC     3.100000  -12.870000   -3.370000    14   871
   875  N      4.980000  -14.970000   -2.130000    55   867   876   879
   876  CT     5.040000  -16.280000   -1.500000    56   875   877   880   881
   877  C      6.140000  -16.310000   -0.450000    57   876   878   886
   878  O      5.970000  -16.830000    0.650000    59   877
   879  H      5.050000  -14.930000   -3.140000    58   875
   880  H1     4.090000  -16.470000   -1.000000    60   876
   881  CT     5.280000  -17.420000   -2.490000    61   876   882   883   884
   882  OH     4.180000  -17.600000   -3.380000    63   881   885
   883  H1     6.180000  -17.220000   -3.070000    62   881
   884  H1     5.430000  -18.350000   -1.930000    62   881
   885  HO     4.370000  -18.310000   -3.990000    64   882
   886  N      7.320000  -15.820000   -0.850000     7   877   887   890
   887  CT     8.480000  -15.770000    0.030000     8   886   888   891   892
   888  C      8.170000  -14.900000    1.260000     9   887   889   896
   889  O      8.510000  -15.250000    2.390000    11   888
   890  H      7.400000  -15.450000   -1.790000    10   886
   891  H1     8.710000  -16.780000    0.380000    12   887
   892  CT     9.660000  -15.220000   -0.720000    13   887   893   894   895
   893  HC    10.530000  -15.190000   -0.060000    14   892
   894  HC     9.890000  -15.860000   -1.580000    14   892
   895  HC     9.460000  -14.210000   -1.080000    14   892
   896  N      7.560000  -13.740000    1.010000     7   888   897   900
   897  CT     7.260000  -12.830000    2.100000     8   896   898   901   902
   898  C      6.250000  -13.440000    3.060000     9   897   899   906
   899  O      6.420000  -13.370000    4.280000    11   898
   900  H      7.330000  -13.480000    0.060000    10   896
   901  H1     8.180000  -12.640000    2.660000    12   897
   902  CT     6.780000  -11.540000    1.540000    13   897   903   904   905
   903  HC     6.550000  -10.850000    2.350000    14   902
   904  HC     7.550000  -11.100000    0.900000    14   902
   905  HC     5.870000  -11.700000    0.950000    14   902
   906  N      5.180000  -14.040000    2.530000   122   898   907   910
   907  CT     4.160000  -14.670000    3.360000   123   906   908   911   912
   908  C      4.730000  -15.840000    4.160000   124   907   909   927
   909  O      4.410000  -15.990000    5.330000   126   908
   910  H      5.070000  -14.050000    1.520000   125   906
   911  H1     3.830000  -13.940000    4.100000   127   907
   912  CT     2.940000  -15.070000    2.530000   128   907   913   920   921
   913  CA     1.890000  -13.980000    2.500000   130   912   914   915
   914  CA     1.950000  -12.920000    1.630000   131   913   916   922
   915  CA     0.840000  -14.000000    3.400000   131   913   917   923
   916  CA     1.000000  -11.900000    1.640000   133   914   918   924
   917  CA    -0.100000  -12.990000    3.440000   133   915   918   925
   918  C     -0.010000  -11.920000    2.570000   135   916   917   919
   919  OH    -0.930000  -10.920000    2.620000   136   918   926
   920  HC     3.240000  -15.320000    1.510000   129   912
   921  HC     2.470000  -15.940000    2.960000   129   912
   922  HA     2.760000  -12.850000    0.910000   132   914
   923  HA     0.770000  -14.830000    4.090000   132   915
   924  HA     1.110000  -11.120000    0.910000   134   916
   925  HA    -0.920000  -13.090000    4.130000   134   917
   926  HO    -0.700000  -10.230000    1.990000   137   919
   927  N      5.620000  -16.640000    3.530000    27   908   928   931
   928  CT     6.220000  -17.750000    4.260000    28   927   929   932   933
   929  C      7.070000  -17.200000    5.420000    29   928   930   946
   930  O      7.020000  -17.730000    6.530000    31   929
   931  H      5.840000  -16.490000    2.550000    30   927
   932  H1     5.410000  -18.340000    4.690000    32   928
   933  CT     7.050000  -18.620000    3.310000    33   928   934   937   938
   934  CT     7.530000  -19.950000    3.890000    35   933   935   936   939
   935  CT     6.380000  -20.850000    4.300000    37   934   940   941   942
   936  CT     8.380000  -20.700000    2.880000    39   934   943   944   945
   937  HC     6.440000  -18.840000    2.430000    34   933
   938  HC     7.920000  -18.050000    2.980000    34   933
   939  HC     8.140000  -19.750000    4.770000    36   934
   940  HC     6.740000  -21.830000    4.580000    38   935
   941  HC     5.790000  -20.400000    5.100000    38   935
   942  HC     5.760000  -21.050000    3.430000    38   935
   943  HC     8.730000  -21.640000    3.310000    40   936
   944  HC     7.800000  -20.910000    1.980000    40   936
   945  HC     9.250000  -20.100000    2.620000    40   936
   946  N      7.840000  -16.140000    5.160000    55   929   947   950
   947  CT     8.640000  -15.440000    6.170000    56   946   948   951   952
   948  C      7.760000  -15.060000    7.360000    57   947   949   957
   949  O      8.070000  -15.300000    8.530000    59   948
   950  H      7.870000  -15.790000    4.200000    58   946
   951  H1     9.420000  -16.110000    6.530000    60   947
   952  CT     9.300000  -14.190000    5.560000    61   947   953   954   955
   953  OH    10.210000  -13.560000    6.460000    63   952   956
   954  H1     9.850000  -14.480000    4.660000    62   952
   955  H1     8.540000  -13.460000    5.280000    62   952
   956  HO    10.590000  -12.790000    6.030000    64   953
   957  N      6.670000  -14.360000    7.040000   258   948   958   961
   958  CT     5.760000  -13.830000    8.060000   259   957   959   962   963
   959  C      5.110000  -14.970000    8.850000   260   958   960   974
   960  O      5.040000  -14.930000   10.090000   262   959
   961  H      6.480000  -14.180000    6.060000   261   957
   962  H1     6.340000  -13.220000    8.760000   263   958
   963  CT     4.670000  -12.960000    7.430000   264   958   964   967   968
   964  CT     5.220000  -11.670000    6.820000   266   963   965   969   970
   965  S      3.970000  -10.450000    6.360000   268   964   966
   966  CT     3.340000  -11.160000    4.850000   269   965   971   972   973
   967  HC     4.150000  -13.530000    6.660000   265   963
   968  HC     3.950000  -12.680000    8.200000   265   963
   969  H1     5.890000  -11.210000    7.550000   267   964
   970  H1     5.810000  -11.900000    5.940000   267   964
   971  H1     2.560000  -10.530000    4.450000   270   966
   972  H1     4.150000  -11.250000    4.120000   270   966
   973  H1     2.920000  -12.150000    5.050000   270   966
   974  N      4.670000  -16.010000    8.130000   107   959   975   978
   975  CT     4.070000  -17.170000    8.770000   108   974   976   979   980
   976  C      4.990000  -17.730000    9.850000   109   975   977   994
   977  O      4.530000  -18.010000   10.950000   111   976
   978  H      4.750000  -16.000000    7.120000   110   974
   979  H1     3.140000  -16.860000    9.260000   112   975
   980  CT     3.740000  -18.240000    7.720000   113   975   981   987   988
   981  CA     3.150000  -19.500000    8.290000   115   980   982   983
   982  CA     1.850000  -19.520000    8.760000   116   981   984   989
   983  CA     3.900000  -20.660000    8.350000   116   981   985   990
   984  CA     1.310000  -20.690000    9.280000   118   982   986   991
   985  CA     3.350000  -21.820000    8.860000   118   983   986   992
   986  CA     2.060000  -21.840000    9.310000   120   984   985   993
   987  HC     3.030000  -17.820000    7.000000   114   980
   988  HC     4.650000  -18.490000    7.170000   114   980
   989  HA     1.250000  -18.620000    8.730000   117   982
   990  HA     4.930000  -20.670000    8.000000   117   983
   991  HA     0.290000  -20.700000    9.640000   119   984
   992  HA     3.950000  -22.720000    8.900000   119   985
   993  HA     1.630000  -22.760000    9.700000   121   986
   994  N      6.280000  -17.890000    9.530000   107   976   995   998
   995  CT     7.230000  -18.430000   10.490000   108   994   996   999  1000
   996  C      7.750000  -17.410000   11.500000   109   995   997  1014
   997  O      8.500000  -17.760000   12.390000   111   996
   998  H      6.600000  -17.650000    8.600000   110   994
   999  H1     6.730000  -19.190000   11.090000   112   995
  1000  CT     8.370000  -19.120000    9.740000   113   995  1001  1007  1008
  1001  CA     7.940000  -20.470000    9.210000   115  1000  1002  1003
  1002  CA     7.570000  -21.480000   10.080000   116  1001  1004  1009
  1003  CA     7.880000  -20.710000    7.850000   116  1001  1005  1010
  1004  CA     7.140000  -22.700000    9.590000   118  1002  1006  1011
  1005  CA     7.460000  -21.940000    7.360000   118  1003  1006  1012
  1006  CA     7.090000  -22.930000    8.230000   120  1004  1005  1013
  1007  HC     8.710000  -18.480000    8.920000   114  1000
  1008  HC     9.220000  -19.280000   10.410000   114  1000
  1009  HA     7.620000  -21.320000   11.150000   117  1002
  1010  HA     8.170000  -19.930000    7.150000   117  1003
  1011  HA     6.850000  -23.480000   10.280000   119  1004
  1012  HA     7.510000  -22.180000    6.320000   119  1005
  1013  HA     6.770000  -23.890000    7.850000   121  1006
  1014  N      7.330000  -16.150000   11.400000     1   996  1015  1018
  1015  CT     7.720000  -15.140000   12.360000     2  1014  1016  1019  1020
  1016  C      9.070000  -14.490000   12.080000     3  1015  1017  1021
  1017  O      9.600000  -13.770000   12.930000     5  1016
  1018  H      6.740000  -15.890000   10.620000     4  1014
  1019  H1     6.970000  -14.350000   12.370000     6  1015
  1020  H1     7.760000  -15.580000   13.360000     6  1015
  1021  N      9.630000  -14.700000   10.890000    41  1016  1022  1025
  1022  CT    10.890000  -14.070000   10.520000    42  1021  1023  1026  1027
  1023  C     10.580000  -12.630000   10.130000    43  1022  1024  1040
  1024  O      9.690000  -12.390000    9.320000    45  1023
  1025  H      9.150000  -15.270000   10.200000    44  1021
  1026  H1    11.560000  -14.070000   11.380000    46  1022
  1027  CT    11.580000  -14.840000    9.380000    47  1022  1028  1029  1031
  1028  CT    11.960000  -16.250000    9.830000    49  1027  1030  1032  1033
  1029  CT    12.790000  -14.070000    8.860000    51  1027  1034  1035  1036
  1030  CT    12.330000  -17.170000    8.700000    53  1028  1037  1038  1039
  1031  HC    10.860000  -14.930000    8.560000    48  1027
  1032  HC    12.800000  -16.190000   10.530000    50  1028
  1033  HC    11.130000  -16.720000   10.360000    50  1028
  1034  HC    13.270000  -14.610000    8.040000    52  1029
  1035  HC    12.490000  -13.100000    8.460000    52  1029
  1036  HC    13.520000  -13.920000    9.660000    52  1029
  1037  HC    12.580000  -18.150000    9.100000    54  1030
  1038  HC    11.480000  -17.270000    8.010000    54  1030
  1039  HC    13.200000  -16.800000    8.150000    54  1030
  1040  N     11.320000  -11.690000   10.710000     1  1023  1041  1044
  1041  CT    11.130000  -10.290000   10.350000     2  1040  1042  1045  1046
  1042  C     10.010000   -9.610000   11.140000     3  1041  1043  1047
  1043  O      9.530000   -8.570000   10.720000     5  1042
  1044  H     12.010000  -11.950000   11.400000     4  1040
  1045  H1    12.060000   -9.740000   10.540000     6  1041
  1046  H1    10.900000  -10.200000    9.290000     6  1041
  1047  N      9.590000  -10.210000   12.260000    27  1042  1048  1051
  1048  CT     8.510000   -9.670000   13.070000    28  1047  1049  1052  1053
  1049  C      9.150000   -8.940000   14.230000    29  1048  1050  1066
  1050  O     10.010000   -9.480000   14.920000    31  1049
  1051  H     10.020000  -11.070000   12.570000    30  1047
  1052  H1     7.900000   -8.980000   12.490000    32  1048
  1053  CT     7.640000  -10.820000   13.580000    33  1048  1054  1057  1058
  1054  CT     6.570000  -10.440000   14.610000    35  1053  1055  1056  1059
  1055  CT     5.660000   -9.330000   14.110000    37  1054  1060  1061  1062
  1056  CT     5.750000  -11.660000   15.040000    39  1054  1063  1064  1065
  1057  HC     7.150000  -11.280000   12.720000    34  1053
  1058  HC     8.290000  -11.570000   14.040000    34  1053
  1059  HC     7.070000  -10.070000   15.500000    36  1054
  1060  HC     4.920000   -9.110000   14.880000    38  1055
  1061  HC     6.220000   -8.420000   13.920000    38  1055
  1062  HC     5.150000   -9.640000   13.200000    38  1055
  1063  HC     5.000000  -11.350000   15.770000    40  1056
  1064  HC     5.250000  -12.090000   14.180000    40  1056
  1065  HC     6.410000  -12.400000   15.490000    40  1056
  1066  N      8.740000   -7.700000   14.460000    65  1049  1067  1070
  1067  CT     9.150000   -7.020000   15.670000    66  1066  1068  1071  1072
  1068  C      7.980000   -6.180000   16.200000    67  1067  1069  1080
  1069  O      6.880000   -6.200000   15.660000    69  1068
  1070  H      8.080000   -7.250000   13.830000    68  1066
  1071  H1     9.360000   -7.760000   16.450000    70  1067
  1072  CT    10.450000   -6.260000   15.420000    71  1067  1073  1074  1075
  1073  OH    10.960000   -5.810000   16.680000    73  1072  1076
  1074  CT    10.250000   -5.090000   14.480000    75  1072  1077  1078  1079
  1075  H1    11.190000   -6.940000   14.980000    72  1072
  1076  HO    11.770000   -5.330000   16.520000    74  1073
  1077  HC    11.200000   -4.580000   14.340000    76  1074
  1078  HC     9.890000   -5.450000   13.520000    76  1074
  1079  HC     9.540000   -4.380000   14.910000    76  1074
  1080  N      8.270000   -5.500000   17.300000   232  1068  1081  1084
  1081  CT     7.330000   -4.660000   18.010000   233  1080  1082  1085  1086
  1082  C      7.820000   -3.210000   17.930000   234  1081  1083  1095
  1083  O      9.010000   -2.950000   17.950000   236  1082
  1084  H      9.220000   -5.540000   17.650000   235  1080
  1085  H1     6.350000   -4.740000   17.550000   237  1081
  1086  CT     7.220000   -5.120000   19.460000   238  1081  1087  1091  1092
  1087  CT     6.640000   -6.510000   19.610000   240  1086  1088  1093  1094
  1088  C      6.520000   -6.990000   21.060000   242  1087  1089  1090
  1089  O2     6.880000   -6.350000   22.010000   243  1088
  1090  O2     6.050000   -8.150000   21.120000   243  1088
  1091  HC     8.210000   -5.100000   19.910000   239  1086
  1092  HC     6.580000   -4.410000   19.990000   239  1086
  1093  HC     5.650000   -6.500000   19.150000   241  1087
  1094  HC     7.260000   -7.220000   19.060000   241  1087
  1095  N      6.870000   -2.280000   17.800000    15  1082  1096  1099
  1096  CT     7.150000   -0.860000   17.800000    16  1095  1097  1100  1101
  1097  C      6.440000   -0.270000   19.010000    17  1096  1098  1111
  1098  O      5.230000   -0.430000   19.140000    19  1097
  1099  H      5.910000   -2.600000   17.700000    18  1095
  1100  H1     8.220000   -0.690000   17.890000    20  1096
  1101  CT     6.660000   -0.210000   16.490000    21  1096  1102  1103  1104
  1102  CT     6.830000    1.300000   16.490000    23  1101  1105  1106  1107
  1103  CT     7.370000   -0.830000   15.290000    25  1101  1108  1109  1110
  1104  HC     5.590000   -0.410000   16.380000    22  1101
  1105  HC     6.470000    1.710000   15.540000    24  1102
  1106  HC     6.240000    1.750000   17.290000    24  1102
  1107  HC     7.880000    1.550000   16.610000    24  1102
  1108  HC     7.000000   -0.380000   14.370000    26  1103
  1109  HC     8.450000   -0.680000   15.370000    26  1103
  1110  HC     7.160000   -1.900000   15.240000    26  1103
  1111  N      7.190000    0.420000   19.860000    65  1097  1112  1115
  1112  CT     6.620000    1.070000   21.030000    66  1111  1113  1116  1117
  1113  C      5.930000    2.370000   20.610000    67  1112  1114  1125
  1114  O      6.540000    3.220000   19.970000    69  1113
  1115  H      8.190000    0.430000   19.740000    68  1111
  1116  H1     5.890000    0.400000   21.490000    70  1112
  1117  CT     7.700000    1.380000   22.070000    71  1112  1118  1119  1120
  1118  OH     8.260000    0.140000   22.520000    73  1117  1121
  1119  CT     7.160000    2.130000   23.260000    75  1117  1122  1123  1124
  1120  H1     8.490000    1.980000   21.610000    72  1117
  1121  HO     8.910000    0.310000   23.210000    74  1118
  1122  HC     7.960000    2.310000   23.980000    76  1119
  1123  HC     6.740000    3.090000   22.970000    76  1119
  1124  HC     6.380000    1.540000   23.750000    76  1119
  1125  N      4.660000    2.500000   21.000000    15  1113  1126  1129
  1126  CT     3.910000    3.730000   20.820000    16  1125  1127  1130  1131
  1127  C      3.210000    4.010000   22.140000    17  1126  1128  1141
  1128  O      2.160000    3.440000   22.430000    19  1127
  1129  H      4.210000    1.720000   21.480000    18  1125
  1130  H1     4.590000    4.560000   20.600000    20  1126
  1131  CT     2.900000    3.620000   19.650000    21  1126  1132  1133  1134
  1132  CT     2.190000    4.950000   19.410000    23  1131  1135  1136  1137
  1133  CT     3.570000    3.120000   18.380000    25  1131  1138  1139  1140
  1134  HC     2.140000    2.880000   19.910000    22  1131
  1135  HC     1.480000    4.840000   18.590000    24  1132
  1136  HC     1.630000    5.240000   20.300000    24  1132
  1137  HC     2.920000    5.720000   19.160000    24  1132
  1138  HC     2.830000    3.060000   17.580000    26  1133
  1139  HC     4.360000    3.800000   18.080000    26  1133
  1140  HC     3.980000    2.120000   18.530000    26  1133
  1141  N      3.840000    4.830000   22.970000     1  1127  1142  1145
  1142  CT     3.370000    5.020000   24.330000     2  1141  1143  1146  1147
  1143  C      3.340000    3.700000   25.090000     3  1142  1144  1148
  1144  O      4.350000    2.980000   25.110000     5  1143
  1145  H      4.690000    5.280000   22.670000     4  1141
  1146  H1     4.030000    5.710000   24.860000     6  1142
  1147  H1     2.360000    5.450000   24.300000     6  1142
  1148  N      2.180000    3.370000   25.670000     1  1143  1149  1152
  1149  CT     2.020000    2.130000   26.410000     2  1148  1150  1153  1154
  1150  C      1.810000    0.910000   25.520000     3  1149  1151  1155
  1151  O      1.810000   -0.220000   26.010000     5  1150
  1152  H      1.380000    3.980000   25.580000     4  1148
  1153  H1     2.910000    1.950000   27.020000     6  1149
  1154  H1     1.160000    2.210000   27.080000     6  1149
  1155  N      1.620000    1.130000   24.210000   232  1150  1156  1159
  1156  CT     1.300000    0.050000   23.290000   233  1155  1157  1160  1161
  1157  C      2.570000   -0.460000   22.630000   234  1156  1158  1170
  1158  O      3.540000    0.290000   22.450000   236  1157
  1159  H      1.720000    2.060000   23.820000   235  1155
  1160  H1     0.810000   -0.770000   23.830000   237  1156
  1161  CT     0.370000    0.540000   22.170000   238  1156  1162  1166  1167
  1162  CT    -0.930000    1.150000   22.650000   240  1161  1163  1168  1169
  1163  C     -1.920000    1.460000   21.540000   242  1162  1164  1165
  1164  O2    -1.480000    1.600000   20.370000   243  1163
  1165  O2    -3.130000    1.550000   21.830000   243  1163
  1166  HC     0.900000    1.280000   21.560000   239  1161
  1167  HC     0.130000   -0.310000   21.530000   239  1161
  1168  HC    -1.400000    0.450000   23.360000   241  1162
  1169  HC    -0.710000    2.080000   23.190000   241  1162
  1170  N      2.540000   -1.750000   22.270000   258  1157  1171  1174
  1171  CT     3.560000   -2.360000   21.430000   259  1170  1172  1175  1176
  1172  C      2.870000   -2.960000   20.200000   260  1171  1173  1187
  1173  O      2.110000   -3.920000   20.310000   262  1172
  1174  H      1.760000   -2.330000   22.540000   261  1170
  1175  H1     4.280000   -1.610000   21.100000   263  1171
  1176  CT     4.330000   -3.440000   22.180000   264  1171  1177  1180  1181
  1177  CT     4.910000   -2.950000   23.500000   266  1176  1178  1182  1183
  1178  S      6.360000   -3.910000   23.990000   268  1177  1179
  1179  CT     5.730000   -5.570000   23.750000   269  1178  1184  1185  1186
  1180  HC     3.650000   -4.270000   22.380000   265  1176
  1181  HC     5.140000   -3.780000   21.530000   265  1176
  1182  H1     5.210000   -1.910000   23.400000   267  1177
  1183  H1     4.140000   -3.020000   24.270000   267  1177
  1184  H1     6.450000   -6.350000   24.080000   270  1179
  1185  H1     4.940000   -5.710000   24.480000   270  1179
  1186  H1     5.100000   -5.690000   22.870000   270  1179
  1187  N      3.130000   -2.360000   19.040000    27  1172  1188  1191
  1188  CT     2.450000   -2.730000   17.810000    28  1187  1189  1192  1193
  1189  C      3.350000   -3.680000   17.030000    29  1188  1190  1206
  1190  O      4.530000   -3.430000   16.880000    31  1189
  1191  H      3.820000   -1.620000   19.020000    30  1187
  1192  H1     1.510000   -3.240000   18.030000    32  1188
  1193  CT     2.180000   -1.480000   16.970000    33  1188  1194  1197  1198
  1194  CT     1.330000   -0.400000   17.620000    35  1193  1195  1196  1199
  1195  CT     1.120000    0.750000   16.650000    37  1194  1200  1201  1202
  1196  CT     0.000000   -0.950000   18.090000    39  1194  1203  1204  1205
  1197  HC     3.140000   -1.040000   16.700000    34  1193
  1198  HC     1.690000   -1.800000   16.050000    34  1193
  1199  HC     1.860000   -0.010000   18.490000    36  1194
  1200  HC     0.510000    1.520000   17.130000    38  1195
  1201  HC     2.090000    1.170000   16.380000    38  1195
  1202  HC     0.610000    0.390000   15.760000    38  1195
  1203  HC    -0.580000   -0.150000   18.550000    40  1196
  1204  HC    -0.550000   -1.360000   17.240000    40  1196
  1205  HC     0.150000   -1.720000   18.840000    40  1196
  1206  N      2.760000   -4.740000   16.490000   210  1189  1207  1210
  1207  CT     3.490000   -5.710000   15.690000   211  1206  1208  1211  1212
  1208  C      3.710000   -5.150000   14.280000   212  1207  1209  1218
  1209  O      2.810000   -4.560000   13.690000   214  1208
  1210  H      1.780000   -4.910000   16.660000   213  1206
  1211  H1     4.470000   -5.880000   16.150000   215  1207
  1212  CT     2.740000   -7.030000   15.670000   216  1207  1213  1216  1217
  1213  C      2.700000   -7.710000   17.020000   218  1212  1214  1215
  1214  O2     3.340000   -7.190000   17.960000   219  1213
  1215  O2     2.010000   -8.700000   17.160000   219  1213
  1216  HC     1.720000   -6.850000   15.330000   217  1212
  1217  HC     3.220000   -7.700000   14.950000   217  1212
  1218  N      4.940000   -5.260000   13.780000    41  1208  1219  1222
  1219  CT     5.270000   -4.930000   12.410000    42  1218  1220  1223  1224
  1220  C      6.000000   -6.120000   11.790000    43  1219  1221  1237
  1221  O      6.970000   -6.610000   12.350000    45  1220
  1222  H      5.670000   -5.640000   14.380000    44  1218
  1223  H1     4.340000   -4.780000   11.850000    46  1219
  1224  CT     6.080000   -3.620000   12.310000    47  1219  1225  1226  1228
  1225  CT     6.140000   -3.120000   10.870000    49  1224  1227  1229  1230
  1226  CT     7.480000   -3.780000   12.910000    51  1224  1231  1232  1233
  1227  CT     7.020000   -1.920000   10.670000    53  1225  1234  1235  1236
  1228  HC     5.560000   -2.860000   12.900000    48  1224
  1229  HC     6.510000   -3.920000   10.220000    50  1225
  1230  HC     5.130000   -2.870000   10.550000    50  1225
  1231  HC     8.030000   -2.840000   12.920000    52  1226
  1232  HC     7.390000   -4.080000   13.960000    52  1226
  1233  HC     8.080000   -4.500000   12.360000    52  1226
  1234  HC     6.980000   -1.620000    9.620000    54  1227
  1235  HC     6.680000   -1.090000   11.300000    54  1227
  1236  HC     8.050000   -2.170000   10.880000    54  1227
  1237  N      5.510000   -6.540000   10.640000   122  1220  1238  1241
  1238  CT     6.180000   -7.530000    9.820000   123  1237  1239  1242  1243
  1239  C      6.940000   -6.830000    8.690000   124  1238  1240  1258
  1240  O      6.330000   -6.310000    7.740000   126  1239
  1241  H      4.650000   -6.150000   10.290000   125  1237
  1242  H1     6.890000   -8.110000   10.420000   127  1238
  1243  CT     5.140000   -8.480000    9.230000   128  1238  1244  1251  1252
  1244  CA     4.530000   -9.490000   10.180000   130  1243  1245  1246
  1245  CA     5.120000  -10.730000   10.350000   131  1244  1247  1253
  1246  CA     3.380000   -9.230000   10.890000   131  1244  1248  1254
  1247  CA     4.580000  -11.680000   11.200000   133  1245  1249  1255
  1248  CA     2.790000  -10.180000   11.710000   133  1246  1249  1256
  1249  C      3.410000  -11.410000   11.880000   135  1247  1248  1250
  1250  OH     2.910000  -12.400000   12.680000   136  1249  1257
  1251  HC     4.330000   -7.900000    8.790000   129  1243
  1252  HC     5.610000   -9.030000    8.410000   129  1243
  1253  HA     6.030000  -10.970000    9.820000   132  1245
  1254  HA     2.920000   -8.250000   10.800000   132  1246
  1255  HA     5.080000  -12.630000   11.320000   134  1247
  1256  HA     1.880000   -9.980000   12.270000   134  1248
  1257  HO     3.490000  -13.120000   12.530000   137  1250
  1258  N      8.270000   -6.810000    8.760000   122  1239  1259  1262
  1259  CT     9.080000   -6.140000    7.750000   123  1258  1260  1263  1264
  1260  C      8.830000   -6.720000    6.360000   124  1259  1261  1279
  1261  O      8.930000   -5.990000    5.360000   126  1260
  1262  H      8.730000   -7.260000    9.550000   125  1258
  1263  H1     8.810000   -5.080000    7.720000   127  1259
  1264  CT    10.560000   -6.270000    8.070000   128  1259  1265  1272  1273
  1265  CA    11.080000   -5.170000    8.950000   130  1264  1266  1267
  1266  CA    11.380000   -3.940000    8.390000   131  1265  1268  1274
  1267  CA    11.310000   -5.370000   10.300000   131  1265  1269  1275
  1268  CA    11.890000   -2.910000    9.170000   133  1266  1270  1276
  1269  CA    11.800000   -4.340000   11.100000   133  1267  1270  1277
  1270  C     12.100000   -3.110000   10.520000   135  1268  1269  1271
  1271  OH    12.580000   -2.080000   11.270000   136  1270  1278
  1272  HC    10.750000   -7.240000    8.550000   129  1264
  1273  HC    11.140000   -6.260000    7.140000   129  1264
  1274  HA    11.220000   -3.780000    7.330000   132  1266
  1275  HA    11.090000   -6.330000   10.750000   132  1267
  1276  HA    12.120000   -1.960000    8.710000   134  1268
  1277  HA    11.970000   -4.480000   12.160000   134  1269
  1278  HO    12.720000   -1.300000   10.740000   137  1271
  1279  N      8.580000   -8.030000    6.270000     7  1260  1280  1283
  1280  CT     8.440000   -8.670000    4.980000     8  1279  1281  1284  1285
  1281  C      7.210000   -8.150000    4.220000     9  1280  1282  1289
  1282  O      7.200000   -8.240000    3.010000    11  1281
  1283  H      8.520000   -8.600000    7.110000    10  1279
  1284  H1     9.320000   -8.420000    4.380000    12  1280
  1285  CT     8.400000  -10.170000    5.110000    13  1280  1286  1287  1288
  1286  HC     8.300000  -10.630000    4.120000    14  1285
  1287  HC     9.320000  -10.520000    5.570000    14  1285
  1288  HC     7.550000  -10.470000    5.730000    14  1285
  1289  N      6.180000   -7.650000    4.920000   287  1281  1290  1293
  1290  CT     5.030000   -7.060000    4.270000   288  1289  1291  1294  1295
  1291  C      5.480000   -5.910000    3.370000   289  1290  1292  1313
  1292  O      5.080000   -5.810000    2.200000   291  1291
  1293  H      6.230000   -7.660000    5.930000   290  1289
  1294  H1     4.560000   -7.820000    3.640000   292  1290
  1295  CT     4.010000   -6.580000    5.310000   293  1290  1296  1302  1303
  1296  CT     2.920000   -5.660000    4.770000   295  1295  1297  1304  1305
  1297  CT     1.600000   -5.940000    5.460000   297  1296  1298  1306  1307
  1298  N2     1.270000   -7.340000    5.260000   299  1297  1299  1308
  1299  CA     0.530000   -8.080000    6.060000   301  1298  1300  1301
  1300  N2     0.010000   -7.570000    7.160000   302  1299  1309  1310
  1301  N2     0.330000   -9.350000    5.770000   302  1299  1311  1312
  1302  HC     3.620000   -7.480000    5.800000   294  1295
  1303  HC     4.530000   -6.020000    6.090000   294  1295
  1304  HC     3.200000   -4.620000    4.920000   296  1296
  1305  HC     2.780000   -5.830000    3.700000   296  1296
  1306  H1     1.710000   -5.720000    6.520000   298  1297
  1307  H1     0.810000   -5.310000    5.040000   298  1297
  1308  H      1.610000   -7.820000    4.440000   300  1298
  1309  H     -0.530000   -8.130000    7.800000   303  1300
  1310  H      0.150000   -6.610000    7.410000   303  1300
  1311  H     -0.260000   -9.930000    6.350000   303  1301
  1312  H      0.710000   -9.690000    4.900000   303  1301
  1313  N      6.330000   -5.050000    3.930000   122  1291  1314  1317
  1314  CT     6.760000   -3.840000    3.230000   123  1313  1315  1318  1319
  1315  C      7.790000   -4.190000    2.150000   124  1314  1316  1334
  1316  O      7.810000   -3.570000    1.080000   126  1315
  1317  H      6.670000   -5.240000    4.860000   125  1313
  1318  H1     5.900000   -3.400000    2.720000   127  1314
  1319  CT     7.344900   -2.843308    4.229753   128  1314  1320  1327  1328
  1320  CA     6.261605   -2.045509    4.907398   130  1319  1321  1322
  1321  CA     5.712758   -0.951363    4.218265   131  1320  1323  1329
  1322  CA     5.790647   -2.394719    6.188074   131  1320  1324  1330
  1323  CA     4.700942   -0.185637    4.808324   133  1321  1325  1331
  1324  CA     4.791444   -1.611259    6.795063   133  1322  1325  1332
  1325  C      4.253300   -0.505669    6.102110   135  1323  1324  1326
  1326  OH     3.347605    0.299402    6.701006   136  1325  1333
  1327  HC     7.957234   -3.360731    4.970221   129  1319
  1328  HC     7.993545   -2.144900    3.697698   129  1319
  1329  HA     6.085220   -0.679962    3.241416   132  1321
  1330  HA     6.213401   -3.242382    6.713205   132  1322
  1331  HA     4.295816    0.658420    4.275258   134  1323
  1332  HA     4.461732   -1.832966    7.796649   134  1324
  1333  HO     3.684568    1.207836    6.695690   137  1326
  1334  N      8.690000   -5.140000    2.440000     7  1315  1335  1338
  1335  CT     9.670000   -5.560000    1.450000     8  1334  1336  1339  1340
  1336  C      8.960000   -6.150000    0.230000     9  1335  1337  1344
  1337  O      9.330000   -5.900000   -0.920000    11  1336
  1338  H      8.690000   -5.570000    3.360000    10  1334
  1339  H1    10.230000   -4.680000    1.110000    12  1335
  1340  CT    10.640000   -6.530000    2.060000    13  1335  1341  1342  1343
  1341  HC    11.380000   -6.830000    1.310000    14  1340
  1342  HC    11.160000   -6.060000    2.900000    14  1340
  1343  HC    10.110000   -7.420000    2.410000    14  1340
  1344  N      7.940000   -6.960000    0.490000   232  1336  1345  1348
  1345  CT     7.130000   -7.550000   -0.570000   233  1344  1346  1349  1350
  1346  C      6.550000   -6.430000   -1.430000   234  1345  1347  1359
  1347  O      6.780000   -6.380000   -2.630000   236  1346
  1348  H      7.710000   -7.200000    1.450000   235  1344
  1349  H1     7.750000   -8.200000   -1.190000   237  1345
  1350  CT     5.983175   -8.384440    0.020740   238  1345  1351  1355  1356
  1351  CT     5.008161   -8.975288   -1.018311   240  1350  1352  1357  1358
  1352  C      3.731727   -9.555397   -0.376384   242  1351  1353  1354
  1353  O2     3.741626   -9.944814    0.811598   243  1352
  1354  O2     2.645217   -9.432444   -0.989911   243  1352
  1355  HC     6.413234   -9.187762    0.600950   239  1350
  1356  HC     5.421565   -7.755212    0.699913   239  1350
  1357  HC     4.695946   -8.189725   -1.710084   241  1351
  1358  HC     5.531214   -9.728871   -1.604916   241  1351
  1359  N      5.840000   -5.500000   -0.790000   138  1346  1360  1363
  1360  CT     5.200000   -4.430000   -1.550000   139  1359  1361  1364  1365
  1361  C      6.220000   -3.580000   -2.320000   140  1360  1362  1383
  1362  O      5.950000   -3.090000   -3.410000   142  1361
  1363  H      5.720000   -5.550000    0.220000   141  1359
  1364  H1     4.540000   -4.870000   -2.300000   143  1360
  1365  CT     4.391489   -3.507663   -0.625172   144  1360  1366  1375  1376
  1366  C*     3.169283   -4.053445    0.050510   146  1365  1367  1368
  1367  CW     2.460760   -5.136145   -0.340467   147  1366  1369  1377
  1368  CB     2.480537   -3.528026    1.230673   149  1366  1370  1371
  1369  NA     1.365594   -5.291038    0.486792   150  1367  1370  1378
  1370  CN     1.333169   -4.337563    1.477968   152  1368  1369  1372
  1371  CA     2.706353   -2.456521    2.124180   153  1368  1373  1379
  1372  CA     0.453480   -4.100525    2.543748   155  1370  1374  1380
  1373  CA     1.828850   -2.205723    3.198720   157  1371  1374  1381
  1374  CA     0.698381   -3.017567    3.403667   159  1372  1373  1382
  1375  HC     5.058218   -3.109877    0.141544   145  1365
  1376  HC     4.052889   -2.667719   -1.230817   145  1365
  1377  H4     2.717677   -5.775385   -1.174173   148  1367
  1378  H      0.729997   -6.081283    0.429601   151  1369
  1379  HA     3.569262   -1.824677    1.974350   154  1371
  1380  HA    -0.405582   -4.736507    2.697778   156  1372
  1381  HA     2.023436   -1.377661    3.866061   158  1373
  1382  HA    0.015202   -2.815478    4.217966   160  1374
  1383  N      7.410000   -3.390000   -1.740000    27  1361  1384  1387
  1384  CT     8.450000   -2.620000   -2.400000    28  1383  1385  1388  1389
  1385  C      8.840000   -3.220000   -3.750000    29  1384  1386  1402
  1386  O      9.140000   -2.480000   -4.690000    31  1385
  1387  H      7.600000   -3.780000   -0.820000    30  1383
  1388  H1     8.070000   -1.610000   -2.580000    32  1384
  1389  CT     9.680000   -2.550000   -1.490000    33  1384  1390  1393  1394
  1390  CT    10.860000   -1.770000   -2.050000    35  1389  1391  1392  1395
  1391  CT    10.510000   -0.300000   -2.230000    37  1390  1396  1397  1398
  1392  CT    12.060000   -1.950000   -1.150000    39  1390  1399  1400  1401
  1393  HC     9.390000   -2.090000   -0.540000    34  1389
  1394  HC    10.020000   -3.560000   -1.280000    34  1389
  1395  HC    11.140000   -2.180000   -3.020000    36  1390
  1396  HC    11.370000    0.230000   -2.630000    38  1391
  1397  HC     9.690000   -0.190000   -2.940000    38  1391
  1398  HC    10.230000    0.140000   -1.270000    38  1391
  1399  HC    12.910000   -1.400000   -1.560000    40  1392
  1400  HC    11.830000   -1.580000   -0.150000    40  1392
  1401  HC    12.320000   -3.010000   -1.090000    40  1392
  1402  N      8.830000   -4.560000   -3.870000   107  1385  1403  1406
  1403  CT     9.180000   -5.230000   -5.110000   108  1402  1404  1407  1408
  1404  C      7.970000   -5.450000   -6.010000   109  1403  1405  1422
  1405  O      8.060000   -5.290000   -7.240000   111  1404
  1406  H      8.580000   -5.120000   -3.060000   110  1402
  1407  H1     9.890000   -4.620000   -5.680000   112  1403
  1408  CT     9.840000   -6.570000   -4.790000   113  1403  1409  1415  1416
  1409  CA    11.300000   -6.490000   -4.410000   115  1408  1410  1411
  1410  CA    11.780000   -5.550000   -3.500000   116  1409  1412  1417
  1411  CA    12.210000   -7.310000   -5.050000   116  1409  1413  1418
  1412  CA    13.130000   -5.500000   -3.170000   118  1410  1414  1419
  1413  CA    13.540000   -7.270000   -4.690000   118  1411  1414  1420
  1414  CA    13.990000   -6.370000   -3.760000   120  1412  1413  1421
  1415  HC     9.300000   -7.060000   -3.980000   114  1408
  1416  HC     9.750000   -7.210000   -5.670000   114  1408
  1417  HA    11.120000   -4.850000   -3.010000   117  1410
  1418  HA    11.890000   -8.010000   -5.820000   117  1411
  1419  HA    13.490000   -4.770000   -2.450000   119  1412
  1420  HA    14.240000   -7.940000   -5.170000   119  1413
  1421  HA    15.040000   -6.340000   -3.500000   121  1414
  1422  N      6.820000   -5.790000   -5.410000    77  1404  1423  1426
  1423  CT     5.700000   -6.250000   -6.220000    78  1422  1424  1427  1428
  1424  C      4.880000   -5.100000   -6.790000    79  1423  1425  1433
  1425  O      4.350000   -5.220000   -7.900000    81  1424
  1426  H      6.780000   -5.800000   -4.400000    80  1422
  1427  H1     6.100000   -6.810000   -7.070000    82  1423
  1428  CT     4.825453   -7.187634   -5.394722    83  1423  1429  1430  1431
  1429  SH     3.569414   -7.852964   -6.519795    85  1428  1432
  1430  H1     5.431512   -8.002251   -4.991229    84  1428
  1431  H1     4.362935   -6.635407   -4.576407    84  1428
  1432  HS     3.601834   -6.876292   -7.441576    86  1429
  1433  N      4.790000   -3.960000   -6.080000    65  1424  1434  1437
  1434  CT     4.070000   -2.840000   -6.660000    66  1433  1435  1438  1439
  1435  C      4.800000   -2.290000   -7.900000    67  1434  1436  1447
  1436  O      4.130000   -2.030000   -8.900000    69  1435
  1437  H      5.260000   -3.820000   -5.190000    68  1433
  1438  H1     3.130000   -3.230000   -7.060000    70  1434
  1439  CT     3.575537   -1.754664   -5.685365    71  1434  1440  1441  1442
  1440  OH     4.549413   -1.231787   -4.840087    73  1439  1443
  1441  CT     2.486195   -2.297496   -4.764293    75  1439  1444  1445  1446
  1442  H1     3.153595   -0.937786   -6.263287    72  1439
  1443  HO     4.843216   -0.381883   -5.202581    74  1440
  1444  HC     2.128073   -1.484914   -4.132183    76  1441
  1445  HC     1.651243   -2.678144   -5.351686    76  1441
  1446  HC     2.889984   -3.087000   -4.130966    76  1441
  1447  N      6.140000   -2.140000   -7.940000    96  1435  1448  1454
  1448  CT     6.780000   -1.760000   -9.210000    97  1447  1449  1451  1452
  1449  C      6.580000   -2.780000  -10.330000    98  1448  1450  1461
  1450  O      6.420000   -2.390000  -11.470000    99  1449
  1451  H1     6.390000   -0.790000   -9.540000   100  1448
  1452  CT     8.260000   -1.630000   -8.830000   101  1448  1453  1455  1456
  1453  CT     8.210000   -1.270000   -7.360000   103  1452  1454  1457  1458
  1454  CT     7.070000   -2.090000   -6.810000   105  1447  1453  1459  1460
  1455  HC     8.750000   -0.850000   -9.410000   102  1452
  1456  HC     8.780000   -2.580000   -8.960000   102  1452
  1457  HC     7.990000   -0.210000   -7.240000   104  1453
  1458  HC     9.160000   -1.510000   -6.890000   104  1453
  1459  H1     6.690000   -1.590000   -5.930000   106  1454
  1460  H1     7.410000   -3.080000   -6.560000   106  1454
  1461  N      6.580000   -4.080000  -10.000000    27  1449  1462  1465
  1462  CT     6.360000   -5.090000  -11.030000    28  1461  1463  1466  1467
  1463  C      4.940000   -4.970000  -11.610000    29  1462  1464  1480
  1464  O      4.760000   -5.070000  -12.820000    31  1463
  1465  H      6.770000   -4.360000   -9.050000    30  1461
  1466  H1     7.050000   -4.910000  -11.860000    32  1462
  1467  CT     6.600000   -6.500000  -10.470000    33  1462  1468  1471  1472
  1468  CT     8.060000   -6.860000  -10.170000    35  1467  1469  1470  1473
  1469  CT     8.130000   -8.130000   -9.360000    37  1468  1474  1475  1476
  1470  CT     8.840000   -7.030000  -11.460000    39  1468  1477  1478  1479
  1471  HC     6.020000   -6.600000   -9.550000    34  1467
  1472  HC     6.210000   -7.230000  -11.180000    34  1467
  1473  HC     8.520000   -6.060000   -9.600000    36  1468
  1474  HC     9.170000   -8.370000   -9.150000    38  1469
  1475  HC     7.600000   -8.000000   -8.410000    38  1469
  1476  HC     7.670000   -8.950000   -9.920000    38  1469
  1477  HC     9.880000   -7.280000  -11.230000    40  1470
  1478  HC     8.410000   -7.840000  -12.060000    40  1470
  1479  HC     8.840000   -6.110000  -12.040000    40  1470
  1480  N      3.930000   -4.760000  -10.760000    27  1463  1481  1484
  1481  CT     2.570000   -4.600000  -11.260000    28  1480  1482  1485  1486
  1482  C      2.460000   -3.340000  -12.120000    29  1481  1483  1499
  1483  O      1.810000   -3.350000  -13.170000    31  1482
  1484  H      4.130000   -4.720000   -9.770000    30  1480
  1485  H1     2.310000   -5.450000  -11.890000    32  1481
  1486  CT     1.604822   -4.534207  -10.058633    33  1481  1487  1490  1491
  1487  CT     1.426561   -5.873507   -9.313964    35  1486  1488  1489  1492
  1488  CT     0.832209   -5.628819   -7.923847    37  1487  1493  1494  1495
  1489  CT     0.495329   -6.821204  -10.070352    39  1487  1496  1497  1498
  1490  HC     1.984974   -3.786504   -9.360978    34  1486
  1491  HC     0.627486   -4.193198  -10.404311    34  1486
  1492  HC     2.388852   -6.366828   -9.189065    36  1487
  1493  HC     0.655404   -6.581863   -7.427234    38  1488
  1494  HC     1.532111   -5.041662   -7.330695    38  1488
  1495  HC    -0.106027   -5.084690   -8.012904    38  1488
  1496  HC    -0.480718   -6.357575  -10.210319    40  1489
  1497  HC     0.922715   -7.061756  -11.042390    40  1489
  1498  HC     0.373225   -7.748164   -9.510372    40  1489
  1499  N      3.080000   -2.240000  -11.690000    27  1482  1500  1503
  1500  CT     3.130000   -1.030000  -12.500000    28  1499  1501  1504  1505
  1501  C      3.870000   -1.240000  -13.830000    29  1500  1502  1518
  1502  O      3.450000   -0.680000  -14.850000    31  1501
  1503  H      3.560000   -2.260000  -10.800000    30  1499
  1504  H1     2.110000   -0.760000  -12.780000    32  1500
  1505  CT     3.770000    0.100000  -11.690000    33  1500  1506  1509  1510
  1506  CT     2.920000    0.540000  -10.510000    35  1505  1507  1508  1511
  1507  CT     3.670000    1.510000   -9.640000    37  1506  1512  1513  1514
  1508  CT     1.610000    1.170000  -10.950000    39  1506  1515  1516  1517
  1509  HC     4.740000   -0.240000  -11.330000    34  1505
  1510  HC     3.940000    0.960000  -12.340000    34  1505
  1511  HC     2.670000   -0.330000   -9.910000    36  1506
  1512  HC     3.040000    1.800000   -8.800000    38  1507
  1513  HC     4.570000    1.030000   -9.250000    38  1507
  1514  HC     3.950000    2.400000  -10.200000    38  1507
  1515  HC     1.030000    1.470000  -10.070000    40  1508
  1516  HC     1.810000    2.050000  -11.560000    40  1508
  1517  HC     1.000000    0.460000  -11.510000    40  1508
  1518  N      4.930000   -2.040000  -13.820000    27  1501  1519  1522
  1519  CT     5.630000   -2.360000  -15.060000    28  1518  1520  1523  1524
  1520  C      4.720000   -3.120000  -16.020000    29  1519  1521  1537
  1521  O      4.730000   -2.820000  -17.200000    31  1520
  1522  H      5.270000   -2.430000  -12.950000    30  1518
  1523  H1     5.910000   -1.420000  -15.540000    32  1519
  1524  CT     6.910000   -3.130000  -14.720000    33  1519  1525  1528  1529
  1525  CT     7.740000   -3.570000  -15.910000    35  1524  1526  1527  1530
  1526  CT     8.170000   -2.390000  -16.770000    37  1525  1531  1532  1533
  1527  CT     8.930000   -4.380000  -15.450000    39  1525  1534  1535  1536
  1528  HC     7.530000   -2.500000  -14.080000    34  1524
  1529  HC     6.650000   -4.020000  -14.150000    34  1524
  1530  HC     7.130000   -4.230000  -16.530000    36  1525
  1531  HC     8.760000   -2.760000  -17.610000    38  1526
  1532  HC     7.310000   -1.870000  -17.180000    38  1526
  1533  HC     8.780000   -1.700000  -16.180000    38  1526
  1534  HC     9.510000   -4.700000  -16.320000    40  1527
  1535  HC     9.570000   -3.780000  -14.800000    40  1527
  1536  HC     8.590000   -5.270000  -14.920000    40  1527
  1537  N      3.920000   -4.070000  -15.530000   649  1520  1538  1541
  1538  CT     2.930000   -4.740000  -16.370000   650  1537  1539  1542  1543
  1539  C      2.040000   -3.700000  -17.070000   651  1538  1540  1550
  1540  O      1.810000   -3.780000  -18.290000   653  1539
  1541  H      4.040000   -4.330000  -14.560000   652  1537
  1542  H1     3.460000   -5.270000  -17.160000   654  1538
  1543  CT     2.080000   -5.720000  -15.580000   655  1538  1544  1547  1548
  1544  C      2.610000   -7.150000  -15.520000   657  1543  1545  1546
  1545  O      3.420000   -7.550000  -16.390000   658  1544
  1546  OH     2.160000   -7.850000  -14.540000   659  1544  1549
  1547  HC     1.970000   -5.350000  -14.560000   656  1543
  1548  HC     1.090000   -5.770000  -16.030000   656  1543
  1549  HO     1.610000   -7.370000  -13.950000   660  1546
  1550  N      1.510000   -2.750000  -16.300000    27  1539  1551  1554
  1551  CT     0.630000   -1.740000  -16.870000    28  1550  1552  1555  1556
  1552  C      1.370000   -0.820000  -17.850000    29  1551  1553  1569
  1553  O      0.790000   -0.430000  -18.870000    31  1552
  1554  H      1.740000   -2.730000  -15.310000    30  1550
  1555  H1    -0.140000   -2.230000  -17.460000    32  1551
  1556  CT    -0.010000   -0.940000  -15.740000    33  1551  1557  1560  1561
  1557  CT    -0.970000   -1.740000  -14.870000    35  1556  1558  1559  1562
  1558  CT    -1.410000   -0.910000  -13.670000    37  1557  1563  1564  1565
  1559  CT    -2.170000   -2.200000  -15.670000    39  1557  1566  1567  1568
  1560  HC     0.780000   -0.530000  -15.110000    34  1556
  1561  HC    -0.550000   -0.100000  -16.170000    34  1556
  1562  HC    -0.460000   -2.620000  -14.490000    36  1557
  1563  HC    -2.090000   -1.490000  -13.060000    38  1558
  1564  HC    -0.540000   -0.640000  -13.070000    38  1558
  1565  HC    -1.920000   -0.010000  -14.020000    38  1558
  1566  HC    -2.840000   -2.760000  -15.020000    40  1559
  1567  HC    -2.710000   -1.340000  -16.070000    40  1559
  1568  HC    -1.870000   -2.860000  -16.480000    40  1559
  1569  N      2.610000   -0.460000  -17.520000     7  1552  1570  1573
  1570  CT     3.400000    0.380000  -18.400000     8  1569  1571  1574  1575
  1571  C      3.760000   -0.340000  -19.700000     9  1570  1572  1579
  1572  O      3.810000    0.310000  -20.750000    11  1571
  1573  H      3.020000   -0.780000  -16.650000    10  1569
  1574  H1     2.800000    1.250000  -18.680000    12  1570
  1575  CT     4.630000    0.880000  -17.700000    13  1570  1576  1577  1578
  1576  HC     5.180000    1.500000  -18.400000    14  1575
  1577  HC     4.350000    1.470000  -16.820000    14  1575
  1578  HC     5.250000    0.040000  -17.390000    14  1575
  1579  N      4.010000   -1.650000  -19.650000    27  1571  1580  1583
  1580  CT     4.250000   -2.420000  -20.860000    28  1579  1581  1584  1585
  1581  C      3.030000   -2.410000  -21.770000    29  1580  1582  1598
  1582  O      3.140000   -2.220000  -22.970000    31  1581
  1583  H      4.060000   -2.120000  -18.750000    30  1579
  1584  H1     5.070000   -1.950000  -21.410000    32  1580
  1585  CT     4.640000   -3.850000  -20.490000    33  1580  1586  1589  1590
  1586  CT     6.040000   -4.030000  -19.920000    35  1585  1587  1588  1591
  1587  CT     6.160000   -5.420000  -19.360000    37  1586  1592  1593  1594
  1588  CT     7.120000   -3.790000  -20.950000    39  1586  1595  1596  1597
  1589  HC     3.920000   -4.230000  -19.770000    34  1585
  1590  HC     4.560000   -4.480000  -21.380000    34  1585
  1591  HC     6.200000   -3.320000  -19.110000    36  1586
  1592  HC     7.160000   -5.570000  -18.950000    38  1587
  1593  HC     5.430000   -5.570000  -18.560000    38  1587
  1594  HC     6.000000   -6.160000  -20.150000    38  1587
  1595  HC     8.100000   -3.940000  -20.490000    40  1588
  1596  HC     7.020000   -4.500000  -21.770000    40  1588
  1597  HC     7.080000   -2.770000  -21.330000    40  1588
  1598  N      1.850000   -2.600000  -21.170000    27  1581  1599  1602
  1599  CT     0.630000   -2.540000  -21.960000    28  1598  1600  1603  1604
  1600  C      0.460000   -1.180000  -22.630000    29  1599  1601  1617
  1601  O      0.060000   -1.100000  -23.790000    31  1600
  1602  H      1.830000   -2.760000  -20.170000    30  1598
  1603  H1     0.670000   -3.270000  -22.770000    32  1599
  1604  CT    -0.590000   -2.780000  -21.070000    33  1599  1605  1608  1609
  1605  CT    -0.890000   -4.220000  -20.690000    35  1604  1606  1607  1610
  1606  CT    -2.020000   -4.250000  -19.660000    37  1605  1611  1612  1613
  1607  CT    -1.300000   -5.010000  -21.930000    39  1605  1614  1615  1616
  1608  HC    -0.460000   -2.200000  -20.150000    34  1604
  1609  HC    -1.470000   -2.380000  -21.580000    34  1604
  1610  HC     0.000000   -4.680000  -20.250000    36  1605
  1611  HC    -2.230000   -5.280000  -19.390000    38  1606
  1612  HC    -1.710000   -3.700000  -18.770000    38  1606
  1613  HC    -2.920000   -3.790000  -20.080000    38  1606
  1614  HC    -1.510000   -6.040000  -21.650000    40  1607
  1615  HC    -2.190000   -4.570000  -22.380000    40  1607
  1616  HC    -0.510000   -5.030000  -22.670000    40  1607
  1617  N      0.710000   -0.100000  -21.860000     7  1600  1618  1621
  1618  CT     0.500000    1.250000  -22.350000     8  1617  1619  1622  1623
  1619  C      1.550000    1.670000  -23.370000     9  1618  1620  1627
  1620  O      1.300000    2.590000  -24.160000    11  1619
  1621  H      1.030000   -0.230000  -20.910000    10  1617
  1622  H1    -0.460000    1.280000  -22.870000    12  1618
  1623  CT     0.430000    2.230000  -21.200000    13  1618  1624  1625  1626
  1624  HC     0.260000    3.230000  -21.580000    14  1623
  1625  HC    -0.400000    1.960000  -20.540000    14  1623
  1626  HC     1.370000    2.210000  -20.640000    14  1623
  1627  N      2.730000    1.030000  -23.320000   271  1619  1628  1631
  1628  CT     3.860000    1.330000  -24.180000   272  1627  1629  1632  1633
  1629  C      4.290000    2.780000  -23.980000   273  1628  1630  1649
  1630  O      4.420000    3.540000  -24.930000   275  1629
  1631  H      2.860000    0.300000  -22.630000   274  1627
  1632  H1     4.700000    0.720000  -23.850000   276  1628
  1633  CT     3.570000    0.960000  -25.630000   277  1628  1634  1638  1639
  1634  CT     4.810000    0.690000  -26.470000   279  1633  1635  1640  1641
  1635  CT     4.490000    0.000000  -27.770000   281  1634  1636  1642  1643
  1636  CT     5.700000   -0.140000  -28.660000   283  1635  1637  1644  1645
  1637  N3     5.300000   -0.650000  -29.990000   285  1636  1646  1647  1648
  1638  HC     2.970000    0.040000  -25.630000   278  1633
  1639  HC     2.980000    1.750000  -26.110000   278  1633
  1640  HC     5.310000    1.640000  -26.680000   280  1634
  1641  HC     5.500000    0.060000  -25.910000   280  1634
  1642  HC     4.090000   -1.000000  -27.550000   282  1635
  1643  HC     3.730000    0.580000  -28.290000   282  1635
  1644  HP     6.220000    0.820000  -28.760000   284  1636
  1645  HP     6.350000   -0.880000  -28.210000   284  1636
  1646  H      6.160000   -0.820000  -30.510000   286  1637
  1647  H      4.970000   -1.600000  -29.900000   286  1637
  1648  H      4.680000   -0.020000  -30.470000   286  1637
  1649  N      4.560000    3.120000  -22.730000    15  1629  1650  1653
  1650  CT     5.030000    4.440000  -22.360000    16  1649  1651  1654  1655
  1651  C      6.550000    4.420000  -22.210000    17  1650  1652  1665
  1652  O      7.180000    3.380000  -22.100000    19  1651
  1653  H      4.470000    2.410000  -22.030000    18  1649
  1654  H1     4.800000    5.140000  -23.170000    20  1650
  1655  CT     4.330000    4.960000  -21.090000    21  1650  1656  1657  1658
  1656  CT     2.850000    5.220000  -21.350000    23  1655  1659  1660  1661
  1657  CT     4.510000    4.020000  -19.910000    25  1655  1662  1663  1664
  1658  HC     4.780000    5.920000  -20.820000    22  1655
  1659  HC     2.380000    5.610000  -20.450000    24  1656
  1660  HC     2.750000    5.960000  -22.140000    24  1656
  1661  HC     2.360000    4.300000  -21.670000    24  1656
  1662  HC     4.010000    4.430000  -19.030000    26  1657
  1663  HC     4.090000    3.040000  -20.130000    26  1657
  1664  HC     5.570000    3.910000  -19.700000    26  1657
  1665  N      7.110000    5.620000  -22.240000   210  1651  1666  1669
  1666  CT     8.550000    5.850000  -22.220000   211  1665  1667  1670  1671
  1667  C      9.130000    5.610000  -20.830000   212  1666  1668  1677
  1668  O      8.430000    5.570000  -19.830000   214  1667
  1669  H      6.540000    6.450000  -22.280000   213  1665
  1670  H1     9.020000    5.160000  -22.930000   215  1666
  1671  CT     8.830000    7.290000  -22.640000   216  1666  1672  1675  1676
  1672  C      8.300000    8.290000  -21.620000   218  1671  1673  1674
  1673  O2     7.080000    8.570000  -21.640000   219  1672
  1674  O2     9.090000    8.730000  -20.760000   219  1672
  1675  HC     9.910000    7.430000  -22.760000   217  1671
  1676  HC     8.360000    7.480000  -23.610000   217  1671
  1677  N     10.460000    5.490000  -20.800000   287  1667  1678  1681
  1678  CT    11.170000    5.100000  -19.580000   288  1677  1679  1682  1683
  1679  C     11.160000    6.210000  -18.530000   289  1678  1680  1701
  1680  O     11.360000    5.910000  -17.360000   291  1679
  1681  H     10.960000    5.610000  -21.670000   290  1677
  1682  H1    10.630000    4.260000  -19.140000   292  1678
  1683  CT    12.590000    4.640000  -19.880000   293  1678  1684  1690  1691
  1684  CT    13.520000    5.710000  -20.460000   295  1683  1685  1692  1693
  1685  CT    14.890000    5.130000  -20.770000   297  1684  1686  1694  1695
  1686  N2    14.780000    4.180000  -21.860000   299  1685  1687  1696
  1687  CA    14.970000    4.470000  -23.130000   301  1686  1688  1689
  1688  N2    15.320000    5.690000  -23.500000   302  1687  1697  1698
  1689  N2    14.820000    3.510000  -24.030000   302  1687  1699  1700
  1690  HC    13.030000    4.260000  -18.950000   294  1683
  1691  HC    12.520000    3.800000  -20.570000   294  1683
  1692  HC    13.090000    6.110000  -21.380000   296  1684
  1693  HC    13.640000    6.520000  -19.740000   296  1684
  1694  H1    15.580000    5.940000  -21.010000   298  1685
  1695  H1    15.280000    4.620000  -19.880000   298  1685
  1696  H     14.570000    3.200000  -21.630000   300  1686
  1697  H     15.460000    5.880000  -24.480000   303  1688
  1698  H     15.440000    6.390000  -22.800000   303  1688
  1699  H     14.940000    3.660000  -25.010000   303  1689
  1700  H     14.560000    2.580000  -23.710000   303  1689
  1701  N     10.990000    7.490000  -18.930000    15  1679  1702  1705
  1702  CT    10.950000    8.560000  -17.940000    16  1701  1703  1706  1707
  1703  C      9.600000    8.510000  -17.220000    17  1702  1704  1717
  1704  O      9.530000    8.690000  -16.000000    19  1703
  1705  H     10.780000    7.710000  -19.900000    18  1701
  1706  H1    11.720000    8.380000  -17.190000    20  1702
  1707  CT    11.230000    9.930000  -18.580000    21  1702  1708  1709  1710
  1708  CT    11.140000   11.060000  -17.560000    23  1707  1711  1712  1713
  1709  CT    12.590000    9.930000  -19.260000    25  1707  1714  1715  1716
  1710  HC    10.480000   10.140000  -19.340000    22  1707
  1711  HC    11.340000   12.010000  -18.050000    24  1708
  1712  HC    10.140000   11.110000  -17.130000    24  1708
  1713  HC    11.870000   10.900000  -16.760000    24  1708
  1714  HC    12.770000   10.910000  -19.710000    26  1709
  1715  HC    13.370000    9.710000  -18.530000    26  1709
  1716  HC    12.620000    9.190000  -20.060000    26  1709
  1717  N      8.530000    8.270000  -17.970000    65  1703  1718  1721
  1718  CT     7.220000    8.040000  -17.380000    66  1717  1719  1722  1723
  1719  C      7.260000    6.870000  -16.400000    67  1718  1720  1731
  1720  O      6.730000    6.950000  -15.290000    69  1719
  1721  H      8.610000    8.270000  -18.990000    68  1717
  1722  H1     6.930000    8.930000  -16.820000    70  1718
  1723  CT     6.160000    7.810000  -18.470000    71  1718  1724  1725  1726
  1724  OH     6.110000    9.000000  -19.270000    73  1723  1727
  1725  CT     4.780000    7.520000  -17.920000    75  1723  1728  1729  1730
  1726  H1     6.460000    6.970000  -19.100000    72  1723
  1727  HO     5.640000    8.830000  -20.090000    74  1724
  1728  HC     4.090000    7.370000  -18.750000    76  1725
  1729  HC     4.790000    6.610000  -17.320000    76  1725
  1730  HC     4.440000    8.360000  -17.310000    76  1725
  1731  N      7.880000    5.760000  -16.830000    41  1719  1732  1735
  1732  CT     7.970000    4.600000  -15.970000    42  1731  1733  1736  1737
  1733  C      8.770000    4.950000  -14.710000    43  1732  1734  1750
  1734  O      8.410000    4.560000  -13.600000    45  1733
  1735  H      8.250000    5.740000  -17.780000    44  1731
  1736  H1     6.960000    4.340000  -15.640000    46  1732
  1737  CT     8.540000    3.380000  -16.720000    47  1732  1738  1739  1741
  1738  CT     7.590000    2.940000  -17.830000    49  1737  1740  1742  1743
  1739  CT     8.780000    2.220000  -15.750000    51  1737  1744  1745  1746
  1740  CT     8.150000    1.870000  -18.750000    53  1738  1747  1748  1749
  1741  HC     9.500000    3.660000  -17.170000    48  1737
  1742  HC     6.680000    2.580000  -17.360000    50  1738
  1743  HC     7.340000    3.800000  -18.450000    50  1738
  1744  HC     9.200000    1.360000  -16.260000    52  1739
  1745  HC     9.510000    2.500000  -14.980000    52  1739
  1746  HC     7.840000    1.930000  -15.270000    52  1739
  1747  HC     7.410000    1.630000  -19.520000    54  1740
  1748  HC     9.060000    2.230000  -19.240000    54  1740
  1749  HC     8.360000    0.950000  -18.200000    54  1740
  1750  N      9.900000    5.630000  -14.890000     1  1733  1751  1754
  1751  CT    10.710000    6.030000  -13.750000     2  1750  1752  1755  1756
  1752  C      9.920000    6.860000  -12.740000     3  1751  1753  1757
  1753  O     10.040000    6.660000  -11.530000     5  1752
  1754  H     10.210000    5.870000  -15.830000     4  1750
  1755  H1    11.090000    5.140000  -13.250000     6  1751
  1756  H1    11.560000    6.620000  -14.100000     6  1751
  1757  N      9.120000    7.800000  -13.240000    65  1752  1758  1761
  1758  CT     8.320000    8.650000  -12.370000    66  1757  1759  1762  1763
  1759  C      7.300000    7.820000  -11.590000    67  1758  1760  1771
  1760  O      7.180000    7.940000  -10.370000    69  1759
  1761  H      9.100000    7.970000  -14.240000    68  1757
  1762  H1     8.980000    9.130000  -11.650000    70  1758
  1763  CT     7.590000    9.740000  -13.160000    71  1758  1764  1765  1766
  1764  OH     8.600000   10.520000  -13.810000    73  1763  1767
  1765  CT     6.760000   10.640000  -12.280000    75  1763  1768  1769  1770
  1766  H1     6.950000    9.280000  -13.920000    72  1763
  1767  HO     8.170000   11.180000  -14.350000    74  1764
  1768  HC     6.270000   11.400000  -12.890000    76  1765
  1769  HC     5.980000   10.070000  -11.770000    76  1765
  1770  HC     7.400000   11.130000  -11.540000    76  1765
  1771  N      6.580000    6.950000  -12.310000    27  1759  1772  1775
  1772  CT     5.560000    6.090000  -11.730000    28  1771  1773  1776  1777
  1773  C      6.170000    5.200000  -10.640000    29  1772  1774  1790
  1774  O      5.680000    5.140000   -9.510000    31  1773
  1775  H      6.750000    6.890000  -13.310000    30  1771
  1776  H1     4.780000    6.710000  -11.280000    32  1772
  1777  CT     5.000000    5.270000  -12.890000    33  1772  1778  1781  1782
  1778  CT     3.810000    4.380000  -12.610000    35  1777  1779  1780  1783
  1779  CT     2.600000    5.200000  -12.200000    37  1778  1784  1785  1786
  1780  CT     3.480000    3.550000  -13.850000    39  1778  1787  1788  1789
  1781  HC     4.710000    5.960000  -13.690000    34  1777
  1782  HC     5.800000    4.640000  -13.290000    34  1777
  1783  HC     4.070000    3.700000  -11.800000    36  1778
  1784  HC     1.750000    4.540000  -12.010000    38  1779
  1785  HC     2.810000    5.760000  -11.290000    38  1779
  1786  HC     2.330000    5.890000  -13.000000    38  1779
  1787  HC     2.630000    2.900000  -13.650000    40  1780
  1788  HC     3.240000    4.210000  -14.690000    40  1780
  1789  HC     4.340000    2.930000  -14.120000    40  1780
  1790  N      7.250000    4.490000  -10.940000    15  1773  1791  1794
  1791  CT     7.800000    3.540000   -9.980000    16  1790  1792  1795  1796
  1792  C      8.530000    4.280000   -8.860000    17  1791  1793  1806
  1793  O      8.540000    3.800000   -7.720000    19  1792
  1794  H      7.680000    4.590000  -11.860000    18  1790
  1795  H1     6.960000    3.010000   -9.520000    20  1791
  1796  CT     8.680000    2.450000  -10.630000    21  1791  1797  1798  1799
  1797  CT     7.870000    1.610000  -11.610000    23  1796  1800  1801  1802
  1798  CT     9.960000    2.990000  -11.270000    25  1796  1803  1804  1805
  1799  HC     8.990000    1.780000   -9.830000    22  1796
  1800  HC     8.500000    0.840000  -12.050000    24  1797
  1801  HC     7.040000    1.130000  -11.100000    24  1797
  1802  HC     7.490000    2.240000  -12.420000    24  1797
  1803  HC    10.530000    2.170000  -11.700000    26  1798
  1804  HC     9.760000    3.710000  -12.040000    26  1798
  1805  HC    10.580000    3.480000  -10.520000    26  1798
  1806  N      9.120000    5.440000   -9.140000     1  1792  1807  1810
  1807  CT     9.760000    6.210000   -8.080000     2  1806  1808  1811  1812
  1808  C      8.770000    6.700000   -7.040000     3  1807  1809  1813
  1809  O      9.010000    6.570000   -5.840000     5  1808
  1810  H      9.150000    5.790000  -10.090000     4  1806
  1811  H1    10.510000    5.590000   -7.580000     6  1807
  1812  H1    10.260000    7.070000   -8.520000     6  1807
  1813  N      7.640000    7.250000   -7.490000    15  1808  1814  1817
  1814  CT     6.630000    7.690000   -6.540000    16  1813  1815  1818  1819
  1815  C      6.050000    6.480000   -5.780000    17  1814  1816  1829
  1816  O      5.780000    6.560000   -4.580000    19  1815
  1817  H      7.490000    7.360000   -8.490000    18  1813
  1818  H1     7.110000    8.330000   -5.800000    20  1814
  1819  CT     5.550000    8.530000   -7.250000    21  1814  1820  1821  1822
  1820  CT     4.440000    8.940000   -6.290000    23  1819  1823  1824  1825
  1821  CT     6.160000    9.770000   -7.860000    25  1819  1826  1827  1828
  1822  HC     5.100000    7.930000   -8.050000    22  1819
  1823  HC     3.690000    9.530000   -6.820000    24  1820
  1824  HC     3.950000    8.060000   -5.870000    24  1820
  1825  HC     4.850000    9.540000   -5.470000    24  1820
  1826  HC     5.390000   10.350000   -8.370000    26  1821
  1827  HC     6.620000   10.380000   -7.080000    26  1821
  1828  HC     6.930000    9.520000   -8.590000    26  1821
  1829  N      5.890000    5.350000   -6.470000   649  1815  1830  1833
  1830  CT     5.410000    4.140000   -5.830000   650  1829  1831  1834  1835
  1831  C      6.380000    3.670000   -4.730000   651  1830  1832  1842
  1832  O      5.960000    3.280000   -3.640000   653  1831
  1833  H      6.090000    5.350000   -7.470000   652  1829
  1834  H1     4.450000    4.350000   -5.350000   654  1830
  1835  CT     5.190000    3.070000   -6.880000   655  1830  1836  1839  1840
  1836  C      4.730000    1.780000   -6.270000   657  1835  1837  1838
  1837  O      3.520000    1.590000   -6.120000   658  1836
  1838  OH     5.660000    0.980000   -5.930000   659  1836  1841
  1839  HC     4.430000    3.410000   -7.590000   656  1835
  1840  HC     6.110000    2.900000   -7.430000   656  1835
  1841  HO     6.540000    1.260000   -6.120000   660  1838
  1842  N      7.690000    3.690000   -5.030000     7  1831  1843  1846
  1843  CT     8.670000    3.310000   -4.010000     8  1842  1844  1847  1848
  1844  C      8.600000    4.250000   -2.810000     9  1843  1845  1852
  1845  O      8.690000    3.810000   -1.660000    11  1844
  1846  H      8.020000    3.980000   -5.950000    10  1842
  1847  H1     8.440000    2.300000   -3.660000    12  1843
  1848  CT    10.060000    3.300000   -4.610000    13  1843  1849  1850  1851
  1849  HC    10.790000    3.010000   -3.850000    14  1848
  1850  HC    10.110000    2.580000   -5.430000    14  1848
  1851  HC    10.310000    4.290000   -4.990000    14  1848
  1852  N      8.420000    5.550000   -3.070000    27  1844  1853  1856
  1853  CT     8.310000    6.500000   -1.980000    28  1852  1854  1857  1858
  1854  C      7.060000    6.230000   -1.130000    29  1853  1855  1871
  1855  O      7.100000    6.350000    0.090000    31  1854
  1856  H      8.390000    5.870000   -4.030000    30  1852
  1857  H1     9.180000    6.380000   -1.340000    32  1853
  1858  CT     8.310000    7.900000   -2.590000    33  1853  1859  1862  1863
  1859  CT     8.270000    9.050000   -1.600000    35  1858  1860  1861  1864
  1860  CT     9.460000    9.030000   -0.660000    37  1859  1865  1866  1867
  1861  CT     8.200000   10.360000   -2.340000    39  1859  1868  1869  1870
  1862  HC     9.200000    8.010000   -3.210000    34  1858
  1863  HC     7.440000    7.990000   -3.250000    34  1858
  1864  HC     7.360000    8.950000   -1.000000    36  1859
  1865  HC     9.390000    9.870000    0.030000    38  1860
  1866  HC     9.470000    8.110000   -0.080000    38  1860
  1867  HC    10.390000    9.110000   -1.230000    38  1860
  1868  HC     8.180000   11.190000   -1.640000    40  1861
  1869  HC     9.080000   10.470000   -2.980000    40  1861
  1870  HC     7.300000   10.390000   -2.960000    40  1861
  1871  N      5.950000    5.840000   -1.780000   258  1854  1872  1875
  1872  CT     4.740000    5.430000   -1.090000   259  1871  1873  1876  1877
  1873  C      5.030000    4.310000   -0.080000   260  1872  1874  1888
  1874  O      4.640000    4.370000    1.080000   262  1873
  1875  H      5.970000    5.820000   -2.800000   261  1871
  1876  H1     4.340000    6.280000   -0.530000   263  1872
  1877  CT     3.660192    5.025513   -2.112814   264  1872  1878  1881  1882
  1878  CT     2.397568    4.391527   -1.522411   266  1877  1879  1883  1884
  1879  S      1.294158    3.714441   -2.793115   268  1878  1880
  1880  CT     2.164567    2.201663   -3.283804   269  1879  1885  1886  1887
  1881  HC     3.368793    5.899005   -2.692933   265  1877
  1882  HC     4.069649    4.312092   -2.807864   265  1877
  1883  H1     2.660682    3.582515   -0.841104   267  1878
  1884  H1     1.861121    5.153091   -0.958502   267  1878
  1885  H1     2.179747    1.508657   -2.445960   270  1880
  1886  H1     1.638747    1.733996   -4.116655   270  1880
  1887  H1     3.184846    2.426961   -3.592033   270  1880
  1888  N      5.720000    3.270000   -0.530000    41  1873  1889  1892
  1889  CT     5.990000    2.130000    0.340000    42  1888  1890  1893  1894
  1890  C      6.960000    2.510000    1.460000    43  1889  1891  1907
  1891  O      6.730000    2.140000    2.610000    45  1890
  1892  H      6.050000    3.280000   -1.490000    44  1888
  1893  H1     5.060000    1.850000    0.850000    46  1889
  1894  CT     6.474545    0.916248   -0.490531    47  1889  1895  1896  1898
  1895  CT     5.420625    0.441895   -1.522115    49  1894  1897  1899  1900
  1896  CT     6.870357   -0.270157    0.405397    51  1894  1901  1902  1903
  1897  CT     4.025979    0.134317   -0.953864    53  1895  1904  1905  1906
  1898  HC     7.366378    1.214331   -1.045549    48  1894
  1899  HC     5.305191    1.201997   -2.292186    50  1895
  1900  HC     5.793998   -0.453551   -2.021023    50  1895
  1901  HC     7.160258   -1.117541   -0.212523    52  1896
  1902  HC     7.721803   -0.011998    1.034826    52  1896
  1903  HC     6.032628   -0.568392    1.030622    52  1896
  1904  HC     3.410819   -0.305200   -1.739502    54  1897
  1905  HC     4.089751   -0.570573   -0.127863    54  1897
  1906  HC     3.547160    1.049624   -0.606505    54  1897
  1907  N      8.020000    3.240000    1.130000    15  1890  1908  1911
  1908  CT     9.020000    3.630000    2.130000    16  1907  1909  1912  1913
  1909  C      8.390000    4.490000    3.220000    17  1908  1910  1923
  1910  O      8.650000    4.300000    4.400000    19  1909
  1911  H      8.150000    3.530000    0.160000    18  1907
  1912  H1     9.400000    2.730000    2.610000    20  1908
  1913  CT    10.210000    4.380000    1.480000    21  1908  1914  1915  1916
  1914  CT    11.120000    5.040000    2.510000    23  1913  1917  1918  1919
  1915  CT    10.980000    3.440000    0.600000    25  1913  1920  1921  1922
  1916  HC     9.810000    5.180000    0.850000    22  1913
  1917  HC    11.940000    5.550000    2.000000    24  1914
  1918  HC    10.580000    5.790000    3.090000    24  1914
  1919  HC    11.530000    4.280000    3.180000    24  1914
  1920  HC    11.810000    3.970000    0.130000    26  1915
  1921  HC    11.370000    2.610000    1.190000    26  1915
  1922  HC    10.360000    3.020000   -0.180000    26  1915
  1923  N      7.570000    5.460000    2.820000    65  1909  1924  1927
  1924  CT     6.950000    6.320000    3.810000    66  1923  1925  1928  1929
  1925  C      5.890000    5.570000    4.620000    67  1924  1926  1937
  1926  O      5.730000    5.870000    5.810000    69  1925
  1927  H      7.360000    5.610000    1.840000    68  1923
  1928  H1     7.720000    6.610000    4.530000    70  1924
  1929  CT     6.409583    7.616149    3.197001    71  1924  1930  1931  1932
  1930  OH     5.589886    7.375541    2.078173    73  1929  1933
  1931  CT     7.588658    8.482937    2.749919    75  1929  1934  1935  1936
  1932  H1     5.834655    8.154938    3.949643    72  1929
  1933  HO     6.160599    7.079865    1.346955    74  1930
  1934  HC     7.233753    9.440080    2.382504    76  1931
  1935  HC     8.252854    8.665128    3.594004    76  1931
  1936  HC     8.151308    7.988937    1.959424    76  1931
  1937  N      5.190000    4.590000    4.040000     1  1925  1938  1941
  1938  CT     4.320000    3.700000    4.800000     2  1937  1939  1942  1943
  1939  C      5.120000    2.950000    5.880000     3  1938  1940  1944
  1940  O      4.680000    2.850000    7.020000     5  1939
  1941  H      5.320000    4.430000    3.040000     4  1937
  1942  H1     3.529717    4.279285    5.279236     6  1938
  1943  H1     3.870000    2.980000    4.130000     6  1938
  1944  N      6.320000    2.440000    5.520000    27  1939  1945  1948
  1945  CT     7.170000    1.750000    6.470000    28  1944  1946  1949  1950
  1946  C      7.630000    2.700000    7.580000    29  1945  1947  1963
  1947  O      7.630000    2.330000    8.760000    31  1946
  1948  H      6.630000    2.540000    4.560000    30  1944
  1949  H1     6.580000    0.950000    6.930000    32  1945
  1950  CT     8.360000    1.120000    5.730000    33  1945  1951  1954  1955
  1951  CT     9.390000    0.410000    6.620000    35  1950  1952  1953  1956
  1952  CT     8.740000   -0.650000    7.490000    37  1951  1957  1958  1959
  1953  CT    10.510000   -0.190000    5.790000    39  1951  1960  1961  1962
  1954  HC     7.970000    0.400000    5.000000    34  1950
  1955  HC     8.880000    1.900000    5.170000    34  1950
  1956  HC     9.840000    1.150000    7.280000    36  1951
  1957  HC     9.500000   -1.130000    8.110000    38  1952
  1958  HC     8.000000   -0.200000    8.150000    38  1952
  1959  HC     8.260000   -1.400000    6.860000    38  1952
  1960  HC    11.230000   -0.680000    6.440000    40  1953
  1961  HC    10.100000   -0.920000    5.090000    40  1953
  1962  HC    11.020000    0.600000    5.230000    40  1953
  1963  N      8.050000    3.910000    7.220000    41  1946  1964  1967
  1964  CT     8.460000    4.870000    8.240000    42  1963  1965  1968  1969
  1965  C      7.300000    5.120000    9.200000    43  1964  1966  1982
  1966  O      7.500000    5.160000   10.410000    45  1965
  1967  H      8.100000    4.150000    6.230000    44  1963
  1968  H1     9.270000    4.430000    8.820000    46  1964
  1969  CT     8.970000    6.180000    7.620000    47  1964  1970  1971  1973
  1970  CT    10.240000    5.950000    6.800000    49  1969  1972  1974  1975
  1971  CT     9.160000    7.240000    8.690000    51  1969  1976  1977  1978
  1972  CT    10.620000    7.130000    5.930000    53  1970  1979  1980  1981
  1973  HC     8.200000    6.550000    6.940000    48  1969
  1974  HC    11.070000    5.740000    7.480000    50  1970
  1975  HC    10.130000    5.080000    6.160000    50  1970
  1976  HC     9.520000    8.170000    8.250000    52  1971
  1977  HC     8.220000    7.470000    9.190000    52  1971
  1978  HC     9.880000    6.900000    9.430000    52  1971
  1979  HC    11.530000    6.890000    5.370000    54  1972
  1980  HC     9.820000    7.340000    5.220000    54  1972
  1981  HC    10.820000    8.020000    6.530000    54  1972
  1982  N      6.090000    5.360000    8.670000     1  1965  1983  1986
  1983  CT     4.890000    5.490000    9.490000     2  1982  1984  1987  1988
  1984  C      4.730000    4.290000   10.420000     3  1983  1985  1989
  1985  O      4.510000    4.470000   11.610000     5  1984
  1986  H      6.010000    5.400000    7.660000     4  1982
  1987  H1     4.955712    6.395615   10.091710     6  1983
  1988  H1     4.020000    5.550000    8.840000     6  1983
  1989  N      4.860000    3.080000    9.870000     7  1984  1990  1993
  1990  CT     4.640000    1.880000   10.660000     8  1989  1991  1994  1995
  1991  C      5.630000    1.750000   11.820000     9  1990  1992  1999
  1992  O      5.310000    1.120000   12.840000    11  1991
  1993  H      5.100000    3.000000    8.890000    10  1989
  1994  H1     3.640000    1.930000   11.090000    12  1990
  1995  CT     4.720000    0.660000    9.780000    13  1990  1996  1997  1998
  1996  HC     4.540000   -0.240000   10.370000    14  1995
  1997  HC     3.960000    0.720000    9.000000    14  1995
  1998  HC     5.710000    0.590000    9.320000    14  1995
  1999  N      6.830000    2.300000   11.650000    27  1991  2000  2003
  2000  CT     7.900000    2.220000   12.640000    28  1999  2001  2004  2005
  2001  C      7.910000    3.420000   13.600000    29  2000  2002  2018
  2002  O      8.780000    3.470000   14.480000    31  2001
  2003  H      7.030000    2.780000   10.770000    30  1999
  2004  H1     7.760000    1.340000   13.260000    32  2000
  2005  CT     9.240000    2.110000   11.920000    33  2000  2006  2009  2010
  2006  CT     9.490000    0.800000   11.200000    35  2005  2007  2008  2011
  2007  CT    10.720000    0.920000   10.330000    37  2006  2012  2013  2014
  2008  CT     9.640000   -0.360000   12.170000    39  2006  2015  2016  2017
  2009  HC     9.300000    2.930000   11.200000    34  2005
  2010  HC    10.050000    2.250000   12.640000    34  2005
  2011  HC     8.640000    0.580000   10.550000    36  2006
  2012  HC    10.890000   -0.020000    9.810000    38  2007
  2013  HC    10.570000    1.710000    9.590000    38  2007
  2014  HC    11.590000    1.160000   10.950000    38  2007
  2015  HC     9.850000   -1.280000   11.630000    40  2008
  2016  HC    10.480000   -0.180000   12.850000    40  2008
  2017  HC     8.730000   -0.500000   12.750000    40  2008
  2018  N      7.000000    4.380000   13.440000    55  2001  2019  2022
  2019  CT     7.040000    5.620000   14.200000    56  2018  2020  2023  2024
  2020  C      6.390000    5.450000   15.570000    57  2019  2021  2029
  2021  O      5.530000    4.600000   15.770000    59  2020
  2022  H      6.300000    4.270000   12.710000    58  2018
  2023  H1     8.090000    5.890000   14.360000    60  2019
  2024  CT     6.410000    6.740000   13.410000    61  2019  2025  2026  2027
  2025  OH     7.250000    7.070000   12.320000    63  2024  2028
  2026  H1     5.430000    6.430000   13.040000    62  2024
  2027  H1     6.290000    7.620000   14.050000    62  2024
  2028  HO     6.840000    7.730000   11.760000    64  2025
  2029  N      6.830000    6.270000   16.520000   161  2020  2030  2033
  2030  CT     6.550000    6.050000   17.930000   162  2029  2031  2034  2035
  2031  C      5.510000    7.010000   18.500000   163  2030  2032  2047
  2032  O      5.300000    6.980000   19.710000   165  2031
  2033  H      7.460000    7.010000   16.250000   164  2029
  2034  H1     6.170000    5.040000   18.090000   166  2030
  2035  CT     7.840000    6.200000   18.720000   167  2030  2036  2041  2042
  2036  CC     8.890000    5.250000   18.260000   169  2035  2037  2038
  2037  NA     8.790000    3.890000   18.470000   170  2036  2039  2043
  2038  CW    10.030000    5.450000   17.560000   172  2036  2040  2044
  2039  CR     9.850000    3.290000   17.960000   174  2037  2040  2045
  2040  NA    10.620000    4.230000   17.380000   176  2038  2039  2046
  2041  HC     8.220000    7.220000   18.630000   168  2035
  2042  HC     7.650000    6.010000   19.780000   168  2035
  2043  H      8.000000    3.450000   18.970000   171  2037
  2044  H4    10.410000    6.410000   17.210000   173  2038
  2045  H5    10.050000    2.220000   17.980000   175  2039
  2046  H     11.490000    4.050000   16.880000   177  2040
  2047  N      4.930000    7.880000   17.670000    65  2031  2048  2051
  2048  CT     3.830000    8.730000   18.110000    66  2047  2049  2052  2053
  2049  C      2.680000    8.620000   17.120000    67  2048  2050  2061
  2050  O      2.910000    8.410000   15.930000    69  2049
  2051  H      5.200000    7.930000   16.700000    68  2047
  2052  H1     3.460000    8.390000   19.080000    70  2048
  2053  CT     4.260000   10.190000   18.270000    71  2048  2054  2055  2056
  2054  OH     4.580000   10.760000   16.990000    73  2053  2057
  2055  CT     5.430000   10.340000   19.230000    75  2053  2058  2059  2060
  2056  H1     3.420000   10.750000   18.680000    72  2053
  2057  HO     4.870000   11.670000   17.140000    74  2054
  2058  HC     5.700000   11.390000   19.330000    76  2055
  2059  HC     5.150000    9.960000   20.210000    76  2055
  2060  HC     6.300000    9.800000   18.860000    76  2055
  2061  N      1.450000    8.790000   17.600000     7  2049  2062  2065
  2062  CT     0.290000    8.780000   16.720000     8  2061  2063  2066  2067
  2063  C      0.430000    9.860000   15.640000     9  2062  2064  2071
  2064  O      0.130000    9.590000   14.480000    11  2063
  2065  H      1.290000    8.910000   18.590000    10  2061
  2066  H1     0.240000    7.810000   16.220000    12  2062
  2067  CT    -0.980000    8.980000   17.500000    13  2062  2068  2069  2070
  2068  HC    -1.840000    8.970000   16.820000    14  2067
  2069  HC    -1.100000    8.170000   18.230000    14  2067
  2070  HC    -0.960000    9.940000   18.030000    14  2067
  2071  N      0.830000   11.070000   16.020000    41  2063  2072  2075
  2072  CT     0.930000   12.160000   15.060000    42  2071  2073  2076  2077
  2073  C      1.890000   11.790000   13.920000    43  2072  2074  2090
  2074  O      1.580000   12.060000   12.760000    45  2073
  2075  H      1.040000   11.240000   16.990000    44  2071
  2076  H1    -0.070000   12.240000   14.630000    46  2072
  2077  CT     1.300000   13.510000   15.720000    47  2072  2078  2079  2081
  2078  CT     1.270000   14.630000   14.680000    49  2077  2080  2082  2083
  2079  CT     2.640000   13.470000   16.440000    51  2077  2084  2085  2086
  2080  CT    -0.020000   14.700000   13.890000    53  2078  2087  2088  2089
  2081  HC     0.530000   13.730000   16.470000    48  2077
  2082  HC     1.420000   15.590000   15.180000    50  2078
  2083  HC     2.100000   14.500000   13.980000    50  2078
  2084  HC     2.840000   14.450000   16.890000    52  2079
  2085  HC     2.620000   12.730000   17.240000    52  2079
  2086  HC     3.450000   13.260000   15.740000    52  2079
  2087  HC     0.040000   15.530000   13.180000    54  2080
  2088  HC    -0.210000   13.800000   13.300000    54  2080
  2089  HC    -0.860000   14.880000   14.570000    54  2080
  2090  N      3.040000   11.200000   14.250000     7  2073  2091  2094
  2091  CT     4.000000   10.800000   13.220000     8  2090  2092  2095  2096
  2092  C      3.410000    9.730000   12.310000     9  2091  2093  2100
  2093  O      3.590000    9.800000   11.100000    11  2092
  2094  H      3.250000   11.000000   15.220000    10  2090
  2095  H1     4.220000   11.670000   12.600000    12  2091
  2096  CT     5.290000   10.330000   13.850000    13  2091  2097  2098  2099
  2097  HC     6.000000   10.050000   13.070000    14  2096
  2098  HC     5.730000   11.140000   14.440000    14  2096
  2099  HC     5.100000    9.470000   14.500000    14  2096
  2100  N      2.730000    8.750000   12.890000   287  2092  2101  2104
  2101  CT     2.180000    7.650000   12.110000   288  2100  2102  2105  2106
  2102  C      1.140000    8.190000   11.120000   289  2101  2103  2124
  2103  O      1.160000    7.830000    9.940000   291  2102
  2104  H      2.590000    8.770000   13.900000   290  2100
  2105  H1     2.970000    7.200000   11.500000   292  2101
  2106  CT     1.630000    6.590000   13.070000   293  2101  2107  2113  2114
  2107  CT     2.690000    5.970000   13.970000   295  2106  2108  2115  2116
  2108  CT     2.130000    5.020000   15.030000   297  2107  2109  2117  2118
  2109  N2     1.770000    3.820000   14.310000   299  2108  2110  2119
  2110  CA     2.580000    2.790000   14.100000   301  2109  2111  2112
  2111  N2     3.810000    2.770000   14.590000   302  2110  2120  2121
  2112  N2     2.140000    1.780000   13.370000   302  2110  2122  2123
  2113  HC     0.850000    7.040000   13.690000   294  2106
  2114  HC     1.160000    5.800000   12.480000   294  2106
  2115  HC     3.410000    5.440000   13.370000   296  2107
  2116  HC     3.280000    6.730000   14.460000   296  2107
  2117  H1     2.880000    4.820000   15.800000   298  2108
  2118  H1     1.250000    5.460000   15.510000   298  2108
  2119  H      0.820000    3.750000   13.950000   300  2109
  2120  H      4.420000    1.990000   14.350000   303  2111
  2121  H      4.180000    3.540000   15.130000   303  2111
  2122  H      2.750000    1.000000   13.220000   303  2112
  2123  H      1.210000    1.820000   13.010000   303  2112
  2124  N      0.240000    9.070000   11.590000   122  2102  2125  2128
  2125  CT    -0.770000    9.650000   10.720000   123  2124  2126  2129  2130
  2126  C     -0.170000   10.540000    9.640000   124  2125  2127  2145
  2127  O     -0.650000   10.580000    8.500000   126  2126
  2128  H      0.250000    9.320000   12.570000   125  2124
  2129  H1    -1.290000    8.840000   10.200000   127  2125
  2130  CT    -1.810000   10.430000   11.530000   128  2125  2131  2138  2139
  2131  CA    -2.830000    9.580000   12.230000   130  2130  2132  2133
  2132  CA    -4.010000    9.200000   11.610000   131  2131  2134  2140
  2133  CA    -2.670000    9.230000   13.550000   131  2131  2135  2141
  2134  CA    -4.980000    8.460000   12.280000   133  2132  2136  2142
  2135  CA    -3.620000    8.480000   14.240000   133  2133  2136  2143
  2136  C     -4.770000    8.090000   13.600000   135  2134  2135  2137
  2137  OH    -5.710000    7.370000   14.280000   136  2136  2144
  2138  HC    -1.290000   11.060000   12.260000   129  2130
  2139  HC    -2.340000   11.110000   10.860000   129  2130
  2140  HA    -4.190000    9.500000   10.580000   132  2132
  2141  HA    -1.920000    9.660000   14.140000   132  2133
  2142  HA    -5.890000    8.180000   11.770000   134  2134
  2143  HA    -3.480000    8.210000   15.280000   134  2135
  2144  HO    -6.470000    7.190000   13.730000   137  2137
  2145  N      0.860000   11.310000   10.010000    55  2126  2146  2149
  2146  CT     1.500000   12.230000    9.080000    56  2145  2147  2150  2151
  2147  C      2.170000   11.470000    7.930000    57  2146  2148  2156
  2148  O      2.010000   11.830000    6.770000    59  2147
  2149  H      1.180000   11.310000   10.970000    58  2145
  2150  H1     0.740000   12.880000    8.650000    60  2146
  2151  CT     2.490000   13.090000    9.800000    61  2146  2152  2153  2154
  2152  OH     1.820000   13.930000   10.740000    63  2151  2155
  2153  H1     3.210000   12.460000   10.330000    62  2151
  2154  H1     3.020000   13.720000    9.080000    62  2151
  2155  HO     2.460000   14.470000   11.200000    64  2152
  2156  N      2.930000   10.430000    8.270000   138  2147  2157  2160
  2157  CT     3.570000    9.630000    7.240000   139  2156  2158  2161  2162
  2158  C      2.520000    8.920000    6.380000   140  2157  2159  2180
  2159  O      2.680000    8.780000    5.170000   142  2158
  2160  H      3.060000   10.190000    9.250000   141  2156
  2161  H1     4.110000   10.300000    6.570000   143  2157
  2162  CT     4.580000    8.650000    7.830000   144  2157  2163  2172  2173
  2163  C*     5.840000    9.320000    8.300000   146  2162  2164  2165
  2164  CW     6.300000    9.450000    9.580000   147  2163  2166  2174
  2165  CB     6.830000    9.960000    7.460000   149  2163  2167  2168
  2166  NA     7.470000   10.150000    9.590000   150  2164  2167  2175
  2167  CN     7.830000   10.460000    8.310000   152  2165  2166  2169
  2168  CA     6.960000   10.170000    6.080000   153  2165  2170  2176
  2169  CA     8.950000   11.130000    7.840000   155  2167  2171  2177
  2170  CA     8.080000   10.810000    5.600000   157  2168  2171  2178
  2171  CA     9.050000   11.300000    6.480000   159  2169  2170  2179
  2172  HC     4.120000    8.120000    8.670000   145  2162
  2173  HC     4.850000    7.920000    7.070000   145  2162
  2174  H4     5.780000    9.060000   10.440000   148  2164
  2175  H      8.010000   10.390000   10.410000   151  2166
  2176  HA     6.190000    9.820000    5.410000   154  2168
  2177  HA     9.710000   11.500000    8.510000   156  2169
  2178  HA     8.200000   10.970000    4.530000   158  2170
  2179  HA     9.910000   11.820000    6.070000   160  2171
  2180  N      1.450000    8.420000    7.010000   138  2158  2181  2184
  2181  CT     0.360000    7.810000    6.270000   139  2180  2182  2185  2186
  2182  C     -0.200000    8.800000    5.240000   140  2181  2183  2204
  2183  O     -0.490000    8.420000    4.100000   142  2182
  2184  H      1.380000    8.480000    8.020000   141  2180
  2185  H1     0.750000    6.960000    5.710000   143  2181
  2186  CT    -0.729381    7.308897    7.219629   144  2181  2187  2196  2197
  2187  C*    -1.974696    6.843109    6.533004   146  2186  2188  2189
  2188  CW    -2.244008    5.568809    6.176083   147  2187  2190  2198
  2189  CB    -3.142539    7.629206    6.137714   149  2187  2191  2192
  2190  NA    -3.479892    5.515114    5.564977   150  2188  2191  2199
  2191  CN    -4.075656    6.756264    5.507519   152  2189  2190  2193
  2192  CA    -3.521733    8.983258    6.272701   153  2189  2194  2200
  2193  CA    -5.318822    7.197913    5.031752   155  2191  2195  2201
  2194  CA    -4.757204    9.444945    5.778487   157  2192  2195  2202
  2195  CA    -5.654439    8.556504    5.158508   159  2193  2194  2203
  2196  HC    -0.321394    6.491508    7.811887   145  2186
  2197  HC    -1.008025    8.106063    7.905605   145  2186
  2198  H4    -1.593441    4.725728    6.366510   148  2188
  2199  H     -3.963075    4.653887    5.325855   151  2190
  2200  HA    -2.851815    9.667866    6.771775   154  2192
  2201  HA    -6.008188    6.499280    4.583324   156  2193
  2202  HA    -5.024676   10.487197    5.885705   158  2194
  2203  HA    -6.605754    8.917336    4.791871   160  2195
  2204  N     -0.390000   10.060000    5.640000    27  2182  2205  2208
  2205  CT    -0.970000   11.020000    4.720000    28  2204  2206  2209  2210
  2206  C     -0.030000   11.270000    3.540000    29  2205  2207  2223
  2207  O     -0.460000   11.310000    2.390000    31  2206
  2208  H     -0.170000   10.330000    6.590000    30  2204
  2209  H1    -1.900000   10.600000    4.320000    32  2205
  2210  CT    -1.300000   12.340000    5.440000    33  2205  2211  2214  2215
  2211  CT    -1.870000   13.460000    4.560000    35  2210  2212  2213  2216
  2212  CT    -3.150000   13.030000    3.840000    37  2211  2217  2218  2219
  2213  CT    -2.100000   14.720000    5.370000    39  2211  2220  2221  2222
  2214  HC    -2.020000   12.120000    6.230000    34  2210
  2215  HC    -0.390000   12.710000    5.920000    34  2210
  2216  HC    -1.130000   13.710000    3.800000    36  2211
  2217  HC    -3.520000   13.850000    3.230000    38  2212
  2218  HC    -2.950000   12.190000    3.180000    38  2212
  2219  HC    -3.910000   12.750000    4.570000    38  2212
  2220  HC    -2.500000   15.500000    4.730000    40  2213
  2221  HC    -2.810000   14.520000    6.180000    40  2213
  2222  HC    -1.150000   15.060000    5.790000    40  2213
  2223  N      1.260000   11.440000    3.840000   107  2206  2224  2227
  2224  CT     2.240000   11.630000    2.790000   108  2223  2225  2228  2229
  2225  C      2.220000   10.440000    1.810000   109  2224  2226  2243
  2226  O      2.170000   10.630000    0.600000   111  2225
  2227  H      1.550000   11.440000    4.810000   110  2223
  2228  H1     1.980000   12.530000    2.230000   112  2224
  2229  CT     3.630000   11.810000    3.380000   113  2224  2230  2236  2237
  2230  CA     4.640000   12.180000    2.340000   115  2229  2231  2232
  2231  CA     4.830000   13.500000    1.970000   116  2230  2233  2238
  2232  CA     5.340000   11.210000    1.670000   116  2230  2234  2239
  2233  CA     5.740000   13.830000    0.970000   118  2231  2235  2240
  2234  CA     6.260000   11.540000    0.690000   118  2232  2235  2241
  2235  CA     6.450000   12.840000    0.340000   120  2233  2234  2242
  2236  HC     3.600000   12.600000    4.140000   114  2229
  2237  HC     3.940000   10.890000    3.880000   114  2229
  2238  HA     4.260000   14.290000    2.460000   117  2231
  2239  HA     5.160000   10.170000    1.900000   117  2232
  2240  HA     5.880000   14.870000    0.690000   119  2233
  2241  HA     6.810000   10.760000    0.190000   119  2234
  2242  HA     7.160000   13.100000   -0.440000   121  2235
  2243  N      2.240000    9.220000    2.350000    55  2225  2244  2247
  2244  CT     2.230000    8.020000    1.540000    56  2243  2245  2248  2249
  2245  C      0.970000    7.940000    0.670000    57  2244  2246  2254
  2246  O      1.010000    7.540000   -0.490000    59  2245
  2247  H      2.260000    9.130000    3.360000    58  2243
  2248  H1     3.090000    8.030000    0.860000    60  2244
  2249  CT     2.349222    6.818917    2.485151    61  2244  2250  2251  2252
  2250  OH     2.344485    5.591736    1.792053    63  2249  2253
  2251  H1     3.265355    6.899214    3.070154    62  2249
  2252  H1     1.508543    6.835648    3.178446    62  2249
  2253  HO     3.257949    5.302927    1.613590    64  2250
  2254  N     -0.180000    8.310000    1.260000    65  2245  2255  2258
  2255  CT    -1.450000    8.310000    0.540000    66  2254  2256  2259  2260
  2256  C     -1.460000    9.300000   -0.620000    67  2255  2257  2268
  2257  O     -1.990000    9.020000   -1.700000    69  2256
  2258  H     -0.180000    8.570000    2.240000    68  2254
  2259  H1    -1.580000    7.320000    0.090000    70  2255
  2260  CT    -2.622133    8.492774    1.514990    71  2255  2261  2262  2263
  2261  OH    -2.591122    7.426379    2.446197    73  2260  2264
  2262  CT    -3.989667    8.418790    0.839263    75  2260  2265  2266  2267
  2263  H1    -2.528467    9.443148    2.041755    72  2260
  2264  HO    -1.945372    7.674549    3.130436    74  2261
  2265  HC    -4.769954    8.471753    1.598984    76  2262
  2266  HC    -4.113905    9.255526    0.152343    76  2262
  2267  HC    -4.085779    7.481871    0.290976    76  2262
  2268  N     -0.830000   10.460000   -0.430000    41  2256  2269  2272
  2269  CT    -0.720000   11.420000   -1.520000    42  2268  2270  2273  2274
  2270  C      0.130000   10.810000   -2.640000    43  2269  2271  2287
  2271  O     -0.210000   10.960000   -3.820000    45  2270
  2272  H     -0.420000   10.670000    0.480000    44  2268
  2273  H1    -1.710000   11.600000   -1.940000    46  2269
  2274  CT    -0.160000   12.760000   -1.010000    47  2269  2275  2276  2278
  2275  CT    -1.190000   13.430000   -0.100000    49  2274  2277  2279  2280
  2276  CT     0.280000   13.640000   -2.170000    51  2274  2281  2282  2283
  2277  CT    -0.640000   14.540000    0.740000    53  2275  2284  2285  2286
  2278  HC     0.730000   12.550000   -0.410000    48  2274
  2279  HC    -2.000000   13.830000   -0.720000    50  2275
  2280  HC    -1.640000   12.700000    0.580000    50  2275
  2281  HC     0.680000   14.580000   -1.800000    52  2276
  2282  HC     1.080000   13.170000   -2.740000    52  2276
  2283  HC    -0.570000   13.850000   -2.830000    52  2276
  2284  HC    -1.440000   14.970000    1.350000    54  2277
  2285  HC     0.140000   14.150000    1.400000    54  2277
  2286  HC    -0.220000   15.330000    0.110000    54  2277
  2287  N      1.240000   10.140000   -2.280000    77  2270  2288  2291
  2288  CT     2.040000    9.450000   -3.290000    78  2287  2289  2292  2293
  2289  C      1.190000    8.420000   -4.050000    79  2288  2290  2298
  2290  O      1.270000    8.320000   -5.270000    81  2289
  2291  H      1.530000   10.120000   -1.310000    80  2287
  2292  H1     2.420000   10.180000   -4.010000    82  2288
  2293  CT     3.210000    8.720000   -2.640000    83  2288  2294  2295  2296
  2294  SH     4.470000    9.790000   -1.930000    85  2293  2297
  2295  H1     2.840000    8.060000   -1.860000    84  2293
  2296  H1     3.690000    8.090000   -3.400000    84  2293
  2297  HS     5.270000    8.810000   -1.490000    86  2294
  2298  N      0.380000    7.630000   -3.330000   258  2289  2299  2302
  2299  CT    -0.500000    6.680000   -4.000000   259  2298  2300  2303  2304
  2300  C     -1.440000    7.370000   -4.990000   260  2299  2301  2315
  2301  O     -1.610000    6.910000   -6.120000   262  2300
  2302  H      0.390000    7.700000   -2.320000   261  2298
  2303  H1     0.120000    5.970000   -4.550000   263  2299
  2304  CT    -1.311368    5.917036   -2.939595   264  2299  2305  2308  2309
  2305  CT    -2.044167    4.707675   -3.531624   266  2304  2306  2310  2311
  2306  S     -2.751867    3.582901   -2.296583   268  2305  2307
  2307  CT    -3.961477    4.665272   -1.493563   269  2306  2312  2313  2314
  2308  HC    -0.642994    5.574167   -2.151866   265  2304
  2309  HC    -2.041727    6.582679   -2.483711   265  2304
  2310  H1    -2.842073    5.057264   -4.187629   267  2305
  2311  H1    -1.339882    4.135143   -4.135893   267  2305
  2312  H1    -4.523543    4.090370   -0.757969   270  2307
  2313  H1    -3.447192    5.480911   -0.987296   270  2307
  2314  H1    -4.646652    5.067741   -2.239591   270  2307
  2315  N     -2.070000    8.480000   -4.570000    41  2300  2316  2319
  2316  CT    -2.970000    9.200000   -5.440000    42  2315  2317  2320  2321
  2317  C     -2.250000    9.660000   -6.700000    43  2316  2318  2334
  2318  O     -2.800000    9.560000   -7.810000    45  2317
  2319  H     -1.900000    8.810000   -3.620000    44  2315
  2320  H1    -3.740000    8.500000   -5.770000    46  2316
  2321  CT    -3.690000   10.340000   -4.710000    47  2316  2322  2323  2325
  2322  CT    -4.590000    9.790000   -3.590000    49  2321  2324  2326  2327
  2323  CT    -4.480000   11.180000   -5.710000    51  2321  2328  2329  2330
  2324  CT    -5.040000   10.830000   -2.600000    53  2322  2331  2332  2333
  2325  HC    -2.930000   10.980000   -4.260000    48  2321
  2326  HC    -5.470000    9.330000   -4.040000    50  2322
  2327  HC    -4.080000    9.010000   -3.030000    50  2322
  2328  HC    -4.990000   12.000000   -5.200000    52  2323
  2329  HC    -3.820000   11.640000   -6.450000    52  2323
  2330  HC    -5.220000   10.560000   -6.220000    52  2323
  2331  HC    -5.670000   10.360000   -1.840000    54  2324
  2332  HC    -4.170000   11.280000   -2.110000    54  2324
  2333  HC    -5.620000   11.610000   -3.100000    54  2324
  2334  N     -1.010000   10.130000   -6.550000    15  2317  2335  2338
  2335  CT    -0.220000   10.510000   -7.720000    16  2334  2336  2339  2340
  2336  C     -0.020000    9.330000   -8.670000    17  2335  2337  2350
  2337  O     -0.240000    9.460000   -9.880000    19  2336
  2338  H     -0.610000   10.210000   -5.620000    18  2334
  2339  H1    -0.770000   11.270000   -8.280000    20  2335
  2340  CT     1.130000   11.120000   -7.290000    21  2335  2341  2342  2343
  2341  CT     2.040000   11.300000   -8.500000    23  2340  2344  2345  2346
  2342  CT     0.940000   12.430000   -6.550000    25  2340  2347  2348  2349
  2343  HC     1.620000   10.430000   -6.610000    22  2340
  2344  HC     2.990000   11.740000   -8.180000    24  2341
  2345  HC     2.270000   10.340000   -8.970000    24  2341
  2346  HC     1.570000   11.960000   -9.230000    24  2341
  2347  HC     1.910000   12.830000   -6.260000    26  2342
  2348  HC     0.440000   13.150000   -7.200000    26  2342
  2349  HC     0.340000   12.300000   -5.660000    26  2342
  2350  N      0.350000    8.170000   -8.130000    15  2336  2351  2354
  2351  CT     0.550000    6.990000   -8.960000    16  2350  2352  2355  2356
  2352  C     -0.750000    6.660000   -9.700000    17  2351  2353  2366
  2353  O     -0.750000    6.400000  -10.910000    19  2352
  2354  H      0.500000    8.120000   -7.130000    18  2350
  2355  H1     1.310000    7.200000   -9.710000    20  2351
  2356  CT     1.020000    5.800000   -8.100000    21  2351  2357  2358  2359
  2357  CT     0.930000    4.460000   -8.830000    23  2356  2360  2361  2362
  2358  CT     2.430000    6.040000   -7.580000    25  2356  2363  2364  2365
  2359  HC     0.360000    5.720000   -7.230000    22  2356
  2360  HC     1.270000    3.660000   -8.170000    24  2357
  2361  HC    -0.100000    4.230000   -9.110000    24  2357
  2362  HC     1.560000    4.470000   -9.720000    24  2357
  2363  HC     2.740000    5.200000   -6.960000    26  2358
  2364  HC     3.120000    6.150000   -8.420000    26  2358
  2365  HC     2.450000    6.940000   -6.970000    26  2358
  2366  N     -1.860000    6.610000   -8.960000    27  2352  2367  2370
  2367  CT    -3.110000    6.180000   -9.570000    28  2366  2368  2371  2372
  2368  C     -3.580000    7.200000  -10.610000    29  2367  2369  2385
  2369  O     -4.150000    6.820000  -11.620000    31  2368
  2370  H     -1.810000    6.850000   -7.970000    30  2366
  2371  H1    -2.950000    5.250000  -10.110000    32  2367
  2372  CT    -4.160000    5.980000   -8.480000    33  2367  2373  2376  2377
  2373  CT    -3.860000    4.880000   -7.470000    35  2372  2374  2375  2378
  2374  CT    -4.990000    4.750000   -6.450000    37  2373  2379  2380  2381
  2375  CT    -3.570000    3.540000   -8.140000    39  2373  2382  2383  2384
  2376  HC    -4.290000    6.920000   -7.940000    34  2372
  2377  HC    -5.110000    5.740000   -8.970000    34  2372
  2378  HC    -2.960000    5.130000   -6.920000    36  2373
  2379  HC    -4.750000    3.960000   -5.730000    38  2374
  2380  HC    -5.110000    5.690000   -5.920000    38  2374
  2381  HC    -5.920000    4.490000   -6.950000    38  2374
  2382  HC    -3.360000    2.790000   -7.380000    40  2375
  2383  HC    -4.430000    3.220000   -8.710000    40  2375
  2384  HC    -2.690000    3.610000   -8.780000    40  2375
  2385  N     -3.360000    8.480000  -10.350000   122  2368  2386  2389
  2386  CT    -3.730000    9.520000  -11.290000   123  2385  2387  2390  2391
  2387  C     -2.950000    9.340000  -12.600000   124  2386  2388  2406
  2388  O     -3.550000    9.420000  -13.670000   126  2387
  2389  H     -2.920000    8.750000   -9.480000   125  2385
  2390  H1    -4.790000    9.430000  -11.520000   127  2386
  2391  CT    -3.490000   10.910000  -10.670000   128  2386  2392  2399  2400
  2392  CA    -3.850000   12.050000  -11.590000   130  2391  2393  2394
  2393  CA    -5.140000   12.570000  -11.680000   131  2392  2395  2401
  2394  CA    -2.910000   12.570000  -12.460000   131  2392  2396  2402
  2395  CA    -5.460000   13.620000  -12.550000   133  2393  2397  2403
  2396  CA    -3.200000   13.610000  -13.330000   133  2394  2397  2404
  2397  C     -4.490000   14.130000  -13.380000   135  2395  2396  2398
  2398  OH    -4.790000   15.130000  -14.250000   136  2397  2405
  2399  HC    -4.080000   11.000000   -9.760000   129  2391
  2400  HC    -2.440000   11.000000  -10.390000   129  2391
  2401  HA    -5.910000   12.160000  -11.040000   132  2393
  2402  HA    -1.900000   12.170000  -12.450000   132  2394
  2403  HA    -6.470000   14.010000  -12.580000   134  2395
  2404  HA    -2.440000   14.020000  -13.980000   134  2396
  2405  HO    -5.710000   15.390000  -14.180000   137  2398
  2406  N     -1.640000    9.080000  -12.530000   107  2387  2407  2410
  2407  CT    -0.850000    8.820000  -13.730000   108  2406  2408  2411  2412
  2408  C     -1.390000    7.630000  -14.510000   109  2407  2409  2426
  2409  O     -1.460000    7.680000  -15.740000   111  2408
  2410  H     -1.180000    9.060000  -11.620000   110  2406
  2411  H1    -0.900000    9.700000  -14.380000   112  2407
  2412  CT     0.600000    8.480000  -13.420000   113  2407  2413  2419  2420
  2413  CA     1.520000    9.650000  -13.420000   115  2412  2414  2415
  2414  CA     1.780000   10.340000  -14.590000   116  2413  2416  2421
  2415  CA     2.060000   10.120000  -12.230000   116  2413  2417  2422
  2416  CA     2.630000   11.440000  -14.580000   118  2414  2418  2423
  2417  CA     2.890000   11.230000  -12.220000   118  2415  2418  2424
  2418  CA     3.180000   11.880000  -13.400000   120  2416  2417  2425
  2419  HC     0.650000    7.970000  -12.450000   114  2412
  2420  HC     0.990000    7.780000  -14.160000   114  2412
  2421  HA     1.340000   10.010000  -15.520000   117  2414
  2422  HA     1.840000    9.610000  -11.300000   117  2415
  2423  HA     2.860000   11.960000  -15.510000   119  2416
  2424  HA     3.310000   11.580000  -11.290000   119  2417
  2425  HA     3.840000   12.740000  -13.400000   121  2418
  2426  N     -1.730000    6.540000  -13.800000    27  2408  2427  2430
  2427  CT    -2.280000    5.360000  -14.480000    28  2426  2428  2431  2432
  2428  C     -3.550000    5.720000  -15.230000    29  2427  2429  2445
  2429  O     -3.730000    5.280000  -16.350000    31  2428
  2430  H     -1.600000    6.540000  -12.790000    30  2426
  2431  H1    -1.560000    5.010000  -15.210000    32  2427
  2432  CT    -2.660000    4.230000  -13.510000    33  2427  2433  2436  2437
  2433  CT    -1.510000    3.530000  -12.800000    35  2432  2434  2435  2438
  2434  CT    -2.050000    2.440000  -11.900000    37  2433  2439  2440  2441
  2435  CT    -0.530000    2.970000  -13.810000    39  2433  2442  2443  2444
  2436  HC    -3.330000    4.630000  -12.750000    34  2432
  2437  HC    -3.220000    3.470000  -14.070000    34  2432
  2438  HC    -0.980000    4.250000  -12.180000    36  2433
  2439  HC    -1.220000    1.940000  -11.390000    38  2434
  2440  HC    -2.720000    2.870000  -11.150000    38  2434
  2441  HC    -2.600000    1.710000  -12.490000    38  2434
  2442  HC     0.280000    2.460000  -13.290000    40  2435
  2443  HC    -1.030000    2.260000  -14.480000    40  2435
  2444  HC    -0.090000    3.800000  -14.350000    40  2435
  2445  N     -4.440000    6.480000  -14.560000     7  2428  2446  2449
  2446  CT    -5.780000    6.730000  -15.060000     8  2445  2447  2450  2451
  2447  C     -5.810000    7.790000  -16.170000     9  2446  2448  2455
  2448  O     -6.840000    7.920000  -16.840000    11  2447
  2449  H     -4.180000    6.850000  -13.650000    10  2445
  2450  H1    -6.170000    5.800000  -15.490000    12  2446
  2451  CT    -6.660000    7.140000  -13.900000    13  2446  2452  2453  2454
  2452  HC    -7.670000    7.340000  -14.250000    14  2451
  2453  HC    -6.680000    6.340000  -13.160000    14  2451
  2454  HC    -6.260000    8.050000  -13.430000    14  2451
  2455  N     -4.710000    8.530000  -16.350000    65  2447  2456  2459
  2456  CT    -4.660000    9.610000  -17.320000    66  2455  2457  2460  2461
  2457  C     -3.620000    9.300000  -18.400000    67  2456  2458  2469
  2458  O     -3.970000    8.790000  -19.460000    69  2457
  2459  H     -3.900000    8.390000  -15.750000    68  2455
  2460  H1    -5.610000    9.680000  -17.850000    70  2456
  2461  CT    -4.470000   10.960000  -16.620000    71  2456  2462  2463  2464
  2462  OH    -3.240000   10.970000  -15.890000    73  2461  2465
  2463  CT    -5.610000   11.280000  -15.680000    75  2461  2466  2467  2468
  2464  H1    -4.420000   11.740000  -17.380000    72  2461
  2465  HO    -3.180000   11.800000  -15.420000    74  2462
  2466  HC    -5.430000   12.250000  -15.210000    76  2463
  2467  HC    -6.550000   11.320000  -16.240000    76  2463
  2468  HC    -5.690000   10.520000  -14.900000    76  2463
  2469  N     -2.340000    9.530000  -18.090000    55  2457  2470  2473
  2470  CT    -1.240000    9.400000  -19.040000    56  2469  2471  2474  2475
  2471  C     -1.150000    7.980000  -19.600000    57  2470  2472  2480
  2472  O     -1.080000    7.770000  -20.810000    59  2471
  2473  H     -2.140000    9.870000  -17.160000    58  2469
  2474  H1    -1.430000   10.060000  -19.890000    60  2470
  2475  CT     0.050000    9.820000  -18.400000    61  2470  2476  2477  2478
  2476  OH     0.040000   11.210000  -18.140000    63  2475  2479
  2477  H1     0.200000    9.270000  -17.470000    62  2475
  2478  H1     0.880000    9.590000  -19.080000    62  2475
  2479  HO     0.880000   11.460000  -17.760000    64  2476
  2480  N     -1.090000    6.970000  -18.730000    27  2471  2481  2484
  2481  CT    -0.950000    5.610000  -19.250000    28  2480  2482  2485  2486
  2482  C     -2.220000    5.170000  -19.980000    29  2481  2483  2499
  2483  O     -2.130000    4.520000  -21.010000    31  2482
  2484  H     -1.150000    7.150000  -17.730000    30  2480
  2485  H1    -0.150000    5.600000  -20.000000    32  2481
  2486  CT    -0.570000    4.610000  -18.160000    33  2481  2487  2490  2491
  2487  CT     0.930000    4.540000  -17.870000    35  2486  2488  2489  2492
  2488  CT     1.390000    5.790000  -17.160000    37  2487  2493  2494  2495
  2489  CT     1.270000    3.290000  -17.060000    39  2487  2496  2497  2498
  2490  HC    -1.110000    4.850000  -17.250000    34  2486
  2491  HC    -0.880000    3.620000  -18.490000    34  2486
  2492  HC     1.460000    4.460000  -18.820000    36  2487
  2493  HC     2.460000    5.720000  -16.960000    38  2488
  2494  HC     1.240000    6.670000  -17.790000    38  2488
  2495  HC     0.850000    5.910000  -16.220000    38  2488
  2496  HC     2.350000    3.260000  -16.880000    40  2489
  2497  HC     0.740000    3.290000  -16.120000    40  2489
  2498  HC     0.990000    2.400000  -17.630000    40  2489
  2499  N     -3.390000    5.550000  -19.470000   287  2482  2500  2503
  2500  CT    -4.640000    5.160000  -20.100000   288  2499  2501  2504  2505
  2501  C     -4.720000    5.710000  -21.520000   289  2500  2502  2523
  2502  O     -5.120000    4.980000  -22.430000   291  2501
  2503  H     -3.390000    6.100000  -18.620000   290  2499
  2504  H1    -4.660000    4.070000  -20.200000   292  2500
  2505  CT    -5.840000    5.640000  -19.280000   293  2500  2506  2512  2513
  2506  CT    -7.160000    5.110000  -19.840000   295  2505  2507  2514  2515
  2507  CT    -8.370000    5.700000  -19.180000   297  2506  2508  2516  2517
  2508  N2    -8.470000    5.630000  -17.730000   299  2507  2509  2518
  2509  CA    -8.920000    4.590000  -17.040000   301  2508  2510  2511
  2510  N2    -9.220000    3.450000  -17.630000   302  2509  2519  2520
  2511  N2    -9.070000    4.720000  -15.730000   302  2509  2521  2522
  2512  HC    -5.730000    5.300000  -18.250000   294  2505
  2513  HC    -5.860000    6.730000  -19.280000   294  2505
  2514  HC    -7.240000    5.330000  -20.910000   296  2506
  2515  HC    -7.170000    4.030000  -19.720000   296  2506
  2516  H1    -8.420000    6.760000  -19.470000   298  2507
  2517  H1    -9.250000    5.230000  -19.620000   298  2507
  2518  H     -8.150000    6.460000  -17.240000   300  2508
  2519  H     -9.560000    2.670000  -17.110000   303  2510
  2520  H     -9.050000    3.360000  -18.630000   303  2510
  2521  H     -9.420000    3.950000  -15.190000   303  2511
  2522  H     -8.840000    5.600000  -15.300000   303  2511
  2523  N     -4.300000    6.970000  -21.710000    55  2501  2524  2527
  2524  CT    -4.390000    7.570000  -23.030000    56  2523  2525  2528  2529
  2525  C     -3.410000    6.910000  -24.000000    57  2524  2526  2534
  2526  O     -3.730000    6.730000  -25.170000    59  2525
  2527  H     -3.920000    7.520000  -20.940000    58  2523
  2528  H1    -5.390000    7.390000  -23.420000    60  2524
  2529  CT    -4.210000    9.060000  -22.970000    61  2524  2530  2531  2532
  2530  OH    -2.890000    9.420000  -22.640000    63  2529  2533
  2531  H1    -4.460000    9.490000  -23.950000    62  2529
  2532  H1    -4.890000    9.480000  -22.230000    62  2529
  2533  HO    -2.810000   10.370000  -22.620000    64  2530
  2534  N     -2.220000    6.520000  -23.520000     7  2525  2535  2538
  2535  CT    -1.250000    5.790000  -24.320000     8  2534  2536  2539  2540
  2536  C     -1.790000    4.430000  -24.740000     9  2535  2537  2544
  2537  O     -1.620000    4.000000  -25.890000    11  2536
  2538  H     -1.970000    6.760000  -22.570000    10  2534
  2539  H1    -1.060000    6.350000  -25.240000    12  2535
  2540  CT     0.050000    5.660000  -23.580000    13  2535  2541  2542  2543
  2541  HC     0.780000    5.120000  -24.200000    14  2540
  2542  HC     0.450000    6.650000  -23.360000    14  2540
  2543  HC    -0.100000    5.120000  -22.640000    14  2540
  2544  N     -2.450000    3.730000  -23.810000     7  2536  2545  2548
  2545  CT    -2.970000    2.410000  -24.090000     8  2544  2546  2549  2550
  2546  C     -4.070000    2.470000  -25.140000     9  2545  2547  2554
  2547  O     -4.230000    1.530000  -25.920000    11  2546
  2548  H     -2.540000    4.120000  -22.880000    10  2544
  2549  H1    -2.160000    1.790000  -24.490000    12  2545
  2550  CT    -3.490000    1.780000  -22.830000    13  2545  2551  2552  2553
  2551  HC    -3.880000    0.780000  -23.050000    14  2550
  2552  HC    -2.680000    1.690000  -22.100000    14  2550
  2553  HC    -4.290000    2.390000  -22.400000    14  2550
  2554  N     -4.860000    3.550000  -25.130000   271  2546  2555  2558
  2555  CT    -5.990000    3.680000  -26.030000   272  2554  2556  2559  2560
  2556  C     -5.530000    3.620000  -27.500000   273  2555  2557  2576
  2557  O     -6.230000    3.060000  -28.340000   275  2556
  2558  H     -4.650000    4.280000  -24.460000   274  2554
  2559  H1    -6.660000    2.830000  -25.880000   276  2555
  2560  CT    -6.750000    4.970000  -25.720000   277  2555  2561  2565  2566
  2561  CT    -8.000000    5.200000  -26.560000   279  2560  2562  2567  2568
  2562  CT    -8.800000    6.410000  -26.110000   281  2561  2563  2569  2570
  2563  CT    -9.950000    6.720000  -27.040000   283  2562  2564  2571  2572
  2564  N3   -10.890000    7.690000  -26.440000   285  2563  2573  2574  2575
  2565  HC    -7.040000    4.950000  -24.660000   278  2560
  2566  HC    -6.080000    5.820000  -25.870000   278  2560
  2567  HC    -7.700000    5.340000  -27.600000   280  2561
  2568  HC    -8.640000    4.310000  -26.500000   280  2561
  2569  HC    -9.150000    6.120000  -25.090000   282  2562
  2570  HC    -8.140000    7.280000  -26.030000   282  2562
  2571  HP    -9.540000    7.120000  -27.980000   284  2563
  2572  HP   -10.480000    5.790000  -27.270000   284  2563
  2573  H    -11.620000    7.940000  -27.090000   286  2564
  2574  H    -11.430000    7.220000  -25.650000   286  2564
  2575  H    -10.420000    8.520000  -26.090000   286  2564
  2576  N     -4.340000    4.170000  -27.780000   232  2556  2577  2580
  2577  CT    -3.810000    4.240000  -29.130000   233  2576  2578  2581  2582
  2578  C     -3.410000    2.860000  -29.660000   234  2577  2579  2591
  2579  O     -3.220000    2.700000  -30.870000   236  2578
  2580  H     -3.770000    4.550000  -27.040000   235  2576
  2581  H1    -4.570000    4.640000  -29.800000   237  2577
  2582  CT    -2.600000    5.180000  -29.150000   238  2577  2583  2587  2588
  2583  CT    -2.090000    5.500000  -30.550000   240  2582  2584  2589  2590
  2584  C     -1.000000    4.600000  -31.070000   242  2583  2585  2586
  2585  O2    -0.410000    3.830000  -30.270000   243  2584
  2586  O2    -0.740000    4.650000  -32.290000   243  2584
  2587  HC    -2.900000    6.120000  -28.680000   239  2582
  2588  HC    -1.810000    4.760000  -28.530000   239  2582
  2589  HC    -2.940000    5.490000  -31.240000   241  2583
  2590  HC    -1.710000    6.530000  -30.540000   241  2583
  2591  N     -3.320000    1.870000  -28.760000   287  2578  2592  2595
  2592  CT    -2.800000    0.570000  -29.120000   288  2591  2593  2596  2597
  2593  C     -3.900000   -0.370000  -29.590000   289  2592  2594  2615
  2594  O     -3.650000   -1.540000  -29.840000   291  2593
  2595  H     -3.560000    2.060000  -27.790000   290  2591
  2596  H1    -2.100000    0.680000  -29.960000   292  2592
  2597  CT    -2.050000   -0.030000  -27.930000   293  2592  2598  2604  2605
  2598  CT    -0.830000    0.780000  -27.520000   295  2597  2599  2606  2607
  2599  CT     0.180000   -0.080000  -26.790000   297  2598  2600  2608  2609
  2600  N2     0.590000   -1.180000  -27.620000   299  2599  2601  2610
  2601  CA     1.110000   -2.330000  -27.210000   301  2600  2602  2603
  2602  N2     1.280000   -2.610000  -25.920000   302  2601  2611  2612
  2603  N2     1.430000   -3.220000  -28.110000   302  2601  2613  2614
  2604  HC    -2.720000   -0.110000  -27.080000   294  2597
  2605  HC    -1.770000   -1.050000  -28.210000   294  2597
  2606  HC    -0.350000    1.200000  -28.410000   296  2598
  2607  HC    -1.140000    1.610000  -26.880000   296  2598
  2608  H1     1.040000    0.540000  -26.530000   298  2599
  2609  H1    -0.300000   -0.430000  -25.890000   298  2599
  2610  H      0.480000   -1.060000  -28.610000   300  2600
  2611  H      1.730000   -3.490000  -25.700000   303  2602
  2612  H      1.030000   -1.940000  -25.210000   303  2602
  2613  H      1.970000   -4.010000  -27.760000   303  2603
  2614  H      1.340000   -3.050000  -29.090000   303  2603
  2615  N     -5.120000    0.150000  -29.680000     1  2593  2616  2619
  2616  CT    -6.220000   -0.600000  -30.250000     2  2615  2617  2620  2621
  2617  C     -7.000000   -1.320000  -29.160000     3  2616  2618  2622
  2618  O     -6.580000   -1.330000  -28.000000     5  2617
  2619  H     -5.240000    1.110000  -29.380000     4  2615
  2620  H1    -6.880000    0.090000  -30.770000     6  2616
  2621  H1    -5.840000   -1.330000  -30.960000     6  2616
  2622  N     -8.140000   -1.940000  -29.530000    96  2617  2623  2629
  2623  CT    -9.150000   -2.360000  -28.550000    97  2622  2624  2626  2627
  2624  C     -8.680000   -3.420000  -27.560000    98  2623  2625  2636
  2625  O     -9.090000   -3.400000  -26.380000    99  2624
  2626  H1    -9.490000   -1.480000  -28.000000   100  2623
  2627  CT   -10.280000   -2.920000  -29.440000   101  2623  2628  2630  2631
  2628  CT   -10.050000   -2.290000  -30.790000   103  2627  2629  2632  2633
  2629  CT    -8.550000   -2.230000  -30.910000   105  2622  2628  2634  2635
  2630  HC   -11.260000   -2.640000  -29.040000   102  2627
  2631  HC   -10.210000   -4.010000  -29.530000   102  2627
  2632  HC   -10.470000   -1.280000  -30.810000   104  2628
  2633  HC   -10.490000   -2.890000  -31.590000   104  2628
  2634  H1    -8.260000   -1.440000  -31.610000   106  2629
  2635  H1    -8.150000   -3.190000  -31.230000   106  2629
  2636  N     -7.890000   -4.390000  -28.040000   232  2624  2637  2640
  2637  CT    -7.470000   -5.520000  -27.230000   233  2636  2638  2641  2642
  2638  C     -6.640000   -5.000000  -26.070000   234  2637  2639  2651
  2639  O     -6.920000   -5.280000  -24.900000   236  2638
  2640  H     -7.570000   -4.340000  -29.000000   235  2636
  2641  H1    -8.340000   -6.030000  -26.820000   237  2637
  2642  CT    -6.670000   -6.500000  -28.100000   238  2637  2643  2647  2648
  2643  CT    -6.170000   -7.720000  -27.350000   240  2642  2644  2649  2650
  2644  C     -5.370000   -8.700000  -28.210000   242  2643  2645  2646
  2645  O2    -5.150000   -8.560000  -29.390000   243  2644
  2646  O2    -5.010000   -9.530000  -27.590000   243  2644
  2647  HC    -7.310000   -6.830000  -28.920000   239  2642
  2648  HC    -5.810000   -5.980000  -28.530000   239  2642
  2649  HC    -5.550000   -7.370000  -26.530000   241  2643
  2650  HC    -7.040000   -8.230000  -26.920000   241  2643
  2651  N     -5.620000   -4.210000  -26.410000    15  2638  2652  2655
  2652  CT    -4.740000   -3.660000  -25.400000    16  2651  2653  2656  2657
  2653  C     -5.510000   -2.670000  -24.530000    17  2652  2654  2667
  2654  O     -5.390000   -2.720000  -23.300000    19  2653
  2655  H     -5.450000   -3.990000  -27.380000    18  2651
  2656  H1    -4.410000   -4.460000  -24.740000    20  2652
  2657  CT    -3.490000   -3.020000  -26.010000    21  2652  2658  2659  2660
  2658  CT    -2.710000   -2.210000  -25.000000    23  2657  2661  2662  2663
  2659  CT    -2.600000   -4.080000  -26.650000    25  2657  2664  2665  2666
  2660  HC    -3.810000   -2.330000  -26.800000    22  2657
  2661  HC    -1.830000   -1.790000  -25.480000    24  2658
  2662  HC    -3.300000   -1.380000  -24.610000    24  2658
  2663  HC    -2.380000   -2.850000  -24.180000    24  2658
  2664  HC    -1.720000   -3.610000  -27.090000    26  2659
  2665  HC    -2.270000   -4.800000  -25.900000    26  2659
  2666  HC    -3.140000   -4.600000  -27.440000    26  2659
  2667  N     -6.290000   -1.780000  -25.150000     7  2653  2668  2671
  2668  CT    -7.020000   -0.780000  -24.390000     8  2667  2669  2672  2673
  2669  C     -7.960000   -1.430000  -23.370000     9  2668  2670  2677
  2670  O     -8.010000   -1.000000  -22.220000    11  2669
  2671  H     -6.340000   -1.770000  -26.160000    10  2667
  2672  H1    -6.290000   -0.180000  -23.830000    12  2668
  2673  CT    -7.770000    0.140000  -25.310000    13  2668  2674  2675  2676
  2674  HC    -8.310000    0.890000  -24.730000    14  2673
  2675  HC    -7.060000    0.640000  -25.980000    14  2673
  2676  HC    -8.480000   -0.430000  -25.910000    14  2673
  2677  N     -8.700000   -2.460000  -23.800000    55  2669  2678  2681
  2678  CT    -9.670000   -3.100000  -22.930000    56  2677  2679  2682  2683
  2679  C     -8.980000   -3.780000  -21.740000    57  2678  2680  2688
  2680  O     -9.430000   -3.630000  -20.610000    59  2679
  2681  H     -8.580000   -2.820000  -24.740000    58  2677
  2682  H1   -10.320000   -2.320000  -22.520000    60  2678
  2683  CT   -10.550000   -4.060000  -23.690000    61  2678  2684  2685  2686
  2684  OH    -9.810000   -5.180000  -24.130000    63  2683  2687
  2685  H1   -11.360000   -4.400000  -23.040000    62  2683
  2686  H1   -10.980000   -3.550000  -24.550000    62  2683
  2687  HO   -10.360000   -5.750000  -24.660000    64  2684
  2688  N     -7.850000   -4.460000  -21.980000    65  2679  2689  2692
  2689  CT    -7.140000   -5.120000  -20.910000    66  2688  2690  2693  2694
  2690  C     -6.530000   -4.090000  -19.950000    67  2689  2691  2702
  2691  O     -6.620000   -4.230000  -18.730000    69  2690
  2692  H     -7.530000   -4.560000  -22.940000    68  2688
  2693  H1    -7.850000   -5.720000  -20.350000    70  2689
  2694  CT    -6.090000   -6.080000  -21.470000    71  2689  2695  2696  2697
  2695  OH    -6.770000   -7.040000  -22.270000    73  2694  2698
  2696  CT    -5.310000   -6.760000  -20.370000    75  2694  2699  2700  2701
  2697  H1    -5.390000   -5.520000  -22.110000    72  2694
  2698  HO    -6.180000   -7.380000  -22.950000    74  2695
  2699  HC    -4.570000   -7.440000  -20.800000    76  2696
  2700  HC    -4.770000   -6.030000  -19.770000    76  2696
  2701  HC    -5.990000   -7.330000  -19.730000    76  2696
  2702  N     -5.900000   -3.050000  -20.500000   107  2690  2703  2706
  2703  CT    -5.380000   -1.970000  -19.660000   108  2702  2704  2707  2708
  2704  C     -6.500000   -1.420000  -18.780000   109  2703  2705  2722
  2705  O     -6.320000   -1.190000  -17.570000   111  2704
  2706  H     -5.790000   -2.980000  -21.510000   110  2702
  2707  H1    -4.610000   -2.380000  -19.000000   112  2703
  2708  CT    -4.740000   -0.870000  -20.520000   113  2703  2709  2715  2716
  2709  CA    -4.190000    0.260000  -19.680000   115  2708  2710  2711
  2710  CA    -5.020000    1.270000  -19.220000   116  2709  2712  2717
  2711  CA    -2.880000    0.230000  -19.230000   116  2709  2713  2718
  2712  CA    -4.540000    2.260000  -18.380000   118  2710  2714  2719
  2713  CA    -2.400000    1.230000  -18.390000   118  2711  2714  2720
  2714  CA    -3.230000    2.240000  -17.960000   120  2712  2713  2721
  2715  HC    -3.930000   -1.300000  -21.110000   114  2708
  2716  HC    -5.480000   -0.470000  -21.210000   114  2708
  2717  HA    -6.060000    1.300000  -19.540000   117  2710
  2718  HA    -2.210000   -0.560000  -19.540000   117  2711
  2719  HA    -5.190000    3.050000  -18.040000   119  2712
  2720  HA    -1.360000    1.200000  -18.070000   119  2713
  2721  HA    -2.860000    3.010000  -17.300000   121  2714
  2722  N     -7.650000   -1.140000  -19.380000   220  2704  2723  2726
  2723  CT    -8.730000   -0.500000  -18.640000   221  2722  2724  2727  2728
  2724  C     -9.280000   -1.420000  -17.550000   222  2723  2725  2736
  2725  O     -9.610000   -0.960000  -16.440000   224  2724
  2726  H     -7.740000   -1.320000  -20.380000   223  2722
  2727  H1    -8.310000    0.370000  -18.130000   225  2723
  2728  CT    -9.840000   -0.020000  -19.580000   226  2723  2729  2732  2733
  2729  C     -9.420000    1.110000  -20.490000   228  2728  2730  2731
  2730  O     -8.470000    1.840000  -20.210000   229  2729
  2731  N    -10.160000    1.290000  -21.570000   230  2729  2734  2735
  2732  HC   -10.170000   -0.860000  -20.190000   227  2728
  2733  HC   -10.690000    0.330000  -18.990000   227  2728
  2734  H     -9.870000    2.030000  -22.190000   231  2731
  2735  H    -10.920000    0.680000  -21.770000   231  2731
  2736  N     -9.410000   -2.720000  -17.850000    65  2724  2737  2740
  2737  CT    -9.980000   -3.620000  -16.860000    66  2736  2738  2741  2742
  2738  C     -9.010000   -3.750000  -15.660000    67  2737  2739  2750
  2739  O     -9.460000   -3.770000  -14.520000    69  2738
  2740  H     -9.130000   -3.060000  -18.770000    68  2736
  2741  H1   -10.890000   -3.160000  -16.470000    70  2737
  2742  CT   -10.420000   -4.940000  -17.510000    71  2737  2743  2744  2745
  2743  OH   -11.460000   -5.530000  -16.730000    73  2742  2746
  2744  CT    -9.290000   -5.940000  -17.690000    75  2742  2747  2748  2749
  2745  H1   -10.840000   -4.720000  -18.490000    72  2742
  2746  HO   -11.710000   -6.350000  -17.150000    74  2743
  2747  HC    -9.670000   -6.840000  -18.160000    76  2744
  2748  HC    -8.530000   -5.520000  -18.330000    76  2744
  2749  HC    -8.860000   -6.210000  -16.720000    76  2744
  2750  N     -7.710000   -3.830000  -15.930000    27  2738  2751  2754
  2751  CT    -6.740000   -3.950000  -14.850000    28  2750  2752  2755  2756
  2752  C     -6.630000   -2.660000  -14.040000    29  2751  2753  2769
  2753  O     -6.450000   -2.700000  -12.820000    31  2752
  2754  H     -7.380000   -3.820000  -16.890000    30  2750
  2755  H1    -7.070000   -4.730000  -14.160000    32  2751
  2756  CT    -5.380000   -4.320000  -15.430000    33  2751  2757  2760  2761
  2757  CT    -5.290000   -5.720000  -16.030000    35  2756  2758  2759  2762
  2758  CT    -4.020000   -5.900000  -16.830000    37  2757  2763  2764  2765
  2759  CT    -5.380000   -6.800000  -14.960000    39  2757  2766  2767  2768
  2760  HC    -5.130000   -3.590000  -16.210000    34  2756
  2761  HC    -4.630000   -4.240000  -14.640000    34  2756
  2762  HC    -6.130000   -5.870000  -16.710000    36  2757
  2763  HC    -4.000000   -6.900000  -17.250000    38  2758
  2764  HC    -4.000000   -5.170000  -17.640000    38  2758
  2765  HC    -3.150000   -5.750000  -16.190000    38  2758
  2766  HC    -5.300000   -7.780000  -15.420000    40  2759
  2767  HC    -4.560000   -6.690000  -14.250000    40  2759
  2768  HC    -6.330000   -6.740000  -14.430000    40  2759
  2769  N     -6.740000   -1.520000  -14.720000    65  2752  2770  2773
  2770  CT    -6.660000   -0.240000  -14.040000    66  2769  2771  2774  2775
  2771  C     -7.880000   -0.040000  -13.130000    67  2770  2772  2783
  2772  O     -7.780000    0.510000  -12.020000    69  2771
  2773  H     -6.800000   -1.540000  -15.730000    68  2769
  2774  H1    -5.780000   -0.250000  -13.390000    70  2770
  2775  CT    -6.450000    0.890000  -15.050000    71  2770  2776  2777  2778
  2776  OH    -5.160000    0.700000  -15.650000    73  2775  2779
  2777  CT    -6.500000    2.250000  -14.400000    75  2775  2780  2781  2782
  2778  H1    -7.220000    0.840000  -15.820000    72  2775
  2779  HO    -5.000000    1.350000  -16.340000    74  2776
  2780  HC    -6.340000    3.020000  -15.160000    76  2777
  2781  HC    -7.470000    2.420000  -13.930000    76  2777
  2782  HC    -5.710000    2.320000  -13.650000    76  2777
  2783  N     -9.050000   -0.510000  -13.590000     7  2771  2784  2787
  2784  CT   -10.240000   -0.460000  -12.760000     8  2783  2785  2788  2789
  2785  C    -10.030000   -1.230000  -11.450000     9  2784  2786  2793
  2786  O    -10.430000   -0.770000  -10.380000    11  2785
  2787  H     -9.110000   -0.920000  -14.520000    10  2783
  2788  H1   -10.430000    0.580000  -12.490000    12  2784
  2789  CT   -11.430000   -0.980000  -13.520000    13  2784  2790  2791  2792
  2790  HC   -12.320000   -0.940000  -12.890000    14  2789
  2791  HC   -11.600000   -0.370000  -14.410000    14  2789
  2792  HC   -11.260000   -2.020000  -13.820000    14  2789
  2793  N     -9.430000   -2.410000  -11.550000    27  2785  2794  2797
  2794  CT    -9.100000   -3.220000  -10.390000    28  2793  2795  2798  2799
  2795  C     -8.120000   -2.470000   -9.490000    29  2794  2796  2812
  2796  O     -8.350000   -2.350000   -8.290000    31  2795
  2797  H     -9.190000   -2.750000  -12.470000    30  2793
  2798  H1   -10.010000   -3.390000   -9.810000    32  2794
  2799  CT    -8.550000   -4.580000  -10.850000    33  2794  2800  2803  2804
  2800  CT    -8.120000   -5.560000   -9.750000    35  2799  2801  2802  2805
  2801  CT    -8.000000   -6.970000  -10.310000    37  2800  2806  2807  2808
  2802  CT    -6.790000   -5.170000   -9.120000    39  2800  2809  2810  2811
  2803  HC    -9.320000   -5.060000  -11.460000    34  2799
  2804  HC    -7.690000   -4.420000  -11.500000    34  2799
  2805  HC    -8.890000   -5.570000   -8.970000    36  2800
  2806  HC    -7.700000   -7.660000   -9.520000    38  2801
  2807  HC    -8.960000   -7.290000  -10.710000    38  2801
  2808  HC    -7.250000   -6.990000  -11.110000    38  2801
  2809  HC    -6.490000   -5.930000   -8.400000    40  2802
  2810  HC    -6.010000   -5.140000   -9.890000    40  2802
  2811  HC    -6.800000   -4.240000   -8.580000    40  2802
  2812  N     -7.050000   -1.940000  -10.070000    15  2795  2813  2816
  2813  CT    -5.990000   -1.290000   -9.300000    16  2812  2814  2817  2818
  2814  C     -6.540000   -0.070000   -8.550000    17  2813  2815  2828
  2815  O     -6.220000    0.130000   -7.390000    19  2814
  2816  H     -6.940000   -2.040000  -11.080000    18  2812
  2817  H1    -5.630000   -1.980000   -8.540000    20  2813
  2818  CT    -4.800000   -0.940000  -10.220000    21  2813  2819  2820  2821
  2819  CT    -3.850000    0.080000   -9.600000    23  2818  2822  2823  2824
  2820  CT    -4.070000   -2.210000  -10.620000    25  2818  2825  2826  2827
  2821  HC    -5.200000   -0.480000  -11.130000    22  2818
  2822  HC    -3.030000    0.280000  -10.290000    24  2819
  2823  HC    -4.360000    1.020000   -9.410000    24  2819
  2824  HC    -3.440000   -0.310000   -8.670000    24  2819
  2825  HC    -3.230000   -1.960000  -11.260000    26  2820
  2826  HC    -3.690000   -2.710000   -9.730000    26  2820
  2827  HC    -4.730000   -2.890000  -11.150000    26  2820
  2828  N     -7.300000    0.800000   -9.230000    27  2814  2829  2832
  2829  CT    -7.730000    2.030000   -8.580000    28  2828  2830  2833  2834
  2830  C     -8.510000    1.720000   -7.310000    29  2829  2831  2847
  2831  O     -8.390000    2.420000   -6.320000    31  2830
  2832  H     -7.550000    0.610000  -10.200000    30  2828
  2833  H1    -6.840000    2.580000   -8.250000    32  2829
  2834  CT    -8.520000    2.900000   -9.550000    33  2829  2835  2838  2839
  2835  CT    -7.740000    4.080000  -10.160000    35  2834  2836  2837  2840
  2836  CT    -6.480000    3.670000  -10.890000    37  2835  2841  2842  2843
  2837  CT    -8.630000    4.890000  -11.080000    39  2835  2844  2845  2846
  2838  HC    -8.910000    2.280000  -10.360000    34  2834
  2839  HC    -9.380000    3.310000   -9.030000    34  2834
  2840  HC    -7.440000    4.730000   -9.340000    36  2835
  2841  HC    -5.970000    4.550000  -11.290000    38  2836
  2842  HC    -5.810000    3.150000  -10.230000    38  2836
  2843  HC    -6.740000    2.990000  -11.700000    38  2836
  2844  HC    -8.070000    5.730000  -11.490000    40  2837
  2845  HC    -8.990000    4.260000  -11.890000    40  2837
  2846  HC    -9.480000    5.280000  -10.520000    40  2837
  2847  N     -9.370000    0.690000   -7.350000    15  2830  2848  2851
  2848  CT   -10.160000    0.310000   -6.190000    16  2847  2849  2852  2853
  2849  C     -9.330000   -0.460000   -5.150000    17  2848  2850  2863
  2850  O     -9.320000   -0.090000   -3.960000    19  2849
  2851  H     -9.460000    0.160000   -8.210000    18  2847
  2852  H1   -10.520000    1.220000   -5.690000    20  2848
  2853  CT   -11.390000   -0.500000   -6.630000    21  2848  2854  2855  2856
  2854  CT   -12.150000   -1.050000   -5.430000    23  2853  2857  2858  2859
  2855  CT   -12.320000    0.370000   -7.460000    25  2853  2860  2861  2862
  2856  HC   -11.060000   -1.340000   -7.240000    22  2853
  2857  HC   -13.020000   -1.610000   -5.780000    24  2854
  2858  HC   -11.530000   -1.730000   -4.840000    24  2854
  2859  HC   -12.490000   -0.230000   -4.790000    24  2854
  2860  HC   -13.190000   -0.210000   -7.780000    26  2855
  2861  HC   -12.660000    1.230000   -6.870000    26  2855
  2862  HC   -11.810000    0.730000   -8.360000    26  2855
  2863  N     -8.650000   -1.520000   -5.590000    27  2849  2864  2867
  2864  CT    -7.990000   -2.410000   -4.650000    28  2863  2865  2868  2869
  2865  C     -6.830000   -1.690000   -3.960000    29  2864  2866  2882
  2866  O     -6.620000   -1.850000   -2.760000    31  2865
  2867  H     -8.620000   -1.720000   -6.590000    30  2863
  2868  H1    -8.690000   -2.670000   -3.860000    32  2864
  2869  CT    -7.490000   -3.630000   -5.420000    33  2864  2870  2873  2874
  2870  CT    -7.830000   -4.990000   -4.830000    35  2869  2871  2872  2875
  2871  CT    -9.330000   -5.130000   -4.600000    37  2870  2876  2877  2878
  2872  CT    -7.320000   -6.060000   -5.770000    39  2870  2879  2880  2881
  2873  HC    -7.920000   -3.640000   -6.410000    34  2869
  2874  HC    -6.420000   -3.540000   -5.560000    34  2869
  2875  HC    -7.320000   -5.090000   -3.870000    36  2870
  2876  HC    -9.540000   -6.120000   -4.180000    38  2871
  2877  HC    -9.710000   -4.400000   -3.890000    38  2871
  2878  HC    -9.860000   -5.030000   -5.550000    38  2871
  2879  HC    -7.480000   -6.980000   -5.260000    40  2872
  2880  HC    -7.910000   -6.010000   -6.690000    40  2872
  2881  HC    -6.330000   -6.020000   -6.130000    40  2872
  2882  N     -6.040000   -0.920000   -4.710000   138  2865  2883  2886
  2883  CT    -4.900000   -0.250000   -4.090000   139  2882  2884  2887  2888
  2884  C     -5.370000    0.760000   -3.060000   140  2883  2885  2906
  2885  O     -4.760000    0.880000   -2.000000   142  2884
  2886  H     -6.240000   -0.760000   -5.690000   141  2882
  2887  H1    -4.320000   -1.000000   -3.550000   143  2883
  2888  CT    -3.970383    0.401286   -5.116443   144  2883  2889  2898  2899
  2889  C*    -3.108738   -0.531902   -5.916102   146  2888  2890  2891
  2890  CW    -3.459061   -1.741585   -6.413265   147  2889  2892  2900
  2891  CB    -1.735481   -0.311531   -6.349995   149  2889  2893  2894
  2892  NA    -2.396921   -2.286754   -7.112516   150  2890  2893  2901
  2893  CN    -1.309369   -1.442655   -7.108330   152  2891  2892  2895
  2894  CA    -0.819284    0.749133   -6.198658   153  2891  2896  2902
  2895  CA    -0.036126   -1.523792   -7.687073   155  2893  2897  2903
  2896  CA     0.456643    0.683503   -6.782750   157  2894  2897  2904
  2897  CA     0.849595   -0.447477   -7.518333   159  2895  2896  2905
  2898  HC    -4.543904    1.037920   -5.788328   145  2888
  2899  HC    -3.294469    1.060947   -4.570067   145  2888
  2900  H4    -4.433026   -2.194979   -6.300762   148  2890
  2901  H     -2.436901   -3.163285   -7.631348   151  2892
  2902  HA    -1.111566    1.627052   -5.641081   154  2894
  2903  HA     0.248675   -2.387779   -8.266238   156  2895
  2904  HA     1.136390    1.515081   -6.668496   158  2896
  2905  HA     1.836154   -0.479216   -7.951872   160  2897
  2906  N     -6.480000    1.470000   -3.340000    65  2884  2907  2910
  2907  CT    -6.990000    2.470000   -2.420000    66  2906  2908  2911  2912
  2908  C     -7.430000    1.820000   -1.100000    67  2907  2909  2920
  2909  O     -7.410000    2.450000   -0.030000    69  2908
  2910  H     -6.960000    1.340000   -4.230000    68  2906
  2911  H1    -6.180000    3.150000   -2.180000    70  2907
  2912  CT    -8.100000    3.290000   -3.090000    71  2907  2913  2914  2915
  2913  OH    -7.550000    3.970000   -4.210000    73  2912  2916
  2914  CT    -8.700000    4.340000   -2.180000    75  2912  2917  2918  2919
  2915  H1    -8.890000    2.620000   -3.430000    72  2912
  2916  HO    -8.260000    4.410000   -4.680000    74  2913
  2917  HC    -9.470000    4.890000   -2.720000    76  2914
  2918  HC    -9.160000    3.870000   -1.310000    76  2914
  2919  HC    -7.920000    5.030000   -1.850000    76  2914
  2920  N     -7.840000    0.550000   -1.160000     7  2908  2921  2924
  2921  CT    -8.220000   -0.170000    0.050000     8  2920  2922  2925  2926
  2922  C     -7.060000   -0.280000    1.050000     9  2921  2923  2930
  2923  O     -7.300000   -0.380000    2.250000    11  2922
  2924  H     -7.880000    0.070000   -2.050000    10  2920
  2925  H1    -9.010000    0.400000    0.540000    12  2921
  2926  CT    -8.770000   -1.540000   -0.300000    13  2921  2927  2928  2929
  2927  HC    -9.070000   -2.060000    0.610000    14  2926
  2928  HC    -9.640000   -1.440000   -0.950000    14  2926
  2929  HC    -8.010000   -2.140000   -0.800000    14  2926
  2930  N     -5.810000   -0.280000    0.560000   122  2922  2931  2934
  2931  CT    -4.660000   -0.470000    1.450000   123  2930  2932  2935  2936
  2932  C     -4.540000    0.660000    2.470000   124  2931  2933  2951
  2933  O     -4.470000    0.380000    3.670000   126  2932
  2934  H     -5.660000   -0.140000   -0.430000   125  2930
  2935  H1    -4.840000   -1.380000    2.020000   127  2931
  2936  CT    -3.332965   -0.661629    0.684079   128  2931  2937  2944  2945
  2937  CA    -3.176702   -2.009891    -0.006196   130  2936  2938  2939
  2938  CA    -3.978222   -2.312248   -1.115943   131  2937  2940  2946
  2939  CA    -2.239780   -2.962695    0.442755   131  2937  2941  2947
  2940  CA    -3.878044   -3.547802   -1.775945   133  2938  2942  2948
  2941  CA    -2.143103   -4.216822   -0.196341   133  2939  2942  2949
  2942  C     -2.960759   -4.508422   -1.309074   135  2940  2941  2943
  2943  OH    -2.883826   -5.714989   -1.930020   136  2942  2950
  2944  HC    -3.214829    0.134434   -0.051050   129  2936
  2945  HC    -2.512656   -0.553585    1.395338   129  2936
  2946  HA    -4.677908   -1.574337   -1.456718   132  2938
  2947  HA    -1.588372   -2.727244    1.272342   132  2939
  2948  HA    -4.510379   -3.747349   -2.628140   134  2940
  2949  HA    -1.439776   -4.954863    0.149248   134  2941
  2950  HO    -3.585772   -5.769582   -2.585083   137  2943
  2951  N     -4.480000    1.950000    2.070000    55  2932  2952  2955
  2952  CT    -4.410000    3.000000    3.090000    56  2951  2953  2956  2957
  2953  C     -5.610000    3.060000    4.010000    57  2952  2954  2962
  2954  O     -5.470000    3.430000    5.180000    59  2953
  2955  H     -4.490000    2.190000    1.090000    58  2951
  2956  H1    -3.490000    2.910000    3.670000    60  2952
  2957  CT    -4.422616    4.384218    2.414603    61  2952  2958  2959  2960
  2958  OH    -3.205630    4.693448    1.792224    63  2957  2961
  2959  H1    -5.227210    4.429394    1.678131    62  2957
  2960  H1    -4.611723    5.152428    3.163227    62  2957
  2961  HO    -3.009035    5.633589    1.966422    64  2958
  2962  N     -6.780000    2.690000    3.480000    41  2953  2963  2966
  2963  CT    -7.970000    2.670000    4.310000    42  2962  2964  2967  2968
  2964  C     -7.790000    1.650000    5.430000    43  2963  2965  2981
  2965  O     -7.980000    1.960000    6.610000    45  2964
  2966  H     -6.830000    2.410000    2.510000    44  2962
  2967  H1    -8.090000    3.650000    4.790000    46  2963
  2968  CT    -9.230000    2.400000    3.470000    47  2963  2969  2970  2972
  2969  CT    -9.510000    3.560000    2.500000    49  2968  2971  2973  2974
  2970  CT   -10.430000    2.110000    4.370000    51  2968  2975  2976  2977
  2971  CT   -10.610000    3.300000    1.490000    53  2969  2978  2979  2980
  2972  HC    -9.050000    1.500000    2.870000    48  2968
  2973  HC    -9.770000    4.450000    3.080000    50  2969
  2974  HC    -8.600000    3.790000    1.940000    50  2969
  2975  HC   -11.320000    1.900000    3.780000    52  2970
  2976  HC   -10.260000    1.220000    4.990000    52  2970
  2977  HC   -10.630000    2.970000    5.020000    52  2970
  2978  HC   -10.720000    4.170000    0.840000    54  2971
  2979  HC   -10.350000    2.430000    0.880000    54  2971
  2980  HC   -11.560000    3.130000    1.990000    54  2971
  2981  N     -7.350000    0.440000    5.080000    27  2964  2982  2985
  2982  CT    -7.190000   -0.600000    6.080000    28  2981  2983  2986  2987
  2983  C     -6.100000   -0.210000    7.080000    29  2982  2984  3000
  2984  O     -6.220000   -0.460000    8.290000    31  2983
  2985  H     -7.150000    0.230000    4.110000    30  2981
  2986  H1    -8.130000   -0.710000    6.610000    32  2982
  2987  CT    -6.850000   -1.920000    5.390000    33  2982  2988  2991  2992
  2988  CT    -6.690000   -3.110000    6.320000    35  2987  2989  2990  2993
  2989  CT    -7.910000   -3.330000    7.230000    37  2988  2994  2995  2996
  2990  CT    -6.420000   -4.370000    5.510000    39  2988  2997  2998  2999
  2991  HC    -7.650000   -2.140000    4.670000    34  2987
  2992  HC    -5.920000   -1.800000    4.830000    34  2987
  2993  HC    -5.820000   -2.930000    6.950000    36  2988
  2994  HC    -7.740000   -4.190000    7.870000    38  2989
  2995  HC    -8.060000   -2.470000    7.880000    38  2989
  2996  HC    -8.800000   -3.500000    6.620000    38  2989
  2997  HC    -6.280000   -5.210000    6.180000    40  2990
  2998  HC    -7.250000   -4.570000    4.840000    40  2990
  2999  HC    -5.520000   -4.240000    4.920000    40  2990
  3000  N     -5.010000    0.380000    6.590000   138  2983  3001  3004
  3001  CT    -3.900000    0.710000    7.460000   139  3000  3002  3005  3006
  3002  C     -4.340000    1.710000    8.530000   140  3001  3003  3024
  3003  O     -4.010000    1.550000    9.700000   142  3002
  3004  H     -4.950000    0.550000    5.590000   141  3000
  3005  H1    -3.570000   -0.200000    7.980000   143  3001
  3006  CT    -2.791535    1.296400    6.576151   144  3001  3007  3016  3017
  3007  C*    -1.427758    1.429502    7.171301   146  3006  3008  3009
  3008  CW    -0.405160    0.600670    6.876439   147  3007  3010  3018
  3009  CB    -0.880136    2.449432    8.068990   149  3007  3011  3012
  3010  NA     0.740617    1.053539    7.489872   150  3008  3011  3019
  3011  CN     0.518538    2.208292    8.202997   152  3009  3010  3013
  3012  CA    -1.393985    3.566483    8.765060   153  3009  3014  3020
  3013  CA     1.369384    3.051811    8.930167   155  3011  3015  3021
  3014  CA    -0.557303    4.401080    9.533291   157  3012  3015  3022
  3015  CA     0.826060    4.159973    9.601120   159  3013  3014  3023
  3016  HC    -2.692078    0.664179    5.692864   145  3006
  3017  HC    -3.101407    2.279284    6.219530   145  3006
  3018  H4    -0.487378   -0.252546    6.215405   148  3008
  3019  H      1.646804    0.622159    7.353439   151  3010
  3020  HA    -2.448475    3.780674    8.699968   154  3012
  3021  HA     2.424091    2.843979    8.957900   156  3013
  3022  HA    -0.978688    5.250694   10.053815   158  3014
  3023  HA     1.460874    4.828982   10.164845   160  3015
  3024  N     -5.110000    2.730000    8.130000    41  3002  3025  3028
  3025  CT    -5.410000    3.790000    9.070000    42  3024  3026  3029  3030
  3026  C     -6.520000    3.370000   10.030000    43  3025  3027  3043
  3027  O     -6.610000    3.910000   11.130000    45  3026
  3028  H     -5.450000    2.770000    7.170000    44  3024
  3029  H1    -4.520000    3.900000    9.690000    46  3025
  3030  CT    -5.680000    5.140000    8.370000    47  3025  3031  3032  3034
  3031  CT    -5.370000    6.330000    9.280000    49  3030  3033  3035  3036
  3032  CT    -7.090000    5.210000    7.810000    51  3030  3037  3038  3039
  3033  CT    -3.910000    6.450000    9.690000    53  3031  3040  3041  3042
  3034  HC    -5.000000    5.210000    7.530000    48  3030
  3035  HC    -5.650000    7.250000    8.770000    50  3031
  3036  HC    -5.980000    6.260000   10.180000    50  3031
  3037  HC    -7.240000    6.170000    7.300000    52  3032
  3038  HC    -7.240000    4.410000    7.080000    52  3032
  3039  HC    -7.830000    5.120000    8.600000    52  3032
  3040  HC    -3.740000    7.300000   10.310000    54  3033
  3041  HC    -3.570000    5.580000   10.250000    54  3033
  3042  HC    -3.290000    6.570000    8.800000    54  3033
  3043  N     -7.390000    2.420000    9.640000    41  3026  3044  3047
  3044  CT    -8.430000    1.960000   10.570000    42  3043  3045  3048  3049
  3045  C     -7.910000    0.830000   11.470000    43  3044  3046  3062
  3046  O     -8.520000    0.500000   12.480000    45  3045
  3047  H     -7.320000    2.020000    8.710000    44  3043
  3048  H1    -8.710000    2.780000   11.230000    46  3044
  3049  CT    -9.730000    1.530000    9.850000    47  3044  3050  3051  3053
  3050  CT    -9.550000    0.220000    9.080000    49  3049  3052  3054  3055
  3051  CT   -10.280000    2.660000    9.000000    51  3049  3056  3057  3058
  3052  CT   -10.820000   -0.260000    8.420000    53  3050  3059  3060  3061
  3053  HC   -10.470000    1.330000   10.630000    48  3049
  3054  HC    -8.790000    0.360000    8.320000    50  3050
  3055  HC    -9.210000   -0.570000    9.750000    50  3050
  3056  HC   -11.220000    2.390000    8.530000    52  3051
  3057  HC   -10.480000    3.530000    9.630000    52  3051
  3058  HC    -9.570000    2.950000    8.230000    52  3051
  3059  HC   -10.620000   -1.200000    7.900000    54  3052
  3060  HC   -11.600000   -0.420000    9.170000    54  3052
  3061  HC   -11.170000    0.450000    7.670000    54  3052
  3062  N     -6.770000    0.260000   11.080000     1  3045  3063  3066
  3063  CT    -6.200000   -0.900000   11.730000     2  3062  3064  3067  3068
  3064  C     -5.160000   -0.530000   12.780000     3  3063  3065  3069
  3065  O     -5.140000    0.580000   13.310000     5  3064
  3066  H     -6.280000    0.600000   10.270000     4  3062
  3067  H1    -6.980000   -1.480000   12.220000     6  3063
  3068  H1    -5.720000   -1.530000   10.970000     6  3063
  3069  N     -4.310000   -1.500000   13.070000    65  3064  3070  3073
  3070  CT    -3.430000   -1.440000   14.230000    66  3069  3071  3074  3075
  3071  C     -2.460000   -0.260000   14.160000    67  3070  3072  3083
  3072  O     -2.080000    0.290000   15.190000    69  3071
  3073  H     -4.240000   -2.330000   12.470000    68  3069
  3074  H1    -4.050000   -1.290000   15.120000    70  3070
  3075  CT    -2.640000   -2.730000   14.410000    71  3070  3076  3077  3078
  3076  OH    -1.830000   -2.940000   13.260000    73  3075  3079
  3077  CT    -3.520000   -3.920000   14.690000    75  3075  3080  3081  3082
  3078  H1    -1.970000   -2.610000   15.270000    72  3075
  3079  HO    -1.390000   -3.790000   13.320000    74  3076
  3080  HC    -2.900000   -4.800000   14.810000    76  3077
  3081  HC    -4.090000   -3.750000   15.600000    76  3077
  3082  HC    -4.210000   -4.080000   13.860000    76  3077
  3083  N     -2.080000    0.130000   12.940000   661  3071  3084  3087
  3084  CT    -1.070000    1.160000   12.760000   662  3083  3085  3088  3089
  3085  C     -1.640000    2.570000   12.970000   663  3084  3086  3099
  3086  O     -0.890000    3.520000   13.220000   665  3085
  3087  H     -2.470000   -0.360000   12.130000   664  3083
  3088  H1    -0.290000    0.990000   13.500000   666  3084
  3089  CT    -0.500000    1.060000   11.340000   667  3084  3090  3094  3095
  3090  CT     0.130000   -0.280000   11.020000   669  3089  3091  3096  3097
  3091  C     -0.810000   -1.330000   10.420000   671  3090  3092  3093
  3092  O     -2.050000   -1.160000   10.460000   672  3091
  3093  OH    -0.290000   -2.370000    9.880000   673  3091  3098
  3094  HC    -1.290000    1.280000   10.620000   668  3089
  3095  HC     0.260000    1.830000   11.230000   668  3089
  3096  HC     0.930000   -0.110000   10.300000   670  3090
  3097  HC     0.580000   -0.700000   11.920000   670  3090
  3098  HO     0.680000   -2.370000    9.900000   674  3093
  3099  N     -2.950000    2.700000   12.820000     1  3085  3100  3103
  3100  CT    -3.590000    4.010000   12.860000     2  3099  3101  3104  3105
  3101  C     -4.530000    4.130000   14.050000     3  3100  3102  3106
  3102  O     -4.090000    4.140000   15.200000     5  3101
  3103  H     -3.520000    1.870000   12.670000     4  3099
  3104  H1    -2.860000    4.810000   12.930000     6  3100
  3105  H1    -4.150000    4.150000   11.940000     6  3100
  3106  N     -5.830000    4.150000   13.770000     7  3101  3107  3110
  3107  CT    -6.840000    4.420000   14.770000     8  3106  3108  3111  3112
  3108  C     -7.060000    3.220000   15.690000     9  3107  3109  3116
  3109  O     -7.610000    3.380000   16.770000    11  3108
  3110  H     -6.120000    4.020000   12.810000    10  3106
  3111  H1    -6.510000    5.250000   15.400000    12  3107
  3112  CT    -8.130000    4.800000   14.090000    13  3107  3113  3114  3115
  3113  HC    -8.900000    5.000000   14.840000    14  3112
  3114  HC    -7.980000    5.690000   13.480000    14  3112
  3115  HC    -8.470000    3.980000   13.440000    14  3112
  3116  N     -6.680000    2.010000   15.250000     1  3108  3117  3120
  3117  CT    -6.790000    0.820000   16.080000     2  3116  3118  3121  3122
  3118  C     -8.220000    0.320000   16.280000     3  3117  3119  3123
  3119  O     -8.530000   -0.280000   17.300000     5  3118
  3120  H     -6.260000    1.900000   14.330000     4  3116
  3121  H1    -6.210000    0.010000   15.630000     6  3117
  3122  H1    -6.370000    1.040000   17.060000     6  3117
  3123  N     -9.100000    0.570000   15.300000    15  3118  3124  3127
  3124  CT   -10.460000    0.070000   15.360000    16  3123  3125  3128  3129
  3125  C    -10.480000   -1.420000   15.030000    17  3124  3126  3139
  3126  O    -11.150000   -2.220000   15.690000    19  3125
  3127  H     -8.780000    1.070000   14.480000    18  3123
  3128  H1   -10.840000    0.190000   16.380000    20  3124
  3129  CT   -11.380000    0.860000   14.410000    21  3124  3130  3131  3132
  3130  CT   -12.790000    0.320000   14.470000    23  3129  3133  3134  3135
  3131  CT   -11.340000    2.350000   14.720000    25  3129  3136  3137  3138
  3132  HC   -11.020000    0.730000   13.390000    22  3129
  3133  HC   -13.430000    0.890000   13.800000    24  3130
  3134  HC   -12.820000   -0.720000   14.150000    24  3130
  3135  HC   -13.180000    0.400000   15.490000    24  3130
  3136  HC   -12.000000    2.890000   14.030000    26  3131
  3137  HC   -11.670000    2.530000   15.750000    26  3131
  3138  HC   -10.330000    2.740000   14.600000    26  3131
  3139  N     -9.790000   -1.760000   13.940000    15  3125  3140  3143
  3140  CT    -9.610000   -3.110000   13.450000    16  3139  3141  3144  3145
  3141  C     -8.330000   -3.670000   14.080000    17  3140  3142  3155
  3142  O     -7.290000   -3.030000   14.010000    19  3141
  3143  H     -9.310000   -1.010000   13.450000    18  3139
  3144  H1   -10.460000   -3.720000   13.760000    20  3140
  3145  CT    -9.560000   -3.090000   11.910000    21  3140  3146  3147  3148
  3146  CT    -9.360000   -4.480000   11.330000    23  3145  3149  3150  3151
  3147  CT   -10.840000   -2.470000   11.320000    25  3145  3152  3153  3154
  3148  HC    -8.720000   -2.480000   11.590000    22  3145
  3149  HC    -9.320000   -4.420000   10.240000    24  3146
  3150  HC    -8.410000   -4.900000   11.680000    24  3146
  3151  HC   -10.190000   -5.120000   11.630000    24  3146
  3152  HC   -10.780000   -2.480000   10.230000    26  3147
  3153  HC   -11.710000   -3.050000   11.630000    26  3147
  3154  HC   -10.950000   -1.440000   11.650000    26  3147
  3155  N     -8.410000   -4.860000   14.690000     1  3141  3156  3159
  3156  CT    -7.260000   -5.530000   15.280000     2  3155  3157  3160  3161
  3157  C     -6.380000   -6.260000   14.260000     3  3156  3158  3162
  3158  O     -6.710000   -6.360000   13.080000     5  3157
  3159  H     -9.320000   -5.290000   14.730000     4  3155
  3160  H1    -6.650000   -4.790000   15.800000     6  3156
  3161  H1    -7.610000   -6.250000   16.020000     6  3156
  3162  N     -5.270000   -6.810000   14.770000    27  3157  3163  3166
  3163  CT    -4.260000   -7.430000   13.940000    28  3162  3164  3167  3168
  3164  C     -4.810000   -8.630000   13.160000    29  3163  3165  3181
  3165  O     -4.350000   -8.890000   12.050000    31  3164
  3166  H     -5.080000   -6.720000   15.760000    30  3162
  3167  H1    -3.920000   -6.690000   13.210000    32  3163
  3168  CT    -3.090000   -7.890000   14.810000    33  3163  3169  3172  3173
  3169  CT    -1.910000   -8.540000   14.080000    35  3168  3170  3171  3174
  3170  CT    -1.310000   -7.580000   13.090000    37  3169  3175  3176  3177
  3171  CT    -0.860000   -9.030000   15.080000    39  3169  3178  3179  3180
  3172  HC    -2.710000   -7.030000   15.360000    34  3168
  3173  HC    -3.460000   -8.610000   15.550000    34  3168
  3174  HC    -2.260000   -9.420000   13.540000    36  3169
  3175  HC    -0.470000   -8.060000   12.580000    38  3170
  3176  HC    -2.040000   -7.290000   12.330000    38  3170
  3177  HC    -0.950000   -6.690000   13.610000    38  3170
  3178  HC    -0.020000   -9.500000   14.560000    40  3171
  3179  HC    -0.470000   -8.200000   15.670000    40  3171
  3180  HC    -1.290000   -9.780000   15.750000    40  3171
  3181  N     -5.750000   -9.370000   13.750000     1  3164  3182  3185
  3182  CT    -6.260000  -10.560000   13.090000     2  3181  3183  3186  3187
  3183  C     -7.080000  -10.220000   11.850000     3  3182  3184  3188
  3184  O     -6.800000  -10.690000   10.740000     5  3183
  3185  H     -6.050000   -9.060000   14.660000     4  3181
  3186  H1    -5.430000  -11.200000   12.790000     6  3182
  3187  H1    -6.880000  -11.090000   13.790000     6  3182
  3188  N     -8.120000   -9.400000   12.040000    41  3183  3189  3192
  3189  CT    -8.950000   -8.970000   10.930000    42  3188  3190  3193  3194
  3190  C     -8.110000   -8.200000    9.910000    43  3189  3191  3207
  3191  O     -8.250000   -8.380000    8.710000    45  3190
  3192  H     -8.310000   -9.020000   12.950000    44  3188
  3193  H1    -9.320000   -9.860000   10.410000    46  3189
  3194  CT   -10.180000   -8.170000   11.410000    47  3189  3195  3196  3198
  3195  CT   -11.110000   -9.030000   12.270000    49  3194  3197  3199  3200
  3196  CT   -10.920000   -7.540000   10.240000    51  3194  3201  3202  3203
  3197  CT   -12.310000   -8.280000   12.850000    53  3195  3204  3205  3206
  3198  HC    -9.810000   -7.360000   12.040000    48  3194
  3199  HC   -11.480000   -9.860000   11.670000    50  3195
  3200  HC   -10.550000   -9.440000   13.110000    50  3195
  3201  HC   -11.770000   -6.940000   10.570000    52  3196
  3202  HC   -10.270000   -6.850000    9.690000    52  3196
  3203  HC   -11.270000   -8.310000    9.550000    52  3196
  3204  HC   -12.910000   -8.970000   13.460000    54  3197
  3205  HC   -11.970000   -7.460000   13.480000    54  3197
  3206  HC   -12.960000   -7.900000   12.060000    54  3197
  3207  N     -7.190000   -7.360000   10.380000   232  3190  3208  3211
  3208  CT    -6.350000   -6.620000    9.460000   233  3207  3209  3212  3213
  3209  C     -5.490000   -7.550000    8.610000   234  3208  3210  3222
  3210  O     -5.340000   -7.330000    7.400000   236  3209
  3211  H     -7.060000   -7.190000   11.370000   235  3207
  3212  H1    -6.990000   -6.050000    8.780000   237  3208
  3213  CT    -5.510000   -5.640000   10.260000   238  3208  3214  3218  3219
  3214  CT    -4.790000   -4.680000    9.370000   240  3213  3215  3220  3221
  3215  C     -3.900000   -3.740000   10.130000   242  3214  3216  3217
  3216  O2    -3.750000   -3.930000   11.380000   243  3215
  3217  O2    -3.360000   -2.850000    9.460000   243  3215
  3218  HC    -6.160000   -5.070000   10.930000   239  3213
  3219  HC    -4.790000   -6.210000   10.850000   239  3213
  3220  HC    -4.180000   -5.240000    8.660000   241  3214
  3221  HC    -5.530000   -4.100000    8.820000   241  3214
  3222  N     -4.880000   -8.580000    9.230000    65  3209  3223  3226
  3223  CT    -4.030000   -9.490000    8.470000    66  3222  3224  3227  3228
  3224  C     -4.860000  -10.280000    7.460000    67  3223  3225  3236
  3225  O     -4.430000  -10.490000    6.320000    69  3224
  3226  H     -4.970000   -8.700000   10.230000    68  3222
  3227  H1    -3.310000   -8.900000    7.900000    70  3223
  3228  CT    -3.240000  -10.410000    9.410000    71  3223  3229  3230  3231
  3229  OH    -2.430000   -9.600000   10.270000    73  3228  3232
  3230  CT    -2.330000  -11.370000    8.680000    75  3228  3233  3234  3235
  3231  H1    -3.940000  -10.980000   10.020000    72  3228
  3232  HO    -1.960000  -10.170000   10.870000    74  3229
  3233  HC    -1.780000  -11.990000    9.380000    76  3230
  3234  HC    -2.910000  -12.010000    8.020000    76  3230
  3235  HC    -1.610000  -10.810000    8.080000    76  3230
  3236  N     -6.050000  -10.710000    7.880000    27  3224  3237  3240
  3237  CT    -6.980000  -11.370000    6.960000    28  3236  3238  3241  3242
  3238  C     -7.250000  -10.480000    5.740000    29  3237  3239  3255
  3239  O     -7.150000  -10.920000    4.590000    31  3238
  3240  H     -6.330000  -10.550000    8.840000    30  3236
  3241  H1    -6.530000  -12.290000    6.600000    32  3237
  3242  CT    -8.300000  -11.700000    7.680000    33  3237  3243  3246  3247
  3243  CT    -9.490000  -12.070000    6.790000    35  3242  3244  3245  3248
  3244  CT    -9.200000  -13.320000    5.960000    37  3243  3249  3250  3251
  3245  CT   -10.720000  -12.250000    7.660000    39  3243  3252  3253  3254
  3246  HC    -8.110000  -12.520000    8.370000    34  3242
  3247  HC    -8.590000  -10.840000    8.280000    34  3242
  3248  HC    -9.700000  -11.250000    6.100000    36  3243
  3249  HC   -10.060000  -13.550000    5.340000    38  3244
  3250  HC    -8.340000  -13.160000    5.310000    38  3244
  3251  HC    -9.000000  -14.160000    6.620000    38  3244
  3252  HC   -11.580000  -12.510000    7.030000    40  3245
  3253  HC   -10.550000  -13.060000    8.380000    40  3245
  3254  HC   -10.940000  -11.320000    8.190000    40  3245
  3255  N     -7.620000   -9.230000    5.990000    27  3238  3256  3259
  3256  CT    -8.030000   -8.370000    4.890000    28  3255  3257  3260  3261
  3257  C     -6.840000   -7.970000    4.020000    29  3256  3258  3274
  3258  O     -7.010000   -7.940000    2.790000    31  3257
  3259  H     -7.640000   -8.890000    6.950000    30  3255
  3260  H1    -8.680000   -8.930000    4.220000    32  3256
  3261  CT    -8.780000   -7.150000    5.430000    33  3256  3262  3265  3266
  3262  CT   -10.150000   -7.460000    6.050000    35  3261  3263  3264  3267
  3263  CT   -10.800000   -6.190000    6.550000    37  3262  3268  3269  3270
  3264  CT   -11.070000   -8.180000    5.070000    39  3262  3271  3272  3273
  3265  HC    -8.160000   -6.660000    6.190000    34  3261
  3266  HC    -8.930000   -6.450000    4.610000    34  3261
  3267  HC   -10.010000   -8.120000    6.910000    36  3262
  3268  HC   -11.770000   -6.420000    6.990000    38  3263
  3269  HC   -10.170000   -5.730000    7.310000    38  3263
  3270  HC   -10.940000   -5.490000    5.720000    38  3263
  3271  HC   -12.030000   -8.370000    5.550000    40  3264
  3272  HC   -11.230000   -7.560000    4.180000    40  3264
  3273  HC   -10.660000   -9.140000    4.780000    40  3264
  3274  N     -5.640000   -7.760000    4.580000   107  3257  3275  3278
  3275  CT    -4.490000   -7.520000    3.710000   108  3274  3276  3279  3280
  3276  C     -4.190000   -8.770000    2.880000   109  3275  3277  3294
  3277  O     -3.730000   -8.640000    1.750000   111  3276
  3278  H     -5.530000   -7.760000    5.590000   110  3274
  3279  H1    -4.740000   -6.720000    3.010000   112  3275
  3280  CT    -3.234146   -7.102960    4.500426   113  3275  3281  3287  3288
  3281  CA    -3.085111   -5.608156    4.730379   115  3280  3282  3283
  3282  CA    -3.123746   -4.706213    3.644848   116  3281  3284  3289
  3283  CA    -2.891389   -5.110785    6.031685   116  3281  3285  3290
  3284  CA    -3.027295   -3.320304    3.870669   118  3282  3286  3291
  3285  CA    -2.777859   -3.726299    6.250344   118  3283  3286  3292
  3286  CA    -2.861712   -2.828413    5.174844   120  3284  3285  3293
  3287  HC    -3.213063   -7.635575    5.453039   114  3280
  3288  HC    -2.350287   -7.417587    3.943254   114  3280
  3289  HA    -3.255381   -5.066262    2.634842   117  3282
  3290  HA    -2.853746   -5.787871    6.873444   117  3283
  3291  HA    -3.104373   -2.624096    3.050699   119  3284
  3292  HA    -2.662804   -3.347815    7.255731   119  3285
  3293  HA    -2.819741   -1.763600    5.357292   121  3286
  3294  N     -4.420000   -9.960000    3.430000   258  3276  3295  3298
  3295  CT    -4.190000  -11.180000    2.680000   259  3294  3296  3299  3300
  3296  C     -5.160000  -11.280000    1.500000   260  3295  3297  3311
  3297  O     -4.750000  -11.610000    0.380000   262  3296
  3298  H     -4.740000  -10.020000    4.390000   261  3294
  3299  H1    -3.200000  -11.150000    2.240000   263  3295
  3300  CT    -4.280000  -12.410000    3.600000   264  3295  3301  3304  3305
  3301  CT    -4.000000  -13.710000    2.870000   266  3300  3302  3306  3307
  3302  S     -5.480000  -14.490000    2.190000   268  3301  3303
  3303  CT    -6.200000  -15.030000    3.740000   269  3302  3308  3309  3310
  3304  HC    -3.560000  -12.320000    4.410000   265  3300
  3305  HC    -5.260000  -12.440000    4.060000   265  3300
  3306  H1    -3.290000  -13.520000    2.060000   267  3301
  3307  H1    -3.530000  -14.400000    3.570000   267  3301
  3308  H1    -7.130000  -15.560000    3.540000   270  3303
  3309  H1    -5.510000  -15.700000    4.250000   270  3303
  3310  H1    -6.420000  -14.180000    4.380000   270  3303
  3311  N     -6.430000  -10.930000    1.720000    15  3296  3312  3315
  3312  CT    -7.380000  -10.940000    0.620000    16  3311  3313  3316  3317
  3313  C     -7.010000   -9.910000   -0.440000    17  3312  3314  3327
  3314  O     -7.040000  -10.200000   -1.640000    19  3313
  3315  H     -6.720000  -10.670000    2.660000    18  3311
  3316  H1    -7.340000  -11.920000    0.140000    20  3312
  3317  CT    -8.810000  -10.710000    1.110000    21  3312  3318  3319  3320
  3318  CT    -9.760000  -10.590000   -0.080000    23  3317  3321  3322  3323
  3319  CT    -9.260000  -11.820000    2.040000    25  3317  3324  3325  3326
  3320  HC    -8.850000   -9.770000    1.660000    22  3317
  3321  HC   -10.780000  -10.430000    0.280000    24  3318
  3322  HC    -9.510000   -9.740000   -0.710000    24  3318
  3323  HC    -9.730000  -11.510000   -0.670000    24  3318
  3324  HC   -10.280000  -11.630000    2.370000    26  3319
  3325  HC    -9.220000  -12.780000    1.520000    26  3319
  3326  HC    -8.620000  -11.870000    2.920000    26  3319
  3327  N     -6.650000   -8.720000    0.010000    27  3313  3328  3331
  3328  CT    -6.250000   -7.670000   -0.940000    28  3327  3329  3332  3333
  3329  C     -5.030000   -8.130000   -1.740000    29  3328  3330  3346
  3330  O     -4.970000   -7.980000   -2.960000    31  3329
  3331  H     -6.660000   -8.530000    1.010000    30  3327
  3332  H1    -7.060000   -7.510000   -1.660000    32  3328
  3333  CT    -5.930000   -6.360000   -0.200000    33  3328  3334  3337  3338
  3334  CT    -7.130000   -5.650000    0.410000    35  3333  3335  3336  3339
  3335  CT    -6.680000   -4.480000    1.250000    37  3334  3340  3341  3342
  3336  CT    -8.140000   -5.190000   -0.640000    39  3334  3343  3344  3345
  3337  HC    -5.200000   -6.570000    0.590000    34  3333
  3338  HC    -5.470000   -5.670000   -0.910000    34  3333
  3339  HC    -7.660000   -6.340000    1.060000    36  3334
  3340  HC    -7.550000   -3.990000    1.700000    38  3335
  3341  HC    -6.030000   -4.830000    2.060000    38  3335
  3342  HC    -6.130000   -3.760000    0.630000    38  3335
  3343  HC    -8.980000   -4.700000   -0.150000    40  3336
  3344  HC    -7.660000   -4.490000   -1.330000    40  3336
  3345  HC    -8.530000   -6.040000   -1.200000    40  3336
  3346  N     -4.030000   -8.680000   -1.040000    55  3329  3347  3350
  3347  CT    -2.800000   -9.120000   -1.670000    56  3346  3348  3351  3352
  3348  C     -3.080000  -10.200000   -2.710000    57  3347  3349  3357
  3349  O     -2.560000  -10.160000   -3.840000    59  3348
  3350  H     -4.120000   -8.790000   -0.030000    58  3346
  3351  H1    -2.380000   -8.270000   -2.200000    60  3347
  3352  CT    -1.760939   -9.560825   -0.636359    61  3347  3353  3354  3355
  3353  OH    -2.046548  -10.818928   -0.069798    63  3352  3356
  3354  H1    -0.790721   -9.628783   -1.128538    62  3352
  3355  H1    -1.695329   -8.810053    0.151868    62  3352
  3356  HO    -2.969426  -10.851404    0.225609    64  3353
  3357  N     -3.860000  -11.210000   -2.350000    15  3348  3358  3361
  3358  CT    -4.120000  -12.290000   -3.280000    16  3357  3359  3362  3363
  3359  C     -4.890000  -11.760000   -4.500000    17  3358  3360  3373
  3360  O     -4.610000  -12.130000   -5.650000    19  3359
  3361  H     -4.230000  -11.240000   -1.400000    18  3357
  3362  H1    -3.160000  -12.660000   -3.650000    20  3358
  3363  CT    -4.830000  -13.470000   -2.590000    21  3358  3364  3365  3366
  3364  CT    -5.290000  -14.510000   -3.590000    23  3363  3367  3368  3369
  3365  CT    -3.910000  -14.080000   -1.550000    25  3363  3370  3371  3372
  3366  HC    -5.720000  -13.090000   -2.080000    22  3363
  3367  HC    -5.780000  -15.330000   -3.060000    24  3364
  3368  HC    -6.010000  -14.090000   -4.290000    24  3364
  3369  HC    -4.430000  -14.900000   -4.140000    24  3364
  3370  HC    -4.410000  -14.910000   -1.050000    26  3365
  3371  HC    -3.000000  -14.460000   -2.030000    26  3365
  3372  HC    -3.620000  -13.350000   -0.800000    26  3365
  3373  N     -5.870000  -10.870000   -4.260000    65  3359  3374  3377
  3374  CT    -6.660000  -10.320000   -5.350000    66  3373  3375  3378  3379
  3375  C     -5.810000   -9.450000   -6.280000    67  3374  3376  3387
  3376  O     -5.890000   -9.550000   -7.510000    69  3375
  3377  H     -6.100000  -10.610000   -3.300000    68  3373
  3378  H1    -7.060000  -11.150000   -5.940000    70  3374
  3379  CT    -7.850000   -9.510000   -4.830000    71  3374  3380  3381  3382
  3380  OH    -8.620000  -10.360000   -3.970000    73  3379  3383
  3381  CT    -8.740000   -8.990000   -5.940000    75  3379  3384  3385  3386
  3382  H1    -7.480000   -8.690000   -4.220000    72  3379
  3383  HO    -9.340000   -9.850000   -3.600000    74  3380
  3384  HC    -9.570000   -8.420000   -5.520000    76  3381
  3385  HC    -8.200000   -8.390000   -6.670000    76  3381
  3386  HC    -9.150000   -9.840000   -6.500000    76  3381
  3387  N     -4.980000   -8.590000   -5.690000    77  3375  3388  3391
  3388  CT    -4.180000   -7.620000   -6.430000    78  3387  3389  3392  3393
  3389  C     -2.990000   -8.260000   -7.130000    79  3388  3390  3398
  3390  O     -2.370000   -7.620000   -7.990000    81  3389
  3391  H     -4.920000   -8.590000   -4.680000    80  3387
  3392  H1    -4.790000   -7.120000   -7.190000    82  3388
  3393  CT    -3.495822   -6.628419   -5.448630    83  3388  3394  3395  3396
  3394  SH    -4.095137   -4.928739   -5.530849    85  3393  3397
  3395  H1    -3.562707   -6.990129   -4.431031    84  3393
  3396  H1    -2.424913   -6.576732   -5.657680    84  3393
  3397  HS    -3.717353   -4.669720   -6.794537    86  3394
  3398  N     -2.640000   -9.510000   -6.770000   271  3389  3399  3402
  3399  CT    -1.500000  -10.200000   -7.350000   272  3398  3400  3403  3404
  3400  C     -1.980000  -11.350000   -8.210000   273  3399  3401  3418
  3401  O     -1.780000  -11.330000   -9.430000   275  3400
  3402  H     -3.180000   -9.980000   -6.050000   274  3398
  3403  H1    -0.960000   -9.540000   -8.030000   276  3399
  3404  CT    -0.494058  -10.673976   -6.284708   277  3399  3405  3409  3410
  3405  CT     0.225136   -9.505783   -5.594318   279  3404  3406  3411  3412
  3406  CT     1.210387  -10.036558   -4.537938   281  3405  3407  3413  3414
  3407  CT     1.990515   -8.956538   -3.808652   283  3406  3408  3415  3416
  3408  N3     1.096541   -8.039743   -3.103864   285  3407  3417  3758
  3409  HC    -1.003205  -11.288497   -5.541273   278  3404
  3410  HC     0.258272  -11.296360   -6.774216   278  3404
  3411  HC     0.770516   -8.929027   -6.342036   280  3405
  3412  HC    -0.514241   -8.859148   -5.120894   280  3405
  3413  HC     0.661872  -10.629256   -3.802275   282  3406
  3414  HC     1.928353  -10.701186   -5.033571   282  3406
  3415  HP     2.640465   -9.416365   -3.083362   284  3407
  3416  HP     2.584940   -8.396625   -4.509233   284  3407
  3417  H      0.601621   -8.398727   -2.313108   286  3408
  3418  N     -2.590000  -12.370000   -7.600000    15  3400  3419  3422
  3419  CT    -3.030000  -13.520000   -8.370000    16  3418  3420  3423  3424
  3420  C     -4.220000  -13.140000   -9.250000    17  3419  3421  3434
  3421  O     -4.310000  -13.530000  -10.430000    19  3420
  3422  H     -2.770000  -12.330000   -6.610000    18  3418
  3423  H1    -2.220000  -13.810000   -9.050000    20  3419
  3424  CT    -3.320000  -14.730000   -7.460000    21  3419  3425  3426  3427
  3425  CT    -3.800000  -15.900000   -8.310000    23  3424  3428  3429  3430
  3426  CT    -2.120000  -15.130000   -6.620000    25  3424  3431  3432  3433
  3427  HC    -4.130000  -14.470000   -6.780000    22  3424
  3428  HC    -4.010000  -16.760000   -7.660000    24  3425
  3429  HC    -4.720000  -15.650000   -8.840000    24  3425
  3430  HC    -3.030000  -16.180000   -9.030000    24  3425
  3431  HC    -2.370000  -15.980000   -5.990000    26  3426
  3432  HC    -1.290000  -15.400000   -7.270000    26  3426
  3433  HC    -1.810000  -14.310000   -5.970000    26  3426
  3434  N     -5.180000  -12.370000   -8.730000     1  3420  3435  3438
  3435  CT    -6.330000  -11.950000   -9.510000     2  3434  3436  3439  3440
  3436  C     -5.940000  -11.100000  -10.710000     3  3435  3437  3441
  3437  O     -6.320000  -11.380000  -11.850000     5  3436
  3438  H     -5.090000  -12.080000   -7.760000     4  3434
  3439  H1    -6.860000  -12.830000   -9.870000     6  3435
  3440  H1    -7.010000  -11.370000   -8.880000     6  3435
  3441  N     -5.160000  -10.060000  -10.430000   107  3436  3442  3445
  3442  CT    -4.610000   -9.210000  -11.470000   108  3441  3443  3446  3447
  3443  C     -3.880000  -10.060000  -12.510000   109  3442  3444  3461
  3444  O     -4.080000   -9.890000  -13.720000   111  3443
  3445  H     -4.950000   -9.870000   -9.460000   110  3441
  3446  H1    -5.420000   -8.690000  -11.980000   112  3442
  3447  CT    -3.680000   -8.170000  -10.840000   113  3442  3448  3454  3455
  3448  CA    -2.960000   -7.230000  -11.770000   115  3447  3449  3450
  3449  CA    -1.880000   -7.660000  -12.510000   116  3448  3451  3456
  3450  CA    -3.340000   -5.900000  -11.880000   116  3448  3452  3457
  3451  CA    -1.170000   -6.780000  -13.320000   118  3449  3453  3458
  3452  CA    -2.640000   -5.010000  -12.690000   118  3450  3453  3459
  3453  CA    -1.560000   -5.470000  -13.420000   120  3451  3452  3460
  3454  HC    -4.260000   -7.580000  -10.130000   114  3447
  3455  HC    -2.920000   -8.700000  -10.270000   114  3447
  3456  HA    -1.540000   -8.690000  -12.450000   117  3449
  3457  HA    -4.190000   -5.530000  -11.320000   117  3450
  3458  HA    -0.330000   -7.140000  -13.900000   119  3451
  3459  HA    -2.940000   -3.970000  -12.760000   119  3452
  3460  HA    -1.010000   -4.790000  -14.060000   121  3453
  3461  N     -2.990000  -10.970000  -12.050000     1  3443  3462  3465
  3462  CT    -2.200000  -11.750000  -12.990000     2  3461  3463  3466  3467
  3463  C     -3.080000  -12.630000  -13.870000     3  3462  3464  3468
  3464  O     -2.800000  -12.810000  -15.050000     5  3463
  3465  H     -2.830000  -11.090000  -11.050000     4  3461
  3466  H1    -1.630000  -11.080000  -13.630000     6  3462
  3467  H1    -1.500000  -12.390000  -12.440000     6  3462
  3468  N     -4.100000  -13.240000  -13.260000   107  3463  3469  3472
  3469  CT    -4.980000  -14.100000  -14.010000   108  3468  3470  3473  3474
  3470  C     -5.640000  -13.340000  -15.160000   109  3469  3471  3488
  3471  O     -5.710000  -13.830000  -16.290000   111  3470
  3472  H     -4.260000  -13.100000  -12.270000   110  3468
  3473  H1    -4.380000  -14.900000  -14.460000   112  3469
  3474  CT    -5.990000  -14.730000  -13.060000   113  3469  3475  3481  3482
  3475  CA    -6.770000  -15.850000  -13.650000   115  3474  3476  3477
  3476  CA    -7.970000  -15.580000  -14.280000   116  3475  3478  3483
  3477  CA    -6.320000  -17.160000  -13.580000   116  3475  3479  3484
  3478  CA    -8.720000  -16.620000  -14.820000   118  3476  3480  3485
  3479  CA    -7.060000  -18.190000  -14.130000   118  3477  3480  3486
  3480  CA    -8.260000  -17.910000  -14.750000   120  3478  3479  3487
  3481  HC    -5.460000  -15.120000  -12.190000   114  3474
  3482  HC    -6.680000  -13.960000  -12.700000   114  3474
  3483  HA    -8.340000  -14.560000  -14.340000   117  3476
  3484  HA    -5.380000  -17.380000  -13.080000   117  3477
  3485  HA    -9.670000  -16.410000  -15.300000   119  3478
  3486  HA    -6.700000  -19.210000  -14.070000   119  3479
  3487  HA    -8.840000  -18.720000  -15.180000   121  3480
  3488  N     -6.140000  -12.130000  -14.860000    41  3470  3489  3492
  3489  CT    -6.820000  -11.290000  -15.820000    42  3488  3490  3493  3494
  3490  C     -5.860000  -10.870000  -16.930000    43  3489  3491  3507
  3491  O     -6.180000  -10.950000  -18.110000    45  3490
  3492  H     -6.030000  -11.790000  -13.910000    44  3488
  3493  H1    -7.610000  -11.880000  -16.290000    46  3489
  3494  CT    -7.480000  -10.090000  -15.110000    47  3489  3495  3496  3498
  3495  CT    -8.590000  -10.560000  -14.170000    49  3494  3497  3499  3500
  3496  CT    -7.980000   -9.080000  -16.130000    51  3494  3501  3502  3503
  3497  CT    -8.980000   -9.520000  -13.140000    53  3495  3504  3505  3506
  3498  HC    -6.710000   -9.600000  -14.510000    48  3494
  3499  HC    -9.470000  -10.820000  -14.760000    50  3495
  3500  HC    -8.290000  -11.460000  -13.630000    50  3495
  3501  HC    -8.440000   -8.230000  -15.620000    52  3496
  3502  HC    -7.160000   -8.680000  -16.730000    52  3496
  3503  HC    -8.720000   -9.540000  -16.790000    52  3496
  3504  HC    -9.780000   -9.910000  -12.500000    54  3497
  3505  HC    -8.120000   -9.280000  -12.520000    54  3497
  3506  HC    -9.340000   -8.610000  -13.620000    54  3497
  3507  N     -4.640000  -10.460000  -16.560000    27  3490  3508  3511
  3508  CT    -3.670000  -10.030000  -17.550000    28  3507  3509  3512  3513
  3509  C     -3.290000  -11.180000  -18.470000    29  3508  3510  3526
  3510  O     -3.270000  -11.030000  -19.700000    31  3509
  3511  H     -4.390000  -10.430000  -15.570000    30  3507
  3512  H1    -4.110000   -9.240000  -18.160000    32  3508
  3513  CT    -2.440000   -9.490000  -16.830000    33  3508  3514  3517  3518
  3514  CT    -1.230000   -9.160000  -17.710000    35  3513  3515  3516  3519
  3515  CT    -1.510000   -8.030000  -18.700000    37  3514  3520  3521  3522
  3516  CT    -0.020000   -8.830000  -16.850000    39  3514  3523  3524  3525
  3517  HC    -2.720000   -8.590000  -16.270000    34  3513
  3518  HC    -2.120000  -10.230000  -16.090000    34  3513
  3519  HC    -0.960000  -10.040000  -18.290000    36  3514
  3520  HC    -0.620000   -7.850000  -19.310000    38  3515
  3521  HC    -2.330000   -8.310000  -19.370000    38  3515
  3522  HC    -1.760000   -7.120000  -18.150000    38  3515
  3523  HC     0.840000   -8.610000  -17.490000    40  3516
  3524  HC    -0.240000   -7.960000  -16.230000    40  3516
  3525  HC     0.220000   -9.680000  -16.220000    40  3516
  3526  N     -2.900000  -12.310000  -17.870000    27  3509  3527  3530
  3527  CT    -2.200000  -13.350000  -18.630000    28  3526  3528  3531  3532
  3528  C     -3.140000  -14.140000  -19.530000    29  3527  3529  3545
  3529  O     -2.660000  -14.800000  -20.450000    31  3528
  3530  H     -3.010000  -12.410000  -16.870000    30  3526
  3531  H1    -1.510000  -12.860000  -19.320000    32  3527
  3532  CT    -1.400000  -14.260000  -17.690000    33  3527  3533  3536  3537
  3533  CT    -0.260000  -13.550000  -16.970000    35  3532  3534  3535  3538
  3534  CT     0.410000  -14.480000  -15.990000    37  3533  3539  3540  3541
  3535  CT     0.760000  -12.940000  -17.930000    39  3533  3542  3543  3544
  3536  HC    -2.080000  -14.690000  -16.950000    34  3532
  3537  HC    -0.980000  -15.080000  -18.270000    34  3532
  3538  HC    -0.670000  -12.720000  -16.390000    36  3533
  3539  HC     1.230000  -13.970000  -15.480000    38  3534
  3540  HC    -0.310000  -14.820000  -15.250000    38  3534
  3541  HC     0.820000  -15.340000  -16.520000    38  3534
  3542  HC     1.560000  -12.450000  -17.370000    40  3535
  3543  HC     1.200000  -13.720000  -18.550000    40  3535
  3544  HC     0.310000  -12.180000  -18.570000    40  3535
  3545  N     -4.450000  -14.050000  -19.310000   287  3528  3546  3549
  3546  CT    -5.360000  -14.710000  -20.220000   288  3545  3547  3550  3551
  3547  C     -5.720000  -13.840000  -21.420000   289  3546  3548  3569
  3548  O     -6.410000  -14.310000  -22.320000   291  3547
  3549  H     -4.770000  -13.510000  -18.510000   290  3545
  3550  H1    -4.890000  -15.610000  -20.630000   292  3546
  3551  CT    -6.610000  -15.140000  -19.450000   293  3546  3552  3558  3559
  3552  CT    -7.530000  -13.990000  -19.080000   295  3551  3553  3560  3561
  3553  CT    -8.660000  -14.470000  -18.190000   297  3552  3554  3562  3563
  3554  N2    -9.600000  -15.230000  -18.990000   299  3553  3555  3564
  3555  CA   -10.470000  -14.700000  -19.840000   301  3554  3556  3557
  3556  N2   -10.530000  -13.380000  -20.000000   302  3555  3565  3566
  3557  N2   -11.270000  -15.480000  -20.530000   302  3555  3567  3568
  3558  HC    -7.160000  -15.850000  -20.070000   294  3551
  3559  HC    -6.300000  -15.660000  -18.540000   294  3551
  3560  HC    -6.960000  -13.250000  -18.530000   296  3552
  3561  HC    -7.920000  -13.520000  -19.980000   296  3552
  3562  H1    -8.250000  -15.090000  -17.380000   298  3553
  3563  H1    -9.150000  -13.610000  -17.730000   298  3553
  3564  H     -9.570000  -16.230000  -18.890000   300  3554
  3565  H    -11.180000  -12.970000  -20.650000   303  3556
  3566  H     -9.900000  -12.800000  -19.480000   303  3556
  3567  H    -11.930000  -15.080000  -21.170000   303  3557
  3568  H    -11.230000  -16.480000  -20.410000   303  3557
  3569  N     -5.250000  -12.580000  -21.450000    55  3547  3570  3573
  3570  CT    -5.630000  -11.630000  -22.480000    56  3569  3571  3574  3575
  3571  C     -4.750000  -11.760000  -23.720000    57  3570  3572  3580
  3572  O     -3.550000  -11.990000  -23.610000    59  3571
  3573  H     -4.590000  -12.270000  -20.740000    58  3569
  3574  H1    -6.660000  -11.820000  -22.780000    60  3570
  3575  CT    -5.560000  -10.220000  -21.960000    61  3570  3576  3577  3578
  3576  OH    -5.780000   -9.300000  -23.010000    63  3575  3579
  3577  H1    -6.310000  -10.080000  -21.180000    62  3575
  3578  H1    -4.570000  -10.030000  -21.540000    62  3575
  3579  HO    -5.590000   -8.480000  -22.550000    64  3576
  3580  N     -5.350000  -11.540000  -24.890000   287  3571  3581  3584
  3581  CT    -4.620000  -11.450000  -26.130000   288  3580  3582  3585  3586
  3582  C     -3.660000  -10.240000  -26.120000   289  3581  3583  3604
  3583  O     -2.750000  -10.170000  -26.970000   291  3582
  3584  H     -6.340000  -11.360000  -24.910000   290  3580
  3585  H1    -3.950000  -12.300000  -26.240000   292  3581
  3586  CT    -5.670000  -11.520000  -27.270000   293  3581  3587  3593  3594
  3587  CT    -6.330000  -12.750000  -27.490000   295  3586  3588  3595  3596
  3588  CT    -7.270000  -12.770000  -28.680000   297  3587  3589  3597  3598
  3589  N2    -7.920000  -14.020000  -28.860000   299  3588  3590  3599
  3590  CA    -8.780000  -14.270000  -29.840000   301  3589  3591  3592
  3591  N2    -9.240000  -13.300000  -30.620000   302  3590  3600  3601
  3592  N2    -9.220000  -15.510000  -30.010000   302  3590  3602  3603
  3593  HC    -6.530000  -10.880000  -27.100000   294  3586
  3594  HC    -5.150000  -11.450000  -28.110000   294  3586
  3595  HC    -5.580000  -13.540000  -27.620000   296  3587
  3596  HC    -6.910000  -13.000000  -26.590000   296  3587
  3597  H1    -8.010000  -11.980000  -28.540000   298  3588
  3598  H1    -6.690000  -12.530000  -29.580000   298  3588
  3599  H     -7.660000  -14.760000  -28.230000   300  3589
  3600  H     -9.880000  -13.490000  -31.370000   303  3591
  3601  H     -8.890000  -12.370000  -30.470000   303  3591
  3602  H     -9.860000  -15.710000  -30.760000   303  3592
  3603  H     -8.880000  -16.250000  -29.420000   303  3592
  3604  N     -3.920000   -9.230000  -25.290000     7  3582  3605  3608
  3605  CT    -3.120000   -8.030000  -25.270000     8  3604  3606  3609  3610
  3606  C     -1.640000   -8.330000  -25.010000     9  3605  3607  3614
  3607  O     -0.780000   -7.570000  -25.450000    11  3606
  3608  H     -4.700000   -9.330000  -24.670000    10  3604
  3609  H1    -3.180000   -7.560000  -26.260000    12  3605
  3610  CT    -3.640000   -7.060000  -24.240000    13  3605  3611  3612  3613
  3611  HC    -3.020000   -6.160000  -24.240000    14  3610
  3612  HC    -4.670000   -6.790000  -24.480000    14  3610
  3613  HC    -3.590000   -7.510000  -23.250000    14  3610
  3614  N     -1.340000   -9.410000  -24.300000    41  3606  3615  3618
  3615  CT     0.050000   -9.700000  -23.970000    42  3614  3616  3619  3620
  3616  C      0.860000  -10.140000  -25.180000    43  3615  3617  3633
  3617  O      2.080000  -10.210000  -25.090000    45  3616
  3618  H     -2.070000  -10.040000  -23.990000    44  3614
  3619  H1     0.510000   -8.770000  -23.630000    46  3615
  3620  CT     0.180000  -10.710000  -22.810000    47  3615  3621  3622  3624
  3621  CT    -0.300000  -12.110000  -23.190000    49  3620  3623  3625  3626
  3622  CT    -0.500000  -10.160000  -21.570000    51  3620  3627  3628  3629
  3623  CT     0.050000  -13.160000  -22.160000    53  3621  3630  3631  3632
  3624  HC     1.240000  -10.800000  -22.580000    48  3620
  3625  HC    -1.360000  -12.100000  -23.310000    50  3621
  3626  HC     0.150000  -12.420000  -24.140000    50  3621
  3627  HC    -0.390000  -10.840000  -20.730000    52  3622
  3628  HC    -0.030000   -9.210000  -21.290000    52  3622
  3629  HC    -1.560000   -9.990000  -21.750000    52  3622
  3630  HC    -0.320000  -14.130000  -22.490000    54  3623
  3631  HC     1.130000  -13.210000  -22.030000    54  3623
  3632  HC    -0.410000  -12.940000  -21.200000    54  3623
  3633  N      0.200000  -10.440000  -26.310000    27  3616  3634  3637
  3634  CT     0.900000  -10.750000  -27.550000    28  3633  3635  3638  3639
  3635  C      1.340000   -9.510000  -28.320000    29  3634  3636  3652
  3636  O      2.180000   -9.630000  -29.210000    31  3635
  3637  H     -0.810000  -10.390000  -26.340000    30  3633
  3638  H1     1.820000  -11.300000  -27.330000    32  3634
  3639  CT    -0.010000  -11.590000  -28.440000    33  3634  3640  3643  3644
  3640  CT    -0.460000  -12.930000  -27.870000    35  3639  3641  3642  3645
  3641  CT    -1.540000  -13.550000  -28.730000    37  3640  3646  3647  3648
  3642  CT     0.700000  -13.880000  -27.730000    39  3640  3649  3650  3651
  3643  HC    -0.890000  -10.990000  -28.670000    34  3639
  3644  HC     0.510000  -11.780000  -29.380000    34  3639
  3645  HC    -0.890000  -12.780000  -26.880000    36  3640
  3646  HC    -1.850000  -14.500000  -28.300000    38  3641
  3647  HC    -2.400000  -12.870000  -28.770000    38  3641
  3648  HC    -1.150000  -13.700000  -29.740000    38  3641
  3649  HC     0.360000  -14.830000  -27.310000    40  3642
  3650  HC     1.160000  -14.040000  -28.710000    40  3642
  3651  HC     1.450000  -13.450000  -27.070000    40  3642
  3652  N      0.820000   -8.340000  -27.940000     1  3635  3653  3656
  3653  CT     1.150000   -7.100000  -28.600000     2  3652  3654  3657  3658
  3654  C      2.590000   -6.660000  -28.330000     3  3653  3655  3659
  3655  O      3.150000   -6.950000  -27.280000     5  3654
  3656  H      0.200000   -8.310000  -27.140000     4  3652
  3657  H1     1.020000   -7.230000  -29.680000     6  3653
  3658  H1     0.480000   -6.320000  -28.240000     6  3653
  3659  N      3.150000   -5.920000  -29.280000   210  3654  3660  3663
  3660  CT     4.520000   -5.450000  -29.140000   211  3659  3661  3664  3665
  3661  C      4.690000   -4.710000  -27.810000   212  3660  3662  3671
  3662  O      3.830000   -3.950000  -27.400000   214  3661
  3663  H      2.670000   -5.730000  -30.140000   213  3659
  3664  H1     5.190000   -6.320000  -29.140000   215  3660
  3665  CT     4.910000   -4.540000  -30.290000   216  3660  3666  3669  3670
  3666  C      6.350000   -4.050000  -30.200000   218  3665  3667  3668
  3667  O2     7.240000   -4.880000  -30.020000   219  3666
  3668  O2     6.560000   -2.820000  -30.250000   219  3666
  3669  HC     4.780000   -5.080000  -31.230000   217  3665
  3670  HC     4.230000   -3.680000  -30.300000   217  3665
  3671  N      5.860000   -4.910000  -27.190000    65  3661  3672  3675
  3672  CT     6.280000   -4.200000  -26.010000    66  3671  3673  3676  3677
  3673  C      7.640000   -3.570000  -26.270000    67  3672  3674  3685
  3674  O      8.390000   -3.990000  -27.150000    69  3673
  3675  H      6.510000   -5.620000  -27.550000    68  3671
  3676  H1     5.580000   -3.400000  -25.780000    70  3672
  3677  CT     6.360000   -5.150000  -24.800000    71  3672  3678  3679  3680
  3678  OH     7.260000   -6.230000  -25.080000    73  3677  3681
  3679  CT     5.010000   -5.690000  -24.410000    75  3677  3682  3683  3684
  3680  H1     6.760000   -4.590000  -23.950000    72  3677
  3681  HO     7.270000   -6.840000  -24.350000    74  3678
  3682  HC     5.120000   -6.350000  -23.550000    76  3679
  3683  HC     4.350000   -4.860000  -24.160000    76  3679
  3684  HC     4.590000   -6.250000  -25.240000    76  3679
  3685  N      7.920000   -2.560000  -25.450000   232  3673  3686  3689
  3686  CT     9.230000   -1.940000  -25.340000   233  3685  3687  3690  3691
  3687  C      9.540000   -1.810000  -23.860000   234  3686  3688  3700
  3688  O      9.000000   -0.950000  -23.180000   236  3687
  3689  H      7.200000   -2.190000  -24.850000   235  3685
  3690  H1     9.990000   -2.560000  -25.820000   237  3686
  3691  CT     9.240000   -0.560000  -26.000000   238  3686  3692  3696  3697
  3692  CT     8.920000   -0.470000  -27.490000   240  3691  3693  3698  3699
  3693  C      8.940000    0.890000  -28.090000   242  3692  3694  3695
  3694  O2     9.190000    1.910000  -27.470000   243  3693
  3695  O2     8.650000    0.870000  -29.310000   243  3693
  3696  HC     8.520000    0.080000  -25.480000   239  3691
  3697  HC    10.230000   -0.130000  -25.850000   239  3691
  3698  HC     9.650000   -1.100000  -28.020000   241  3692
  3699  HC     7.960000   -0.950000  -27.620000   241  3692
  3700  N     10.380000   -2.700000  -23.360000     7  3687  3701  3704
  3701  CT    10.840000   -2.610000  -21.990000     8  3700  3702  3705  3706
  3702  C     11.560000   -1.270000  -21.770000     9  3701  3703  3710
  3703  O     12.130000   -0.710000  -22.690000    11  3702
  3704  H     10.750000   -3.430000  -23.950000    10  3700
  3705  H1     9.970000   -2.670000  -21.340000    12  3701
  3706  CT    11.740000   -3.790000  -21.710000    13  3701  3707  3708  3709
  3707  HC    12.110000   -3.760000  -20.680000    14  3706
  3708  HC    11.190000   -4.720000  -21.850000    14  3706
  3709  HC    12.600000   -3.770000  -22.380000    14  3706
  3710  N     11.570000   -0.720000  -20.530000    96  3702  3711  3717
  3711  CT    12.290000    0.520000  -20.250000    97  3710  3712  3714  3715
  3712  C     13.780000    0.460000  -20.600000    98  3711  3713  3724
  3713  O     14.360000    1.480000  -20.980000    99  3712
  3714  H1    11.840000    1.310000  -20.850000   100  3711
  3715  CT    12.050000    0.820000  -18.760000   101  3711  3716  3718  3719
  3716  CT    11.240000   -0.340000  -18.220000   103  3715  3717  3720  3721
  3717  CT    10.800000   -1.220000  -19.370000   105  3710  3716  3722  3723
  3718  HC    11.490000    1.750000  -18.660000   102  3715
  3719  HC    13.000000    0.900000  -18.220000   102  3715
  3720  HC    10.370000    0.020000  -17.670000   104  3716
  3721  HC    11.860000   -0.930000  -17.540000   104  3716
  3722  H1     9.730000   -1.100000  -19.560000   106  3717
  3723  H1    11.040000   -2.270000  -19.160000   106  3717
  3724  N     14.390000   -0.720000  -20.460000   608  3712  3725  3728
  3725  CT    15.750000   -0.910000  -20.950000   609  3724  3726  3729  3730
  3726  C     15.740000   -1.960000  -22.080000   610  3725  3727  3739
  3727  O2    16.790000   -2.260000  -22.650000   612  3726
  3728  H     13.930000   -1.540000  -20.110000   611  3724
  3729  H1    16.160000    0.000000  -21.390000   613  3725
  3730  CT    16.680000   -1.350000  -19.810000   238  3725  3731  3735  3736
  3731  CT    18.140000   -1.370000  -20.220000   240  3730  3732  3737  3738
  3732  C     19.080000   -1.840000  -19.130000   242  3731  3733  3734
  3733  O2    18.610000   -2.580000  -18.250000   243  3732
  3734  O2    20.300000   -1.470000  -19.180000   243  3732
  3735  HC    16.560000   -0.660000  -18.970000   239  3730
  3736  HC    16.380000   -2.340000  -19.470000   239  3730
  3737  HC    18.350000   -2.040000  -21.040000   241  3731
  3738  HC    18.420000   -0.360000  -20.530000   241  3731
  3739  O2    15.520000   -3.140000  -21.750000   612  3726
  3740  Cl-  -10.740000    7.530000  -22.840000  2015
  3741  Na+    4.200000   -8.180000   19.770000  2004
  3742  Na+    1.150000  -18.670000   15.930000  2004
  3743  Na+   -3.600000    1.460000   19.580000  2004
  3744  C3R    0.694359    1.738246    2.955132  2013  3745  3749  3759  3760
  3745  C3R    0.862154    2.671061    4.171982  2013  3744  3746  3764  3765
  3746  C3R   -0.290846    3.640489    4.339820  2013  3745  3747  3766  3767
  3747  C3R   -0.328452    4.566334    3.137766  2013  3746  3748  3768  3769
  3748  C2R   -0.182576    3.838844    1.826068  2012  3747  3749  3761
  3749  C2R    0.167160    2.516072    1.734499  2012  3744  3748  3750
  3750  C2R   0.008850    1.880462    0.435310  2012  3749  3751  3770
  3751  C2R    0.280469    0.583696    0.051694  2012  3750  3752  3771
  3752  C2R   -0.002605   0.012057   -1.212613  2012  3751  3753  3762
  3753  C2R    0.337502   -1.356561   -1.368756  2012  3752  3754  3772
  3754  C2R   0.051094   -2.155094   -2.447009  2012  3753  3755  3773
  3755  C2R    0.319280   -3.566940   -2.388920  2012  3754  3756  3774
  3756  C2R    -0.184509   -4.516157   -3.221311  2012  3755  3757  3763
  3757  C2R    -0.015829   -5.944998   -2.853853  2012  3756  3758  3775
  3758  C2R    0.946532   -6.771314   -3.428432  2012  3408  3757  3776
  3759  C3R    2.104929    1.181208    2.674931  2013  3744  3777  3778  3779
  3760  C3R   -0.259669    0.595405    3.351051  2013  3744  3780  3781  3782
  3761  C3R   -0.500783    4.696633    0.622996  2013  3748  3783  3784  3785
  3762  C3R   -0.716095    0.755285   -2.315307  2013  3752  3786  3787  3788
  3763  C3R   -1.068018   -4.260998   -4.421023  2013  3756  3789  3790  3791
  3764  HR     1.775998    3.255416    4.044840  2014  3745
  3765  HR     0.994681    2.058373    5.065314  2014  3745
  3766  HR    -0.171787    4.213104    5.260505  2014  3746
  3767  HR    -1.233036    3.099023    4.419688  2014  3746
  3768  HR     0.463212    5.313852    3.214740  2014  3747
  3769  HR    -1.266941    5.121899    3.107774  2014  3747
  3770  HR    -0.451449    2.499822   -0.312437  2014  3750
  3771  HR     0.729999   -0.094826    0.754575  2014  3751
  3772  HR     0.834700   -1.826929   -0.529425  2014  3753
  3773  HR    -0.469291   -1.752171   -3.300208  2014  3754
  3774  HR     0.897265   -3.892387   -1.531750  2014  3755
  3775  HR     -0.753767   -6.404806   -2.193109  2014  3757
  3776  HR     1.565966   -6.406165   -4.237170  2014  3758
  3777  HR     2.125212    0.352584    1.978462  2014  3759
  3778  HR     2.751527    1.965757    2.285616  2014  3759
  3779  HR     2.534335    0.821787    3.612618  2014  3759
  3780  HR    -1.229996    0.980721    3.654335  2014  3760
  3781  HR    -0.425981   -0.108355    2.543024  2014  3760
  3782  HR     0.158065    0.041409    4.194122  2014  3760
  3783  HR    -1.521386    4.531898    0.281141  2014  3761
  3784  HR    -0.409202    5.742902    0.900997  2014  3761
  3785  HR     0.176993    4.522166   -0.203763  2014  3761
  3786  HR    -1.798681    0.563533   -2.281389  2014  3762
  3787  HR    -0.574109    1.837444   -2.243331  2014  3762
  3788  HR    -0.341394    0.445173   -3.295147  2014  3762
  3789  HR    -1.934188   -4.964057   -4.405884  2014  3763
  3790  HR    -1.472262   -3.228704   -4.441520  2014  3763
  3791  HR    -0.497380   -4.429605   -5.356071  2014  3763
  3792  OT     1.230000   -9.100000    3.140000  2001  3793  3794
  3793  HT     2.060000   -9.390000    2.730000  2002  3792
  3794  HT     0.900000   -8.530000    2.450000  2002  3792
  3795  OT     1.900000   -5.190000  -25.430000  2001  3796  3797
  3796  HT     1.820000   -5.370000  -24.490000  2002  3795
  3797  HT     2.510000   -5.890000  -25.720000  2002  3795
  3798  OT    -1.770000   -6.790000    9.270000  2001  3799  3800
  3799  HT    -2.130000   -7.440000    9.880000  2002  3798
  3800  HT    -2.150000   -5.960000    9.580000  2002  3798
  3801  OT     8.320000  -10.040000    8.370000  2001  3802  3803
  3802  HT     7.820000  -10.000000    9.180000  2002  3801
  3803  HT     8.760000  -10.900000    8.450000  2002  3801
  3804  OT     2.150000   -2.520000    9.510000  2001  3805  3806
  3805  HT     1.990000   -3.400000    9.160000  2002  3804
  3806  HT     2.530000   -2.060000    8.750000  2002  3804
  3807  OT     0.560000   -3.310000    7.200000  2001  3808  3809
  3808  HT     0.860000   -2.680000    6.550000  2002  3807
  3809  HT    -0.330000   -3.020000    7.430000  2002  3807
  3810  OT     1.540000   -5.590000   11.610000  2001  3811  3812
  3811  HT     0.900000   -6.070000   12.140000  2002  3810
  3812  HT     2.080000   -5.160000   12.300000  2002  3810
  3813  OT     3.260000   -5.520000    9.420000  2001  3814  3815
  3814  HT     3.320000   -4.690000    8.960000  2002  3813
  3815  HT     2.530000   -5.410000   10.060000  2002  3813
  3816  OT    -2.700000   -4.840000   -8.530000  2001  3817  3818
  3817  HT    -2.820000   -5.100000   -9.450000  2002  3816
  3818  HT    -2.460000   -5.690000   -8.130000  2002  3816
  3819  OT     1.180000   -9.890000    8.590000  2001  3820  3821
  3820  HT     1.560000  -10.760000    8.590000  2002  3819
  3821  HT     1.280000   -9.610000    9.500000  2002  3819
  3822  OT     5.940000   -1.540000  -23.820000  2001  3823  3824
  3823  HT     5.090000   -1.930000  -23.580000  2002  3822
  3824  HT     6.350000   -1.280000  -23.000000  2002  3822
  3825  OT    -1.680000  -11.150000    5.330000  2001  3826  3827
  3826  HT    -1.710000  -12.100000    5.380000  2002  3825
  3827  HT    -1.540000  -10.970000    4.390000  2002  3825
  3828  OT     3.110000   -7.620000    1.700000  2001  3829  3830
  3829  HT     3.350000   -8.540000    1.470000  2002  3828
  3830  HT     3.960000   -7.170000    1.620000  2002  3828
  3831  OT     0.864139   -8.075960    0.288854  2001  3832  3833
  3832  HT     1.429987   -8.744935   -0.177070  2002  3831
  3833  HT     1.633406   -7.719875    0.785214  2002  3831
  3834  LAH    1.418044   -9.749076   -4.343815  2999  3406  3407
