# Supplementary material for: On the fluorescence enhancement of arch neuronal optogenetic reporters
Source: Nat Commun. 2022 Oct 28;13:6432. doi: 10.1038/s41467-022-33993-4 (PMC9616920; doi:10.1038/s41467-022-33993-4)
Supplement: Supplementary file 5 — Supplementary Data 2 [file 41467_2022_33993_MOESM5_ESM.zip › quasar1_xms_tidir.xyz]

  3837  PROTEIN
     1  N3    -8.260000  -11.860000   15.970000   356     2     5     6     7
     2  CT    -9.160000  -12.830000   15.380000   357     1     3     8     9
     3  C     -8.390000  -13.720000   14.420000   358     2     4    13
     4  O     -7.730000  -13.230000   13.500000   360     3
     5  H     -8.740000  -11.250000   16.620000   359     1
     6  H     -7.830000  -11.320000   15.230000   359     1
     7  H     -7.510000  -12.340000   16.450000   359     1
     8  H1    -9.590000  -13.460000   16.170000   361     2
     9  CT   -10.280000  -12.110000   14.670000    13     2    10    11    12
    10  HC   -10.970000  -12.830000   14.230000    14     9
    11  HC   -10.840000  -11.490000   15.380000    14     9
    12  HC    -9.880000  -11.480000   13.880000    14     9
    13  N     -8.470000  -15.030000   14.640000     1     3    14    17
    14  CT    -7.740000  -15.990000   13.850000     2    13    15    18    19
    15  C     -7.570000  -17.260000   14.650000     3    14    16    20
    16  O     -8.430000  -17.570000   15.480000     5    15
    17  H     -9.040000  -15.450000   15.370000     4    13
    18  H1    -8.290000  -16.220000   12.930000     6    14
    19  H1    -6.760000  -15.600000   13.580000     6    14
    20  N     -6.470000  -17.960000   14.390000   122    15    21    24
    21  CT    -6.130000  -19.190000   15.090000   123    20    22    25    26
    22  C     -4.620000  -19.330000   15.130000   124    21    23    41
    23  O     -3.960000  -19.280000   14.090000   126    22
    24  H     -5.800000  -17.620000   13.700000   125    20
    25  H1    -6.490000  -19.110000   16.120000   127    21
    26  CT    -6.810000  -20.420000   14.450000   128    21    27    34    35
    27  CA    -6.490000  -21.670000   15.240000   130    26    28    29
    28  CA    -7.040000  -21.850000   16.500000   131    27    30    36
    29  CA    -5.550000  -22.580000   14.810000   131    27    31    37
    30  CA    -6.700000  -22.940000   17.280000   133    28    32    38
    31  CA    -5.200000  -23.680000   15.580000   133    29    32    39
    32  C     -5.790000  -23.860000   16.810000   135    30    31    33
    33  OH    -5.470000  -24.940000   17.590000   136    32    40
    34  HC    -7.890000  -20.280000   14.430000   129    26
    35  HC    -6.460000  -20.540000   13.420000   129    26
    36  HA    -7.760000  -21.130000   16.880000   132    28
    37  HA    -5.080000  -22.430000   13.850000   132    29
    38  HA    -7.150000  -23.070000   18.260000   134    30
    39  HA    -4.470000  -24.400000   15.250000   134    31
    40  HO    -5.920000  -24.920000   18.430000   137    33
    41  N     -4.100000  -19.540000   16.350000   210    22    42    45
    42  CT    -2.670000  -19.610000   16.610000   211    41    43    46    47
    43  C     -2.120000  -20.960000   16.150000   212    42    44    53
    44  O     -1.840000  -21.840000   16.970000   214    43
    45  H     -4.720000  -19.680000   17.130000   213    41
    46  H1    -2.160000  -18.840000   16.030000   215    42
    47  CT    -2.410000  -19.340000   18.090000   216    42    48    51    52
    48  C     -0.950000  -19.440000   18.520000   218    47    49    50
    49  O2    -0.080000  -19.210000   17.670000   219    48
    50  O2    -0.710000  -19.720000   19.720000   219    48
    51  HC    -2.770000  -18.340000   18.330000   217    47
    52  HC    -3.000000  -20.050000   18.680000   217    47
    53  N     -1.930000  -21.120000   14.830000    27    43    54    57
    54  CT    -1.590000  -22.390000   14.210000    28    53    55    58    59
    55  C     -0.280000  -22.980000   14.710000    29    54    56    72
    56  O     -0.190000  -24.200000   14.850000    31    55
    57  H     -2.170000  -20.330000   14.240000    30    53
    58  H1    -2.360000  -23.120000   14.460000    32    54
    59  CT    -1.450000  -22.200000   12.700000    33    54    60    63    64
    60  CT    -2.690000  -22.360000   11.860000    35    59    61    62    65
    61  CT    -2.340000  -22.130000   10.410000    37    60    66    67    68
    62  CT    -3.310000  -23.740000   12.020000    39    60    69    70    71
    63  HC    -1.020000  -21.220000   12.500000    34    59
    64  HC    -0.720000  -22.920000   12.320000    34    59
    65  HC    -3.420000  -21.610000   12.160000    36    60
    66  HC    -3.230000  -22.240000    9.790000    38    61
    67  HC    -1.950000  -21.120000   10.280000    38    61
    68  HC    -1.590000  -22.850000   10.080000    38    61
    69  HC    -4.200000  -23.820000   11.400000    40    62
    70  HC    -2.600000  -24.510000   11.720000    40    62
    71  HC    -3.610000  -23.940000   13.050000    40    62
    72  N      0.740000  -22.130000   14.900000    27    55    73    76
    73  CT     2.060000  -22.610000   15.270000    28    72    74    77    78
    74  C      2.260000  -22.650000   16.770000    29    73    75    91
    75  O      3.340000  -23.000000   17.230000    31    74
    76  H      0.550000  -21.160000   14.770000    30    72
    77  H1     2.190000  -23.650000   14.960000    32    73
    78  CT     3.160000  -21.770000   14.610000    33    73    79    82    83
    79  CT     3.140000  -21.780000   13.090000    35    78    80    81    84
    80  CT     4.200000  -20.840000   12.540000    37    79    85    86    87
    81  CT     3.350000  -23.180000   12.540000    39    79    88    89    90
    82  HC     3.070000  -20.740000   14.960000    34    78
    83  HC     4.140000  -22.130000   14.940000    34    78
    84  HC     2.170000  -21.410000   12.740000    36    79
    85  HC     4.180000  -20.850000   11.450000    38    80
    86  HC     4.010000  -19.830000   12.890000    38    80
    87  HC     5.190000  -21.150000   12.880000    38    80
    88  HC     3.340000  -23.150000   11.450000    40    81
    89  HC     4.310000  -23.570000   12.880000    40    81
    90  HC     2.550000  -23.850000   12.860000    40    81
    91  N      1.230000  -22.300000   17.550000     1    74    92    95
    92  CT     1.370000  -22.360000   19.000000     2    91    93    96    97
    93  C      2.450000  -21.420000   19.530000     3    92    94    98
    94  O      3.160000  -21.750000   20.480000     5    93
    95  H      0.320000  -22.060000   17.170000     4    91
    96  H1     0.420000  -22.090000   19.470000     6    92
    97  H1     1.630000  -23.380000   19.300000     6    92
    98  N      2.470000  -20.200000   18.990000   210    93    99   102
    99  CT     3.470000  -19.200000   19.370000   211    98   100   103   104
   100  C      2.810000  -17.850000   19.650000   212    99   101   110
   101  O      3.480000  -16.820000   19.650000   214   100
   102  H      1.740000  -19.970000   18.340000   213    98
   103  H1     3.940000  -19.490000   20.310000   215    99
   104  CT     4.590000  -19.130000   18.320000   216    99   105   108   109
   105  C      4.160000  -18.620000   16.960000   218   104   106   107
   106  O2     3.000000  -18.180000   16.820000   219   105
   107  O2     5.000000  -18.680000   16.030000   219   105
   108  HC     5.380000  -18.480000   18.700000   217   104
   109  HC     5.020000  -20.130000   18.200000   217   104
   110  N      1.520000  -17.870000   20.000000     1   100   111   114
   111  CT     0.820000  -16.660000   20.430000     2   110   112   115   116
   112  C      0.450000  -15.710000   19.300000     3   111   113   117
   113  O      0.250000  -14.520000   19.570000     5   112
   114  H      1.020000  -18.760000   20.000000     4   110
   115  H1    -0.100000  -16.950000   20.950000     6   111
   116  H1     1.450000  -16.110000   21.140000     6   111
   117  N      0.290000  -16.230000   18.070000   287   112   118   121
   118  CT    -0.010000  -15.380000   16.920000   288   117   119   122   123
   119  C     -1.210000  -15.900000   16.130000   289   118   120   141
   120  O     -1.050000  -16.650000   15.160000   291   119
   121  H      0.430000  -17.240000   18.020000   290   117
   122  H1    -0.240000  -14.350000   17.220000   292   118
   123  CT     1.200000  -15.280000   15.990000   293   118   124   130   131
   124  CT     2.400000  -14.590000   16.630000   295   123   125   132   133
   125  CT     3.480000  -14.380000   15.600000   297   124   126   134   135
   126  N2     4.000000  -15.640000   15.110000   299   125   127   136
   127  CA     4.320000  -15.950000   13.850000   301   126   128   129
   128  N2     4.170000  -15.090000   12.860000   302   127   137   138
   129  N2     4.790000  -17.160000   13.600000   302   127   139   140
   130  HC     1.490000  -16.280000   15.680000   294   123
   131  HC     0.910000  -14.720000   15.100000   294   123
   132  HC     2.090000  -13.620000   17.020000   296   124
   133  HC     2.790000  -15.200000   17.450000   296   124
   134  H1     3.050000  -13.770000   14.800000   298   125
   135  H1     4.290000  -13.810000   16.060000   298   125
   136  H      4.150000  -16.380000   15.790000   300   126
   137  H      4.430000  -15.310000   11.900000   303   128
   138  H      3.780000  -14.250000   13.220000   303   128
   139  H      4.990000  -17.470000   12.660000   303   129
   140  H      4.960000  -17.790000   14.400000   303   129
   141  N     -2.450000  -15.530000   16.490000    96   119   142   148
   142  CT    -3.610000  -16.000000   15.750000    97   141   143   145   146
   143  C     -3.630000  -15.570000   14.280000    98   142   144   155
   144  O     -4.290000  -16.220000   13.470000    99   143
   145  H1    -3.660000  -17.080000   15.820000   100   142
   146  CT    -4.800000  -15.370000   16.490000   101   142   147   149   150
   147  CT    -4.250000  -15.120000   17.890000   103   146   148   151   152
   148  CT    -2.800000  -14.730000   17.670000   105   141   147   153   154
   149  HC    -5.650000  -16.050000   16.520000   102   146
   150  HC    -5.080000  -14.420000   16.030000   102   146
   151  HC    -4.300000  -16.040000   18.480000   104   147
   152  HC    -4.800000  -14.320000   18.390000   104   147
   153  H1    -2.200000  -15.000000   18.540000   106   148
   154  H1    -2.710000  -13.670000   17.440000   106   148
   155  N     -2.860000  -14.530000   13.930000   232   143   156   159
   156  CT    -2.830000  -14.100000   12.540000   233   155   157   160   161
   157  C     -2.100000  -15.100000   11.630000   234   156   158   170
   158  O     -2.220000  -14.980000   10.420000   236   157
   159  H     -2.280000  -14.010000   14.600000   235   155
   160  H1    -3.850000  -14.050000   12.170000   237   156
   161  CT    -2.250000  -12.700000   12.390000   238   156   162   166   167
   162  CT    -0.750000  -12.560000   12.630000   240   161   163   168   169
   163  C     -0.280000  -12.420000   14.080000   242   162   164   165
   164  O2    -1.080000  -12.710000   15.020000   243   163
   165  O2     0.910000  -12.090000   14.280000   243   163
   166  HC    -2.470000  -12.370000   11.380000   239   161
   167  HC    -2.790000  -12.020000   13.050000   239   161
   168  HC    -0.220000  -13.400000   12.170000   241   162
   169  HC    -0.420000  -11.670000   12.080000   241   162
   170  N     -1.390000  -16.090000   12.180000    65   157   171   174
   171  CT    -0.750000  -17.070000   11.300000    66   170   172   175   176
   172  C     -1.750000  -17.900000   10.490000    67   171   173   184
   173  O     -1.380000  -18.440000    9.450000    69   172
   174  H     -1.310000  -16.170000   13.190000    68   170
   175  H1    -0.150000  -16.530000   10.570000    70   171
   176  CT     0.220000  -17.990000   12.050000    71   171   177   178   179
   177  OH    -0.500000  -18.730000   13.040000    73   176   180
   178  CT     1.370000  -17.210000   12.630000    75   176   181   182   183
   179  H1     0.630000  -18.700000   11.340000    72   176
   180  HO     0.130000  -19.350000   13.390000    74   177
   181  HC     2.050000  -17.890000   13.140000    76   178
   182  HC     1.920000  -16.710000   11.830000    76   178
   183  HC     1.010000  -16.460000   13.330000    76   178
   184  N     -3.000000  -18.040000   10.970000    27   172   185   188
   185  CT    -3.990000  -18.690000   10.140000    28   184   186   189   190
   186  C     -4.030000  -18.000000    8.770000    29   185   187   203
   187  O     -4.060000  -18.660000    7.720000    31   186
   188  H     -3.230000  -17.680000   11.890000    30   184
   189  H1    -3.710000  -19.730000    9.990000    32   185
   190  CT    -5.340000  -18.610000   10.840000    33   185   191   194   195
   191  CT    -6.520000  -19.170000   10.070000    35   190   192   193   196
   192  CT    -6.320000  -20.640000    9.760000    37   191   197   198   199
   193  CT    -7.820000  -18.930000   10.830000    39   191   200   201   202
   194  HC    -5.260000  -19.140000   11.790000    34   190
   195  HC    -5.550000  -17.560000   11.070000    34   190
   196  HC    -6.610000  -18.640000    9.120000    36   191
   197  HC    -7.180000  -21.020000    9.210000    38   192
   198  HC    -5.440000  -20.790000    9.140000    38   192
   199  HC    -6.220000  -21.210000   10.690000    38   192
   200  HC    -8.660000  -19.330000   10.260000    40   193
   201  HC    -7.780000  -19.420000   11.800000    40   193
   202  HC    -7.970000  -17.860000   10.960000    40   193
   203  N     -4.120000  -16.670000    8.800000   138   186   204   207
   204  CT    -4.290000  -15.900000    7.580000   139   203   205   208   209
   205  C     -3.010000  -15.870000    6.770000   140   204   206   227
   206  O     -3.030000  -15.920000    5.540000   142   205
   207  H     -4.060000  -16.190000    9.690000   141   203
   208  H1    -5.040000  -16.390000    6.950000   143   204
   209  CT    -4.770000  -14.500000    7.900000   144   204   210   219   220
   210  C*    -5.910000  -14.460000    8.880000   146   209   211   212
   211  CW    -5.950000  -13.720000   10.030000   147   210   213   221
   212  CB    -7.170000  -15.170000    8.820000   149   210   214   215
   213  NA    -7.140000  -13.930000   10.690000   150   211   214   222
   214  CN    -7.890000  -14.830000    9.980000   152   212   213   216
   215  CA    -7.730000  -16.100000    7.930000   153   212   217   223
   216  CA    -9.160000  -15.340000   10.250000   155   214   218   224
   217  CA    -8.980000  -16.610000    8.200000   157   215   218   225
   218  CA    -9.690000  -16.230000    9.340000   159   216   217   226
   219  HC    -3.940000  -13.940000    8.320000   145   209
   220  HC    -5.080000  -14.010000    6.970000   145   209
   221  H4    -5.160000  -13.060000   10.360000   148   211
   222  H     -7.390000  -13.490000   11.570000   151   213
   223  HA    -7.200000  -16.400000    7.040000   154   215
   224  HA    -9.710000  -15.040000   11.130000   156   216
   225  HA    -9.420000  -17.320000    7.510000   158   217
   226  HA   -10.670000  -16.650000    9.510000   160   218
   227  N     -1.870000  -15.780000    7.470000    27   205   228   231
   228  CT    -0.590000  -15.780000    6.780000    28   227   229   232   233
   229  C     -0.350000  -17.120000    6.080000    29   228   230   246
   230  O      0.260000  -17.170000    5.010000    31   229
   231  H     -1.930000  -15.690000    8.480000    30   227
   232  H1    -0.600000  -15.020000    6.000000    32   228
   233  CT     0.530000  -15.460000    7.770000    33   228   234   237   238
   234  CT     0.480000  -14.090000    8.430000    35   233   235   236   239
   235  CT     1.500000  -14.010000    9.550000    37   234   240   241   242
   236  CT     0.700000  -12.980000    7.410000    39   234   243   244   245
   237  HC     0.520000  -16.230000    8.540000    34   233
   238  HC     1.490000  -15.560000    7.250000    34   233
   239  HC    -0.500000  -13.940000    8.870000    36   234
   240  HC     1.460000  -13.030000   10.020000    38   235
   241  HC     1.280000  -14.750000   10.310000    38   235
   242  HC     2.500000  -14.180000    9.160000    38   235
   243  HC     0.610000  -12.040000    7.900000    40   236
   244  HC     1.680000  -13.080000    6.940000    40   236
   245  HC    -0.080000  -13.000000    6.650000    40   236
   246  N     -0.780000  -18.210000    6.730000     1   229   247   250
   247  CT    -0.640000  -19.540000    6.150000     2   246   248   251   252
   248  C     -1.520000  -19.730000    4.910000     3   247   249   253
   249  O     -1.060000  -20.240000    3.890000     5   248
   250  H     -1.210000  -18.110000    7.640000     4   246
   251  H1     0.400000  -19.710000    5.860000     6   247
   252  H1    -0.920000  -20.290000    6.890000     6   247
   253  N     -2.790000  -19.300000    5.010000    41   248   254   257
   254  CT    -3.670000  -19.360000    3.860000    42   253   255   258   259
   255  C     -3.110000  -18.500000    2.720000    43   254   256   272
   256  O     -3.080000  -18.930000    1.570000    45   255
   257  H     -3.120000  -18.940000    5.900000    44   253
   258  H1    -3.710000  -20.390000    3.490000    46   254
   259  CT    -5.100000  -18.940000    4.250000    47   254   260   261   263
   260  CT    -5.730000  -20.010000    5.150000    49   259   262   264   265
   261  CT    -5.950000  -18.700000    3.010000    51   259   266   267   268
   262  CT    -6.970000  -19.550000    5.870000    53   260   269   270   271
   263  HC    -5.040000  -18.000000    4.810000    48   259
   264  HC    -5.970000  -20.890000    4.550000    50   260
   265  HC    -5.020000  -20.330000    5.910000    50   260
   266  HC    -6.960000  -18.400000    3.280000    52   261
   267  HC    -5.550000  -17.890000    2.400000    52   261
   268  HC    -6.000000  -19.610000    2.400000    52   261
   269  HC    -7.350000  -20.360000    6.500000    54   262
   270  HC    -6.730000  -18.700000    6.510000    54   262
   271  HC    -7.750000  -19.270000    5.170000    54   262
   272  N     -2.620000  -17.310000    3.060000     1   255   273   276
   273  CT    -2.010000  -16.440000    2.070000     2   272   274   277   278
   274  C     -0.830000  -17.110000    1.370000     3   273   275   279
   275  O     -0.690000  -17.010000    0.160000     5   274
   276  H     -2.680000  -17.000000    4.020000     4   272
   277  H1    -2.750000  -16.170000    1.320000     6   273
   278  H1    -1.650000  -15.530000    2.550000     6   273
   279  N      0.030000  -17.770000    2.150000    65   274   280   283
   280  CT     1.190000  -18.430000    1.580000    66   279   281   284   285
   281  C      0.730000  -19.450000    0.540000    67   280   282   293
   282  O      1.280000  -19.540000   -0.560000    69   281
   283  H     -0.090000  -17.770000    3.160000    68   279
   284  H1     1.820000  -17.690000    1.080000    70   280
   285  CT     2.030000  -19.130000    2.660000    71   280   286   287   288
   286  OH     2.480000  -18.190000    3.640000    73   285   289
   287  CT     3.270000  -19.780000    2.080000    75   285   290   291   292
   288  H1     1.430000  -19.890000    3.160000    72   285
   289  HO     2.970000  -18.660000    4.310000    74   286
   290  HC     3.820000  -20.250000    2.890000    76   287
   291  HC     3.000000  -20.550000    1.360000    76   287
   292  HC     3.900000  -19.030000    1.600000    76   287
   293  N     -0.240000  -20.280000    0.920000    27   281   294   297
   294  CT    -0.710000  -21.340000    0.040000    28   293   295   298   299
   295  C     -1.310000  -20.760000   -1.240000    29   294   296   312
   296  O     -1.010000  -21.240000   -2.340000    31   295
   297  H     -0.650000  -20.160000    1.840000    30   293
   298  H1     0.130000  -21.950000   -0.280000    32   294
   299  CT    -1.740000  -22.200000    0.780000    33   294   300   303   304
   300  CT    -1.170000  -23.100000    1.880000    35   299   301   302   305
   301  CT    -2.300000  -23.820000    2.600000    37   300   306   307   308
   302  CT    -0.180000  -24.120000    1.340000    39   300   309   310   311
   303  HC    -2.500000  -21.550000    1.220000    34   299
   304  HC    -2.250000  -22.840000    0.050000    34   299
   305  HC    -0.650000  -22.490000    2.610000    36   300
   306  HC    -1.890000  -24.450000    3.390000    38   301
   307  HC    -2.970000  -23.090000    3.050000    38   301
   308  HC    -2.860000  -24.440000    1.900000    38   301
   309  HC     0.190000  -24.740000    2.160000    40   302
   310  HC    -0.670000  -24.760000    0.600000    40   302
   311  HC     0.680000  -23.630000    0.890000    40   302
   312  N     -2.120000  -19.710000   -1.120000    27   295   313   316
   313  CT    -2.740000  -19.130000   -2.300000    28   312   314   317   318
   314  C     -1.690000  -18.480000   -3.220000    29   313   315   331
   315  O     -1.790000  -18.580000   -4.440000    31   314
   316  H     -2.320000  -19.340000   -0.190000    30   312
   317  H1    -3.180000  -19.930000   -2.900000    32   313
   318  CT    -3.840000  -18.140000   -1.910000    33   313   319   322   323
   319  CT    -5.060000  -18.750000   -1.210000    35   318   320   321   324
   320  CT    -6.030000  -17.680000   -0.730000    37   319   325   326   327
   321  CT    -5.780000  -19.770000   -2.090000    39   319   328   329   330
   322  HC    -3.400000  -17.380000   -1.250000    34   318
   323  HC    -4.180000  -17.630000   -2.810000    34   318
   324  HC    -4.720000  -19.290000   -0.330000    36   319
   325  HC    -6.880000  -18.150000   -0.230000    38   320
   326  HC    -5.530000  -17.020000   -0.020000    38   320
   327  HC    -6.390000  -17.090000   -1.580000    38   320
   328  HC    -6.640000  -20.170000   -1.550000    40   321
   329  HC    -6.120000  -19.290000   -3.010000    40   321
   330  HC    -5.120000  -20.600000   -2.330000    40   321
   331  N     -0.730000  -17.760000   -2.640000   258   314   332   335
   332  CT     0.330000  -17.160000   -3.450000   259   331   333   336   337
   333  C      1.140000  -18.240000   -4.160000   260   332   334   348
   334  O      1.510000  -18.060000   -5.320000   262   333
   335  H     -0.730000  -17.650000   -1.630000   261   331
   336  H1    -0.120000  -16.540000   -4.230000   263   332
   337  CT     1.270000  -16.290000   -2.620000   264   332   338   341   342
   338  CT     0.610000  -15.060000   -2.070000   266   337   339   343   344
   339  S     0.000000  -13.930000   -3.350000   268   338   340
   340  CT    -0.520000  -12.600000   -2.270000   269   339   345   346   347
   341  HC     1.670000  -16.880000   -1.790000   265   337
   342  HC     2.100000  -15.970000   -3.240000   265   337
   343  H1    -0.240000  -15.330000   -1.440000   267   338
   344  H1     1.330000  -14.530000   -1.450000   267   338
   345  H1    -0.910000  -11.770000   -2.860000   270   340
   346  H1    -1.280000  -12.950000   -1.570000   270   340
   347  H1     0.360000  -12.340000   -1.700000   270   340
   348  N      1.450000  -19.350000   -3.470000    27   333   349   352
   349  CT     2.220000  -20.410000   -4.100000    28   348   350   353   354
   350  C      1.430000  -21.040000   -5.250000    29   349   351   367
   351  O      1.990000  -21.320000   -6.300000    31   350
   352  H      1.160000  -19.420000   -2.500000    30   348
   353  H1     3.120000  -19.990000   -4.540000    32   349
   354  CT     2.580000  -21.490000   -3.090000    33   349   355   358   359
   355  CT     3.690000  -21.130000   -2.100000    35   354   356   357   360
   356  CT     3.720000  -22.170000   -0.990000    37   355   361   362   363
   357  CT     5.020000  -21.050000   -2.810000    39   355   364   365   366
   358  HC     1.680000  -21.750000   -2.530000    34   354
   359  HC     2.890000  -22.390000   -3.630000    34   354
   360  HC     3.490000  -20.160000   -1.650000    36   355
   361  HC     4.510000  -21.920000   -0.280000    38   356
   362  HC     2.760000  -22.180000   -0.470000    38   356
   363  HC     3.920000  -23.160000   -1.410000    38   356
   364  HC     5.800000  -20.800000   -2.090000    40   357
   365  HC     5.260000  -22.010000   -3.260000    40   357
   366  HC     5.010000  -20.290000   -3.580000    40   357
   367  N      0.140000  -21.320000   -5.030000    41   350   368   371
   368  CT    -0.670000  -21.950000   -6.070000    42   367   369   372   373
   369  C     -0.710000  -21.020000   -7.280000    43   368   370   386
   370  O     -0.560000  -21.460000   -8.420000    45   369
   371  H     -0.260000  -21.100000   -4.120000    44   367
   372  H1    -0.200000  -22.880000   -6.390000    46   368
   373  CT    -2.070000  -22.260000   -5.540000    47   368   374   375   377
   374  CT    -2.010000  -23.370000   -4.490000    49   373   376   378   379
   375  CT    -3.010000  -22.640000   -6.690000    51   373   380   381   382
   376  CT    -3.310000  -23.520000   -3.730000    53   374   383   384   385
   377  HC    -2.460000  -21.360000   -5.070000    48   373
   378  HC    -1.780000  -24.320000   -4.980000    50   374
   379  HC    -1.210000  -23.190000   -3.770000    50   374
   380  HC    -4.010000  -22.850000   -6.330000    52   375
   381  HC    -3.120000  -21.820000   -7.400000    52   375
   382  HC    -2.630000  -23.520000   -7.220000    52   375
   383  HC    -3.200000  -24.310000   -2.990000    54   376
   384  HC    -3.550000  -22.590000   -3.210000    54   376
   385  HC    -4.130000  -23.790000   -4.390000    54   376
   386  N     -0.900000  -19.720000   -7.050000     1   369   387   390
   387  CT    -0.950000  -18.770000   -8.150000     2   386   388   391   392
   388  C      0.380000  -18.720000   -8.910000     3   387   389   393
   389  O      0.380000  -18.720000  -10.140000     5   388
   390  H     -1.020000  -19.400000   -6.090000     4   386
   391  H1    -1.740000  -19.050000   -8.850000     6   387
   392  H1    -1.170000  -17.780000   -7.760000     6   387
   393  N      1.500000  -18.680000   -8.170000    65   388   394   397
   394  CT     2.830000  -18.680000   -8.770000    66   393   395   398   399
   395  C      3.030000  -19.900000   -9.670000    67   394   396   407
   396  O      3.440000  -19.780000  -10.820000    69   395
   397  H      1.450000  -18.630000   -7.150000    68   393
   398  H1     2.940000  -17.790000   -9.390000    70   394
   399  CT     3.940000  -18.640000   -7.710000    71   394   400   401   402
   400  OH     3.710000  -17.530000   -6.860000    73   399   403
   401  CT     5.310000  -18.520000   -8.340000    75   399   404   405   406
   402  H1     3.900000  -19.550000   -7.110000    72   399
   403  HO     4.380000  -17.460000   -6.190000    74   400
   404  HC     6.070000  -18.490000   -7.560000    76   401
   405  HC     5.520000  -19.370000   -8.990000    76   401
   406  HC     5.370000  -17.600000   -8.920000    76   401
   407  N      2.680000  -21.080000   -9.150000   107   395   408   411
   408  CT     2.870000  -22.300000   -9.920000   108   407   409   412   413
   409  C      1.940000  -22.350000  -11.130000   109   408   410   427
   410  O      2.340000  -22.800000  -12.210000   111   409
   411  H      2.310000  -21.120000   -8.200000   110   407
   412  H1     3.890000  -22.320000  -10.310000   112   408
   413  CT     2.690000  -23.500000   -9.000000   113   408   414   420   421
   414  CA     3.970000  -23.850000   -8.280000   115   413   415   416
   415  CA     4.940000  -24.630000   -8.910000   116   414   417   422
   416  CA     4.200000  -23.430000   -6.990000   116   414   418   423
   417  CA     6.110000  -24.960000   -8.250000   118   415   419   424
   418  CA     5.380000  -23.760000   -6.330000   118   416   419   425
   419  CA     6.330000  -24.520000   -6.960000   120   417   418   426
   420  HC     1.890000  -23.310000   -8.280000   114   413
   421  HC     2.380000  -24.370000   -9.590000   114   413
   422  HA     4.780000  -24.980000   -9.920000   117   415
   423  HA     3.480000  -22.900000   -6.420000   117   416
   424  HA     6.860000  -25.560000   -8.750000   119   417
   425  HA     5.540000  -23.420000   -5.320000   119   418
   426  HA     7.250000  -24.780000   -6.450000   121   419
   427  N      0.710000  -21.880000  -10.980000   122   409   428   431
   428  CT    -0.190000  -21.820000  -12.120000   123   427   429   432   433
   429  C      0.400000  -20.960000  -13.240000   124   428   430   448
   430  O      0.430000  -21.380000  -14.410000   126   429
   431  H      0.400000  -21.560000  -10.060000   125   427
   432  H1    -0.320000  -22.830000  -12.520000   127   428
   433  CT    -1.550000  -21.290000  -11.680000   128   428   434   441   442
   434  CA    -2.540000  -21.190000  -12.800000   130   433   435   436
   435  CA    -3.100000  -22.320000  -13.360000   131   434   437   443
   436  CA    -2.870000  -19.970000  -13.350000   131   434   438   444
   437  CA    -3.980000  -22.240000  -14.430000   133   435   439   445
   438  CA    -3.770000  -19.860000  -14.400000   133   436   439   446
   439  C     -4.330000  -21.000000  -14.940000   135   437   438   440
   440  OH    -5.210000  -20.880000  -15.970000   136   439   447
   441  HC    -1.960000  -21.950000  -10.910000   129   433
   442  HC    -1.430000  -20.310000  -11.220000   129   433
   443  HA    -2.830000  -23.290000  -12.950000   132   435
   444  HA    -2.430000  -19.070000  -12.930000   132   436
   445  HA    -4.400000  -23.140000  -14.840000   134   437
   446  HA    -4.040000  -18.890000  -14.800000   134   438
   447  HO    -5.550000  -21.730000  -16.220000   137   440
   448  N      0.840000  -19.750000  -12.920000   107   429   449   452
   449  CT     1.400000  -18.880000  -13.930000   108   448   450   453   454
   450  C      2.680000  -19.490000  -14.520000   109   449   451   468
   451  O      2.930000  -19.360000  -15.710000   111   450
   452  H      0.780000  -19.430000  -11.950000   110   448
   453  H1     0.710000  -18.790000  -14.770000   112   449
   454  CT     1.670000  -17.490000  -13.380000   113   449   455   461   462
   455  CA     0.470000  -16.730000  -12.880000   115   454   456   457
   456  CA    -0.810000  -16.930000  -13.380000   116   455   458   463
   457  CA     0.650000  -15.760000  -11.890000   116   455   459   464
   458  CA    -1.880000  -16.200000  -12.860000   118   456   460   465
   459  CA    -0.420000  -15.030000  -11.400000   118   457   460   466
   460  CA    -1.680000  -15.260000  -11.890000   120   458   459   467
   461  HC     2.390000  -17.580000  -12.560000   114   454
   462  HC     2.140000  -16.890000  -14.160000   114   454
   463  HA    -1.000000  -17.640000  -14.170000   117   456
   464  HA     1.640000  -15.570000  -11.490000   117   457
   465  HA    -2.880000  -16.370000  -13.240000   119   458
   466  HA    -0.260000  -14.280000  -10.640000   119   459
   467  HA    -2.520000  -14.700000  -11.500000   121   460
   468  N      3.520000  -20.140000  -13.690000    27   450   469   472
   469  CT     4.750000  -20.740000  -14.160000    28   468   470   473   474
   470  C      4.460000  -21.820000  -15.200000    29   469   471   487
   471  O      5.080000  -21.850000  -16.270000    31   470
   472  H      3.290000  -20.180000  -12.700000    30   468
   473  H1     5.350000  -19.970000  -14.640000    32   469
   474  CT     5.520000  -21.310000  -12.960000    33   469   475   478   479
   475  CT     6.950000  -21.770000  -13.230000    35   474   476   477   480
   476  CT     7.850000  -20.590000  -13.520000    37   475   481   482   483
   477  CT     7.470000  -22.570000  -12.040000    39   475   484   485   486
   478  HC     5.560000  -20.550000  -12.180000    34   474
   479  HC     4.950000  -22.150000  -12.560000    34   474
   480  HC     6.950000  -22.430000  -14.100000    36   475
   481  HC     8.870000  -20.940000  -13.710000    38   476
   482  HC     7.510000  -20.070000  -14.410000    38   476
   483  HC     7.860000  -19.910000  -12.670000    38   476
   484  HC     8.490000  -22.900000  -12.240000    40   477
   485  HC     7.460000  -21.950000  -11.140000    40   477
   486  HC     6.840000  -23.450000  -11.880000    40   477
   487  N      3.520000  -22.720000  -14.880000    15   470   488   491
   488  CT     3.180000  -23.820000  -15.760000    16   487   489   492   493
   489  C      2.540000  -23.300000  -17.050000    17   488   490   503
   490  O      2.860000  -23.780000  -18.130000    19   489
   491  H      3.060000  -22.630000  -13.980000    18   487
   492  H1     4.100000  -24.320000  -16.060000    20   488
   493  CT     2.290000  -24.870000  -15.050000    21   488   494   495   496
   494  CT     1.810000  -25.920000  -16.040000    23   493   497   498   499
   495  CT     3.020000  -25.530000  -13.890000    25   493   500   501   502
   496  HC     1.410000  -24.360000  -14.650000    22   493
   497  HC     1.190000  -26.660000  -15.520000    24   494
   498  HC     1.200000  -25.480000  -16.830000    24   494
   499  HC     2.670000  -26.430000  -16.490000    24   494
   500  HC     2.370000  -26.260000  -13.410000    26   495
   501  HC     3.920000  -26.030000  -14.260000    26   495
   502  HC     3.330000  -24.800000  -13.150000    26   495
   503  N      1.640000  -22.320000  -16.930000   287   489   504   507
   504  CT     1.020000  -21.720000  -18.100000   288   503   505   508   509
   505  C      2.070000  -21.010000  -18.970000   289   504   506   527
   506  O      1.960000  -20.990000  -20.200000   291   505
   507  H      1.420000  -21.990000  -15.990000   290   503
   508  H1     0.640000  -22.500000  -18.760000   292   504
   509  CT    -0.080000  -20.750000  -17.670000   293   504   510   516   517
   510  CT    -1.310000  -21.430000  -17.090000   295   509   511   518   519
   511  CT    -1.940000  -22.400000  -18.060000   297   510   512   520   521
   512  N2    -2.430000  -21.740000  -19.250000   299   511   513   522
   513  CA    -3.290000  -22.270000  -20.110000   301   512   514   515
   514  N2    -3.770000  -23.480000  -19.900000   302   513   523   524
   515  N2    -3.680000  -21.580000  -21.160000   302   513   525   526
   516  HC     0.320000  -20.060000  -16.930000   294   509
   517  HC    -0.380000  -20.150000  -18.530000   294   509
   518  HC    -1.050000  -21.990000  -16.190000   296   510
   519  HC    -2.040000  -20.670000  -16.810000   296   510
   520  H1    -1.230000  -23.190000  -18.330000   298   511
   521  H1    -2.770000  -22.880000  -17.530000   298   511
   522  H     -2.070000  -20.820000  -19.450000   300   512
   523  H     -4.410000  -23.900000  -20.550000   303   514
   524  H     -3.440000  -23.990000  -19.100000   303   514
   525  H     -4.310000  -21.980000  -21.830000   303   515
   526  H     -3.290000  -20.660000  -21.320000   303   515
   527  N      3.080000  -20.410000  -18.330000     1   505   528   531
   528  CT     4.130000  -19.710000  -19.050000     2   527   529   532   533
   529  C      5.030000  -20.630000  -19.870000     3   528   530   534
   530  O      5.620000  -20.180000  -20.850000     5   529
   531  H      3.100000  -20.410000  -17.320000     4   527
   532  H1     3.680000  -18.980000  -19.730000     6   528
   533  H1     4.750000  -19.170000  -18.340000     6   528
   534  N      5.200000  -21.880000  -19.430000   138   529   535   538
   535  CT     6.090000  -22.800000  -20.130000   139   534   536   539   540
   536  C      5.650000  -23.020000  -21.580000   140   535   537   558
   537  O      6.490000  -23.330000  -22.410000   142   536
   538  H      4.730000  -22.180000  -18.580000   141   534
   539  H1     7.080000  -22.360000  -20.200000   143   535
   540  CT     6.200000  -24.140000  -19.380000   144   535   541   550   551
   541  C*     7.020000  -24.080000  -18.130000   146   540   542   543
   542  CW     7.970000  -23.150000  -17.790000   147   541   544   552
   543  CB     6.950000  -24.990000  -17.030000   149   541   545   546
   544  NA     8.480000  -23.420000  -16.550000   150   542   545   553
   545  CN     7.880000  -24.540000  -16.050000   152   543   544   547
   546  CA     6.200000  -26.150000  -16.760000   153   543   548   554
   547  CA     8.070000  -25.220000  -14.840000   155   545   549   555
   548  CA     6.380000  -26.800000  -15.560000   157   546   549   556
   549  CA     7.310000  -26.340000  -14.620000   159   547   548   557
   550  HC     5.200000  -24.500000  -19.140000   145   540
   551  HC     6.660000  -24.880000  -20.040000   145   540
   552  H4     8.260000  -22.310000  -18.400000   148   542
   553  H      9.180000  -22.870000  -16.080000   151   544
   554  HA     5.490000  -26.510000  -17.490000   154   546
   555  HA     8.790000  -24.870000  -14.110000   156   547
   556  HA     5.800000  -27.690000  -15.340000   158   548
   557  HA     7.430000  -26.880000  -13.690000   160   549
   558  N      4.350000  -22.870000  -21.870000     1   536   559   562
   559  CT     3.850000  -23.080000  -23.220000     2   558   560   563   564
   560  C      3.740000  -21.790000  -24.030000     3   559   561   565
   561  O      3.120000  -21.790000  -25.100000     5   560
   562  H      3.720000  -22.600000  -21.130000     4   558
   563  H1     4.490000  -23.770000  -23.770000     6   559
   564  H1     2.860000  -23.530000  -23.170000     6   559
   565  N      4.320000  -20.690000  -23.530000    15   560   566   569
   566  CT     4.220000  -19.410000  -24.220000    16   565   567   570   571
   567  C      5.500000  -19.150000  -25.000000    17   566   568   581
   568  O      6.600000  -19.340000  -24.480000    19   567
   569  H      4.850000  -20.740000  -22.670000    18   565
   570  H1     3.390000  -19.420000  -24.930000    20   566
   571  CT     3.930000  -18.300000  -23.190000    21   566   572   573   574
   572  CT     3.990000  -16.920000  -23.810000    23   571   575   576   577
   573  CT     2.580000  -18.530000  -22.520000    25   571   578   579   580
   574  HC     4.700000  -18.330000  -22.420000    22   571
   575  HC     3.790000  -16.170000  -23.040000    24   572
   576  HC     4.980000  -16.710000  -24.220000    24   572
   577  HC     3.250000  -16.830000  -24.600000    24   572
   578  HC     2.410000  -17.750000  -21.790000    26   573
   579  HC     1.780000  -18.520000  -23.270000    26   573
   580  HC     2.580000  -19.480000  -22.000000    26   573
   581  N      5.370000  -18.720000  -26.260000    65   567   582   585
   582  CT     6.540000  -18.510000  -27.110000    66   581   583   586   587
   583  C      6.670000  -17.050000  -27.560000    67   582   584   595
   584  O      7.780000  -16.590000  -27.800000    69   583
   585  H      4.450000  -18.590000  -26.660000    68   581
   586  H1     7.470000  -18.720000  -26.580000    70   582
   587  CT     6.550000  -19.430000  -28.340000    71   582   588   589   590
   588  OH     5.410000  -19.180000  -29.160000    73   587   591
   589  CT     6.560000  -20.900000  -27.970000    75   587   592   593   594
   590  H1     7.450000  -19.220000  -28.920000    72   587
   591  HO     5.460000  -19.750000  -29.920000    74   588
   592  HC     6.580000  -21.510000  -28.880000    76   589
   593  HC     7.450000  -21.120000  -27.380000    76   589
   594  HC     5.670000  -21.160000  -27.390000    76   589
   595  N      5.550000  -16.330000  -27.700000   210   583   596   599
   596  CT     5.590000  -14.970000  -28.170000   211   595   597   600   601
   597  C      6.530000  -14.150000  -27.270000   212   596   598   607
   598  O      6.420000  -14.220000  -26.040000   214   597
   599  H      4.650000  -16.730000  -27.500000   213   595
   600  H1     5.970000  -14.940000  -29.190000   215   596
   601  CT     4.200000  -14.350000  -28.170000   216   596   602   605   606
   602  C      4.140000  -12.940000  -28.700000   218   601   603   604
   603  O2     3.970000  -12.780000  -29.930000   219   602
   604  O2     4.290000  -12.000000  -27.900000   219   602
   605  HC     3.540000  -14.980000  -28.770000   217   601
   606  HC     3.800000  -14.370000  -27.160000   217   601
   607  N      7.420000  -13.360000  -27.870000   271   597   608   611
   608  CT     8.420000  -12.630000  -27.090000   272   607   609   612   613
   609  C      7.760000  -11.630000  -26.130000   273   608   610   629
   610  O      8.200000  -11.490000  -24.980000   275   609
   611  H      7.360000  -13.240000  -28.870000   274   607
   612  H1     8.950000  -13.330000  -26.440000   276   608
   613  CT     9.430000  -11.950000  -28.020000   277   608   614   618   619
   614  CT    10.300000  -12.930000  -28.790000   279   613   615   620   621
   615  CT    11.280000  -12.190000  -29.700000   281   614   616   622   623
   616  CT    12.160000  -13.140000  -30.490000   283   615   617   624   625
   617  N3    13.100000  -12.380000  -31.350000   285   616   626   627   628
   618  HC     8.890000  -11.310000  -28.720000   278   613
   619  HC    10.070000  -11.300000  -27.420000   278   613
   620  HC    10.860000  -13.550000  -28.080000   280   614
   621  HC     9.670000  -13.580000  -29.400000   280   614
   622  HC    10.710000  -11.560000  -30.390000   282   615
   623  HC    11.900000  -11.540000  -29.080000   282   615
   624  HP    12.710000  -13.770000  -29.780000   284   616
   625  HP    11.520000  -13.790000  -31.100000   284   616
   626  H     13.690000  -13.000000  -31.880000   286   617
   627  H     12.580000  -11.790000  -31.990000   286   617
   628  H     13.680000  -11.770000  -30.780000   286   617
   629  N      6.690000  -10.960000  -26.560000   210   609   630   633
   630  CT     5.990000  -10.030000  -25.680000   211   629   631   634   635
   631  C      5.330000  -10.790000  -24.540000   212   630   632   641
   632  O      5.410000  -10.390000  -23.380000   214   631
   633  H      6.290000  -11.070000  -27.490000   213   629
   634  H1     6.720000   -9.350000  -25.240000   215   630
   635  CT     4.990000   -9.170000  -26.450000   216   630   636   639   640
   636  C      5.700000   -8.500000  -27.620000   218   635   637   638
   637  O2     6.600000   -7.670000  -27.350000   219   636
   638  O2     5.410000   -8.850000  -28.800000   219   636
   639  HC     4.160000   -9.770000  -26.820000   217   635
   640  HC     4.580000   -8.420000  -25.770000   217   635
   641  N      4.590000  -11.850000  -24.880000     7   631   642   645
   642  CT     3.870000  -12.580000  -23.860000     8   641   643   646   647
   643  C      4.820000  -13.120000  -22.790000     9   642   644   651
   644  O      4.510000  -13.160000  -21.600000    11   643
   645  H      4.510000  -12.030000  -25.880000    10   641
   646  H1     3.200000  -11.880000  -23.360000    12   642
   647  CT     3.020000  -13.660000  -24.480000    13   642   648   649   650
   648  HC     2.480000  -14.200000  -23.700000    14   647
   649  HC     2.310000  -13.190000  -25.160000    14   647
   650  HC     3.660000  -14.360000  -25.020000    14   647
   651  N      6.010000  -13.560000  -23.220000   287   643   652   655
   652  CT     7.000000  -14.080000  -22.290000   288   651   653   656   657
   653  C      7.430000  -13.000000  -21.310000   289   652   654   675
   654  O      7.710000  -13.330000  -20.160000   291   653
   655  H      6.200000  -13.480000  -24.220000   290   651
   656  H1     6.540000  -14.850000  -21.670000   292   652
   657  CT     8.170000  -14.680000  -23.050000   293   652   658   664   665
   658  CT     7.820000  -16.010000  -23.700000   295   657   659   666   667
   659  CT     9.000000  -16.800000  -24.200000   297   658   660   668   669
   660  N2     9.830000  -17.270000  -23.100000   299   659   661   670
   661  CA     9.660000  -18.410000  -22.440000   301   660   662   663
   662  N2     8.680000  -19.240000  -22.740000   302   661   671   672
   663  N2    10.490000  -18.730000  -21.450000   302   661   673   674
   664  HC     8.520000  -13.980000  -23.810000   294   657
   665  HC     8.990000  -14.830000  -22.340000   294   657
   666  HC     7.280000  -16.630000  -22.980000   296   658
   667  HC     7.140000  -15.860000  -24.530000   296   658
   668  H1     8.640000  -17.640000  -24.800000   298   659
   669  H1     9.590000  -16.160000  -24.870000   298   659
   670  H     10.580000  -16.660000  -22.810000   300   660
   671  H      8.520000  -20.090000  -22.240000   303   662
   672  H      8.010000  -19.010000  -23.480000   303   662
   673  H     10.350000  -19.590000  -20.950000   303   663
   674  H     11.230000  -18.090000  -21.210000   303   663
   675  N      7.540000  -11.740000  -21.770000   232   653   676   679
   676  CT     7.880000  -10.650000  -20.880000   233   675   677   680   681
   677  C      6.790000  -10.460000  -19.810000   234   676   678   690
   678  O      7.100000  -10.310000  -18.630000   236   677
   679  H      7.360000  -11.520000  -22.750000   235   675
   680  H1     8.810000  -10.880000  -20.360000   237   676
   681  CT     8.090000   -9.340000  -21.640000   238   676   682   686   687
   682  CT     8.370000   -8.140000  -20.770000   240   681   683   688   689
   683  C      9.750000   -8.120000  -20.140000   242   682   684   685
   684  O2    10.560000   -9.010000  -20.490000   243   683
   685  O2    10.000000   -7.220000  -19.300000   243   683
   686  HC     8.890000   -9.470000  -22.370000   239   681
   687  HC     7.190000   -9.110000  -22.210000   239   681
   688  HC     8.260000   -7.250000  -21.390000   241   682
   689  HC     7.610000   -8.050000  -19.990000   241   682
   690  N      5.510000  -10.440000  -20.220000   122   677   691   694
   691  CT     4.460000  -10.300000  -19.230000   123   690   692   695   696
   692  C      4.470000  -11.470000  -18.260000   124   691   693   711
   693  O      4.260000  -11.270000  -17.060000   126   692
   694  H      5.330000  -10.490000  -21.220000   125   690
   695  H1     4.630000   -9.390000  -18.650000   127   691
   696  CT     3.100000  -10.190000  -19.910000   128   691   697   704   705
   697  CA     2.860000   -8.900000  -20.630000   130   696   698   699
   698  CA     2.520000   -7.750000  -19.940000   131   697   700   706
   699  CA     2.950000   -8.820000  -22.010000   131   697   701   707
   700  CA     2.260000   -6.570000  -20.600000   133   698   702   708
   701  CA     2.690000   -7.640000  -22.690000   133   699   702   709
   702  C      2.340000   -6.510000  -21.980000   135   700   701   703
   703  OH     2.080000   -5.350000  -22.650000   136   702   710
   704  HC     2.980000  -11.020000  -20.610000   129   696
   705  HC     2.320000  -10.300000  -19.150000   129   696
   706  HA     2.480000   -7.780000  -18.860000   132   698
   707  HA     3.230000   -9.680000  -22.600000   132   699
   708  HA     2.010000   -5.690000  -20.040000   134   700
   709  HA     2.780000   -7.610000  -23.770000   134   701
   710  HO     1.910000   -4.640000  -22.040000   137   703
   711  N      4.700000  -12.690000  -18.750000   122   692   712   715
   712  CT     4.730000  -13.830000  -17.850000   123   711   713   716   717
   713  C      5.860000  -13.680000  -16.840000   124   712   714   732
   714  O      5.660000  -13.990000  -15.650000   126   713
   715  H      4.850000  -12.790000  -19.750000   125   711
   716  H1     3.810000  -13.830000  -17.270000   127   712
   717  CT     4.810000  -15.160000  -18.600000   128   712   718   725   726
   718  CA     3.470000  -15.800000  -18.870000   130   717   719   720
   719  CA     2.710000  -15.470000  -19.970000   131   718   721   727
   720  CA     2.910000  -16.690000  -17.960000   131   718   722   728
   721  CA     1.460000  -16.040000  -20.200000   133   719   723   729
   722  CA     1.660000  -17.250000  -18.160000   133   720   723   730
   723  C      0.920000  -16.920000  -19.270000   135   721   722   724
   724  OH    -0.300000  -17.490000  -19.450000   136   723   731
   725  HC     5.340000  -15.010000  -19.540000   129   717
   726  HC     5.410000  -15.860000  -18.020000   129   717
   727  HA     3.090000  -14.760000  -20.690000   132   719
   728  HA     3.470000  -16.960000  -17.070000   132   720
   729  HA     0.910000  -15.760000  -21.090000   134   721
   730  HA     1.260000  -17.940000  -17.440000   134   722
   731  HO    -0.670000  -17.130000  -20.260000   137   724
   732  N      7.040000  -13.280000  -17.310000     7   713   733   736
   733  CT     8.180000  -13.190000  -16.420000     8   732   734   737   738
   734  C      7.930000  -12.170000  -15.310000     9   733   735   742
   735  O      8.210000  -12.450000  -14.140000    11   734
   736  H      7.160000  -13.030000  -18.290000    10   732
   737  H1     8.330000  -14.160000  -15.940000    12   733
   738  CT     9.420000  -12.850000  -17.190000    13   733   739   740   741
   739  HC    10.270000  -12.790000  -16.510000    14   738
   740  HC     9.620000  -13.620000  -17.940000    14   738
   741  HC     9.300000  -11.890000  -17.700000    14   738
   742  N      7.410000  -11.000000  -15.680000    15   734   743   746
   743  CT     7.140000   -9.960000  -14.710000    16   742   744   747   748
   744  C      6.090000  -10.460000  -13.720000    17   743   745   758
   745  O      6.220000  -10.290000  -12.500000    19   744
   746  H      7.240000  -10.820000  -16.670000    18   742
   747  H1     8.050000   -9.750000  -14.140000    20   743
   748  CT     6.690000   -8.660000  -15.400000    21   743   749   750   751
   749  CT     6.110000   -7.660000  -14.420000    23   748   752   753   754
   750  CT     7.800000   -8.040000  -16.230000    25   748   755   756   757
   751  HC     5.880000   -8.920000  -16.090000    22   748
   752  HC     5.670000   -6.780000  -14.900000    24   749
   753  HC     5.630000   -8.110000  -13.540000    24   749
   754  HC     6.950000   -7.290000  -13.820000    24   749
   755  HC     7.450000   -7.130000  -16.720000    26   750
   756  HC     8.650000   -7.790000  -15.600000    26   750
   757  HC     8.140000   -8.720000  -17.010000    26   750
   758  N      5.060000  -11.100000  -14.270000    65   744   759   762
   759  CT     3.870000  -11.400000  -13.490000    66   758   760   763   764
   760  C      4.070000  -12.590000  -12.560000    67   759   761   772
   761  O      3.580000  -12.560000  -11.430000    69   760
   762  H      5.050000  -11.240000  -15.280000    68   758
   763  H1     3.660000  -10.560000  -12.830000    70   759
   764  CT     2.640000  -11.580000  -14.390000    71   759   765   766   767
   765  OH     2.500000  -10.430000  -15.220000    73   764   768
   766  CT     1.360000  -11.810000  -13.610000    75   764   769   770   771
   767  H1     2.810000  -12.440000  -15.030000    72   764
   768  HO     1.790000  -10.580000  -15.830000    74   765
   769  HC     0.530000  -11.930000  -14.300000    76   766
   770  HC     1.430000  -12.710000  -13.010000    76   766
   771  HC     1.170000  -10.950000  -12.970000    76   766
   772  N      4.810000  -13.620000  -12.990000    41   760   773   776
   773  CT     5.120000  -14.750000  -12.120000    42   772   774   777   778
   774  C      5.800000  -14.270000  -10.840000    43   773   775   791
   775  O      5.550000  -14.830000   -9.750000    45   774
   776  H      5.190000  -13.580000  -13.940000    44   772
   777  H1     4.190000  -15.240000  -11.820000    46   773
   778  CT     5.990000  -15.780000  -12.870000    47   773   779   780   782
   779  CT     5.200000  -16.510000  -13.960000    49   778   781   783   784
   780  CT     6.640000  -16.780000  -11.930000    51   778   785   786   787
   781  CT     6.050000  -17.170000  -15.040000    53   779   788   789   790
   782  HC     6.800000  -15.230000  -13.350000    48   778
   783  HC     4.580000  -17.280000  -13.490000    50   779
   784  HC     4.510000  -15.820000  -14.450000    50   779
   785  HC     7.260000  -17.480000  -12.490000    52   780
   786  HC     7.310000  -16.290000  -11.220000    52   780
   787  HC     5.870000  -17.330000  -11.380000    52   780
   788  HC     5.400000  -17.660000  -15.770000    54   781
   789  HC     6.660000  -16.420000  -15.550000    54   781
   790  HC     6.710000  -17.920000  -14.610000    54   781
   791  N      6.640000  -13.250000  -10.980000    27   774   792   795
   792  CT     7.430000  -12.780000   -9.840000    28   791   793   796   797
   793  C      6.560000  -12.070000   -8.810000    29   792   794   810
   794  O      6.980000  -11.940000   -7.670000    31   793
   795  H      6.760000  -12.820000  -11.890000    30   791
   796  H1     7.870000  -13.630000   -9.320000    32   792
   797  CT     8.520000  -11.830000  -10.320000    33   792   798   801   802
   798  CT     9.690000  -12.470000  -11.070000    35   797   799   800   803
   799  CT    10.630000  -11.380000  -11.550000    37   798   804   805   806
   800  CT    10.440000  -13.450000  -10.200000    39   798   807   808   809
   801  HC     8.070000  -11.070000  -10.960000    34   797
   802  HC     8.930000  -11.310000   -9.460000    34   797
   803  HC     9.310000  -13.010000  -11.930000    36   798
   804  HC    11.460000  -11.820000  -12.100000    38   799
   805  HC    10.100000  -10.710000  -12.230000    38   799
   806  HC    11.010000  -10.810000  -10.710000    38   799
   807  HC    11.270000  -13.880000  -10.770000    40   800
   808  HC    10.840000  -12.940000   -9.320000    40   800
   809  HC     9.800000  -14.270000   -9.890000    40   800
   810  N      5.350000  -11.640000   -9.170000    15   793   811   814
   811  CT     4.510000  -10.890000   -8.250000    16   810   812   815   816
   812  C      4.010000  -11.810000   -7.130000    17   811   813   826
   813  O      4.400000  -11.620000   -5.960000    19   812
   814  H      5.040000  -11.830000  -10.120000    18   810
   815  H1     5.140000  -10.140000   -7.770000    20   811
   816  CT     3.420000  -10.130000   -9.020000    21   811   817   818   819
   817  CT     2.380000   -9.540000   -8.090000    23   816   820   821   822
   818  CT     4.020000   -9.040000   -9.890000    25   816   823   824   825
   819  HC     2.890000  -10.830000   -9.660000    22   816
   820  HC     1.610000   -9.040000   -8.670000    24   817
   821  HC     1.910000  -10.340000   -7.540000    24   817
   822  HC     2.850000   -8.840000   -7.410000    24   817
   823  HC     3.130000   -8.530000  -10.210000    26   818
   824  HC     4.580000   -8.340000   -9.270000    26   818
   825  HC     4.650000   -9.450000  -10.680000    26   818
   826  N      3.220000  -12.890000   -7.400000    55   812   827   830
   827  CT     2.910000  -13.830000   -6.330000    56   826   828   831   832
   828  C      4.120000  -14.640000   -5.890000    57   827   829   837
   829  O      4.120000  -15.160000   -4.780000    59   828
   830  H      2.930000  -13.090000   -8.350000    58   826
   831  H1     2.570000  -13.270000   -5.460000    60   827
   832  CT     1.760000  -14.790000   -6.670000    61   827   833   834   835
   833  OH     2.120000  -15.640000   -7.740000    63   832   836
   834  H1     1.530000  -15.400000   -5.790000    62   832
   835  H1     0.880000  -14.210000   -6.940000    62   832
   836  HO     1.440000  -16.300000   -7.870000    64   833
   837  N      5.160000  -14.750000   -6.740000     1   828   838   841
   838  CT     6.350000  -15.490000   -6.350000     2   837   839   842   843
   839  C      7.090000  -14.840000   -5.180000     3   838   840   844
   840  O      7.410000  -15.490000   -4.190000     5   839
   841  H      5.080000  -14.380000   -7.680000     4   837
   842  H1     6.080000  -16.500000   -6.060000     6   838
   843  H1     7.030000  -15.550000   -7.200000     6   838
   844  N      7.350000  -13.530000   -5.310000    41   839   845   848
   845  CT     7.970000  -12.790000   -4.230000    42   844   846   849   850
   846  C      7.020000  -12.730000   -3.030000    43   845   847   863
   847  O      7.470000  -12.870000   -1.890000    45   846
   848  H      7.100000  -13.050000   -6.180000    44   844
   849  H1     8.860000  -13.330000   -3.900000    46   845
   850  CT     8.410000  -11.420000   -4.730000    47   845   851   852   854
   851  CT     9.560000  -11.570000   -5.730000    49   850   853   855   856
   852  CT     8.780000  -10.500000   -3.570000    51   850   857   858   859
   853  CT     9.850000  -10.310000   -6.520000    53   851   860   861   862
   854  HC     7.560000  -10.960000   -5.240000    48   850
   855  HC    10.460000  -11.870000   -5.190000    50   851
   856  HC     9.340000  -12.360000   -6.450000    50   851
   857  HC     9.090000   -9.520000   -3.930000    52   852
   858  HC     7.930000  -10.340000   -2.910000    52   852
   859  HC     9.600000  -10.940000   -3.000000    52   852
   860  HC    10.670000  -10.500000   -7.210000    54   853
   861  HC     8.970000  -10.010000   -7.090000    54   853
   862  HC    10.140000   -9.500000   -5.860000    54   853
   863  N      5.720000  -12.520000   -3.280000     7   846   864   867
   864  CT     4.780000  -12.520000   -2.180000     8   863   865   868   869
   865  C      4.750000  -13.850000   -1.440000     9   864   866   873
   866  O      4.560000  -13.860000   -0.230000    11   865
   867  H      5.400000  -12.400000   -4.240000    10   863
   868  H1     5.110000  -11.790000   -1.450000    12   864
   869  CT     3.400000  -12.140000   -2.650000    13   864   870   871   872
   870  HC     2.700000  -12.130000   -1.810000    14   869
   871  HC     3.320000  -11.310000   -3.330000    14   869
   872  HC     3.060000  -12.940000   -3.310000    14   869
   873  N      4.950000  -14.970000   -2.150000    55   865   874   877
   874  CT     5.010000  -16.290000   -1.530000    56   873   875   878   879
   875  C      6.110000  -16.320000   -0.480000    57   874   876   884
   876  O      5.930000  -16.840000    0.620000    59   875
   877  H      5.000000  -14.920000   -3.160000    58   873
   878  H1     4.070000  -16.480000   -1.020000    60   874
   879  CT     5.240000  -17.420000   -2.520000    61   874   880   881   882
   880  OH     4.140000  -17.600000   -3.410000    63   879   883
   881  H1     6.140000  -17.230000   -3.100000    62   879
   882  H1     5.390000  -18.340000   -1.960000    62   879
   883  HO     4.320000  -18.310000   -4.020000    64   880
   884  N      7.290000  -15.830000   -0.880000     7   875   885   888
   885  CT     8.440000  -15.790000    0.010000     8   884   886   889   890
   886  C      8.140000  -14.920000    1.230000     9   885   887   894
   887  O      8.480000  -15.270000    2.360000    11   886
   888  H      7.370000  -15.460000   -1.820000    10   884
   889  H1     8.670000  -16.800000    0.360000    12   885
   890  CT     9.620000  -15.240000   -0.740000    13   885   891   892   893
   891  HC    10.490000  -15.210000   -0.080000    14   890
   892  HC     9.850000  -15.880000   -1.590000    14   890
   893  HC     9.420000  -14.230000   -1.100000    14   890
   894  N      7.530000  -13.750000    0.990000     7   886   895   898
   895  CT     7.240000  -12.840000    2.080000     8   894   896   899   900
   896  C      6.220000  -13.460000    3.040000     9   895   897   904
   897  O      6.390000  -13.390000    4.260000    11   896
   898  H      7.300000  -13.500000    0.030000    10   894
   899  H1     8.160000  -12.650000    2.640000    12   895
   900  CT     6.760000  -11.560000    1.520000    13   895   901   902   903
   901  HC     6.550000  -10.860000    2.330000    14   900
   902  HC     7.560000  -11.200000    0.880000    14   900
   903  HC     5.860000  -11.720000    0.930000    14   900
   904  N      5.160000  -14.060000    2.500000   122   896   905   908
   905  CT     4.130000  -14.680000    3.340000   123   904   906   909   910
   906  C      4.700000  -15.850000    4.130000   124   905   907   925
   907  O      4.380000  -16.010000    5.310000   126   906
   908  H      5.050000  -14.080000    1.490000   125   904
   909  H1     3.800000  -13.960000    4.080000   127   905
   910  CT     2.910000  -15.080000    2.500000   128   905   911   918   919
   911  CA     1.860000  -13.990000    2.480000   130   910   912   913
   912  CA     1.920000  -12.930000    1.610000   131   911   914   920
   913  CA     0.810000  -14.010000    3.380000   131   911   915   921
   914  CA     0.980000  -11.910000    1.620000   133   912   916   922
   915  CA    -0.130000  -13.000000    3.420000   133   913   916   923
   916  C     -0.040000  -11.930000    2.550000   135   914   915   917
   917  OH    -0.950000  -10.920000    2.610000   136   916   924
   918  HC     3.210000  -15.340000    1.480000   129   910
   919  HC     2.440000  -15.950000    2.930000   129   910
   920  HA     2.730000  -12.860000    0.900000   132   912
   921  HA     0.740000  -14.840000    4.070000   132   913
   922  HA     1.100000  -10.970000    1.140000   134   914
   923  HA    -0.940000  -13.060000    4.130000   134   915
   924  HO    -0.760000  -10.180000    1.990000   137   917
   925  N      5.580000  -16.660000    3.510000    27   906   926   929
   926  CT     6.190000  -17.760000    4.230000    28   925   927   930   931
   927  C      7.040000  -17.230000    5.390000    29   926   928   944
   928  O      6.990000  -17.750000    6.500000    31   927
   929  H      5.790000  -16.510000    2.530000    30   925
   930  H1     5.380000  -18.350000    4.660000    32   926
   931  CT     7.010000  -18.640000    3.280000    33   926   932   935   936
   932  CT     7.490000  -19.970000    3.860000    35   931   933   934   937
   933  CT     6.340000  -20.870000    4.270000    37   932   938   939   940
   934  CT     8.340000  -20.720000    2.850000    39   932   941   942   943
   935  HC     6.400000  -18.860000    2.400000    34   931
   936  HC     7.880000  -18.070000    2.940000    34   931
   937  HC     8.110000  -19.780000    4.740000    36   932
   938  HC     6.700000  -21.860000    4.530000    38   933
   939  HC     5.750000  -20.430000    5.070000    38   933
   940  HC     5.720000  -21.060000    3.400000    38   933
   941  HC     8.690000  -21.660000    3.280000    40   934
   942  HC     7.760000  -20.920000    1.950000    40   934
   943  HC     9.210000  -20.120000    2.590000    40   934
   944  N      7.800000  -16.170000    5.130000    55   927   945   948
   945  CT     8.610000  -15.470000    6.140000    56   944   946   949   950
   946  C      7.730000  -15.080000    7.330000    57   945   947   955
   947  O      8.040000  -15.330000    8.510000    59   946
   948  H      7.820000  -15.840000    4.170000    58   944
   949  H1     9.390000  -16.140000    6.500000    60   945
   950  CT     9.270000  -14.220000    5.530000    61   945   951   952   953
   951  OH    10.180000  -13.590000    6.440000    63   950   954
   952  H1     9.820000  -14.510000    4.630000    62   950
   953  H1     8.510000  -13.490000    5.250000    62   950
   954  HO    10.570000  -12.830000    6.020000    64   951
   955  N      6.640000  -14.390000    7.020000   258   946   956   959
   956  CT     5.730000  -13.850000    8.040000   259   955   957   960   961
   957  C      5.080000  -14.990000    8.820000   260   956   958   972
   958  O      5.010000  -14.950000   10.060000   262   957
   959  H      6.460000  -14.210000    6.040000   261   955
   960  H1     6.300000  -13.250000    8.750000   263   956
   961  CT     4.640000  -12.980000    7.410000   264   956   962   965   966
   962  CT     5.200000  -11.690000    6.800000   266   961   963   967   968
   963  S      3.950000  -10.470000    6.340000   268   962   964
   964  CT     3.320000  -11.170000    4.830000   269   963   969   970   971
   965  HC     4.110000  -13.540000    6.640000   265   961
   966  HC     3.930000  -12.700000    8.180000   265   961
   967  H1     5.870000  -11.220000    7.520000   267   962
   968  H1     5.800000  -11.910000    5.920000   267   962
   969  H1     2.540000  -10.530000    4.430000   270   964
   970  H1     4.130000  -11.260000    4.100000   270   964
   971  H1     2.890000  -12.150000    5.030000   270   964
   972  N      4.630000  -16.030000    8.100000   107   957   973   976
   973  CT     4.040000  -17.190000    8.740000   108   972   974   977   978
   974  C      4.960000  -17.750000    9.820000   109   973   975   992
   975  O      4.500000  -18.040000   10.920000   111   974
   976  H      4.720000  -16.010000    7.090000   110   972
   977  H1     3.110000  -16.890000    9.230000   112   973
   978  CT     3.700000  -18.260000    7.700000   113   973   979   985   986
   979  CA     3.110000  -19.520000    8.260000   115   978   980   981
   980  CA     1.820000  -19.530000    8.730000   116   979   982   987
   981  CA     3.860000  -20.680000    8.320000   116   979   983   988
   982  CA     1.270000  -20.700000    9.250000   118   980   984   989
   983  CA     3.310000  -21.840000    8.820000   118   981   984   990
   984  CA     2.020000  -21.850000    9.280000   120   982   983   991
   985  HC     2.990000  -17.840000    6.980000   114   978
   986  HC     4.600000  -18.510000    7.140000   114   978
   987  HA     1.220000  -18.630000    8.700000   117   980
   988  HA     4.890000  -20.690000    7.970000   117   981
   989  HA     0.250000  -20.700000    9.610000   119   982
   990  HA     3.910000  -22.740000    8.850000   119   983
   991  HA     1.590000  -22.770000    9.670000   121   984
   992  N      6.240000  -17.910000    9.510000   107   974   993   996
   993  CT     7.200000  -18.460000   10.460000   108   992   994   997   998
   994  C      7.720000  -17.440000   11.470000   109   993   995  1012
   995  O      8.470000  -17.800000   12.370000   111   994
   996  H      6.550000  -17.670000    8.570000   110   992
   997  H1     6.700000  -19.220000   11.070000   112   993
   998  CT     8.330000  -19.150000    9.710000   113   993   999  1005  1006
   999  CA     7.900000  -20.500000    9.180000   115   998  1000  1001
  1000  CA     7.530000  -21.510000   10.040000   116   999  1002  1007
  1001  CA     7.840000  -20.730000    7.810000   116   999  1003  1008
  1002  CA     7.100000  -22.730000    9.550000   118  1000  1004  1009
  1003  CA     7.420000  -21.960000    7.330000   118  1001  1004  1010
  1004  CA     7.040000  -22.960000    8.200000   120  1002  1003  1011
  1005  HC     8.670000  -18.510000    8.890000   114   998
  1006  HC     9.180000  -19.310000   10.380000   114   998
  1007  HA     7.570000  -21.350000   11.110000   117  1000
  1008  HA     8.140000  -19.950000    7.120000   117  1001
  1009  HA     6.810000  -23.510000   10.240000   119  1002
  1010  HA     7.480000  -22.200000    6.290000   119  1003
  1011  HA     6.720000  -23.920000    7.820000   121  1004
  1012  N      7.300000  -16.180000   11.370000     1   994  1013  1016
  1013  CT     7.690000  -15.170000   12.340000     2  1012  1014  1017  1018
  1014  C      9.050000  -14.520000   12.060000     3  1013  1015  1019
  1015  O      9.580000  -13.810000   12.910000     5  1014
  1016  H      6.720000  -15.920000   10.580000     4  1012
  1017  H1     6.940000  -14.380000   12.350000     6  1013
  1018  H1     7.730000  -15.600000   13.340000     6  1013
  1019  N      9.600000  -14.740000   10.860000    41  1014  1020  1023
  1020  CT    10.870000  -14.110000   10.490000    42  1019  1021  1024  1025
  1021  C     10.560000  -12.670000   10.110000    43  1020  1022  1038
  1022  O      9.670000  -12.420000    9.300000    45  1021
  1023  H      9.100000  -15.300000   10.180000    44  1019
  1024  H1    11.540000  -14.110000   11.350000    46  1020
  1025  CT    11.550000  -14.870000    9.350000    47  1020  1026  1027  1029
  1026  CT    11.930000  -16.290000    9.800000    49  1025  1028  1030  1031
  1027  CT    12.760000  -14.110000    8.840000    51  1025  1032  1033  1034
  1028  CT    12.300000  -17.210000    8.670000    53  1026  1035  1036  1037
  1029  HC    10.830000  -14.960000    8.530000    48  1025
  1030  HC    12.770000  -16.230000   10.500000    50  1026
  1031  HC    11.100000  -16.760000   10.330000    50  1026
  1032  HC    13.240000  -14.650000    8.020000    52  1027
  1033  HC    12.470000  -13.140000    8.440000    52  1027
  1034  HC    13.490000  -13.970000    9.640000    52  1027
  1035  HC    12.550000  -18.190000    9.070000    54  1028
  1036  HC    11.460000  -17.310000    7.980000    54  1028
  1037  HC    13.170000  -16.840000    8.120000    54  1028
  1038  N     11.300000  -11.730000   10.690000     1  1021  1039  1042
  1039  CT    11.110000  -10.330000   10.330000     2  1038  1040  1043  1044
  1040  C     10.000000   -9.650000   11.120000     3  1039  1041  1045
  1041  O      9.520000   -8.610000   10.700000     5  1040
  1042  H     11.990000  -12.000000   11.380000     4  1038
  1043  H1    12.040000   -9.780000   10.520000     6  1039
  1044  H1    10.890000  -10.240000    9.270000     6  1039
  1045  N      9.570000  -10.250000   12.240000    27  1040  1046  1049
  1046  CT     8.500000   -9.710000   13.050000    28  1045  1047  1050  1051
  1047  C      9.140000   -8.980000   14.210000    29  1046  1048  1064
  1048  O      9.990000   -9.530000   14.900000    31  1047
  1049  H     10.000000  -11.110000   12.550000    30  1045
  1050  H1     7.880000   -9.020000   12.480000    32  1046
  1051  CT     7.620000  -10.860000   13.560000    33  1046  1052  1055  1056
  1052  CT     6.550000  -10.480000   14.590000    35  1051  1053  1054  1057
  1053  CT     5.650000   -9.370000   14.090000    37  1052  1058  1059  1060
  1054  CT     5.730000  -11.690000   15.020000    39  1052  1061  1062  1063
  1055  HC     7.130000  -11.320000   12.700000    34  1051
  1056  HC     8.260000  -11.620000   14.020000    34  1051
  1057  HC     7.050000  -10.110000   15.490000    36  1052
  1058  HC     4.910000   -9.150000   14.860000    38  1053
  1059  HC     6.210000   -8.460000   13.910000    38  1053
  1060  HC     5.140000   -9.680000   13.180000    38  1053
  1061  HC     4.980000  -11.380000   15.750000    40  1054
  1062  HC     5.230000  -12.120000   14.160000    40  1054
  1063  HC     6.390000  -12.430000   15.470000    40  1054
  1064  N      8.730000   -7.740000   14.440000    65  1047  1065  1068
  1065  CT     9.140000   -7.060000   15.650000    66  1064  1066  1069  1070
  1066  C      7.980000   -6.220000   16.180000    67  1065  1067  1078
  1067  O      6.880000   -6.240000   15.640000    69  1066
  1068  H      8.060000   -7.300000   13.820000    68  1064
  1069  H1     9.340000   -7.800000   16.430000    70  1065
  1070  CT    10.440000   -6.300000   15.410000    71  1065  1071  1072  1073
  1071  OH    10.960000   -5.860000   16.660000    73  1070  1074
  1072  CT    10.240000   -5.130000   14.470000    75  1070  1075  1076  1077
  1073  H1    11.170000   -6.980000   14.970000    72  1070
  1074  HO    11.770000   -5.380000   16.500000    74  1071
  1075  HC    11.190000   -4.620000   14.330000    76  1072
  1076  HC     9.880000   -5.490000   13.500000    76  1072
  1077  HC     9.530000   -4.420000   14.900000    76  1072
  1078  N      8.260000   -5.540000   17.290000   232  1066  1079  1082
  1079  CT     7.330000   -4.700000   17.990000   233  1078  1080  1083  1084
  1080  C      7.820000   -3.250000   17.920000   234  1079  1081  1093
  1081  O      9.020000   -2.990000   17.940000   236  1080
  1082  H      9.220000   -5.590000   17.630000   235  1078
  1083  H1     6.340000   -4.770000   17.540000   237  1079
  1084  CT     7.220000   -5.160000   19.450000   238  1079  1085  1089  1090
  1085  CT     6.640000   -6.550000   19.600000   240  1084  1086  1091  1092
  1086  C      6.520000   -7.040000   21.050000   242  1085  1087  1088
  1087  O2     6.860000   -6.390000   22.020000   243  1086
  1088  O2     6.050000   -8.190000   21.100000   243  1086
  1089  HC     8.210000   -5.140000   19.900000   239  1084
  1090  HC     6.590000   -4.450000   19.980000   239  1084
  1091  HC     5.650000   -6.540000   19.140000   241  1085
  1092  HC     7.260000   -7.260000   19.050000   241  1085
  1093  N      6.880000   -2.320000   17.800000    15  1080  1094  1097
  1094  CT     7.150000   -0.900000   17.800000    16  1093  1095  1098  1099
  1095  C      6.450000   -0.310000   19.010000    17  1094  1096  1109
  1096  O      5.230000   -0.470000   19.130000    19  1095
  1097  H      5.920000   -2.650000   17.700000    18  1093
  1098  H1     8.220000   -0.720000   17.900000    20  1094
  1099  CT     6.670000   -0.250000   16.480000    21  1094  1100  1101  1102
  1100  CT     6.840000    1.260000   16.490000    23  1099  1103  1104  1105
  1101  CT     7.380000   -0.860000   15.290000    25  1099  1106  1107  1108
  1102  HC     5.600000   -0.450000   16.360000    22  1099
  1103  HC     6.480000    1.670000   15.550000    24  1100
  1104  HC     6.260000    1.710000   17.290000    24  1100
  1105  HC     7.890000    1.510000   16.600000    24  1100
  1106  HC     7.010000   -0.410000   14.370000    26  1101
  1107  HC     8.460000   -0.720000   15.370000    26  1101
  1108  HC     7.170000   -1.930000   15.230000    26  1101
  1109  N      7.200000    0.380000   19.860000    55  1095  1110  1113
  1110  CT     6.630000    1.030000   21.030000    56  1109  1111  1114  1115
  1111  C      5.940000    2.330000   20.610000    57  1110  1112  1120
  1112  O      6.550000    3.180000   19.970000    59  1111
  1113  H      8.200000    0.380000   19.730000    58  1109
  1114  H1     5.880000    0.380000   21.480000    60  1110
  1115  CT     7.630000    1.400000   22.140000    61  1110  1116  1117  1118
  1116  OH     7.890000    0.270000   22.960000    63  1115  1119
  1117  H1     8.560000    1.760000   21.690000    62  1115
  1118  H1     7.210000    2.190000   22.770000    62  1115
  1119  HO     8.480000    0.490000   23.680000    64  1116
  1120  N      4.670000    2.460000   21.000000    15  1111  1121  1124
  1121  CT     3.920000    3.690000   20.820000    16  1120  1122  1125  1126
  1122  C      3.230000    3.970000   22.150000    17  1121  1123  1136
  1123  O      2.170000    3.400000   22.430000    19  1122
  1124  H      4.230000    1.680000   21.490000    18  1120
  1125  H1     4.600000    4.520000   20.610000    20  1121
  1126  CT     2.920000    3.590000   19.660000    21  1121  1127  1128  1129
  1127  CT     2.200000    4.910000   19.410000    23  1126  1130  1131  1132
  1128  CT     3.580000    3.090000   18.380000    25  1126  1133  1134  1135
  1129  HC     2.160000    2.850000   19.920000    22  1126
  1130  HC     1.490000    4.790000   18.590000    24  1127
  1131  HC     1.640000    5.200000   20.300000    24  1127
  1132  HC     2.920000    5.680000   19.160000    24  1127
  1133  HC     2.830000    3.030000   17.590000    26  1128
  1134  HC     4.370000    3.770000   18.080000    26  1128
  1135  HC     3.980000    2.090000   18.520000    26  1128
  1136  N      3.860000    4.790000   22.980000     1  1122  1137  1140
  1137  CT     3.390000    4.980000   24.330000     2  1136  1138  1141  1142
  1138  C      3.360000    3.660000   25.090000     3  1137  1139  1143
  1139  O      4.370000    2.940000   25.110000     5  1138
  1140  H      4.710000    5.230000   22.680000     4  1136
  1141  H1     4.050000    5.660000   24.860000     6  1137
  1142  H1     2.390000    5.410000   24.310000     6  1137
  1143  N      2.200000    3.330000   25.670000     1  1138  1144  1147
  1144  CT     2.040000    2.080000   26.410000     2  1143  1145  1148  1149
  1145  C      1.820000    0.860000   25.520000     3  1144  1146  1150
  1146  O      1.830000   -0.260000   26.010000     5  1145
  1147  H      1.410000    3.940000   25.570000     4  1143
  1148  H1     2.930000    1.890000   27.020000     6  1144
  1149  H1     1.180000    2.160000   27.080000     6  1144
  1150  N      1.630000    1.090000   24.210000   232  1145  1151  1154
  1151  CT     1.310000    0.020000   23.280000   233  1150  1152  1155  1156
  1152  C      2.580000   -0.500000   22.630000   234  1151  1153  1165
  1153  O      3.550000    0.250000   22.450000   236  1152
  1154  H      1.740000    2.020000   23.830000   235  1150
  1155  H1     0.820000   -0.800000   23.800000   237  1151
  1156  CT     0.380000    0.510000   22.170000   238  1151  1157  1161  1162
  1157  CT    -0.920000    1.120000   22.650000   240  1156  1158  1163  1164
  1158  C     -1.910000    1.430000   21.540000   242  1157  1159  1160
  1159  O2    -1.470000    1.570000   20.380000   243  1158
  1160  O2    -3.120000    1.520000   21.830000   243  1158
  1161  HC     0.910000    1.240000   21.560000   239  1156
  1162  HC     0.140000   -0.340000   21.530000   239  1156
  1163  HC    -1.380000    0.430000   23.360000   241  1157
  1164  HC    -0.700000    2.050000   23.190000   241  1157
  1165  N      2.540000   -1.790000   22.260000   258  1152  1166  1169
  1166  CT     3.560000   -2.400000   21.420000   259  1165  1167  1170  1171
  1167  C      2.880000   -3.000000   20.200000   260  1166  1168  1182
  1168  O      2.110000   -3.960000   20.310000   262  1167
  1169  H      1.760000   -2.360000   22.530000   261  1165
  1170  H1     4.280000   -1.650000   21.090000   263  1166
  1171  CT     4.330000   -3.480000   22.180000   264  1166  1172  1175  1176
  1172  CT     4.920000   -3.000000   23.490000   266  1171  1173  1177  1178
  1173  S      6.360000   -3.960000   23.980000   268  1172  1174
  1174  CT     5.750000   -5.630000   23.720000   269  1173  1179  1180  1181
  1175  HC     3.640000   -4.300000   22.380000   265  1171
  1176  HC     5.130000   -3.830000   21.530000   265  1171
  1177  H1     5.230000   -1.960000   23.400000   267  1172
  1178  H1     4.160000   -3.070000   24.270000   267  1172
  1179  H1     6.420000   -6.420000   24.080000   270  1174
  1180  H1     4.970000   -5.760000   24.480000   270  1174
  1181  H1     5.020000   -5.750000   22.930000   270  1174
  1182  N      3.140000   -2.400000   19.030000    27  1167  1183  1186
  1183  CT     2.450000   -2.760000   17.800000    28  1182  1184  1187  1188
  1184  C      3.350000   -3.710000   17.020000    29  1183  1185  1201
  1185  O      4.530000   -3.460000   16.870000    31  1184
  1186  H      3.830000   -1.660000   19.020000    30  1182
  1187  H1     1.510000   -3.270000   18.010000    32  1183
  1188  CT     2.190000   -1.510000   16.960000    33  1183  1189  1192  1193
  1189  CT     1.330000   -0.420000   17.620000    35  1188  1190  1191  1194
  1190  CT     1.130000    0.720000   16.650000    37  1189  1195  1196  1197
  1191  CT    0.000000   -0.980000   18.090000    39  1189  1198  1199  1200
  1192  HC     3.150000   -1.070000   16.690000    34  1188
  1193  HC     1.700000   -1.830000   16.040000    34  1188
  1194  HC     1.860000   -0.030000   18.490000    36  1189
  1195  HC     0.520000    1.490000   17.120000    38  1190
  1196  HC     2.100000    1.130000   16.380000    38  1190
  1197  HC     0.610000    0.360000   15.760000    38  1190
  1198  HC    -0.580000   -0.180000   18.550000    40  1191
  1199  HC    -0.560000   -1.380000   17.240000    40  1191
  1200  HC     0.150000   -1.750000   18.840000    40  1191
  1201  N      2.760000   -4.770000   16.480000   210  1184  1202  1205
  1202  CT     3.490000   -5.740000   15.670000   211  1201  1203  1206  1207
  1203  C      3.700000   -5.180000   14.270000   212  1202  1204  1213
  1204  O      2.800000   -4.580000   13.690000   214  1203
  1205  H      1.780000   -4.930000   16.660000   213  1201
  1206  H1     4.470000   -5.920000   16.120000   215  1202
  1207  CT     2.730000   -7.060000   15.660000   216  1202  1208  1211  1212
  1208  C      2.690000   -7.740000   17.010000   218  1207  1209  1210
  1209  O2     3.330000   -7.220000   17.950000   219  1208
  1210  O2     2.000000   -8.730000   17.140000   219  1208
  1211  HC     1.710000   -6.880000   15.320000   217  1207
  1212  HC     3.200000   -7.730000   14.940000   217  1207
  1213  N      4.940000   -5.290000   13.770000    41  1203  1214  1217
  1214  CT     5.260000   -4.960000   12.400000    42  1213  1215  1218  1219
  1215  C      5.990000   -6.140000   11.780000    43  1214  1216  1232
  1216  O      6.970000   -6.640000   12.340000    45  1215
  1217  H      5.660000   -5.690000   14.370000    44  1213
  1218  H1     4.340000   -4.810000   11.840000    46  1214
  1219  CT     6.080000   -3.650000   12.310000    47  1214  1220  1221  1223
  1220  CT     6.130000   -3.150000   10.860000    49  1219  1222  1224  1225
  1221  CT     7.480000   -3.820000   12.910000    51  1219  1226  1227  1228
  1222  CT     7.020000   -1.950000   10.670000    53  1220  1229  1230  1231
  1223  HC     5.560000   -2.890000   12.900000    48  1219
  1224  HC     6.500000   -3.940000   10.210000    50  1220
  1225  HC     5.120000   -2.890000   10.540000    50  1220
  1226  HC     8.030000   -2.880000   12.930000    52  1221
  1227  HC     7.390000   -4.130000   13.950000    52  1221
  1228  HC     8.090000   -4.530000   12.350000    52  1221
  1229  HC     6.970000   -1.650000    9.620000    54  1222
  1230  HC     6.680000   -1.120000   11.300000    54  1222
  1231  HC     8.050000   -2.210000   10.870000    54  1222
  1232  N      5.500000   -6.570000   10.630000   122  1215  1233  1236
  1233  CT     6.170000   -7.560000    9.810000   123  1232  1234  1237  1238
  1234  C      6.930000   -6.850000    8.680000   124  1233  1235  1253
  1235  O      6.320000   -6.330000    7.730000   126  1234
  1236  H      4.650000   -6.180000   10.280000   125  1232
  1237  H1     6.870000   -8.150000   10.400000   127  1233
  1238  CT     5.120000   -8.500000    9.210000   128  1233  1239  1246  1247
  1239  CA     4.520000   -9.510000   10.160000   130  1238  1240  1241
  1240  CA     5.110000  -10.750000   10.330000   131  1239  1242  1248
  1241  CA     3.360000   -9.250000   10.880000   131  1239  1243  1249
  1242  CA     4.560000  -11.710000   11.180000   133  1240  1244  1250
  1243  CA     2.780000  -10.200000   11.700000   133  1241  1244  1251
  1244  C      3.390000  -11.440000   11.860000   135  1242  1243  1245
  1245  OH     2.890000  -12.430000   12.660000   136  1244  1252
  1246  HC     4.310000   -7.920000    8.760000   129  1238
  1247  HC     5.580000   -9.050000    8.390000   129  1238
  1248  HA     6.020000  -10.980000    9.800000   132  1240
  1249  HA     2.890000   -8.270000   10.790000   132  1241
  1250  HA     5.060000  -12.660000   11.300000   134  1242
  1251  HA     1.880000  -10.000000   12.270000   134  1243
  1252  HO     3.470000  -13.150000   12.490000   137  1245
  1253  N      8.260000   -6.840000    8.750000   122  1234  1254  1257
  1254  CT     9.070000   -6.170000    7.740000   123  1253  1255  1258  1259
  1255  C      8.820000   -6.740000    6.340000   124  1254  1256  1274
  1256  O      8.920000   -6.020000    5.350000   126  1255
  1257  H      8.710000   -7.290000    9.540000   125  1253
  1258  H1     8.810000   -5.110000    7.710000   127  1254
  1259  CT    10.550000   -6.310000    8.060000   128  1254  1260  1267  1268
  1260  CA    11.070000   -5.210000    8.930000   130  1259  1261  1262
  1261  CA    11.380000   -3.980000    8.380000   131  1260  1263  1269
  1262  CA    11.300000   -5.400000   10.290000   131  1260  1264  1270
  1263  CA    11.880000   -2.950000    9.160000   133  1261  1265  1271
  1264  CA    11.790000   -4.380000   11.080000   133  1262  1265  1272
  1265  C     12.090000   -3.150000   10.510000   135  1263  1264  1266
  1266  OH    12.580000   -2.120000   11.260000   136  1265  1273
  1267  HC    10.740000   -7.280000    8.530000   129  1259
  1268  HC    11.130000   -6.300000    7.140000   129  1259
  1269  HA    11.220000   -3.820000    7.320000   132  1261
  1270  HA    11.080000   -6.360000   10.740000   132  1262
  1271  HA    12.110000   -2.000000    8.710000   134  1263
  1272  HA    11.960000   -4.530000   12.140000   134  1264
  1273  HO    12.720000   -1.340000   10.730000   137  1266
  1274  N      8.560000   -8.060000    6.260000     7  1255  1275  1278
  1275  CT     8.420000   -8.690000    4.960000     8  1274  1276  1279  1280
  1276  C      7.200000   -8.170000    4.210000     9  1275  1277  1284
  1277  O      7.190000   -8.260000    2.990000    11  1276
  1278  H      8.500000   -8.620000    7.110000    10  1274
  1279  H1     9.290000   -8.440000    4.360000    12  1275
  1280  CT     8.380000  -10.200000    5.090000    13  1275  1281  1282  1283
  1281  HC     8.290000  -10.660000    4.100000    14  1280
  1282  HC     9.300000  -10.560000    5.560000    14  1280
  1283  HC     7.530000  -10.500000    5.700000    14  1280
  1284  N      6.170000   -7.670000    4.910000   287  1276  1285  1288
  1285  CT     5.010000   -7.080000    4.250000   288  1284  1286  1289  1290
  1286  C      5.470000   -5.930000    3.360000   289  1285  1287  1308
  1287  O      5.070000   -5.820000    2.190000   291  1286
  1288  H      6.220000   -7.670000    5.920000   290  1284
  1289  H1     4.550000   -7.850000    3.640000   292  1285
  1290  CT     4.000000   -6.590000    5.300000   293  1285  1291  1297  1298
  1291  CT     2.910000   -5.680000    4.760000   295  1290  1292  1299  1300
  1292  CT     1.590000   -5.950000    5.450000   297  1291  1293  1301  1302
  1293  N2     1.260000   -7.350000    5.250000   299  1292  1294  1303
  1294  CA     0.520000   -8.090000    6.050000   301  1293  1295  1296
  1295  N2     0.000000   -7.580000    7.150000   302  1294  1304  1305
  1296  N2     0.320000   -9.360000    5.760000   302  1294  1306  1307
  1297  HC     3.620000   -7.480000    5.800000   294  1290
  1298  HC     4.520000   -6.030000    6.080000   294  1290
  1299  HC     3.190000   -4.640000    4.910000   296  1291
  1300  HC     2.760000   -5.840000    3.690000   296  1291
  1301  H1     1.710000   -5.720000    6.510000   298  1292
  1302  H1     0.810000   -5.320000    5.030000   298  1292
  1303  H      1.550000   -7.830000    4.410000   300  1293
  1304  H     -0.530000   -8.140000    7.790000   303  1295
  1305  H      0.130000   -6.620000    7.390000   303  1295
  1306  H     -0.290000   -9.930000    6.330000   303  1296
  1307  H      0.670000   -9.670000    4.860000   303  1296
  1308  N      6.320000   -5.070000    3.920000   122  1286  1309  1312
  1309  CT     6.750000   -3.860000    3.220000   123  1308  1310  1313  1314
  1310  C      7.780000   -4.210000    2.140000   124  1309  1311  1329
  1311  O      7.800000   -3.590000    1.070000   126  1310
  1312  H      6.650000   -5.270000    4.860000   125  1308
  1313  H1     5.890000   -3.420000    2.710000   127  1309
  1314  CT     7.335025   -2.860342    4.217451   128  1309  1315  1322  1323
  1315  CA     6.254539   -2.057672    4.894895   130  1314  1316  1317
  1316  CA     5.699007   -0.968435    4.201960   131  1315  1318  1324
  1317  CA     5.793104   -2.398070    6.181297   131  1315  1319  1325
  1318  CA     4.688677   -0.200208    4.792993   133  1316  1320  1326
  1319  CA     4.800413   -1.609202    6.791312   133  1317  1320  1327
  1320  C      4.256755   -0.508807    6.094976   135  1318  1319  1321
  1321  OH     3.360013    0.302694    6.697633   136  1320  1328
  1322  HC     7.947455   -3.376495    4.958788   129  1314
  1323  HC     7.984201   -2.163842    3.683572   129  1314
  1324  HA     6.063191   -0.704032    3.220524   132  1316
  1325  HA     6.216650   -3.243323    6.709773   132  1317
  1326  HA     4.268660    0.635708    4.257236   134  1318
  1327  HA     4.477017   -1.825281    7.796531   134  1319
  1328  HO     3.718092    1.203781    6.724200   137  1321
  1329  N      8.680000   -5.170000    2.430000     7  1310  1330  1333
  1330  CT     9.660000   -5.580000    1.440000     8  1329  1331  1334  1335
  1331  C      8.950000   -6.170000    0.220000     9  1330  1332  1339
  1332  O      9.320000   -5.920000   -0.940000    11  1331
  1333  H      8.680000   -5.590000    3.350000    10  1329
  1334  H1    10.220000   -4.700000    1.100000    12  1330
  1335  CT    10.630000   -6.560000    2.050000    13  1330  1336  1337  1338
  1336  HC    11.370000   -6.860000    1.300000    14  1335
  1337  HC    11.150000   -6.090000    2.890000    14  1335
  1338  HC    10.100000   -7.450000    2.400000    14  1335
  1339  N      7.930000   -6.980000    0.470000   178  1331  1340  1343
  1340  CT     7.110000   -7.570000   -0.580000   179  1339  1341  1344  1345
  1341  C      6.540000   -6.450000   -1.440000   180  1340  1342  1356
  1342  O      6.770000   -6.390000   -2.640000   182  1341
  1343  H      7.720000   -7.210000    1.440000   181  1339
  1344  H1     7.800000   -8.140000   -1.210000   183  1340
  1345  CT     6.119360   -8.454221    0.159885   184  1340  1346  1351  1352
  1346  CC     4.958114   -9.023597   -0.568666   186  1345  1347  1348
  1347  NA     4.563268   -8.728527   -1.843593   187  1346  1349  1353
  1348  CV     3.955215   -9.714367    0.050633   189  1346  1350  1354
  1349  CR     3.324714   -9.196726   -1.967892   191  1347  1350  1355
  1350  NB     2.889437   -9.762526   -0.836361   193  1348  1349
  1351  HC     6.690914   -9.259267    0.587262   185  1345
  1352  HC     5.695838   -7.887956    0.983322   185  1345
  1353  H      5.072854   -8.238361   -2.564395   188  1347
  1354  H4     3.940581  -10.033282    1.084002   190  1348
  1355  H5     2.744210   -9.138829   -2.861665   192  1349
  1356  N      5.820000   -5.520000   -0.800000   138  1341  1357  1360
  1357  CT     5.190000   -4.440000   -1.560000   139  1356  1358  1361  1362
  1358  C      6.220000   -3.590000   -2.330000   140  1357  1359  1380
  1359  O      5.940000   -3.100000   -3.410000   142  1358
  1360  H      5.690000   -5.570000    0.210000   141  1356
  1361  H1     4.530000   -4.860000   -2.320000   143  1357
  1362  CT     4.373999   -3.528559   -0.631134   144  1357  1363  1372  1373
  1363  C*     3.180656   -4.096421    0.083364   146  1362  1364  1365
  1364  CW     2.433808   -5.153358   -0.312527   147  1363  1366  1374
  1365  CB     2.528505   -3.579391    1.287213   149  1363  1367  1368
  1366  NA     1.375226   -5.330933    0.563044   150  1364  1367  1375
  1367  CN     1.375122   -4.375054    1.553645   152  1365  1366  1369
  1368  CA     2.776049   -2.500893    2.166880   153  1365  1370  1376
  1369  CA     0.506606   -4.111125    2.621896   155  1367  1371  1377
  1370  CA     1.908819   -2.223246    3.242632   157  1368  1371  1378
  1371  CA     0.770112   -3.019227    3.465275   159  1369  1370  1379
  1372  HC     5.046503   -3.105425    0.116614   145  1362
  1373  HC     4.003842   -2.703003   -1.238539   145  1362
  1374  H4     2.624493   -5.749222   -1.196115   148  1364
  1375  H      0.655679   -6.044983    0.471887   151  1366
  1376  HA     3.636461   -1.872076    1.995193   154  1368
  1377  HA    -0.361600   -4.734271    2.785582   156  1369
  1378  HA     2.112788   -1.381700    3.889922   158  1370
  1379  HA     0.090674   -2.798003    4.277513   160  1371
  1380  N      7.400000   -3.400000   -1.750000    27  1358  1381  1384
  1381  CT     8.450000   -2.630000   -2.410000    28  1380  1382  1385  1386
  1382  C      8.830000   -3.230000   -3.760000    29  1381  1383  1399
  1383  O      9.130000   -2.490000   -4.700000    31  1382
  1384  H      7.580000   -3.780000   -0.830000    30  1380
  1385  H1     8.080000   -1.620000   -2.590000    32  1381
  1386  CT     9.670000   -2.570000   -1.490000    33  1381  1387  1390  1391
  1387  CT    10.860000   -1.790000   -2.050000    35  1386  1388  1389  1392
  1388  CT    10.510000   -0.320000   -2.240000    37  1387  1393  1394  1395
  1389  CT    12.060000   -1.970000   -1.150000    39  1387  1396  1397  1398
  1390  HC     9.380000   -2.120000   -0.540000    34  1386
  1391  HC    10.000000   -3.580000   -1.280000    34  1386
  1392  HC    11.140000   -2.200000   -3.020000    36  1387
  1393  HC    11.370000    0.210000   -2.640000    38  1388
  1394  HC     9.690000   -0.210000   -2.950000    38  1388
  1395  HC    10.230000    0.130000   -1.290000    38  1388
  1396  HC    12.910000   -1.420000   -1.560000    40  1389
  1397  HC    11.840000   -1.600000   -0.150000    40  1389
  1398  HC    12.330000   -3.030000   -1.090000    40  1389
  1399  N      8.820000   -4.570000   -3.880000   107  1382  1400  1403
  1400  CT     9.170000   -5.240000   -5.120000   108  1399  1401  1404  1405
  1401  C      7.950000   -5.450000   -6.030000   109  1400  1402  1419
  1402  O      8.050000   -5.290000   -7.250000   111  1401
  1403  H      8.570000   -5.120000   -3.060000   110  1399
  1404  H1     9.890000   -4.640000   -5.690000   112  1400
  1405  CT     9.830000   -6.590000   -4.810000   113  1400  1406  1412  1413
  1406  CA    11.280000   -6.510000   -4.420000   115  1405  1407  1408
  1407  CA    11.770000   -5.570000   -3.520000   116  1406  1409  1414
  1408  CA    12.190000   -7.330000   -5.070000   116  1406  1410  1415
  1409  CA    13.110000   -5.520000   -3.190000   118  1407  1411  1416
  1410  CA    13.520000   -7.290000   -4.710000   118  1408  1411  1417
  1411  CA    13.980000   -6.390000   -3.780000   120  1409  1410  1418
  1412  HC     9.280000   -7.080000   -4.010000   114  1405
  1413  HC     9.740000   -7.220000   -5.700000   114  1405
  1414  HA    11.120000   -4.880000   -3.020000   117  1407
  1415  HA    11.870000   -8.020000   -5.840000   117  1408
  1416  HA    13.470000   -4.790000   -2.470000   119  1409
  1417  HA    14.220000   -7.960000   -5.190000   119  1410
  1418  HA    15.030000   -6.370000   -3.520000   121  1411
  1419  N      6.800000   -5.790000   -5.420000    65  1401  1420  1423
  1420  CT     5.680000   -6.250000   -6.230000    66  1419  1421  1424  1425
  1421  C      4.860000   -5.100000   -6.800000    67  1420  1422  1433
  1422  O      4.340000   -5.220000   -7.910000    69  1421
  1423  H      6.750000   -5.800000   -4.410000    68  1419
  1424  H1     6.070000   -6.790000   -7.100000    70  1420
  1425  CT     4.835872   -7.238814   -5.436005    71  1420  1426  1427  1428
  1426  OH     4.496929   -6.712214   -4.170609    73  1425  1429
  1427  CT     5.587958   -8.542973   -5.167975    75  1425  1430  1431  1432
  1428  H1     3.938891   -7.461926   -6.007720    72  1425
  1429  HO     5.330331   -6.461038   -3.740676    74  1426
  1430  HC     4.921238   -9.266097   -4.699687    76  1427
  1431  HC     5.947267   -8.961434   -6.107156    76  1427
  1432  HC     6.448247   -8.371958   -4.520735    76  1427
  1433  N      4.780000   -3.960000   -6.090000    65  1421  1434  1437
  1434  CT     4.070000   -2.840000   -6.670000    66  1433  1435  1438  1439
  1435  C      4.790000   -2.290000   -7.900000    67  1434  1436  1447
  1436  O      4.120000   -2.020000   -8.900000    69  1435
  1437  H      5.240000   -3.840000   -5.190000    68  1433
  1438  H1     3.130000   -3.220000   -7.070000    70  1434
  1439  CT     3.567873   -1.764423   -5.686667    71  1434  1440  1441  1442
  1440  OH     4.544265   -1.239968   -4.844433    73  1439  1443
  1441  CT     2.486967   -2.328982   -4.764255    75  1439  1444  1445  1446
  1442  H1     3.134377   -0.947262   -6.256556    72  1439
  1443  HO     4.826762   -0.384531   -5.203664    74  1440
  1444  HC     2.124795   -1.532053   -4.113607    76  1441
  1445  HC     1.649665   -2.701128   -5.353605    76  1441
  1446  HC     2.898902   -3.128602   -4.149146    76  1441
  1447  N      6.130000   -2.140000   -7.950000    96  1435  1448  1454
  1448  CT     6.780000   -1.760000   -9.210000    97  1447  1449  1451  1452
  1449  C      6.570000   -2.780000  -10.330000    98  1448  1450  1461
  1450  O      6.410000   -2.380000  -11.480000    99  1449
  1451  H1     6.400000   -0.790000   -9.530000   100  1448
  1452  CT     8.250000   -1.630000   -8.840000   101  1448  1453  1455  1456
  1453  CT     8.200000   -1.280000   -7.370000   103  1452  1454  1457  1458
  1454  CT     7.070000   -2.100000   -6.820000   105  1447  1453  1459  1460
  1455  HC     8.740000   -0.850000   -9.420000   102  1452
  1456  HC     8.770000   -2.580000   -8.970000   102  1452
  1457  HC     7.980000   -0.220000   -7.250000   104  1453
  1458  HC     9.160000   -1.520000   -6.910000   104  1453
  1459  H1     6.700000   -1.600000   -5.940000   106  1454
  1460  H1     7.410000   -3.090000   -6.570000   106  1454
  1461  N      6.570000   -4.080000  -10.000000    27  1449  1462  1465
  1462  CT     6.340000   -5.090000  -11.040000    28  1461  1463  1466  1467
  1463  C      4.930000   -4.970000  -11.620000    29  1462  1464  1480
  1464  O      4.750000   -5.060000  -12.830000    31  1463
  1465  H      6.760000   -4.350000   -9.040000    30  1461
  1466  H1     7.020000   -4.910000  -11.870000    32  1462
  1467  CT     6.580000   -6.500000  -10.480000    33  1462  1468  1471  1472
  1468  CT     8.040000   -6.860000  -10.180000    35  1467  1469  1470  1473
  1469  CT     8.110000   -8.130000   -9.380000    37  1468  1474  1475  1476
  1470  CT     8.820000   -7.030000  -11.480000    39  1468  1477  1478  1479
  1471  HC     6.000000   -6.600000   -9.560000    34  1467
  1472  HC     6.190000   -7.230000  -11.190000    34  1467
  1473  HC     8.510000   -6.060000   -9.610000    36  1468
  1474  HC     9.150000   -8.380000   -9.180000    38  1469
  1475  HC     7.590000   -8.000000   -8.430000    38  1469
  1476  HC     7.650000   -8.940000   -9.940000    38  1469
  1477  HC     9.860000   -7.280000  -11.260000    40  1470
  1478  HC     8.390000   -7.840000  -12.080000    40  1470
  1479  HC     8.820000   -6.110000  -12.060000    40  1470
  1480  N      3.920000   -4.750000  -10.770000    27  1463  1481  1484
  1481  CT     2.560000   -4.590000  -11.270000    28  1480  1482  1485  1486
  1482  C      2.450000   -3.330000  -12.130000    29  1481  1483  1499
  1483  O      1.800000   -3.330000  -13.170000    31  1482
  1484  H      4.130000   -4.710000   -9.780000    30  1480
  1485  H1     2.150000   -5.520000  -11.590000    32  1481
  1486  CT     1.668473   -4.375501  -10.021228    33  1481  1487  1490  1491
  1487  CT     1.345139   -5.676295   -9.247971    35  1486  1488  1489  1492
  1488  CT     0.821593   -5.361471   -7.843868    37  1487  1493  1494  1495
  1489  CT     0.274917   -6.513324   -9.956111    39  1487  1496  1497  1498
  1490  HC     2.156476   -3.670469   -9.348431    34  1486
  1491  HC     0.724539   -3.923177  -10.331343    34  1486
  1492  HC     2.243957   -6.282294   -9.143661    36  1487
  1493  HC     0.563123   -6.289201   -7.338062    38  1488
  1494  HC     1.594668   -4.843745   -7.280148    38  1488
  1495  HC    -0.063431   -4.730278   -7.913000    38  1488
  1496  HC    -0.007986   -7.366776   -9.341519    40  1489
  1497  HC    -0.611931   -5.909600  -10.147022    40  1489
  1498  HC     0.650032   -6.896907  -10.902570    40  1489
  1499  N      3.070000   -2.230000  -11.690000    27  1482  1500  1503
  1500  CT     3.130000   -1.020000  -12.500000    28  1499  1501  1504  1505
  1501  C      3.860000   -1.230000  -13.830000    29  1500  1502  1518
  1502  O      3.450000   -0.670000  -14.850000    31  1501
  1503  H      3.560000   -2.260000  -10.800000    30  1499
  1504  H1     2.120000   -0.730000  -12.780000    32  1500
  1505  CT     3.770000    0.100000  -11.690000    33  1500  1506  1509  1510
  1506  CT     2.920000    0.550000  -10.510000    35  1505  1507  1508  1511
  1507  CT     3.660000    1.520000   -9.640000    37  1506  1512  1513  1514
  1508  CT     1.610000    1.180000  -10.950000    39  1506  1515  1516  1517
  1509  HC     4.740000   -0.240000  -11.330000    34  1505
  1510  HC     3.940000    0.960000  -12.340000    34  1505
  1511  HC     2.660000   -0.310000   -9.900000    36  1506
  1512  HC     3.030000    1.810000   -8.800000    38  1507
  1513  HC     4.560000    1.040000   -9.250000    38  1507
  1514  HC     3.950000    2.410000  -10.200000    38  1507
  1515  HC     1.040000    1.480000  -10.070000    40  1508
  1516  HC     1.810000    2.060000  -11.560000    40  1508
  1517  HC     1.000000    0.470000  -11.510000    40  1508
  1518  N      4.920000   -2.030000  -13.820000    27  1501  1519  1522
  1519  CT     5.620000   -2.350000  -15.060000    28  1518  1520  1523  1524
  1520  C      4.710000   -3.110000  -16.030000    29  1519  1521  1537
  1521  O      4.710000   -2.810000  -17.210000    31  1520
  1522  H      5.260000   -2.420000  -12.950000    30  1518
  1523  H1     5.900000   -1.410000  -15.540000    32  1519
  1524  CT     6.900000   -3.120000  -14.720000    33  1519  1525  1528  1529
  1525  CT     7.720000   -3.570000  -15.920000    35  1524  1526  1527  1530
  1526  CT     8.160000   -2.380000  -16.780000    37  1525  1531  1532  1533
  1527  CT     8.920000   -4.380000  -15.460000    39  1525  1534  1535  1536
  1528  HC     7.530000   -2.490000  -14.080000    34  1524
  1529  HC     6.640000   -4.010000  -14.150000    34  1524
  1530  HC     7.110000   -4.230000  -16.540000    36  1525
  1531  HC     8.750000   -2.750000  -17.620000    38  1526
  1532  HC     7.300000   -1.850000  -17.190000    38  1526
  1533  HC     8.770000   -1.700000  -16.190000    38  1526
  1534  HC     9.500000   -4.710000  -16.330000    40  1527
  1535  HC     9.560000   -3.780000  -14.820000    40  1527
  1536  HC     8.590000   -5.270000  -14.920000    40  1527
  1537  N      3.910000   -4.060000  -15.540000   178  1520  1538  1541
  1538  CT     2.910000   -4.720000  -16.380000   179  1537  1539  1542  1543
  1539  C      2.020000   -3.680000  -17.080000   180  1538  1540  1554
  1540  O      1.790000   -3.760000  -18.290000   182  1539
  1541  H      4.020000   -4.330000  -14.570000   181  1537
  1542  H1     3.390000   -5.350000  -17.130000   183  1538
  1543  CT     1.860000   -5.540000  -15.610000   184  1538  1544  1549  1550
  1544  CC     2.430000   -6.580000  -14.720000   186  1543  1545  1546
  1545  NA     2.340000   -6.550000  -13.340000   187  1544  1547  1551
  1546  CV     3.120000   -7.700000  -15.020000   189  1544  1548  1552
  1547  CR     2.960000   -7.650000  -12.880000   191  1545  1548  1553
  1548  NB     3.450000   -8.380000  -13.860000   193  1546  1547
  1549  HC     1.230000   -4.900000  -15.000000   185  1543
  1550  HC     1.210000   -6.030000  -16.330000   185  1543
  1551  H      1.780000   -5.810000  -12.910000   188  1545
  1552  H4     3.390000   -8.030000  -16.020000   190  1546
  1553  H5     3.060000   -7.840000  -11.860000   192  1547
  1554  N      1.500000   -2.730000  -16.300000    27  1539  1555  1558
  1555  CT     0.620000   -1.710000  -16.870000    28  1554  1556  1559  1560
  1556  C      1.360000   -0.800000  -17.850000    29  1555  1557  1573
  1557  O      0.780000   -0.400000  -18.870000    31  1556
  1558  H      1.740000   -2.730000  -15.310000    30  1554
  1559  H1    -0.150000   -2.200000  -17.470000    32  1555
  1560  CT    -0.020000   -0.910000  -15.740000    33  1555  1561  1564  1565
  1561  CT    -0.980000   -1.710000  -14.880000    35  1560  1562  1563  1566
  1562  CT    -1.420000   -0.890000  -13.670000    37  1561  1567  1568  1569
  1563  CT    -2.180000   -2.170000  -15.670000    39  1561  1570  1571  1572
  1564  HC     0.770000   -0.500000  -15.110000    34  1560
  1565  HC    -0.560000   -0.070000  -16.170000    34  1560
  1566  HC    -0.470000   -2.590000  -14.500000    36  1561
  1567  HC    -2.100000   -1.480000  -13.060000    38  1562
  1568  HC    -0.550000   -0.620000  -13.070000    38  1562
  1569  HC    -1.930000    0.010000  -14.010000    38  1562
  1570  HC    -2.850000   -2.730000  -15.020000    40  1563
  1571  HC    -2.720000   -1.310000  -16.070000    40  1563
  1572  HC    -1.890000   -2.830000  -16.490000    40  1563
  1573  N      2.600000   -0.440000  -17.530000     7  1556  1574  1577
  1574  CT     3.390000    0.400000  -18.400000     8  1573  1575  1578  1579
  1575  C      3.750000   -0.310000  -19.700000     9  1574  1576  1583
  1576  O      3.800000    0.330000  -20.750000    11  1575
  1577  H      3.000000   -0.760000  -16.660000    10  1573
  1578  H1     2.800000    1.270000  -18.680000    12  1574
  1579  CT     4.630000    0.900000  -17.700000    13  1574  1580  1581  1582
  1580  HC     5.180000    1.520000  -18.410000    14  1579
  1581  HC     4.350000    1.490000  -16.820000    14  1579
  1582  HC     5.260000    0.060000  -17.390000    14  1579
  1583  N      4.000000   -1.630000  -19.650000    27  1575  1584  1587
  1584  CT     4.240000   -2.400000  -20.870000    28  1583  1585  1588  1589
  1585  C      3.010000   -2.390000  -21.770000    29  1584  1586  1602
  1586  O      3.120000   -2.190000  -22.980000    31  1585
  1587  H      4.040000   -2.090000  -18.750000    30  1583
  1588  H1     5.060000   -1.940000  -21.430000    32  1584
  1589  CT     4.620000   -3.830000  -20.500000    33  1584  1590  1593  1594
  1590  CT     6.020000   -4.010000  -19.930000    35  1589  1591  1592  1595
  1591  CT     6.140000   -5.410000  -19.370000    37  1590  1596  1597  1598
  1592  CT     7.110000   -3.770000  -20.960000    39  1590  1599  1600  1601
  1593  HC     3.900000   -4.210000  -19.780000    34  1589
  1594  HC     4.540000   -4.460000  -21.390000    34  1589
  1595  HC     6.180000   -3.300000  -19.120000    36  1590
  1596  HC     7.140000   -5.560000  -18.960000    38  1591
  1597  HC     5.420000   -5.560000  -18.570000    38  1591
  1598  HC     5.980000   -6.150000  -20.160000    38  1591
  1599  HC     8.090000   -3.930000  -20.500000    40  1592
  1600  HC     7.010000   -4.470000  -21.780000    40  1592
  1601  HC     7.080000   -2.750000  -21.340000    40  1592
  1602  N      1.840000   -2.570000  -21.170000    27  1585  1603  1606
  1603  CT     0.620000   -2.510000  -21.970000    28  1602  1604  1607  1608
  1604  C      0.450000   -1.140000  -22.630000    29  1603  1605  1621
  1605  O      0.050000   -1.060000  -23.790000    31  1604
  1606  H      1.830000   -2.730000  -20.170000    30  1602
  1607  H1     0.650000   -3.230000  -22.790000    32  1603
  1608  CT    -0.600000   -2.750000  -21.080000    33  1603  1609  1612  1613
  1609  CT    -0.910000   -4.190000  -20.700000    35  1608  1610  1611  1614
  1610  CT    -2.040000   -4.210000  -19.670000    37  1609  1615  1616  1617
  1611  CT    -1.320000   -4.970000  -21.940000    39  1609  1618  1619  1620
  1612  HC    -0.480000   -2.170000  -20.160000    34  1608
  1613  HC    -1.480000   -2.350000  -21.590000    34  1608
  1614  HC    -0.030000   -4.650000  -20.260000    36  1609
  1615  HC    -2.260000   -5.240000  -19.400000    38  1610
  1616  HC    -1.730000   -3.670000  -18.780000    38  1610
  1617  HC    -2.930000   -3.750000  -20.090000    38  1610
  1618  HC    -1.530000   -6.000000  -21.670000    40  1611
  1619  HC    -2.210000   -4.530000  -22.390000    40  1611
  1620  HC    -0.530000   -4.990000  -22.690000    40  1611
  1621  N      0.700000   -0.070000  -21.860000     7  1604  1622  1625
  1622  CT     0.490000    1.280000  -22.340000     8  1621  1623  1626  1627
  1623  C      1.550000    1.700000  -23.370000     9  1622  1624  1631
  1624  O      1.300000    2.620000  -24.160000    11  1623
  1625  H      1.010000   -0.220000  -20.910000    10  1621
  1626  H1    -0.470000    1.320000  -22.860000    12  1622
  1627  CT     0.420000    2.260000  -21.200000    13  1622  1628  1629  1630
  1628  HC     0.250000    3.260000  -21.590000    14  1627
  1629  HC    -0.410000    2.000000  -20.540000    14  1627
  1630  HC     1.350000    2.240000  -20.640000    14  1627
  1631  N      2.720000    1.060000  -23.320000   271  1623  1632  1635
  1632  CT     3.860000    1.350000  -24.180000   272  1631  1633  1636  1637
  1633  C      4.290000    2.810000  -23.980000   273  1632  1634  1653
  1634  O      4.420000    3.570000  -24.930000   275  1633
  1635  H      2.830000    0.330000  -22.630000   274  1631
  1636  H1     4.700000    0.740000  -23.850000   276  1632
  1637  CT     3.560000    0.990000  -25.630000   277  1632  1638  1642  1643
  1638  CT     4.800000    0.720000  -26.470000   279  1637  1639  1644  1645
  1639  CT     4.480000    0.030000  -27.770000   281  1638  1640  1646  1647
  1640  CT     5.690000   -0.110000  -28.660000   283  1639  1641  1648  1649
  1641  N3     5.290000   -0.610000  -30.000000   285  1640  1650  1651  1652
  1642  HC     2.970000    0.070000  -25.630000   278  1637
  1643  HC     2.970000    1.780000  -26.100000   278  1637
  1644  HC     5.300000    1.670000  -26.680000   280  1638
  1645  HC     5.490000    0.090000  -25.910000   280  1638
  1646  HC     4.080000   -0.960000  -27.560000   282  1639
  1647  HC     3.720000    0.620000  -28.290000   282  1639
  1648  HP     6.220000    0.840000  -28.740000   284  1640
  1649  HP     6.330000   -0.870000  -28.220000   284  1640
  1650  H      6.160000   -0.780000  -30.510000   286  1641
  1651  H      4.980000   -1.570000  -29.920000   286  1641
  1652  H      4.670000    0.010000  -30.480000   286  1641
  1653  N      4.550000    3.140000  -22.730000    15  1633  1654  1657
  1654  CT     5.030000    4.460000  -22.350000    16  1653  1655  1658  1659
  1655  C      6.550000    4.440000  -22.210000    17  1654  1656  1669
  1656  O      7.170000    3.390000  -22.100000    19  1655
  1657  H      4.460000    2.410000  -22.040000    18  1653
  1658  H1     4.810000    5.170000  -23.150000    20  1654
  1659  CT     4.330000    4.980000  -21.090000    21  1654  1660  1661  1662
  1660  CT     2.850000    5.250000  -21.350000    23  1659  1663  1664  1665
  1661  CT     4.510000    4.040000  -19.900000    25  1659  1666  1667  1668
  1662  HC     4.780000    5.940000  -20.820000    22  1659
  1663  HC     2.380000    5.650000  -20.450000    24  1660
  1664  HC     2.750000    5.990000  -22.140000    24  1660
  1665  HC     2.350000    4.330000  -21.670000    24  1660
  1666  HC     4.010000    4.450000  -19.020000    26  1661
  1667  HC     4.090000    3.060000  -20.120000    26  1661
  1668  HC     5.570000    3.930000  -19.690000    26  1661
  1669  N      7.120000    5.640000  -22.230000   210  1655  1670  1673
  1670  CT     8.550000    5.860000  -22.220000   211  1669  1671  1674  1675
  1671  C      9.140000    5.620000  -20.830000   212  1670  1672  1681
  1672  O      8.430000    5.580000  -19.820000   214  1671
  1673  H      6.540000    6.470000  -22.270000   213  1669
  1674  H1     9.020000    5.180000  -22.930000   215  1670
  1675  CT     8.830000    7.300000  -22.640000   216  1670  1676  1679  1680
  1676  C      8.310000    8.300000  -21.610000   218  1675  1677  1678
  1677  O2     7.090000    8.590000  -21.630000   219  1676
  1678  O2     9.100000    8.740000  -20.750000   219  1676
  1679  HC     9.910000    7.430000  -22.760000   217  1675
  1680  HC     8.360000    7.490000  -23.610000   217  1675
  1681  N     10.460000    5.500000  -20.790000   287  1671  1682  1685
  1682  CT    11.170000    5.110000  -19.580000   288  1681  1683  1686  1687
  1683  C     11.170000    6.220000  -18.530000   289  1682  1684  1705
  1684  O     11.370000    5.910000  -17.350000   291  1683
  1685  H     10.950000    5.610000  -21.670000   290  1681
  1686  H1    10.640000    4.270000  -19.130000   292  1682
  1687  CT    12.600000    4.650000  -19.880000   293  1682  1688  1694  1695
  1688  CT    13.520000    5.710000  -20.460000   295  1687  1689  1696  1697
  1689  CT    14.900000    5.130000  -20.770000   297  1688  1690  1698  1699
  1690  N2    14.780000    4.190000  -21.860000   299  1689  1691  1700
  1691  CA    14.970000    4.470000  -23.130000   301  1690  1692  1693
  1692  N2    15.320000    5.690000  -23.490000   302  1691  1701  1702
  1693  N2    14.810000    3.510000  -24.030000   302  1691  1703  1704
  1694  HC    13.040000    4.270000  -18.950000   294  1687
  1695  HC    12.530000    3.800000  -20.570000   294  1687
  1696  HC    13.090000    6.120000  -21.370000   296  1688
  1697  HC    13.640000    6.520000  -19.740000   296  1688
  1698  H1    15.590000    5.940000  -21.000000   298  1689
  1699  H1    15.290000    4.610000  -19.890000   298  1689
  1700  H     14.580000    3.210000  -21.630000   300  1690
  1701  H     15.460000    5.880000  -24.460000   303  1692
  1702  H     15.440000    6.380000  -22.780000   303  1692
  1703  H     14.930000    3.660000  -25.010000   303  1693
  1704  H     14.560000    2.580000  -23.710000   303  1693
  1705  N     11.000000    7.490000  -18.930000    15  1683  1706  1709
  1706  CT    10.960000    8.560000  -17.930000    16  1705  1707  1710  1711
  1707  C      9.610000    8.520000  -17.210000    17  1706  1708  1721
  1708  O      9.540000    8.690000  -16.000000    19  1707
  1709  H     10.770000    7.710000  -19.900000    18  1705
  1710  H1    11.730000    8.380000  -17.170000    20  1706
  1711  CT    11.250000    9.930000  -18.570000    21  1706  1712  1713  1714
  1712  CT    11.150000   11.060000  -17.550000    23  1711  1715  1716  1717
  1713  CT    12.600000    9.930000  -19.260000    25  1711  1718  1719  1720
  1714  HC    10.500000   10.140000  -19.330000    22  1711
  1715  HC    11.350000   12.010000  -18.040000    24  1712
  1716  HC    10.150000   11.110000  -17.130000    24  1712
  1717  HC    11.870000   10.900000  -16.750000    24  1712
  1718  HC    12.780000   10.910000  -19.710000    26  1713
  1719  HC    13.390000    9.710000  -18.540000    26  1713
  1720  HC    12.620000    9.190000  -20.060000    26  1713
  1721  N      8.540000    8.280000  -17.960000    65  1707  1722  1725
  1722  CT     7.220000    8.050000  -17.370000    66  1721  1723  1726  1727
  1723  C      7.270000    6.880000  -16.400000    67  1722  1724  1735
  1724  O      6.740000    6.960000  -15.280000    69  1723
  1725  H      8.630000    8.290000  -18.980000    68  1721
  1726  H1     6.930000    8.940000  -16.810000    70  1722
  1727  CT     6.170000    7.820000  -18.460000    71  1722  1728  1729  1730
  1728  OH     6.120000    9.010000  -19.260000    73  1727  1731
  1729  CT     4.790000    7.530000  -17.910000    75  1727  1732  1733  1734
  1730  H1     6.480000    6.990000  -19.090000    72  1727
  1731  HO     5.680000    8.830000  -20.100000    74  1728
  1732  HC     4.100000    7.380000  -18.740000    76  1729
  1733  HC     4.800000    6.620000  -17.310000    76  1729
  1734  HC     4.450000    8.370000  -17.300000    76  1729
  1735  N      7.880000    5.770000  -16.830000    41  1723  1736  1739
  1736  CT     7.970000    4.600000  -15.960000    42  1735  1737  1740  1741
  1737  C      8.780000    4.950000  -14.710000    43  1736  1738  1754
  1738  O      8.410000    4.560000  -13.600000    45  1737
  1739  H      8.240000    5.750000  -17.780000    44  1735
  1740  H1     6.970000    4.340000  -15.620000    46  1736
  1741  CT     8.540000    3.380000  -16.720000    47  1736  1742  1743  1745
  1742  CT     7.580000    2.950000  -17.830000    49  1741  1744  1746  1747
  1743  CT     8.780000    2.230000  -15.750000    51  1741  1748  1749  1750
  1744  CT     8.140000    1.880000  -18.750000    53  1742  1751  1752  1753
  1745  HC     9.500000    3.660000  -17.160000    48  1741
  1746  HC     6.670000    2.600000  -17.350000    50  1742
  1747  HC     7.330000    3.810000  -18.440000    50  1742
  1748  HC     9.200000    1.370000  -16.260000    52  1743
  1749  HC     9.510000    2.500000  -14.990000    52  1743
  1750  HC     7.850000    1.940000  -15.270000    52  1743
  1751  HC     7.410000    1.650000  -19.520000    54  1744
  1752  HC     9.050000    2.240000  -19.230000    54  1744
  1753  HC     8.350000    0.960000  -18.210000    54  1744
  1754  N      9.910000    5.630000  -14.880000     1  1737  1755  1758
  1755  CT    10.710000    6.020000  -13.740000     2  1754  1756  1759  1760
  1756  C      9.930000    6.860000  -12.730000     3  1755  1757  1761
  1757  O     10.050000    6.660000  -11.520000     5  1756
  1758  H     10.220000    5.870000  -15.820000     4  1754
  1759  H1    11.090000    5.130000  -13.240000     6  1755
  1760  H1    11.560000    6.600000  -14.090000     6  1755
  1761  N      9.130000    7.800000  -13.230000    65  1756  1762  1765
  1762  CT     8.330000    8.650000  -12.360000    66  1761  1763  1766  1767
  1763  C      7.310000    7.820000  -11.580000    67  1762  1764  1775
  1764  O      7.190000    7.950000  -10.360000    69  1763
  1765  H      9.120000    7.960000  -14.240000    68  1761
  1766  H1     8.990000    9.140000  -11.640000    70  1762
  1767  CT     7.610000    9.740000  -13.150000    71  1762  1768  1769  1770
  1768  OH     8.610000   10.520000  -13.800000    73  1767  1771
  1769  CT     6.780000   10.640000  -12.270000    75  1767  1772  1773  1774
  1770  H1     6.970000    9.280000  -13.900000    72  1767
  1771  HO     8.180000   11.180000  -14.350000    74  1768
  1772  HC     6.290000   11.400000  -12.880000    76  1769
  1773  HC     6.000000   10.080000  -11.750000    76  1769
  1774  HC     7.420000   11.130000  -11.540000    76  1769
  1775  N      6.590000    6.960000  -12.310000    27  1763  1776  1779
  1776  CT     5.570000    6.100000  -11.730000    28  1775  1777  1780  1781
  1777  C      6.170000    5.210000  -10.630000    29  1776  1778  1794
  1778  O      5.680000    5.150000   -9.500000    31  1777
  1779  H      6.780000    6.900000  -13.310000    30  1775
  1780  H1     4.790000    6.720000  -11.290000    32  1776
  1781  CT     5.010000    5.280000  -12.890000    33  1776  1782  1785  1786
  1782  CT     3.810000    4.390000  -12.600000    35  1781  1783  1784  1787
  1783  CT     2.600000    5.210000  -12.190000    37  1782  1788  1789  1790
  1784  CT     3.480000    3.570000  -13.840000    39  1782  1791  1792  1793
  1785  HC     4.720000    5.970000  -13.690000    34  1781
  1786  HC     5.810000    4.650000  -13.290000    34  1781
  1787  HC     4.070000    3.710000  -11.800000    36  1782
  1788  HC     1.750000    4.550000  -12.010000    38  1783
  1789  HC     2.810000    5.770000  -11.280000    38  1783
  1790  HC     2.330000    5.900000  -12.990000    38  1783
  1791  HC     2.630000    2.920000  -13.650000    40  1784
  1792  HC     3.240000    4.230000  -14.670000    40  1784
  1793  HC     4.330000    2.950000  -14.110000    40  1784
  1794  N      7.260000    4.490000  -10.940000    15  1777  1795  1798
  1795  CT     7.800000    3.540000   -9.980000    16  1794  1796  1799  1800
  1796  C      8.530000    4.280000   -8.860000    17  1795  1797  1810
  1797  O      8.540000    3.790000   -7.720000    19  1796
  1798  H      7.680000    4.590000  -11.870000    18  1794
  1799  H1     6.970000    3.020000   -9.510000    20  1795
  1800  CT     8.680000    2.440000  -10.630000    21  1795  1801  1802  1803
  1801  CT     7.860000    1.620000  -11.620000    23  1800  1804  1805  1806
  1802  CT     9.960000    2.980000  -11.270000    25  1800  1807  1808  1809
  1803  HC     8.980000    1.760000   -9.830000    22  1800
  1804  HC     8.490000    0.840000  -12.060000    24  1801
  1805  HC     7.020000    1.140000  -11.110000    24  1801
  1806  HC     7.480000    2.250000  -12.430000    24  1801
  1807  HC    10.530000    2.160000  -11.700000    26  1802
  1808  HC     9.770000    3.700000  -12.040000    26  1802
  1809  HC    10.590000    3.460000  -10.520000    26  1802
  1810  N      9.130000    5.440000   -9.140000     1  1796  1811  1814
  1811  CT     9.770000    6.200000   -8.080000     2  1810  1812  1815  1816
  1812  C      8.780000    6.690000   -7.030000     3  1811  1813  1817
  1813  O      9.020000    6.560000   -5.840000     5  1812
  1814  H      9.160000    5.790000  -10.100000     4  1810
  1815  H1    10.520000    5.580000   -7.590000     6  1811
  1816  H1    10.270000    7.060000   -8.510000     6  1811
  1817  N      7.650000    7.240000   -7.480000    15  1812  1818  1821
  1818  CT     6.640000    7.680000   -6.530000    16  1817  1819  1822  1823
  1819  C      6.060000    6.480000   -5.770000    17  1818  1820  1833
  1820  O      5.790000    6.550000   -4.580000    19  1819
  1821  H      7.510000    7.350000   -8.480000    18  1817
  1822  H1     7.120000    8.320000   -5.780000    20  1818
  1823  CT     5.560000    8.530000   -7.240000    21  1818  1824  1825  1826
  1824  CT     4.460000    8.940000   -6.280000    23  1823  1827  1828  1829
  1825  CT     6.180000    9.770000   -7.850000    25  1823  1830  1831  1832
  1826  HC     5.110000    7.940000   -8.040000    22  1823
  1827  HC     3.710000    9.530000   -6.810000    24  1824
  1828  HC     3.970000    8.070000   -5.860000    24  1824
  1829  HC     4.870000    9.540000   -5.470000    24  1824
  1830  HC     5.410000   10.360000   -8.360000    26  1825
  1831  HC     6.640000   10.380000   -7.070000    26  1825
  1832  HC     6.950000    9.530000   -8.580000    26  1825
  1833  N      5.900000    5.350000   -6.470000   649  1819  1834  1837
  1834  CT     5.420000    4.140000   -5.820000   650  1833  1835  1838  1839
  1835  C      6.380000    3.660000   -4.730000   651  1834  1836  1846
  1836  O      5.960000    3.270000   -3.640000   653  1835
  1837  H      6.100000    5.360000   -7.470000   652  1833
  1838  H1     4.460000    4.350000   -5.340000   654  1834
  1839  CT     5.200000    3.070000   -6.880000   655  1834  1840  1843  1844
  1840  C      4.740000    1.770000   -6.270000   657  1839  1841  1842
  1841  O      3.520000    1.590000   -6.120000   658  1840
  1842  OH     5.650000    0.980000   -5.930000   659  1840  1845
  1843  HC     4.450000    3.420000   -7.590000   656  1839
  1844  HC     6.120000    2.900000   -7.430000   656  1839
  1845  HO     6.540000    1.270000   -6.130000   660  1842
  1846  N      7.690000    3.680000   -5.030000     7  1835  1847  1850
  1847  CT     8.680000    3.300000   -4.010000     8  1846  1848  1851  1852
  1848  C      8.610000    4.240000   -2.810000     9  1847  1849  1856
  1849  O      8.700000    3.800000   -1.660000    11  1848
  1850  H      8.010000    3.970000   -5.950000    10  1846
  1851  H1     8.460000    2.290000   -3.650000    12  1847
  1852  CT    10.070000    3.290000   -4.610000    13  1847  1853  1854  1855
  1853  HC    10.800000    3.000000   -3.850000    14  1852
  1854  HC    10.110000    2.570000   -5.430000    14  1852
  1855  HC    10.330000    4.280000   -4.990000    14  1852
  1856  N      8.430000    5.540000   -3.060000    27  1848  1857  1860
  1857  CT     8.320000    6.490000   -1.980000    28  1856  1858  1861  1862
  1858  C      7.070000    6.210000   -1.130000    29  1857  1859  1875
  1859  O      7.110000    6.330000    0.090000    31  1858
  1860  H      8.400000    5.860000   -4.030000    30  1856
  1861  H1     9.190000    6.370000   -1.340000    32  1857
  1862  CT     8.320000    7.890000   -2.590000    33  1857  1863  1866  1867
  1863  CT     8.290000    9.030000   -1.590000    35  1862  1864  1865  1868
  1864  CT     9.470000    9.010000   -0.650000    37  1863  1869  1870  1871
  1865  CT     8.220000   10.340000   -2.330000    39  1863  1872  1873  1874
  1866  HC     9.210000    8.000000   -3.210000    34  1862
  1867  HC     7.450000    7.990000   -3.250000    34  1862
  1868  HC     7.380000    8.940000   -0.990000    36  1863
  1869  HC     9.400000    9.850000    0.040000    38  1864
  1870  HC     9.490000    8.090000   -0.070000    38  1864
  1871  HC    10.400000    9.090000   -1.220000    38  1864
  1872  HC     8.200000   11.170000   -1.630000    40  1865
  1873  HC     9.100000   10.450000   -2.970000    40  1865
  1874  HC     7.320000   10.380000   -2.950000    40  1865
  1875  N      5.970000    5.830000   -1.780000   258  1858  1876  1879
  1876  CT     4.750000    5.420000   -1.080000   259  1875  1877  1880  1881
  1877  C      5.040000    4.300000   -0.080000   260  1876  1878  1892
  1878  O      4.650000    4.360000    1.090000   262  1877
  1879  H      6.000000    5.820000   -2.800000   261  1875
  1880  H1     4.350000    6.270000   -0.520000   263  1876
  1881  CT     3.664601    5.015714   -2.098969   264  1876  1882  1885  1886
  1882  CT     2.393137    4.394898   -1.508898   266  1881  1883  1887  1888
  1883  S      1.279420    3.742674   -2.785173   268  1882  1884
  1884  CT     2.098382    2.194111   -3.252397   269  1883  1889  1890  1891
  1885  HC     3.381713    5.887791   -2.685636   265  1881
  1886  HC     4.068017    4.292640   -2.788579   265  1881
  1887  H1     2.647759    3.577962   -0.833823   267  1882
  1888  H1     1.863411    5.156284   -0.937646   267  1882
  1889  H1     1.564839    1.739000   -4.087557   270  1884
  1890  H1     3.130129    2.380467   -3.550648   270  1884
  1891  H1     2.078221    1.508016   -2.408150   270  1884
  1892  N      5.730000    3.260000   -0.530000    41  1877  1893  1896
  1893  CT     5.990000    2.120000    0.340000    42  1892  1894  1897  1898
  1894  C      6.960000    2.490000    1.460000    43  1893  1895  1911
  1895  O      6.740000    2.130000    2.610000    45  1894
  1896  H      6.040000    3.270000   -1.500000    44  1892
  1897  H1     5.070000    1.840000    0.850000    46  1893
  1898  CT     6.473376    0.905706   -0.491221    47  1893  1899  1900  1902
  1899  CT     5.426508    0.438632   -1.533385    49  1898  1901  1903  1904
  1900  CT     6.855728   -0.286895    0.402510    51  1898  1905  1906  1907
  1901  CT     4.024853    0.137068   -0.979908    53  1899  1908  1909  1910
  1902  HC     7.371223    1.200839   -1.038136    48  1898
  1903  HC     5.321897    1.200843   -2.302508    50  1899
  1904  HC     5.799913   -0.457272   -2.031405    50  1899
  1905  HC     7.151078   -1.131138   -0.216845    52  1900
  1906  HC     7.700157   -0.034461    1.043705    52  1900
  1907  HC     6.009432   -0.585743    1.015817    52  1900
  1908  HC     3.412969   -0.289571   -1.775161    54  1901
  1909  HC     4.075938   -0.576339   -0.160121    54  1901
  1910  HC     3.551294    1.053540   -0.628515    54  1901
  1911  N      8.030000    3.230000    1.130000    15  1894  1912  1915
  1912  CT     9.030000    3.610000    2.130000    16  1911  1913  1916  1917
  1913  C      8.400000    4.460000    3.220000    17  1912  1914  1927
  1914  O      8.660000    4.280000    4.400000    19  1913
  1915  H      8.150000    3.510000    0.160000    18  1911
  1916  H1     9.420000    2.710000    2.610000    20  1912
  1917  CT    10.220000    4.360000    1.480000    21  1912  1918  1919  1920
  1918  CT    11.130000    5.010000    2.510000    23  1917  1921  1922  1923
  1919  CT    10.990000    3.420000    0.600000    25  1917  1924  1925  1926
  1920  HC     9.820000    5.160000    0.850000    22  1917
  1921  HC    11.950000    5.520000    2.000000    24  1918
  1922  HC    10.600000    5.760000    3.090000    24  1918
  1923  HC    11.540000    4.250000    3.180000    24  1918
  1924  HC    11.820000    3.950000    0.130000    26  1919
  1925  HC    11.390000    2.590000    1.190000    26  1919
  1926  HC    10.370000    3.000000   -0.180000    26  1919
  1927  N      7.580000    5.440000    2.820000    65  1913  1928  1931
  1928  CT     6.970000    6.300000    3.820000    66  1927  1929  1932  1933
  1929  C      5.900000    5.550000    4.630000    67  1928  1930  1941
  1930  O      5.750000    5.850000    5.810000    69  1929
  1931  H      7.370000    5.600000    1.840000    68  1927
  1932  H1     7.730000    6.590000    4.540000    70  1928
  1933  CT     6.429338    7.597192    3.208907    71  1928  1934  1935  1936
  1934  OH     5.606657    7.357855    2.091501    73  1933  1937
  1935  CT     7.608397    8.462630    2.759124    75  1933  1938  1939  1940
  1936  H1     5.856709    8.136253    3.963067    72  1933
  1937  HO     6.175595    7.066775    1.357466    74  1934
  1938  HC     7.253956    9.420677    2.393577    76  1935
  1939  HC     8.275174    8.643210    3.601532    76  1935
  1940  HC     8.167980    7.968411    1.966593    76  1935
  1941  N      5.190000    4.580000    4.040000     1  1929  1942  1945
  1942  CT     4.330000    3.680000    4.800000     2  1941  1943  1946  1947
  1943  C      5.130000    2.930000    5.880000     3  1942  1944  1948
  1944  O      4.690000    2.830000    7.020000     5  1943
  1945  H      5.310000    4.430000    3.050000     4  1941
  1946  H1     3.531277    4.249411    5.277193     6  1942
  1947  H1     3.890000    2.950000    4.120000     6  1942
  1948  N      6.320000    2.420000    5.520000    27  1943  1949  1952
  1949  CT     7.180000    1.730000    6.470000    28  1948  1950  1953  1954
  1950  C      7.640000    2.680000    7.580000    29  1949  1951  1967
  1951  O      7.640000    2.300000    8.760000    31  1950
  1952  H      6.620000    2.530000    4.550000    30  1948
  1953  H1     6.600000    0.930000    6.940000    32  1949
  1954  CT     8.370000    1.100000    5.730000    33  1949  1955  1958  1959
  1955  CT     9.390000    0.380000    6.620000    35  1954  1956  1957  1960
  1956  CT     8.750000   -0.680000    7.490000    37  1955  1961  1962  1963
  1957  CT    10.510000   -0.220000    5.780000    39  1955  1964  1965  1966
  1958  HC     7.980000    0.390000    5.000000    34  1954
  1959  HC     8.900000    1.870000    5.170000    34  1954
  1960  HC     9.850000    1.120000    7.280000    36  1955
  1961  HC     9.510000   -1.160000    8.110000    38  1956
  1962  HC     8.010000   -0.240000    8.160000    38  1956
  1963  HC     8.270000   -1.430000    6.870000    38  1956
  1964  HC    11.240000   -0.710000    6.430000    40  1957
  1965  HC    10.100000   -0.950000    5.080000    40  1957
  1966  HC    11.020000    0.570000    5.220000    40  1957
  1967  N      8.060000    3.890000    7.220000    41  1950  1968  1971
  1968  CT     8.470000    4.840000    8.240000    42  1967  1969  1972  1973
  1969  C      7.310000    5.090000    9.200000    43  1968  1970  1986
  1970  O      7.510000    5.130000   10.420000    45  1969
  1971  H      8.110000    4.120000    6.230000    44  1967
  1972  H1     9.280000    4.400000    8.830000    46  1968
  1973  CT     8.990000    6.150000    7.620000    47  1968  1974  1975  1977
  1974  CT    10.260000    5.920000    6.800000    49  1973  1976  1978  1979
  1975  CT     9.180000    7.210000    8.700000    51  1973  1980  1981  1982
  1976  CT    10.640000    7.100000    5.930000    53  1974  1983  1984  1985
  1977  HC     8.220000    6.520000    6.940000    48  1973
  1978  HC    11.090000    5.700000    7.480000    50  1974
  1979  HC    10.150000    5.050000    6.160000    50  1974
  1980  HC     9.540000    8.140000    8.270000    52  1975
  1981  HC     8.240000    7.440000    9.200000    52  1975
  1982  HC     9.900000    6.860000    9.440000    52  1975
  1983  HC    11.550000    6.860000    5.370000    54  1976
  1984  HC     9.840000    7.320000    5.220000    54  1976
  1985  HC    10.840000    7.990000    6.530000    54  1976
  1986  N      6.100000    5.330000    8.680000     1  1969  1987  1990
  1987  CT     4.910000    5.470000    9.500000     2  1986  1988  1991  1992
  1988  C      4.740000    4.270000   10.430000     3  1987  1989  1993
  1989  O      4.520000    4.440000   11.620000     5  1988
  1990  H      6.020000    5.370000    7.660000     4  1986
  1991  H1     4.992491    6.371533   10.105917     6  1987
  1992  H1     4.030000    5.550000    8.860000     6  1987
  1993  N      4.880000    3.060000    9.870000     7  1988  1994  1997
  1994  CT     4.650000    1.850000   10.660000     8  1993  1995  1998  1999
  1995  C      5.640000    1.720000   11.820000     9  1994  1996  2003
  1996  O      5.320000    1.090000   12.840000    11  1995
  1997  H      5.110000    2.990000    8.880000    10  1993
  1998  H1     3.650000    1.900000   11.090000    12  1994
  1999  CT     4.730000    0.640000    9.780000    13  1994  2000  2001  2002
  2000  HC     4.540000   -0.260000   10.370000    14  1999
  2001  HC     3.980000    0.710000    9.000000    14  1999
  2002  HC     5.720000    0.570000    9.320000    14  1999
  2003  N      6.840000    2.270000   11.650000    27  1995  2004  2007
  2004  CT     7.910000    2.180000   12.640000    28  2003  2005  2008  2009
  2005  C      7.930000    3.380000   13.600000    29  2004  2006  2022
  2006  O      8.790000    3.430000   14.490000    31  2005
  2007  H      7.030000    2.740000   10.770000    30  2003
  2008  H1     7.780000    1.300000   13.260000    32  2004
  2009  CT     9.250000    2.080000   11.920000    33  2004  2010  2013  2014
  2010  CT     9.500000    0.760000   11.200000    35  2009  2011  2012  2015
  2011  CT    10.730000    0.890000   10.330000    37  2010  2016  2017  2018
  2012  CT     9.640000   -0.400000   12.170000    39  2010  2019  2020  2021
  2013  HC     9.310000    2.900000   11.200000    34  2009
  2014  HC    10.060000    2.220000   12.640000    34  2009
  2015  HC     8.660000    0.550000   10.540000    36  2010
  2016  HC    10.900000   -0.050000    9.800000    38  2011
  2017  HC    10.580000    1.680000    9.600000    38  2011
  2018  HC    11.600000    1.120000   10.950000    38  2011
  2019  HC     9.860000   -1.320000   11.630000    40  2012
  2020  HC    10.470000   -0.220000   12.850000    40  2012
  2021  HC     8.730000   -0.540000   12.750000    40  2012
  2022  N      7.010000    4.350000   13.440000    55  2005  2023  2026
  2023  CT     7.060000    5.580000   14.200000    56  2022  2024  2027  2028
  2024  C      6.410000    5.410000   15.570000    57  2023  2025  2033
  2025  O      5.540000    4.570000   15.770000    59  2024
  2026  H      6.320000    4.240000   12.700000    58  2022
  2027  H1     8.110000    5.850000   14.360000    60  2023
  2028  CT     6.430000    6.700000   13.420000    61  2023  2029  2030  2031
  2029  OH     7.270000    7.030000   12.330000    63  2028  2032
  2030  H1     5.450000    6.400000   13.050000    62  2028
  2031  H1     6.320000    7.570000   14.060000    62  2028
  2032  HO     6.860000    7.680000   11.760000    64  2029
  2033  N      6.860000    6.230000   16.520000   161  2024  2034  2037
  2034  CT     6.570000    6.010000   17.930000   162  2033  2035  2038  2039
  2035  C      5.530000    6.970000   18.510000   163  2034  2036  2051
  2036  O      5.320000    6.940000   19.720000   165  2035
  2037  H      7.500000    6.960000   16.240000   164  2033
  2038  H1     6.190000    5.000000   18.100000   166  2034
  2039  CT     7.860000    6.160000   18.730000   167  2034  2040  2045  2046
  2040  CC     8.910000    5.200000   18.260000   169  2039  2041  2042
  2041  NA     8.800000    3.840000   18.470000   170  2040  2043  2047
  2042  CW    10.050000    5.400000   17.560000   172  2040  2044  2048
  2043  CR     9.860000    3.240000   17.960000   174  2041  2044  2049
  2044  NA    10.640000    4.180000   17.380000   176  2042  2043  2050
  2045  HC     8.240000    7.180000   18.650000   168  2039
  2046  HC     7.670000    5.960000   19.790000   168  2039
  2047  H      8.010000    3.410000   18.970000   171  2041
  2048  H4    10.430000    6.360000   17.220000   173  2042
  2049  H5    10.060000    2.170000   17.970000   175  2043
  2050  H     11.500000    4.000000   16.870000   177  2044
  2051  N      4.950000    7.840000   17.680000    65  2035  2052  2055
  2052  CT     3.860000    8.700000   18.120000    66  2051  2053  2056  2057
  2053  C      2.710000    8.590000   17.130000    67  2052  2054  2065
  2054  O      2.930000    8.380000   15.940000    69  2053
  2055  H      5.220000    7.880000   16.710000    68  2051
  2056  H1     3.480000    8.370000   19.090000    70  2052
  2057  CT     4.290000   10.160000   18.280000    71  2052  2058  2059  2060
  2058  OH     4.610000   10.720000   17.000000    73  2057  2061
  2059  CT     5.460000   10.300000   19.240000    75  2057  2062  2063  2064
  2060  H1     3.450000   10.720000   18.690000    72  2057
  2061  HO     4.900000   11.620000   17.150000    74  2058
  2062  HC     5.730000   11.350000   19.340000    76  2059
  2063  HC     5.180000    9.910000   20.220000    76  2059
  2064  HC     6.330000    9.760000   18.870000    76  2059
  2065  N      1.470000    8.770000   17.620000     7  2053  2066  2069
  2066  CT     0.320000    8.760000   16.730000     8  2065  2067  2070  2071
  2067  C      0.450000    9.830000   15.650000     9  2066  2068  2075
  2068  O      0.160000    9.570000   14.490000    11  2067
  2069  H      1.320000    8.890000   18.610000    10  2065
  2070  H1     0.260000    7.790000   16.230000    12  2066
  2071  CT    -0.960000    8.960000   17.510000    13  2066  2072  2073  2074
  2072  HC    -1.810000    8.950000   16.830000    14  2071
  2073  HC    -1.080000    8.150000   18.240000    14  2071
  2074  HC    -0.940000    9.920000   18.040000    14  2071
  2075  N      0.860000   11.050000   16.040000    41  2067  2076  2079
  2076  CT     0.960000   12.140000   15.080000    42  2075  2077  2080  2081
  2077  C      1.920000   11.770000   13.940000    43  2076  2078  2094
  2078  O      1.610000   12.040000   12.780000    45  2077
  2079  H      1.060000   11.210000   17.010000    44  2075
  2080  H1    -0.030000   12.230000   14.640000    46  2076
  2081  CT     1.330000   13.480000   15.740000    47  2076  2082  2083  2085
  2082  CT     1.310000   14.600000   14.700000    49  2081  2084  2086  2087
  2083  CT     2.670000   13.440000   16.450000    51  2081  2088  2089  2090
  2084  CT     0.010000   14.690000   13.910000    53  2082  2091  2092  2093
  2085  HC     0.560000   13.710000   16.480000    48  2081
  2086  HC     1.470000   15.550000   15.210000    50  2082
  2087  HC     2.130000   14.470000   13.990000    50  2082
  2088  HC     2.870000   14.420000   16.900000    52  2083
  2089  HC     2.650000   12.700000   17.250000    52  2083
  2090  HC     3.480000   13.230000   15.760000    52  2083
  2091  HC     0.070000   15.520000   13.210000    54  2084
  2092  HC    -0.190000   13.800000   13.310000    54  2084
  2093  HC    -0.830000   14.870000   14.590000    54  2084
  2094  N      3.070000   11.170000   14.260000     7  2077  2095  2098
  2095  CT     4.030000   10.780000   13.240000     8  2094  2096  2099  2100
  2096  C      3.430000    9.710000   12.320000     9  2095  2097  2104
  2097  O      3.610000    9.770000   11.110000    11  2096
  2098  H      3.280000   10.970000   15.230000    10  2094
  2099  H1     4.250000   11.650000   12.620000    12  2095
  2100  CT     5.310000   10.300000   13.860000    13  2095  2101  2102  2103
  2101  HC     6.020000   10.020000   13.080000    14  2100
  2102  HC     5.750000   11.100000   14.460000    14  2100
  2103  HC     5.110000    9.440000   14.510000    14  2100
  2104  N      2.750000    8.720000   12.900000   287  2096  2105  2108
  2105  CT     2.200000    7.630000   12.120000   288  2104  2106  2109  2110
  2106  C      1.160000    8.170000   11.130000   289  2105  2107  2128
  2107  O      1.180000    7.810000    9.950000   291  2106
  2108  H      2.620000    8.750000   13.910000   290  2104
  2109  H1     2.980000    7.180000   11.510000   292  2105
  2110  CT     1.650000    6.560000   13.080000   293  2105  2111  2117  2118
  2111  CT     2.710000    5.950000   13.980000   295  2110  2112  2119  2120
  2112  CT     2.150000    4.990000   15.030000   297  2111  2113  2121  2122
  2113  N2     1.790000    3.800000   14.320000   299  2112  2114  2123
  2114  CA     2.590000    2.770000   14.100000   301  2113  2115  2116
  2115  N2     3.820000    2.740000   14.600000   302  2114  2124  2125
  2116  N2     2.150000    1.750000   13.380000   302  2114  2126  2127
  2117  HC     0.870000    7.010000   13.700000   294  2110
  2118  HC     1.190000    5.770000   12.490000   294  2110
  2119  HC     3.430000    5.420000   13.380000   296  2111
  2120  HC     3.300000    6.700000   14.470000   296  2111
  2121  H1     2.900000    4.790000   15.800000   298  2112
  2122  H1     1.270000    5.430000   15.510000   298  2112
  2123  H      0.840000    3.740000   13.960000   300  2113
  2124  H      4.420000    1.970000   14.350000   303  2115
  2125  H      4.200000    3.510000   15.140000   303  2115
  2126  H      2.770000    0.970000   13.230000   303  2116
  2127  H      1.220000    1.790000   13.010000   303  2116
  2128  N      0.270000    9.050000   11.600000   122  2106  2129  2132
  2129  CT    -0.750000    9.630000   10.730000   123  2128  2130  2133  2134
  2130  C     -0.140000   10.530000    9.650000   124  2129  2131  2149
  2131  O     -0.630000   10.570000    8.520000   126  2130
  2132  H      0.290000    9.290000   12.580000   125  2128
  2133  H1    -1.280000    8.830000   10.210000   127  2129
  2134  CT    -1.780000   10.410000   11.540000   128  2129  2135  2142  2143
  2135  CA    -2.810000    9.570000   12.250000   130  2134  2136  2137
  2136  CA    -3.990000    9.200000   11.630000   131  2135  2138  2144
  2137  CA    -2.650000    9.210000   13.570000   131  2135  2139  2145
  2138  CA    -4.950000    8.450000   12.290000   133  2136  2140  2146
  2139  CA    -3.600000    8.470000   14.250000   133  2137  2140  2147
  2140  C     -4.750000    8.080000   13.610000   135  2138  2139  2141
  2141  OH    -5.690000    7.360000   14.290000   136  2140  2148
  2142  HC    -1.260000   11.040000   12.270000   129  2134
  2143  HC    -2.310000   11.090000   10.870000   129  2134
  2144  HA    -4.170000    9.510000   10.600000   132  2136
  2145  HA    -1.910000    9.650000   14.170000   132  2137
  2146  HA    -5.860000    8.170000   11.780000   134  2138
  2147  HA    -3.470000    8.200000   15.290000   134  2139
  2148  HO    -6.450000    7.170000   13.740000   137  2141
  2149  N      0.890000   11.290000   10.020000    55  2130  2150  2153
  2150  CT     1.530000   12.210000    9.100000    56  2149  2151  2154  2155
  2151  C      2.190000   11.450000    7.950000    57  2150  2152  2160
  2152  O      2.040000   11.820000    6.780000    59  2151
  2153  H      1.190000   11.290000   10.990000    58  2149
  2154  H1     0.770000   12.860000    8.660000    60  2150
  2155  CT     2.520000   13.080000    9.820000    61  2150  2156  2157  2158
  2156  OH     1.850000   13.910000   10.760000    63  2155  2159
  2157  H1     3.250000   12.450000   10.340000    62  2155
  2158  H1     3.050000   13.710000    9.100000    62  2155
  2159  HO     2.490000   14.450000   11.220000    64  2156
  2160  N      2.950000   10.410000    8.280000   138  2151  2161  2164
  2161  CT     3.590000    9.610000    7.250000   139  2160  2162  2165  2166
  2162  C      2.540000    8.900000    6.400000   140  2161  2163  2184
  2163  O      2.700000    8.760000    5.190000   142  2162
  2164  H      3.080000   10.170000    9.260000   141  2160
  2165  H1     4.130000   10.270000    6.570000   143  2161
  2166  CT     4.600000    8.630000    7.840000   144  2161  2167  2176  2177
  2167  C*     5.870000    9.290000    8.310000   146  2166  2168  2169
  2168  CW     6.320000    9.430000    9.590000   147  2167  2170  2178
  2169  CB     6.850000    9.930000    7.470000   149  2167  2171  2172
  2170  NA     7.490000   10.130000    9.610000   150  2168  2171  2179
  2171  CN     7.860000   10.430000    8.320000   152  2169  2170  2173
  2172  CA     6.980000   10.150000    6.090000   153  2169  2174  2180
  2173  CA     8.980000   11.100000    7.850000   155  2171  2175  2181
  2174  CA     8.110000   10.790000    5.610000   157  2172  2175  2182
  2175  CA     9.080000   11.280000    6.490000   159  2173  2174  2183
  2176  HC     4.130000    8.100000    8.670000   145  2166
  2177  HC     4.870000    7.900000    7.080000   145  2166
  2178  H4     5.790000    9.050000   10.450000   148  2168
  2179  H      8.030000   10.360000   10.430000   151  2170
  2180  HA     6.210000    9.800000    5.420000   154  2172
  2181  HA     9.740000   11.480000    8.520000   156  2173
  2182  HA     8.230000   10.950000    4.540000   158  2174
  2183  HA     9.940000   11.800000    6.080000   160  2175
  2184  N      1.470000    8.410000    7.020000   138  2162  2185  2188
  2185  CT     0.380000    7.800000    6.280000   139  2184  2186  2189  2190
  2186  C     -0.180000    8.790000    5.250000   140  2185  2187  2208
  2187  O     -0.470000    8.410000    4.110000   142  2186
  2188  H      1.400000    8.470000    8.030000   141  2184
  2189  H1     0.760000    6.950000    5.710000   143  2185
  2190  CT    -0.713360    7.292455    7.224212   144  2185  2191  2200  2201
  2191  C*    -1.963283    6.838339    6.533381   146  2190  2192  2193
  2192  CW    -2.242029    5.570195    6.157889   147  2191  2194  2202
  2193  CB    -3.127358    7.636042    6.148987   149  2191  2195  2196
  2194  NA    -3.476934    5.533784    5.540113   150  2192  2195  2203
  2195  CN    -4.062392    6.779684    5.498720   152  2193  2194  2197
  2196  CA    -3.499682    8.989821    6.306014   153  2193  2198  2204
  2197  CA    -5.298366    7.237184    5.020716   155  2195  2199  2205
  2198  CA    -4.730132    9.466983    5.813551   157  2196  2199  2206
  2199  CA    -5.627491    8.595092    5.170272   159  2197  2198  2207
  2200  HC    -0.308932    6.467160    7.807888   145  2190
  2201  HC    -0.987994    8.083882    7.918673   145  2190
  2202  H4    -1.597629    4.719603    6.333591   148  2192
  2203  H     -3.971242    4.685310    5.278342   151  2194
  2204  HA    -2.827716    9.662117    6.818561   154  2196
  2205  HA    -5.982517    6.549463    4.547754   156  2197
  2206  HA    -4.992411   10.508635    5.936477   158  2198
  2207  HA    -6.572853    8.967362    4.800160   160  2199
  2208  N     -0.370000   10.050000    5.650000    27  2186  2209  2212
  2209  CT    -0.950000   11.020000    4.730000    28  2208  2210  2213  2214
  2210  C     -0.010000   11.260000    3.560000    29  2209  2211  2227
  2211  O     -0.440000   11.310000    2.410000    31  2210
  2212  H     -0.150000   10.310000    6.610000    30  2208
  2213  H1    -1.880000   10.600000    4.330000    32  2209
  2214  CT    -1.270000   12.330000    5.460000    33  2209  2215  2218  2219
  2215  CT    -1.840000   13.460000    4.580000    35  2214  2216  2217  2220
  2216  CT    -3.120000   13.040000    3.860000    37  2215  2221  2222  2223
  2217  CT    -2.070000   14.720000    5.390000    39  2215  2224  2225  2226
  2218  HC    -1.990000   12.110000    6.250000    34  2214
  2219  HC    -0.360000   12.700000    5.940000    34  2214
  2220  HC    -1.100000   13.710000    3.820000    36  2215
  2221  HC    -3.490000   13.870000    3.250000    38  2216
  2222  HC    -2.930000   12.200000    3.200000    38  2216
  2223  HC    -3.880000   12.760000    4.590000    38  2216
  2224  HC    -2.470000   15.510000    4.750000    40  2217
  2225  HC    -2.780000   14.520000    6.200000    40  2217
  2226  HC    -1.130000   15.060000    5.820000    40  2217
  2227  N      1.290000   11.430000    3.860000   107  2210  2228  2231
  2228  CT     2.260000   11.620000    2.800000   108  2227  2229  2232  2233
  2229  C      2.240000   10.440000    1.830000   109  2228  2230  2247
  2230  O      2.190000   10.620000    0.610000   111  2229
  2231  H      1.570000   11.430000    4.840000   110  2227
  2232  H1     2.010000   12.520000    2.230000   112  2228
  2233  CT     3.660000   11.790000    3.400000   113  2228  2234  2240  2241
  2234  CA     4.670000   12.170000    2.360000   115  2233  2235  2236
  2235  CA     4.860000   13.490000    1.980000   116  2234  2237  2242
  2236  CA     5.360000   11.190000    1.680000   116  2234  2238  2243
  2237  CA     5.760000   13.820000    0.990000   118  2235  2239  2244
  2238  CA     6.280000   11.520000    0.700000   118  2236  2239  2245
  2239  CA     6.470000   12.830000    0.360000   120  2237  2238  2246
  2240  HC     3.630000   12.570000    4.160000   114  2233
  2241  HC     3.970000   10.870000    3.900000   114  2233
  2242  HA     4.300000   14.280000    2.470000   117  2235
  2243  HA     5.180000   10.150000    1.920000   117  2236
  2244  HA     5.910000   14.860000    0.710000   119  2237
  2245  HA     6.830000   10.740000    0.190000   119  2238
  2246  HA     7.180000   13.090000   -0.420000   121  2239
  2247  N      2.260000    9.210000    2.370000    55  2229  2248  2251
  2248  CT     2.250000    8.010000    1.550000    56  2247  2249  2252  2253
  2249  C      0.980000    7.940000    0.680000    57  2248  2250  2258
  2250  O      1.020000    7.530000   -0.480000    59  2249
  2251  H      2.280000    9.130000    3.380000    58  2247
  2252  H1     3.100000    8.020000    0.870000    60  2248
  2253  CT     2.350521    6.797098    2.484898    61  2248  2254  2255  2256
  2254  OH     2.328077    5.573333    1.783059    63  2253  2257
  2255  H1     3.266348    6.859435    3.072940    62  2253
  2256  H1     1.507161    6.818173    3.175065    62  2253
  2257  HO     3.239421    5.278838    1.605641    64  2254
  2258  N     -0.160000    8.310000    1.270000    65  2249  2259  2262
  2259  CT    -1.440000    8.310000    0.560000    66  2258  2260  2263  2264
  2260  C     -1.440000    9.310000   -0.610000    67  2259  2261  2272
  2261  O     -1.970000    9.030000   -1.690000    69  2260
  2262  H     -0.160000    8.560000    2.260000    68  2258
  2263  H1    -1.580000    7.330000    0.120000    70  2259
  2264  CT    -2.606451    8.549817    1.530205    71  2259  2265  2266  2267
  2265  OH    -2.571265    7.563298    2.537075    73  2264  2268
  2266  CT    -3.972893    8.414544    0.860679    75  2264  2269  2270  2271
  2267  H1    -2.519917    9.537044    1.985242    72  2264
  2268  HO    -1.903920    7.829051    3.191527    74  2265
  2269  HC    -4.753531    8.515634    1.615149    76  2266
  2270  HC    -4.105150    9.195176    0.112421    76  2266
  2271  HC    -4.059004    7.436111    0.387643    76  2266
  2272  N     -0.810000   10.460000   -0.410000    41  2260  2273  2276
  2273  CT    -0.690000   11.420000   -1.500000    42  2272  2274  2277  2278
  2274  C      0.150000   10.810000   -2.620000    43  2273  2275  2291
  2275  O     -0.190000   10.970000   -3.810000    45  2274
  2276  H     -0.410000   10.660000    0.500000    44  2272
  2277  H1    -1.680000   11.610000   -1.920000    46  2273
  2278  CT    -0.130000   12.760000   -0.990000    47  2273  2279  2280  2282
  2279  CT    -1.170000   13.430000   -0.090000    49  2278  2281  2283  2284
  2280  CT     0.310000   13.650000   -2.150000    51  2278  2285  2286  2287
  2281  CT    -0.600000   14.540000    0.760000    53  2279  2288  2289  2290
  2282  HC     0.760000   12.550000   -0.390000    48  2278
  2283  HC    -1.970000   13.830000   -0.710000    50  2279
  2284  HC    -1.620000   12.700000    0.590000    50  2279
  2285  HC     0.710000   14.590000   -1.780000    52  2280
  2286  HC     1.110000   13.180000   -2.730000    52  2280
  2287  HC    -0.540000   13.860000   -2.810000    52  2280
  2288  HC    -1.390000   14.970000    1.370000    54  2281
  2289  HC     0.180000   14.150000    1.410000    54  2281
  2290  HC    -0.180000   15.330000    0.140000    54  2281
  2291  N      1.250000   10.140000   -2.270000    77  2274  2292  2295
  2292  CT     2.060000    9.450000   -3.270000    78  2291  2293  2296  2297
  2293  C      1.210000    8.430000   -4.040000    79  2292  2294  2302
  2294  O      1.290000    8.330000   -5.260000    81  2293
  2295  H      1.530000   10.120000   -1.290000    80  2291
  2296  H1     2.450000   10.170000   -3.990000    82  2292
  2297  CT     3.220000    8.720000   -2.620000    83  2292  2298  2299  2300
  2298  SH     4.490000    9.790000   -1.920000    85  2297  2301
  2299  H1     2.860000    8.060000   -1.840000    84  2297
  2300  H1     3.700000    8.090000   -3.370000    84  2297
  2301  HS     5.290000    8.810000   -1.480000    86  2298
  2302  N      0.400000    7.640000   -3.320000   258  2293  2303  2306
  2303  CT    -0.490000    6.690000   -3.980000   259  2302  2304  2307  2308
  2304  C     -1.430000    7.380000   -4.980000   260  2303  2305  2319
  2305  O     -1.600000    6.920000   -6.110000   262  2304
  2306  H      0.420000    7.720000   -2.310000   261  2302
  2307  H1     0.110000    5.970000   -4.540000   263  2303
  2308  CT    -1.333474    5.945572   -2.930856   264  2303  2309  2312  2313
  2309  CT    -2.142418    4.799170   -3.555450   266  2308  2310  2314  2315
  2310  S     -3.432635    4.126269   -2.480718   268  2309  2311
  2311  CT    -4.644025    5.478670   -2.538367   269  2310  2316  2317  2318
  2312  HC    -0.696730    5.549795   -2.141608   265  2308
  2313  HC    -2.020190    6.646415   -2.465346   265  2308
  2314  H1    -2.627538    5.139829   -4.468812   267  2309
  2315  H1    -1.456862    3.996086   -3.825209   267  2309
  2316  H1    -4.191502    6.409146   -2.200429   270  2311
  2317  H1    -5.009097    5.599221   -3.557057   270  2311
  2318  H1    -5.484029    5.243978   -1.887052   270  2311
  2319  N     -2.050000    8.490000   -4.550000    41  2304  2320  2323
  2320  CT    -2.960000    9.210000   -5.430000    42  2319  2321  2324  2325
  2321  C     -2.230000    9.680000   -6.690000    43  2320  2322  2338
  2322  O     -2.790000    9.580000   -7.790000    45  2321
  2323  H     -1.880000    8.810000   -3.600000    44  2319
  2324  H1    -3.730000    8.510000   -5.770000    46  2320
  2325  CT    -3.670000   10.350000   -4.690000    47  2320  2326  2327  2329
  2326  CT    -4.570000    9.800000   -3.580000    49  2325  2328  2330  2331
  2327  CT    -4.450000   11.200000   -5.690000    51  2325  2332  2333  2334
  2328  CT    -5.020000   10.840000   -2.590000    53  2326  2335  2336  2337
  2329  HC    -2.900000   10.980000   -4.240000    48  2325
  2330  HC    -5.450000    9.340000   -4.030000    50  2326
  2331  HC    -4.060000    9.020000   -3.020000    50  2326
  2332  HC    -4.960000   12.020000   -5.180000    52  2327
  2333  HC    -3.790000   11.670000   -6.430000    52  2327
  2334  HC    -5.190000   10.590000   -6.210000    52  2327
  2335  HC    -5.650000   10.370000   -1.830000    54  2328
  2336  HC    -4.150000   11.290000   -2.100000    54  2328
  2337  HC    -5.600000   11.620000   -3.080000    54  2328
  2338  N     -0.990000   10.140000   -6.540000    15  2321  2339  2342
  2339  CT    -0.200000   10.530000   -7.700000    16  2338  2340  2343  2344
  2340  C     -0.010000    9.350000   -8.660000    17  2339  2341  2354
  2341  O     -0.220000    9.480000   -9.860000    19  2340
  2342  H     -0.600000   10.210000   -5.600000    18  2338
  2343  H1    -0.740000   11.300000   -8.260000    20  2339
  2344  CT     1.150000   11.130000   -7.280000    21  2339  2345  2346  2347
  2345  CT     2.060000   11.300000   -8.480000    23  2344  2348  2349  2350
  2346  CT     0.970000   12.440000   -6.530000    25  2344  2351  2352  2353
  2347  HC     1.640000   10.440000   -6.600000    22  2344
  2348  HC     3.010000   11.730000   -8.160000    24  2345
  2349  HC     2.290000   10.350000   -8.960000    24  2345
  2350  HC     1.600000   11.970000   -9.210000    24  2345
  2351  HC     1.940000   12.830000   -6.240000    26  2346
  2352  HC     0.470000   13.170000   -7.170000    26  2346
  2353  HC     0.360000   12.310000   -5.640000    26  2346
  2354  N      0.360000    8.180000   -8.120000    15  2340  2355  2358
  2355  CT     0.560000    7.000000   -8.950000    16  2354  2356  2359  2360
  2356  C     -0.740000    6.680000   -9.690000    17  2355  2357  2370
  2357  O     -0.750000    6.410000  -10.900000    19  2356
  2358  H      0.510000    8.140000   -7.110000    18  2354
  2359  H1     1.320000    7.210000   -9.710000    20  2355
  2360  CT     1.020000    5.810000   -8.100000    21  2355  2361  2362  2363
  2361  CT     0.930000    4.480000   -8.820000    23  2360  2364  2365  2366
  2362  CT     2.430000    6.040000   -7.570000    25  2360  2367  2368  2369
  2363  HC     0.370000    5.730000   -7.230000    22  2360
  2364  HC     1.280000    3.680000   -8.160000    24  2361
  2365  HC    -0.100000    4.250000   -9.100000    24  2361
  2366  HC     1.560000    4.490000   -9.710000    24  2361
  2367  HC     2.740000    5.190000   -6.960000    26  2362
  2368  HC     3.130000    6.150000   -8.400000    26  2362
  2369  HC     2.450000    6.940000   -6.960000    26  2362
  2370  N     -1.850000    6.630000   -8.950000    27  2356  2371  2374
  2371  CT    -3.100000    6.200000   -9.560000    28  2370  2372  2375  2376
  2372  C     -3.570000    7.220000  -10.590000    29  2371  2373  2389
  2373  O     -4.140000    6.850000  -11.610000    31  2372
  2374  H     -1.790000    6.860000   -7.960000    30  2370
  2375  H1    -2.950000    5.270000  -10.110000    32  2371
  2376  CT    -4.160000    6.000000   -8.470000    33  2371  2377  2380  2381
  2377  CT    -3.850000    4.890000   -7.460000    35  2376  2378  2379  2382
  2378  CT    -4.980000    4.770000   -6.440000    37  2377  2383  2384  2385
  2379  CT    -3.560000    3.560000   -8.130000    39  2377  2386  2387  2388
  2380  HC    -4.290000    6.940000   -7.930000    34  2376
  2381  HC    -5.110000    5.770000   -8.960000    34  2376
  2382  HC    -2.950000    5.140000   -6.910000    36  2377
  2383  HC    -4.750000    3.990000   -5.720000    38  2378
  2384  HC    -5.100000    5.710000   -5.910000    38  2378
  2385  HC    -5.920000    4.520000   -6.940000    38  2378
  2386  HC    -3.350000    2.810000   -7.370000    40  2379
  2387  HC    -4.420000    3.240000   -8.700000    40  2379
  2388  HC    -2.680000    3.620000   -8.770000    40  2379
  2389  N     -3.350000    8.500000  -10.330000   122  2372  2390  2393
  2390  CT    -3.710000    9.550000  -11.280000   123  2389  2391  2394  2395
  2391  C     -2.940000    9.360000  -12.590000   124  2390  2392  2410
  2392  O     -3.530000    9.440000  -13.660000   126  2391
  2393  H     -2.910000    8.760000   -9.450000   125  2389
  2394  H1    -4.770000    9.470000  -11.520000   127  2390
  2395  CT    -3.470000   10.930000  -10.650000   128  2390  2396  2403  2404
  2396  CA    -3.830000   12.070000  -11.580000   130  2395  2397  2398
  2397  CA    -5.120000   12.600000  -11.660000   131  2396  2399  2405
  2398  CA    -2.890000   12.590000  -12.440000   131  2396  2400  2406
  2399  CA    -5.440000   13.650000  -12.530000   133  2397  2401  2407
  2400  CA    -3.180000   13.640000  -13.310000   133  2398  2401  2408
  2401  C     -4.460000   14.150000  -13.360000   135  2399  2400  2402
  2402  OH    -4.760000   15.160000  -14.230000   136  2401  2409
  2403  HC    -4.060000   11.020000   -9.740000   129  2395
  2404  HC    -2.420000   11.020000  -10.370000   129  2395
  2405  HA    -5.890000   12.190000  -11.020000   132  2397
  2406  HA    -1.880000   12.190000  -12.430000   132  2398
  2407  HA    -6.440000   14.050000  -12.560000   134  2399
  2408  HA    -2.420000   14.050000  -13.960000   134  2400
  2409  HO    -5.670000   15.430000  -14.150000   137  2402
  2410  N     -1.630000    9.100000  -12.520000    15  2391  2411  2414
  2411  CT    -0.840000    8.840000  -13.720000    16  2410  2412  2415  2416
  2412  C     -1.380000    7.660000  -14.500000    17  2411  2413  2426
  2413  O     -1.460000    7.710000  -15.730000    19  2412
  2414  H     -1.190000    9.070000  -11.600000    18  2410
  2415  H1    -0.890000    9.710000  -14.380000    20  2411
  2416  CT     0.600000    8.540000  -13.430000    21  2411  2417  2418  2419
  2417  CT     1.300000    8.150000  -14.750000    23  2416  2420  2421  2422
  2418  CT     1.230000    9.760000  -12.730000    25  2416  2423  2424  2425
  2419  HC     0.660000    7.690000  -12.750000    22  2416
  2420  HC     2.350000    7.940000  -14.550000    24  2417
  2421  HC     0.880000    7.250000  -15.110000    24  2417
  2422  HC     1.230000    8.960000  -15.480000    24  2417
  2423  HC     2.280000    9.550000  -12.510000    26  2418
  2424  HC     1.180000   10.630000  -13.390000    26  2418
  2425  HC     0.730000   10.020000  -11.820000    26  2418
  2426  N     -1.730000    6.570000  -13.790000    27  2412  2427  2430
  2427  CT    -2.270000    5.390000  -14.470000    28  2426  2428  2431  2432
  2428  C     -3.540000    5.750000  -15.220000    29  2427  2429  2445
  2429  O     -3.730000    5.310000  -16.350000    31  2428
  2430  H     -1.590000    6.580000  -12.780000    30  2426
  2431  H1    -1.560000    5.030000  -15.210000    32  2427
  2432  CT    -2.650000    4.260000  -13.500000    33  2427  2433  2436  2437
  2433  CT    -1.510000    3.550000  -12.800000    35  2432  2434  2435  2438
  2434  CT    -2.050000    2.460000  -11.900000    37  2433  2439  2440  2441
  2435  CT    -0.530000    2.990000  -13.810000    39  2433  2442  2443  2444
  2436  HC    -3.320000    4.660000  -12.740000    34  2432
  2437  HC    -3.210000    3.510000  -14.060000    34  2432
  2438  HC    -0.970000    4.260000  -12.180000    36  2433
  2439  HC    -1.220000    1.960000  -11.390000    38  2434
  2440  HC    -2.710000    2.890000  -11.150000    38  2434
  2441  HC    -2.600000    1.730000  -12.490000    38  2434
  2442  HC     0.280000    2.480000  -13.290000    40  2435
  2443  HC    -1.030000    2.290000  -14.480000    40  2435
  2444  HC    -0.080000    3.820000  -14.340000    40  2435
  2445  N     -4.430000    6.510000  -14.550000     7  2428  2446  2449
  2446  CT    -5.770000    6.770000  -15.040000     8  2445  2447  2450  2451
  2447  C     -5.800000    7.820000  -16.160000     9  2446  2448  2455
  2448  O     -6.830000    7.960000  -16.830000    11  2447
  2449  H     -4.160000    6.870000  -13.640000    10  2445
  2450  H1    -6.160000    5.850000  -15.460000    12  2446
  2451  CT    -6.650000    7.170000  -13.880000    13  2446  2452  2453  2454
  2452  HC    -7.660000    7.370000  -14.230000    14  2451
  2453  HC    -6.670000    6.370000  -13.140000    14  2451
  2454  HC    -6.250000    8.070000  -13.410000    14  2451
  2455  N     -4.700000    8.570000  -16.330000    65  2447  2456  2459
  2456  CT    -4.650000    9.650000  -17.310000    66  2455  2457  2460  2461
  2457  C     -3.610000    9.340000  -18.390000    67  2456  2458  2469
  2458  O     -3.960000    8.830000  -19.450000    69  2457
  2459  H     -3.900000    8.440000  -15.720000    68  2455
  2460  H1    -5.600000    9.720000  -17.840000    70  2456
  2461  CT    -4.450000   11.000000  -16.600000    71  2456  2462  2463  2464
  2462  OH    -3.220000   11.000000  -15.870000    73  2461  2465
  2463  CT    -5.590000   11.320000  -15.660000    75  2461  2466  2467  2468
  2464  H1    -4.400000   11.780000  -17.360000    72  2461
  2465  HO    -3.160000   11.830000  -15.400000    74  2462
  2466  HC    -5.420000   12.290000  -15.190000    76  2463
  2467  HC    -6.530000   11.360000  -16.220000    76  2463
  2468  HC    -5.670000   10.570000  -14.870000    76  2463
  2469  N     -2.330000    9.560000  -18.070000    55  2457  2470  2473
  2470  CT    -1.230000    9.430000  -19.030000    56  2469  2471  2474  2475
  2471  C     -1.140000    8.000000  -19.590000    57  2470  2472  2480
  2472  O     -1.080000    7.810000  -20.800000    59  2471
  2473  H     -2.140000    9.910000  -17.130000    58  2469
  2474  H1    -1.420000   10.090000  -19.880000    60  2470
  2475  CT     0.070000    9.850000  -18.390000    61  2470  2476  2477  2478
  2476  OH     0.050000   11.240000  -18.120000    63  2475  2479
  2477  H1     0.210000    9.290000  -17.460000    62  2475
  2478  H1     0.900000    9.630000  -19.070000    62  2475
  2479  HO     0.900000   11.490000  -17.750000    64  2476
  2480  N     -1.090000    7.000000  -18.720000    27  2471  2481  2484
  2481  CT    -0.950000    5.640000  -19.240000    28  2480  2482  2485  2486
  2482  C     -2.210000    5.210000  -19.970000    29  2481  2483  2499
  2483  O     -2.130000    4.560000  -21.000000    31  2482
  2484  H     -1.150000    7.190000  -17.720000    30  2480
  2485  H1    -0.160000    5.620000  -20.000000    32  2481
  2486  CT    -0.570000    4.640000  -18.160000    33  2481  2487  2490  2491
  2487  CT     0.930000    4.560000  -17.860000    35  2486  2488  2489  2492
  2488  CT     1.400000    5.810000  -17.150000    37  2487  2493  2494  2495
  2489  CT     1.270000    3.310000  -17.060000    39  2487  2496  2497  2498
  2490  HC    -1.120000    4.870000  -17.250000    34  2486
  2491  HC    -0.880000    3.650000  -18.500000    34  2486
  2492  HC     1.460000    4.480000  -18.800000    36  2487
  2493  HC     2.470000    5.730000  -16.930000    38  2488
  2494  HC     1.230000    6.700000  -17.740000    38  2488
  2495  HC     0.810000    5.750000  -16.250000    38  2488
  2496  HC     2.340000    3.270000  -16.870000    40  2489
  2497  HC     0.740000    3.300000  -16.120000    40  2489
  2498  HC     0.990000    2.420000  -17.630000    40  2489
  2499  N     -3.390000    5.590000  -19.460000   287  2482  2500  2503
  2500  CT    -4.640000    5.200000  -20.090000   288  2499  2501  2504  2505
  2501  C     -4.720000    5.750000  -21.510000   289  2500  2502  2523
  2502  O     -5.120000    5.030000  -22.420000   291  2501
  2503  H     -3.380000    6.140000  -18.610000   290  2499
  2504  H1    -4.670000    4.110000  -20.200000   292  2500
  2505  CT    -5.840000    5.680000  -19.270000   293  2500  2506  2512  2513
  2506  CT    -7.160000    5.160000  -19.830000   295  2505  2507  2514  2515
  2507  CT    -8.370000    5.750000  -19.170000   297  2506  2508  2516  2517
  2508  N2    -8.460000    5.670000  -17.720000   299  2507  2509  2518
  2509  CA    -8.920000    4.630000  -17.030000   301  2508  2510  2511
  2510  N2    -9.220000    3.490000  -17.620000   302  2509  2519  2520
  2511  N2    -9.060000    4.760000  -15.720000   302  2509  2521  2522
  2512  HC    -5.730000    5.340000  -18.240000   294  2505
  2513  HC    -5.860000    6.770000  -19.270000   294  2505
  2514  HC    -7.240000    5.380000  -20.890000   296  2506
  2515  HC    -7.180000    4.080000  -19.710000   296  2506
  2516  H1    -8.420000    6.810000  -19.450000   298  2507
  2517  H1    -9.250000    5.290000  -19.620000   298  2507
  2518  H     -8.140000    6.500000  -17.230000   300  2508
  2519  H     -9.560000    2.700000  -17.100000   303  2510
  2520  H     -9.040000    3.400000  -18.620000   303  2510
  2521  H     -9.410000    4.000000  -15.180000   303  2511
  2522  H     -8.830000    5.640000  -15.300000   303  2511
  2523  N     -4.300000    7.010000  -21.700000    55  2501  2524  2527
  2524  CT    -4.390000    7.610000  -23.020000    56  2523  2525  2528  2529
  2525  C     -3.400000    6.950000  -23.990000    57  2524  2526  2534
  2526  O     -3.730000    6.770000  -25.160000    59  2525
  2527  H     -3.920000    7.550000  -20.930000    58  2523
  2528  H1    -5.390000    7.420000  -23.420000    60  2524
  2529  CT    -4.210000    9.100000  -22.960000    61  2524  2530  2531  2532
  2530  OH    -2.880000    9.460000  -22.620000    63  2529  2533
  2531  H1    -4.450000    9.520000  -23.940000    62  2529
  2532  H1    -4.900000    9.510000  -22.220000    62  2529
  2533  HO    -2.790000   10.410000  -22.600000    64  2530
  2534  N     -2.210000    6.560000  -23.510000     7  2525  2535  2538
  2535  CT    -1.250000    5.830000  -24.320000     8  2534  2536  2539  2540
  2536  C     -1.790000    4.470000  -24.730000     9  2535  2537  2544
  2537  O     -1.620000    4.040000  -25.880000    11  2536
  2538  H     -1.960000    6.810000  -22.560000    10  2534
  2539  H1    -1.060000    6.390000  -25.240000    12  2535
  2540  CT     0.050000    5.700000  -23.570000    13  2535  2541  2542  2543
  2541  HC     0.780000    5.170000  -24.190000    14  2540
  2542  HC     0.450000    6.690000  -23.350000    14  2540
  2543  HC    -0.100000    5.160000  -22.640000    14  2540
  2544  N     -2.450000    3.770000  -23.800000     7  2536  2545  2548
  2545  CT    -2.980000    2.450000  -24.090000     8  2544  2546  2549  2550
  2546  C     -4.080000    2.510000  -25.140000     9  2545  2547  2554
  2547  O     -4.240000    1.570000  -25.920000    11  2546
  2548  H     -2.520000    4.160000  -22.870000    10  2544
  2549  H1    -2.180000    1.820000  -24.490000    12  2545
  2550  CT    -3.500000    1.820000  -22.820000    13  2545  2551  2552  2553
  2551  HC    -3.890000    0.820000  -23.040000    14  2550
  2552  HC    -2.690000    1.730000  -22.090000    14  2550
  2553  HC    -4.300000    2.430000  -22.390000    14  2550
  2554  N     -4.860000    3.600000  -25.130000   271  2546  2555  2558
  2555  CT    -5.990000    3.730000  -26.030000   272  2554  2556  2559  2560
  2556  C     -5.540000    3.670000  -27.490000   273  2555  2557  2576
  2557  O     -6.230000    3.120000  -28.330000   275  2556
  2558  H     -4.640000    4.320000  -24.450000   274  2554
  2559  H1    -6.660000    2.880000  -25.880000   276  2555
  2560  CT    -6.750000    5.020000  -25.710000   277  2555  2561  2565  2566
  2561  CT    -8.000000    5.250000  -26.550000   279  2560  2562  2567  2568
  2562  CT    -8.800000    6.460000  -26.100000   281  2561  2563  2569  2570
  2563  CT    -9.950000    6.780000  -27.030000   283  2562  2564  2571  2572
  2564  N3   -10.880000    7.750000  -26.420000   285  2563  2573  2574  2575
  2565  HC    -7.040000    5.000000  -24.660000   278  2560
  2566  HC    -6.080000    5.870000  -25.860000   278  2560
  2567  HC    -7.710000    5.390000  -27.590000   280  2561
  2568  HC    -8.640000    4.360000  -26.490000   280  2561
  2569  HC    -9.180000    6.250000  -25.090000   282  2562
  2570  HC    -8.140000    7.330000  -26.040000   282  2562
  2571  HP    -9.540000    7.170000  -27.970000   284  2563
  2572  HP   -10.480000    5.850000  -27.250000   284  2563
  2573  H    -11.680000    7.960000  -27.000000   286  2564
  2574  H    -11.240000    7.340000  -25.370000   286  2564
  2575  H    -10.410000    8.600000  -26.130000   286  2564
  2576  N     -4.350000    4.210000  -27.770000   232  2556  2577  2580
  2577  CT    -3.810000    4.290000  -29.120000   233  2576  2578  2581  2582
  2578  C     -3.420000    2.910000  -29.650000   234  2577  2579  2591
  2579  O     -3.230000    2.750000  -30.860000   236  2578
  2580  H     -3.780000    4.590000  -27.020000   235  2576
  2581  H1    -4.570000    4.690000  -29.800000   237  2577
  2582  CT    -2.610000    5.230000  -29.140000   238  2577  2583  2587  2588
  2583  CT    -2.100000    5.550000  -30.540000   240  2582  2584  2589  2590
  2584  C     -1.000000    4.640000  -31.060000   242  2583  2585  2586
  2585  O2    -0.420000    3.880000  -30.270000   243  2584
  2586  O2    -0.740000    4.700000  -32.280000   243  2584
  2587  HC    -2.910000    6.170000  -28.670000   239  2582
  2588  HC    -1.820000    4.820000  -28.510000   239  2582
  2589  HC    -2.950000    5.550000  -31.230000   241  2583
  2590  HC    -1.720000    6.570000  -30.530000   241  2583
  2591  N     -3.330000    1.920000  -28.760000   287  2578  2592  2595
  2592  CT    -2.810000    0.620000  -29.120000   288  2591  2593  2596  2597
  2593  C     -3.920000   -0.320000  -29.580000   289  2592  2594  2615
  2594  O     -3.660000   -1.490000  -29.840000   291  2593
  2595  H     -3.550000    2.120000  -27.790000   290  2591
  2596  H1    -2.110000    0.720000  -29.960000   292  2592
  2597  CT    -2.070000    0.020000  -27.930000   293  2592  2598  2604  2605
  2598  CT    -0.840000    0.820000  -27.520000   295  2597  2599  2606  2607
  2599  CT     0.160000   -0.040000  -26.790000   297  2598  2600  2608  2609
  2600  N2     0.570000   -1.140000  -27.620000   299  2599  2601  2610
  2601  CA     1.090000   -2.290000  -27.210000   301  2600  2602  2603
  2602  N2     1.270000   -2.570000  -25.930000   302  2601  2611  2612
  2603  N2     1.410000   -3.190000  -28.110000   302  2601  2613  2614
  2604  HC    -2.740000   -0.060000  -27.080000   294  2597
  2605  HC    -1.800000   -1.000000  -28.210000   294  2597
  2606  HC    -0.360000    1.240000  -28.410000   296  2598
  2607  HC    -1.140000    1.650000  -26.880000   296  2598
  2608  H1     1.020000    0.580000  -26.520000   298  2599
  2609  H1    -0.330000   -0.390000  -25.890000   298  2599
  2610  H      0.470000   -1.020000  -28.610000   300  2600
  2611  H      1.720000   -3.460000  -25.720000   303  2602
  2612  H      1.020000   -1.910000  -25.210000   303  2602
  2613  H      1.980000   -3.960000  -27.750000   303  2603
  2614  H      1.330000   -3.030000  -29.090000   303  2603
  2615  N     -5.140000    0.210000  -29.680000     1  2593  2616  2619
  2616  CT    -6.230000   -0.540000  -30.250000     2  2615  2617  2620  2621
  2617  C     -7.020000   -1.260000  -29.160000     3  2616  2618  2622
  2618  O     -6.600000   -1.270000  -28.000000     5  2617
  2619  H     -5.250000    1.170000  -29.380000     4  2615
  2620  H1    -6.890000    0.150000  -30.770000     6  2616
  2621  H1    -5.850000   -1.280000  -30.960000     6  2616
  2622  N     -8.160000   -1.880000  -29.530000    96  2617  2623  2629
  2623  CT    -9.170000   -2.300000  -28.550000    97  2622  2624  2626  2627
  2624  C     -8.700000   -3.360000  -27.560000    98  2623  2625  2636
  2625  O     -9.110000   -3.340000  -26.380000    99  2624
  2626  H1    -9.520000   -1.420000  -28.010000   100  2623
  2627  CT   -10.300000   -2.850000  -29.440000   101  2623  2628  2630  2631
  2628  CT   -10.070000   -2.220000  -30.790000   103  2627  2629  2632  2633
  2629  CT    -8.560000   -2.170000  -30.910000   105  2622  2628  2634  2635
  2630  HC   -11.280000   -2.580000  -29.040000   102  2627
  2631  HC   -10.230000   -3.940000  -29.530000   102  2627
  2632  HC   -10.480000   -1.210000  -30.800000   104  2628
  2633  HC   -10.510000   -2.820000  -31.590000   104  2628
  2634  H1    -8.270000   -1.390000  -31.610000   106  2629
  2635  H1    -8.160000   -3.140000  -31.220000   106  2629
  2636  N     -7.910000   -4.330000  -28.040000   232  2624  2637  2640
  2637  CT    -7.490000   -5.470000  -27.240000   233  2636  2638  2641  2642
  2638  C     -6.660000   -4.950000  -26.070000   234  2637  2639  2651
  2639  O     -6.940000   -5.230000  -24.900000   236  2638
  2640  H     -7.590000   -4.270000  -29.000000   235  2636
  2641  H1    -8.360000   -5.980000  -26.820000   237  2637
  2642  CT    -6.700000   -6.450000  -28.110000   238  2637  2643  2647  2648
  2643  CT    -6.190000   -7.660000  -27.360000   240  2642  2644  2649  2650
  2644  C     -5.400000   -8.660000  -28.220000   242  2643  2645  2646
  2645  O2    -5.180000   -8.510000  -29.400000   243  2644
  2646  O2    -5.030000   -9.580000  -27.560000   243  2644
  2647  HC    -7.350000   -6.790000  -28.920000   239  2642
  2648  HC    -5.850000   -5.930000  -28.550000   239  2642
  2649  HC    -5.560000   -7.310000  -26.540000   241  2643
  2650  HC    -7.050000   -8.170000  -26.920000   241  2643
  2651  N     -5.640000   -4.160000  -26.410000    15  2638  2652  2655
  2652  CT    -4.760000   -3.610000  -25.400000    16  2651  2653  2656  2657
  2653  C     -5.530000   -2.620000  -24.530000    17  2652  2654  2667
  2654  O     -5.410000   -2.670000  -23.300000    19  2653
  2655  H     -5.470000   -3.950000  -27.380000    18  2651
  2656  H1    -4.430000   -4.410000  -24.740000    20  2652
  2657  CT    -3.510000   -2.970000  -26.020000    21  2652  2658  2659  2660
  2658  CT    -2.730000   -2.170000  -25.000000    23  2657  2661  2662  2663
  2659  CT    -2.620000   -4.040000  -26.660000    25  2657  2664  2665  2666
  2660  HC    -3.830000   -2.280000  -26.800000    22  2657
  2661  HC    -1.850000   -1.760000  -25.480000    24  2658
  2662  HC    -3.310000   -1.330000  -24.610000    24  2658
  2663  HC    -2.410000   -2.810000  -24.180000    24  2658
  2664  HC    -1.740000   -3.570000  -27.100000    26  2659
  2665  HC    -2.290000   -4.760000  -25.920000    26  2659
  2666  HC    -3.150000   -4.560000  -27.460000    26  2659
  2667  N     -6.310000   -1.730000  -25.150000     7  2653  2668  2671
  2668  CT    -7.040000   -0.730000  -24.390000     8  2667  2669  2672  2673
  2669  C     -7.980000   -1.380000  -23.370000     9  2668  2670  2677
  2670  O     -8.020000   -0.960000  -22.220000    11  2669
  2671  H     -6.350000   -1.720000  -26.170000    10  2667
  2672  H1    -6.310000   -0.140000  -23.830000    12  2668
  2673  CT    -7.780000    0.200000  -25.300000    13  2668  2674  2675  2676
  2674  HC    -8.310000    0.950000  -24.710000    14  2673
  2675  HC    -7.070000    0.690000  -25.970000    14  2673
  2676  HC    -8.490000   -0.360000  -25.910000    14  2673
  2677  N     -8.710000   -2.410000  -23.800000    55  2669  2678  2681
  2678  CT    -9.690000   -3.050000  -22.930000    56  2677  2679  2682  2683
  2679  C     -9.000000   -3.730000  -21.740000    57  2678  2680  2688
  2680  O     -9.450000   -3.580000  -20.610000    59  2679
  2681  H     -8.590000   -2.760000  -24.750000    58  2677
  2682  H1   -10.330000   -2.270000  -22.520000    60  2678
  2683  CT   -10.570000   -4.000000  -23.690000    61  2678  2684  2685  2686
  2684  OH    -9.830000   -5.120000  -24.140000    63  2683  2687
  2685  H1   -11.380000   -4.340000  -23.040000    62  2683
  2686  H1   -11.010000   -3.480000  -24.550000    62  2683
  2687  HO   -10.380000   -5.690000  -24.670000    64  2684
  2688  N     -7.870000   -4.410000  -21.990000    65  2679  2689  2692
  2689  CT    -7.160000   -5.070000  -20.910000    66  2688  2690  2693  2694
  2690  C     -6.550000   -4.050000  -19.960000    67  2689  2691  2702
  2691  O     -6.640000   -4.190000  -18.740000    69  2690
  2692  H     -7.560000   -4.510000  -22.960000    68  2688
  2693  H1    -7.870000   -5.670000  -20.350000    70  2689
  2694  CT    -6.120000   -6.040000  -21.480000    71  2689  2695  2696  2697
  2695  OH    -6.790000   -7.000000  -22.280000    73  2694  2698
  2696  CT    -5.340000   -6.720000  -20.380000    75  2694  2699  2700  2701
  2697  H1    -5.420000   -5.480000  -22.110000    72  2694
  2698  HO    -6.210000   -7.290000  -23.010000    74  2695
  2699  HC    -4.600000   -7.400000  -20.810000    76  2696
  2700  HC    -4.800000   -5.990000  -19.780000    76  2696
  2701  HC    -6.020000   -7.290000  -19.740000    76  2696
  2702  N     -5.910000   -3.000000  -20.500000   107  2690  2703  2706
  2703  CT    -5.400000   -1.930000  -19.660000   108  2702  2704  2707  2708
  2704  C     -6.510000   -1.380000  -18.780000   109  2703  2705  2722
  2705  O     -6.330000   -1.160000  -17.570000   111  2704
  2706  H     -5.810000   -2.930000  -21.510000   110  2702
  2707  H1    -4.630000   -2.330000  -18.990000   112  2703
  2708  CT    -4.750000   -0.830000  -20.520000   113  2703  2709  2715  2716
  2709  CA    -4.200000    0.290000  -19.670000   115  2708  2710  2711
  2710  CA    -5.020000    1.310000  -19.210000   116  2709  2712  2717
  2711  CA    -2.890000    0.270000  -19.230000   116  2709  2713  2718
  2712  CA    -4.540000    2.300000  -18.370000   118  2710  2714  2719
  2713  CA    -2.410000    1.260000  -18.380000   118  2711  2714  2720
  2714  CA    -3.240000    2.270000  -17.960000   120  2712  2713  2721
  2715  HC    -3.940000   -1.270000  -21.110000   114  2708
  2716  HC    -5.490000   -0.420000  -21.220000   114  2708
  2717  HA    -6.050000    1.340000  -19.530000   117  2710
  2718  HA    -2.220000   -0.520000  -19.550000   117  2711
  2719  HA    -5.190000    3.100000  -18.030000   119  2712
  2720  HA    -1.370000    1.230000  -18.070000   119  2713
  2721  HA    -2.860000    3.040000  -17.300000   121  2714
  2722  N     -7.660000   -1.090000  -19.380000   220  2704  2723  2726
  2723  CT    -8.740000   -0.460000  -18.640000   221  2722  2724  2727  2728
  2724  C     -9.290000   -1.380000  -17.550000   222  2723  2725  2736
  2725  O     -9.620000   -0.910000  -16.440000   224  2724
  2726  H     -7.740000   -1.270000  -20.380000   223  2722
  2727  H1    -8.330000    0.410000  -18.120000   225  2723
  2728  CT    -9.850000    0.020000  -19.570000   226  2723  2729  2732  2733
  2729  C     -9.430000    1.160000  -20.480000   228  2728  2730  2731
  2730  O     -8.480000    1.880000  -20.200000   229  2729
  2731  N    -10.170000    1.340000  -21.570000   230  2729  2734  2735
  2732  HC   -10.180000   -0.820000  -20.180000   227  2728
  2733  HC   -10.690000    0.370000  -18.970000   227  2728
  2734  H     -9.870000    2.080000  -22.190000   231  2731
  2735  H    -10.940000    0.730000  -21.780000   231  2731
  2736  N     -9.420000   -2.670000  -17.850000    65  2724  2737  2740
  2737  CT    -9.990000   -3.570000  -16.860000    66  2736  2738  2741  2742
  2738  C     -9.030000   -3.700000  -15.670000    67  2737  2739  2750
  2739  O     -9.470000   -3.730000  -14.520000    69  2738
  2740  H     -9.140000   -3.000000  -18.770000    68  2736
  2741  H1   -10.900000   -3.110000  -16.470000    70  2737
  2742  CT   -10.430000   -4.890000  -17.510000    71  2737  2743  2744  2745
  2743  OH   -11.480000   -5.480000  -16.730000    73  2742  2746
  2744  CT    -9.310000   -5.890000  -17.690000    75  2742  2747  2748  2749
  2745  H1   -10.850000   -4.670000  -18.490000    72  2742
  2746  HO   -11.730000   -6.290000  -17.160000    74  2743
  2747  HC    -9.700000   -6.790000  -18.170000    76  2744
  2748  HC    -8.550000   -5.470000  -18.330000    76  2744
  2749  HC    -8.880000   -6.160000  -16.730000    76  2744
  2750  N     -7.720000   -3.790000  -15.930000    27  2738  2751  2754
  2751  CT    -6.750000   -3.910000  -14.850000    28  2750  2752  2755  2756
  2752  C     -6.640000   -2.630000  -14.040000    29  2751  2753  2769
  2753  O     -6.460000   -2.670000  -12.820000    31  2752
  2754  H     -7.400000   -3.780000  -16.890000    30  2750
  2755  H1    -7.070000   -4.690000  -14.160000    32  2751
  2756  CT    -5.390000   -4.280000  -15.440000    33  2751  2757  2760  2761
  2757  CT    -5.310000   -5.680000  -16.040000    35  2756  2758  2759  2762
  2758  CT    -4.040000   -5.870000  -16.840000    37  2757  2763  2764  2765
  2759  CT    -5.400000   -6.770000  -14.960000    39  2757  2766  2767  2768
  2760  HC    -5.140000   -3.550000  -16.210000    34  2756
  2761  HC    -4.640000   -4.200000  -14.660000    34  2756
  2762  HC    -6.150000   -5.830000  -16.720000    36  2757
  2763  HC    -4.030000   -6.870000  -17.270000    38  2758
  2764  HC    -4.010000   -5.140000  -17.650000    38  2758
  2765  HC    -3.170000   -5.730000  -16.200000    38  2758
  2766  HC    -5.320000   -7.750000  -15.420000    40  2759
  2767  HC    -4.580000   -6.660000  -14.250000    40  2759
  2768  HC    -6.350000   -6.710000  -14.430000    40  2759
  2769  N     -6.740000   -1.480000  -14.720000    65  2752  2770  2773
  2770  CT    -6.660000   -0.200000  -14.030000    66  2769  2771  2774  2775
  2771  C     -7.890000   -0.010000  -13.130000    67  2770  2772  2783
  2772  O     -7.780000    0.540000  -12.020000    69  2771
  2773  H     -6.790000   -1.500000  -15.740000    68  2769
  2774  H1    -5.780000   -0.200000  -13.380000    70  2770
  2775  CT    -6.460000    0.930000  -15.050000    71  2770  2776  2777  2778
  2776  OH    -5.170000    0.740000  -15.650000    73  2775  2779
  2777  CT    -6.500000    2.280000  -14.390000    75  2775  2780  2781  2782
  2778  H1    -7.240000    0.880000  -15.820000    72  2775
  2779  HO    -5.020000    1.380000  -16.350000    74  2776
  2780  HC    -6.330000    3.050000  -15.140000    76  2777
  2781  HC    -7.470000    2.460000  -13.920000    76  2777
  2782  HC    -5.710000    2.340000  -13.640000    76  2777
  2783  N     -9.050000   -0.470000  -13.590000     7  2771  2784  2787
  2784  CT   -10.250000   -0.420000  -12.760000     8  2783  2785  2788  2789
  2785  C    -10.030000   -1.190000  -11.450000     9  2784  2786  2793
  2786  O    -10.440000   -0.730000  -10.380000    11  2785
  2787  H     -9.100000   -0.870000  -14.520000    10  2783
  2788  H1   -10.450000    0.620000  -12.490000    12  2784
  2789  CT   -11.440000   -0.940000  -13.520000    13  2784  2790  2791  2792
  2790  HC   -12.330000   -0.900000  -12.890000    14  2789
  2791  HC   -11.610000   -0.330000  -14.410000    14  2789
  2792  HC   -11.270000   -1.970000  -13.830000    14  2789
  2793  N     -9.440000   -2.370000  -11.550000    27  2785  2794  2797
  2794  CT    -9.110000   -3.190000  -10.390000    28  2793  2795  2798  2799
  2795  C     -8.130000   -2.440000   -9.490000    29  2794  2796  2812
  2796  O     -8.350000   -2.330000   -8.290000    31  2795
  2797  H     -9.200000   -2.700000  -12.480000    30  2793
  2798  H1   -10.020000   -3.360000   -9.810000    32  2794
  2799  CT    -8.560000   -4.550000  -10.850000    33  2794  2800  2803  2804
  2800  CT    -8.140000   -5.530000   -9.750000    35  2799  2801  2802  2805
  2801  CT    -8.020000   -6.940000  -10.310000    37  2800  2806  2807  2808
  2802  CT    -6.800000   -5.140000   -9.120000    39  2800  2809  2810  2811
  2803  HC    -9.340000   -5.020000  -11.460000    34  2799
  2804  HC    -7.700000   -4.400000  -11.510000    34  2799
  2805  HC    -8.900000   -5.540000   -8.970000    36  2800
  2806  HC    -7.720000   -7.630000   -9.520000    38  2801
  2807  HC    -8.980000   -7.260000  -10.710000    38  2801
  2808  HC    -7.270000   -6.960000  -11.110000    38  2801
  2809  HC    -6.500000   -5.910000   -8.410000    40  2802
  2810  HC    -6.030000   -5.100000   -9.890000    40  2802
  2811  HC    -6.800000   -4.220000   -8.560000    40  2802
  2812  N     -7.060000   -1.910000  -10.070000    15  2795  2813  2816
  2813  CT    -6.000000   -1.260000   -9.300000    16  2812  2814  2817  2818
  2814  C     -6.540000   -0.050000   -8.550000    17  2813  2815  2828
  2815  O     -6.220000    0.150000   -7.390000    19  2814
  2816  H     -6.960000   -2.020000  -11.080000    18  2812
  2817  H1    -5.640000   -1.950000   -8.540000    20  2813
  2818  CT    -4.810000   -0.910000  -10.220000    21  2813  2819  2820  2821
  2819  CT    -3.860000    0.100000   -9.600000    23  2818  2822  2823  2824
  2820  CT    -4.080000   -2.190000  -10.620000    25  2818  2825  2826  2827
  2821  HC    -5.200000   -0.450000  -11.130000    22  2818
  2822  HC    -3.040000    0.300000  -10.290000    24  2819
  2823  HC    -4.360000    1.040000   -9.410000    24  2819
  2824  HC    -3.450000   -0.290000   -8.670000    24  2819
  2825  HC    -3.240000   -1.940000  -11.260000    26  2820
  2826  HC    -3.700000   -2.690000   -9.730000    26  2820
  2827  HC    -4.740000   -2.870000  -11.150000    26  2820
  2828  N     -7.310000    0.830000   -9.230000    27  2814  2829  2832
  2829  CT    -7.730000    2.060000   -8.570000    28  2828  2830  2833  2834
  2830  C     -8.510000    1.740000   -7.300000    29  2829  2831  2847
  2831  O     -8.390000    2.450000   -6.320000    31  2830
  2832  H     -7.550000    0.640000  -10.200000    30  2828
  2833  H1    -6.840000    2.610000   -8.240000    32  2829
  2834  CT    -8.520000    2.930000   -9.540000    33  2829  2835  2838  2839
  2835  CT    -7.740000    4.110000  -10.150000    35  2834  2836  2837  2840
  2836  CT    -6.480000    3.700000  -10.880000    37  2835  2841  2842  2843
  2837  CT    -8.630000    4.920000  -11.070000    39  2835  2844  2845  2846
  2838  HC    -8.920000    2.310000  -10.350000    34  2834
  2839  HC    -9.380000    3.350000   -9.020000    34  2834
  2840  HC    -7.440000    4.770000   -9.330000    36  2835
  2841  HC    -5.970000    4.580000  -11.280000    38  2836
  2842  HC    -5.810000    3.170000  -10.220000    38  2836
  2843  HC    -6.740000    3.030000  -11.690000    38  2836
  2844  HC    -8.070000    5.760000  -11.470000    40  2837
  2845  HC    -8.990000    4.290000  -11.880000    40  2837
  2846  HC    -9.480000    5.310000  -10.510000    40  2837
  2847  N     -9.370000    0.720000   -7.350000    15  2830  2848  2851
  2848  CT   -10.160000    0.330000   -6.190000    16  2847  2849  2852  2853
  2849  C     -9.330000   -0.430000   -5.150000    17  2848  2850  2863
  2850  O     -9.320000   -0.070000   -3.960000    19  2849
  2851  H     -9.450000    0.200000   -8.220000    18  2847
  2852  H1   -10.520000    1.230000   -5.690000    20  2848
  2853  CT   -11.390000   -0.470000   -6.630000    21  2848  2854  2855  2856
  2854  CT   -12.160000   -1.020000   -5.430000    23  2853  2857  2858  2859
  2855  CT   -12.320000    0.410000   -7.460000    25  2853  2860  2861  2862
  2856  HC   -11.070000   -1.310000   -7.240000    22  2853
  2857  HC   -13.030000   -1.580000   -5.780000    24  2854
  2858  HC   -11.550000   -1.710000   -4.850000    24  2854
  2859  HC   -12.490000   -0.200000   -4.790000    24  2854
  2860  HC   -13.190000   -0.170000   -7.780000    26  2855
  2861  HC   -12.650000    1.270000   -6.870000    26  2855
  2862  HC   -11.810000    0.760000   -8.360000    26  2855
  2863  N     -8.650000   -1.490000   -5.590000    27  2849  2864  2867
  2864  CT    -7.990000   -2.380000   -4.650000    28  2863  2865  2868  2869
  2865  C     -6.830000   -1.670000   -3.960000    29  2864  2866  2882
  2866  O     -6.620000   -1.830000   -2.760000    31  2865
  2867  H     -8.640000   -1.690000   -6.590000    30  2863
  2868  H1    -8.690000   -2.640000   -3.860000    32  2864
  2869  CT    -7.500000   -3.600000   -5.430000    33  2864  2870  2873  2874
  2870  CT    -7.840000   -4.960000   -4.830000    35  2869  2871  2872  2875
  2871  CT    -9.340000   -5.110000   -4.600000    37  2870  2876  2877  2878
  2872  CT    -7.330000   -6.040000   -5.780000    39  2870  2879  2880  2881
  2873  HC    -7.930000   -3.620000   -6.420000    34  2869
  2874  HC    -6.420000   -3.540000   -5.560000    34  2869
  2875  HC    -7.320000   -5.060000   -3.870000    36  2870
  2876  HC    -9.540000   -6.100000   -4.190000    38  2871
  2877  HC    -9.730000   -4.390000   -3.880000    38  2871
  2878  HC    -9.870000   -5.000000   -5.540000    38  2871
  2879  HC    -7.460000   -6.960000   -5.260000    40  2872
  2880  HC    -7.890000   -5.990000   -6.710000    40  2872
  2881  HC    -6.280000   -5.890000   -5.990000    40  2872
  2882  N     -6.040000   -0.900000   -4.710000   138  2865  2883  2886
  2883  CT    -4.900000   -0.240000   -4.090000   139  2882  2884  2887  2888
  2884  C     -5.370000    0.780000   -3.060000   140  2883  2885  2906
  2885  O     -4.750000    0.890000   -2.000000   142  2884
  2886  H     -6.240000   -0.740000   -5.690000   141  2882
  2887  H1    -4.320000   -0.980000   -3.540000   143  2883
  2888  CT    -3.977666    0.407088   -5.123249   144  2883  2889  2898  2899
  2889  C*    -3.148207   -0.531947   -5.948484   146  2888  2890  2891
  2890  CW    -3.536162   -1.716224   -6.480798   147  2889  2892  2900
  2891  CB    -1.768750   -0.340482   -6.375578   149  2889  2893  2894
  2892  NA    -2.487919   -2.272435   -7.191884   150  2890  2893  2901
  2893  CN    -1.375623   -1.460972   -7.165804   152  2891  2892  2895
  2894  CA    -0.822191    0.688081   -6.193702   153  2891  2896  2902
  2895  CA    -0.104554   -1.561065   -7.746321   155  2893  2897  2903
  2896  CA     0.452694    0.601147   -6.776798   157  2894  2897  2904
  2897  CA     0.814036   -0.519316   -7.543379   159  2895  2896  2905
  2898  HC    -4.552878    1.059457   -5.778663   145  2888
  2899  HC    -3.283648    1.051288   -4.581973   145  2888
  2900  H4    -4.519012   -2.153990   -6.381795   148  2890
  2901  H     -2.547487   -3.153195   -7.705007   151  2892
  2902  HA    -1.088899    1.559938   -5.614872   154  2894
  2903  HA     0.152623   -2.409541   -8.358115   156  2895
  2904  HA     1.153938    1.410648   -6.640213   158  2896
  2905  HA     1.799275   -0.568312   -7.977823   160  2897
  2906  N     -6.480000    1.480000   -3.330000    65  2884  2907  2910
  2907  CT    -6.990000    2.490000   -2.410000    66  2906  2908  2911  2912
  2908  C     -7.430000    1.830000   -1.100000    67  2907  2909  2920
  2909  O     -7.400000    2.460000   -0.030000    69  2908
  2910  H     -6.950000    1.360000   -4.220000    68  2906
  2911  H1    -6.180000    3.170000   -2.160000    70  2907
  2912  CT    -8.090000    3.320000   -3.080000    71  2907  2913  2914  2915
  2913  OH    -7.540000    4.000000   -4.210000    73  2912  2916
  2914  CT    -8.690000    4.360000   -2.170000    75  2912  2917  2918  2919
  2915  H1    -8.880000    2.650000   -3.420000    72  2912
  2916  HO    -8.260000    4.430000   -4.680000    74  2913
  2917  HC    -9.460000    4.910000   -2.710000    76  2914
  2918  HC    -9.160000    3.890000   -1.300000    76  2914
  2919  HC    -7.920000    5.050000   -1.840000    76  2914
  2920  N     -7.840000    0.560000   -1.150000     7  2908  2921  2924
  2921  CT    -8.220000   -0.150000    0.050000     8  2920  2922  2925  2926
  2922  C     -7.060000   -0.260000    1.050000     9  2921  2923  2930
  2923  O     -7.300000   -0.370000    2.250000    11  2922
  2924  H     -7.880000    0.080000   -2.040000    10  2920
  2925  H1    -9.020000    0.410000    0.550000    12  2921
  2926  CT    -8.770000   -1.530000   -0.300000    13  2921  2927  2928  2929
  2927  HC    -9.060000   -2.050000    0.610000    14  2926
  2928  HC    -9.640000   -1.430000   -0.950000    14  2926
  2929  HC    -8.010000   -2.130000   -0.800000    14  2926
  2930  N     -5.810000   -0.270000    0.560000   122  2922  2931  2934
  2931  CT    -4.660000   -0.460000    1.450000   123  2930  2932  2935  2936
  2932  C     -4.540000    0.670000    2.470000   124  2931  2933  2951
  2933  O     -4.470000    0.390000    3.670000   126  2932
  2934  H     -5.660000   -0.130000   -0.430000   125  2930
  2935  H1    -4.830000   -1.370000    2.030000   127  2931
  2936  CT    -3.332351   -0.624157    0.683150   128  2931  2937  2944  2945
  2937  CA    -3.138082   -1.989592    0.064316   130  2936  2938  2939
  2938  CA    -3.944313   -2.378762   -1.016297   131  2937  2940  2946
  2939  CA    -2.177205   -2.879602    0.579676   131  2937  2941  2947
  2940  CA    -3.824898   -3.662562   -1.569902   133  2938  2942  2948
  2941  CA    -2.065357   -4.174831    0.043961   133  2939  2942  2949
  2942  C     -2.890312   -4.565795   -1.029870   135  2940  2941  2943
  2943  OH    -2.781250   -5.810408   -1.552663   136  2942  2950
  2944  HC    -3.249559    0.127912   -0.097792   129  2936
  2945  HC    -2.509352   -0.448236    1.377793   129  2936
  2946  HA    -4.667988   -1.686979   -1.407061   132  2938
  2947  HA    -1.532929   -2.577480    1.393423   132  2939
  2948  HA    -4.458875   -3.970339   -2.387271   134  2940
  2949  HA    -1.355095   -4.872465    0.453105   134  2941
  2950  HO    -2.272384   -6.383972   -0.936947   137  2943
  2951  N     -4.470000    1.960000    2.070000    96  2932  2952  2958
  2952  CT    -4.400000    3.010000    3.090000    97  2951  2953  2955  2956
  2953  C     -5.600000    3.070000    4.020000    98  2952  2954  2965
  2954  O     -5.470000    3.430000    5.190000    99  2953
  2955  H1    -3.500000    2.870000    3.700000   100  2952
  2956  CT    -4.218398    4.338729    2.351299   101  2952  2957  2959  2960
  2957  CT    -4.586212    4.031828    0.906778   103  2956  2958  2961  2962
  2958  CT    -4.282277    2.541911    0.751408   105  2951  2957  2963  2964
  2959  HC    -3.176137    4.640828    2.412316   102  2956
  2960  HC    -4.848392    5.132765    2.754640   102  2956
  2961  HC    -4.002314    4.642943    0.222027   104  2957
  2962  HC    -5.651346    4.210228    0.760872   104  2957
  2963  H1    -3.245795    2.411373    0.438374   106  2958
  2964  H1    -4.951548    2.108828    0.020358   106  2958
  2965  N     -6.770000    2.700000    3.490000    41  2953  2966  2969
  2966  CT    -7.970000    2.680000    4.320000    42  2965  2967  2970  2971
  2967  C     -7.780000    1.660000    5.440000    43  2966  2968  2984
  2968  O     -7.970000    1.960000    6.610000    45  2967
  2969  H     -6.820000    2.430000    2.520000    44  2965
  2970  H1    -8.080000    3.650000    4.800000    46  2966
  2971  CT    -9.230000    2.420000    3.480000    47  2966  2972  2973  2975
  2972  CT    -9.500000    3.570000    2.510000    49  2971  2974  2976  2977
  2973  CT   -10.430000    2.130000    4.370000    51  2971  2978  2979  2980
  2974  CT   -10.610000    3.320000    1.500000    53  2972  2981  2982  2983
  2975  HC    -9.050000    1.520000    2.880000    48  2971
  2976  HC    -9.750000    4.460000    3.090000    50  2972
  2977  HC    -8.590000    3.800000    1.950000    50  2972
  2978  HC   -11.320000    1.920000    3.780000    52  2973
  2979  HC   -10.260000    1.240000    4.980000    52  2973
  2980  HC   -10.630000    2.980000    5.030000    52  2973
  2981  HC   -10.720000    4.190000    0.850000    54  2974
  2982  HC   -10.360000    2.450000    0.880000    54  2974
  2983  HC   -11.570000    3.150000    1.990000    54  2974
  2984  N     -7.340000    0.450000    5.090000    27  2967  2985  2988
  2985  CT    -7.180000   -0.590000    6.080000    28  2984  2986  2989  2990
  2986  C     -6.090000   -0.210000    7.080000    29  2985  2987  3003
  2987  O     -6.220000   -0.460000    8.290000    31  2986
  2988  H     -7.150000    0.240000    4.110000    30  2984
  2989  H1    -8.120000   -0.700000    6.620000    32  2985
  2990  CT    -6.850000   -1.910000    5.390000    33  2985  2991  2994  2995
  2991  CT    -6.690000   -3.110000    6.320000    35  2990  2992  2993  2996
  2992  CT    -7.910000   -3.320000    7.220000    37  2991  2997  2998  2999
  2993  CT    -6.430000   -4.360000    5.510000    39  2991  3000  3001  3002
  2994  HC    -7.650000   -2.130000    4.680000    34  2990
  2995  HC    -5.930000   -1.790000    4.820000    34  2990
  2996  HC    -5.820000   -2.940000    6.950000    36  2991
  2997  HC    -7.740000   -4.180000    7.860000    38  2992
  2998  HC    -8.060000   -2.460000    7.870000    38  2992
  2999  HC    -8.800000   -3.490000    6.610000    38  2992
  3000  HC    -6.280000   -5.210000    6.180000    40  2993
  3001  HC    -7.260000   -4.560000    4.840000    40  2993
  3002  HC    -5.530000   -4.230000    4.920000    40  2993
  3003  N     -5.010000    0.380000    6.590000   138  2986  3004  3007
  3004  CT    -3.890000    0.710000    7.460000   139  3003  3005  3008  3009
  3005  C     -4.330000    1.710000    8.530000   140  3004  3006  3027
  3006  O     -4.000000    1.540000    9.700000   142  3005
  3007  H     -4.960000    0.540000    5.590000   141  3003
  3008  H1    -3.560000   -0.200000    7.980000   143  3004
  3009  CT    -2.788640    1.299030    6.568661   144  3004  3010  3019  3020
  3010  C*    -1.420525    1.435221    7.152162   146  3009  3011  3012
  3011  CW    -0.394000    0.620023    6.833151   147  3010  3013  3021
  3012  CB    -0.872069    2.447350    8.058487   149  3010  3014  3015
  3013  NA     0.751157    1.066770    7.451625   150  3011  3014  3022
  3014  CN     0.527445    2.207531    8.186283   152  3012  3013  3016
  3015  CA    -1.385197    3.558207    8.764854   153  3012  3017  3023
  3016  CA     1.378359    3.041405    8.924721   155  3014  3018  3024
  3017  CA    -0.548365    4.384239    9.542221   157  3015  3018  3025
  3018  CA     0.834718    4.141224    9.609086   159  3016  3017  3026
  3019  HC    -2.695138    0.667192    5.684450   145  3009
  3020  HC    -3.103476    2.281366    6.214899   145  3009
  3021  H4    -0.474368   -0.222157    6.157390   148  3011
  3022  H      1.657602    0.639695    7.306488   151  3013
  3023  HA    -2.439455    3.774158    8.700765   154  3015
  3024  HA     2.433429    2.834028    8.949514   156  3016
  3025  HA    -0.969897    5.228573   10.071253   158  3017
  3026  HA     1.469126    4.803627   10.180938   160  3018
  3027  N     -5.100000    2.730000    8.130000    41  3005  3028  3031
  3028  CT    -5.390000    3.790000    9.080000    42  3027  3029  3032  3033
  3029  C     -6.510000    3.370000   10.040000    43  3028  3030  3046
  3030  O     -6.590000    3.910000   11.140000    45  3029
  3031  H     -5.430000    2.770000    7.170000    44  3027
  3032  H1    -4.500000    3.890000    9.700000    46  3028
  3033  CT    -5.660000    5.140000    8.380000    47  3028  3034  3035  3037
  3034  CT    -5.350000    6.320000    9.290000    49  3033  3036  3038  3039
  3035  CT    -7.080000    5.210000    7.820000    51  3033  3040  3041  3042
  3036  CT    -3.890000    6.440000    9.700000    53  3034  3043  3044  3045
  3037  HC    -4.980000    5.210000    7.540000    48  3033
  3038  HC    -5.630000    7.240000    8.780000    50  3034
  3039  HC    -5.960000    6.250000   10.190000    50  3034
  3040  HC    -7.230000    6.170000    7.310000    52  3035
  3041  HC    -7.230000    4.410000    7.090000    52  3035
  3042  HC    -7.830000    5.130000    8.610000    52  3035
  3043  HC    -3.710000    7.290000   10.310000    54  3036
  3044  HC    -3.540000    5.580000   10.260000    54  3036
  3045  HC    -3.270000    6.550000    8.810000    54  3036
  3046  N     -7.380000    2.420000    9.650000    41  3029  3047  3050
  3047  CT    -8.420000    1.960000   10.570000    42  3046  3048  3051  3052
  3048  C     -7.900000    0.830000   11.470000    43  3047  3049  3065
  3049  O     -8.520000    0.500000   12.480000    45  3048
  3050  H     -7.310000    2.030000    8.720000    44  3046
  3051  H1    -8.700000    2.770000   11.240000    46  3047
  3052  CT    -9.720000    1.530000    9.860000    47  3047  3053  3054  3056
  3053  CT    -9.550000    0.230000    9.090000    49  3052  3055  3057  3058
  3054  CT   -10.270000    2.670000    9.010000    51  3052  3059  3060  3061
  3055  CT   -10.810000   -0.250000    8.430000    53  3053  3062  3063  3064
  3056  HC   -10.460000    1.340000   10.640000    48  3052
  3057  HC    -8.790000    0.370000    8.330000    50  3053
  3058  HC    -9.210000   -0.560000    9.760000    50  3053
  3059  HC   -11.220000    2.410000    8.540000    52  3054
  3060  HC   -10.460000    3.530000    9.650000    52  3054
  3061  HC    -9.560000    2.960000    8.240000    52  3054
  3062  HC   -10.610000   -1.190000    7.920000    54  3055
  3063  HC   -11.590000   -0.410000    9.180000    54  3055
  3064  HC   -11.160000    0.450000    7.670000    54  3055
  3065  N     -6.760000    0.260000   11.080000     1  3048  3066  3069
  3066  CT    -6.200000   -0.900000   11.730000     2  3065  3067  3070  3071
  3067  C     -5.160000   -0.540000   12.780000     3  3066  3068  3072
  3068  O     -5.140000    0.570000   13.310000     5  3067
  3069  H     -6.280000    0.600000   10.260000     4  3065
  3070  H1    -6.980000   -1.480000   12.220000     6  3066
  3071  H1    -5.730000   -1.530000   10.970000     6  3066
  3072  N     -4.300000   -1.510000   13.070000    65  3067  3073  3076
  3073  CT    -3.430000   -1.450000   14.230000    66  3072  3074  3077  3078
  3074  C     -2.460000   -0.280000   14.160000    67  3073  3075  3086
  3075  O     -2.070000    0.270000   15.190000    69  3074
  3076  H     -4.230000   -2.340000   12.460000    68  3072
  3077  H1    -4.040000   -1.300000   15.120000    70  3073
  3078  CT    -2.640000   -2.740000   14.410000    71  3073  3079  3080  3081
  3079  OH    -1.830000   -2.950000   13.250000    73  3078  3082
  3080  CT    -3.520000   -3.930000   14.690000    75  3078  3083  3084  3085
  3081  H1    -1.970000   -2.610000   15.270000    72  3078
  3082  HO    -1.420000   -3.810000   13.300000    74  3079
  3083  HC    -2.900000   -4.810000   14.810000    76  3080
  3084  HC    -4.090000   -3.760000   15.600000    76  3080
  3085  HC    -4.210000   -4.090000   13.860000    76  3080
  3086  N     -2.070000    0.120000   12.950000   661  3074  3087  3090
  3087  CT    -1.060000    1.140000   12.760000   662  3086  3088  3091  3092
  3088  C     -1.630000    2.550000   12.970000   663  3087  3089  3102
  3089  O     -0.880000    3.500000   13.230000   665  3088
  3090  H     -2.460000   -0.380000   12.150000   664  3086
  3091  H1    -0.270000    0.980000   13.490000   666  3087
  3092  CT    -0.490000    1.040000   11.350000   667  3087  3093  3097  3098
  3093  CT     0.140000   -0.300000   11.010000   669  3092  3094  3099  3100
  3094  C     -0.800000   -1.360000   10.420000   671  3093  3095  3096
  3095  O     -2.060000   -1.170000   10.460000   672  3094
  3096  OH    -0.290000   -2.380000    9.880000   673  3094  3101
  3097  HC    -1.280000    1.270000   10.630000   668  3092
  3098  HC     0.270000    1.810000   11.250000   668  3092
  3099  HC     0.940000   -0.130000   10.290000   670  3093
  3100  HC     0.600000   -0.720000   11.910000   670  3093
  3101  HO     0.680000   -2.360000    9.910000   674  3096
  3102  N     -2.940000    2.690000   12.830000     1  3088  3103  3106
  3103  CT    -3.570000    4.000000   12.870000     2  3102  3104  3107  3108
  3104  C     -4.510000    4.120000   14.060000     3  3103  3105  3109
  3105  O     -4.080000    4.120000   15.210000     5  3104
  3106  H     -3.510000    1.860000   12.670000     4  3102
  3107  H1    -2.840000    4.810000   12.940000     6  3103
  3108  H1    -4.130000    4.150000   11.950000     6  3103
  3109  N     -5.810000    4.140000   13.770000     7  3104  3110  3113
  3110  CT    -6.830000    4.410000   14.780000     8  3109  3111  3114  3115
  3111  C     -7.050000    3.210000   15.700000     9  3110  3112  3119
  3112  O     -7.590000    3.370000   16.780000    11  3111
  3113  H     -6.090000    4.010000   12.810000    10  3109
  3114  H1    -6.500000    5.230000   15.420000    12  3110
  3115  CT    -8.110000    4.800000   14.100000    13  3110  3116  3117  3118
  3116  HC    -8.880000    5.010000   14.850000    14  3115
  3117  HC    -7.960000    5.690000   13.500000    14  3115
  3118  HC    -8.450000    3.990000   13.450000    14  3115
  3119  N     -6.670000    2.000000   15.250000     1  3111  3120  3123
  3120  CT    -6.780000    0.820000   16.090000     2  3119  3121  3124  3125
  3121  C     -8.220000    0.320000   16.280000     3  3120  3122  3126
  3122  O     -8.520000   -0.290000   17.300000     5  3121
  3123  H     -6.240000    1.900000   14.330000     4  3119
  3124  H1    -6.200000    0.010000   15.650000     6  3120
  3125  H1    -6.360000    1.030000   17.070000     6  3120
  3126  N     -9.090000    0.560000   15.300000    15  3121  3127  3130
  3127  CT   -10.450000    0.070000   15.360000    16  3126  3128  3131  3132
  3128  C    -10.480000   -1.420000   15.030000    17  3127  3129  3142
  3129  O    -11.150000   -2.220000   15.700000    19  3128
  3130  H     -8.760000    1.050000   14.480000    18  3126
  3131  H1   -10.830000    0.180000   16.380000    20  3127
  3132  CT   -11.370000    0.860000   14.420000    21  3127  3133  3134  3135
  3133  CT   -12.780000    0.320000   14.470000    23  3132  3136  3137  3138
  3134  CT   -11.330000    2.350000   14.720000    25  3132  3139  3140  3141
  3135  HC   -11.020000    0.730000   13.400000    22  3132
  3136  HC   -13.420000    0.900000   13.800000    24  3133
  3137  HC   -12.820000   -0.720000   14.150000    24  3133
  3138  HC   -13.170000    0.400000   15.490000    24  3133
  3139  HC   -11.990000    2.880000   14.030000    26  3134
  3140  HC   -11.660000    2.530000   15.740000    26  3134
  3141  HC   -10.320000    2.740000   14.600000    26  3134
  3142  N     -9.780000   -1.760000   13.940000    15  3128  3143  3146
  3143  CT    -9.610000   -3.110000   13.450000    16  3142  3144  3147  3148
  3144  C     -8.330000   -3.670000   14.070000    17  3143  3145  3158
  3145  O     -7.290000   -3.030000   14.010000    19  3144
  3146  H     -9.290000   -1.000000   13.460000    18  3142
  3147  H1   -10.460000   -3.720000   13.760000    20  3143
  3148  CT    -9.560000   -3.090000   11.910000    21  3143  3149  3150  3151
  3149  CT    -9.360000   -4.470000   11.330000    23  3148  3152  3153  3154
  3150  CT   -10.840000   -2.470000   11.320000    25  3148  3155  3156  3157
  3151  HC    -8.720000   -2.470000   11.580000    22  3148
  3152  HC    -9.320000   -4.410000   10.240000    24  3149
  3153  HC    -8.410000   -4.890000   11.670000    24  3149
  3154  HC   -10.190000   -5.110000   11.630000    24  3149
  3155  HC   -10.780000   -2.480000   10.230000    26  3150
  3156  HC   -11.710000   -3.040000   11.630000    26  3150
  3157  HC   -10.950000   -1.440000   11.650000    26  3150
  3158  N     -8.410000   -4.860000   14.680000     1  3144  3159  3162
  3159  CT    -7.270000   -5.540000   15.270000     2  3158  3160  3163  3164
  3160  C     -6.390000   -6.270000   14.260000     3  3159  3161  3165
  3161  O     -6.720000   -6.370000   13.070000     5  3160
  3162  H     -9.330000   -5.280000   14.720000     4  3158
  3163  H1    -6.650000   -4.810000   15.790000     6  3159
  3164  H1    -7.630000   -6.260000   16.000000     6  3159
  3165  N     -5.280000   -6.820000   14.770000    27  3160  3166  3169
  3166  CT    -4.270000   -7.440000   13.930000    28  3165  3167  3170  3171
  3167  C     -4.820000   -8.630000   13.150000    29  3166  3168  3184
  3168  O     -4.370000   -8.900000   12.040000    31  3167
  3169  H     -5.080000   -6.710000   15.750000    30  3165
  3170  H1    -3.920000   -6.700000   13.210000    32  3166
  3171  CT    -3.100000   -7.900000   14.800000    33  3166  3172  3175  3176
  3172  CT    -1.920000   -8.560000   14.070000    35  3171  3173  3174  3177
  3173  CT    -1.320000   -7.590000   13.080000    37  3172  3178  3179  3180
  3174  CT    -0.870000   -9.050000   15.060000    39  3172  3181  3182  3183
  3175  HC    -2.710000   -7.040000   15.350000    34  3171
  3176  HC    -3.470000   -8.610000   15.540000    34  3171
  3177  HC    -2.270000   -9.440000   13.530000    36  3172
  3178  HC    -0.480000   -8.070000   12.570000    38  3173
  3179  HC    -2.050000   -7.300000   12.320000    38  3173
  3180  HC    -0.960000   -6.700000   13.600000    38  3173
  3181  HC    -0.030000   -9.520000   14.540000    40  3174
  3182  HC    -0.480000   -8.230000   15.660000    40  3174
  3183  HC    -1.290000   -9.800000   15.730000    40  3174
  3184  N     -5.760000   -9.380000   13.740000     1  3167  3185  3188
  3185  CT    -6.280000  -10.570000   13.080000     2  3184  3186  3189  3190
  3186  C     -7.100000  -10.230000   11.840000     3  3185  3187  3191
  3187  O     -6.820000  -10.690000   10.730000     5  3186
  3188  H     -6.050000   -9.060000   14.650000     4  3184
  3189  H1    -5.450000  -11.210000   12.780000     6  3185
  3190  H1    -6.900000  -11.100000   13.780000     6  3185
  3191  N     -8.140000   -9.400000   12.030000    41  3186  3192  3195
  3192  CT    -8.970000   -8.970000   10.920000    42  3191  3193  3196  3197
  3193  C     -8.120000   -8.200000    9.900000    43  3192  3194  3210
  3194  O     -8.270000   -8.370000    8.700000    45  3193
  3195  H     -8.310000   -9.010000   12.940000    44  3191
  3196  H1    -9.340000   -9.850000   10.390000    46  3192
  3197  CT   -10.190000   -8.170000   11.400000    47  3192  3198  3199  3201
  3198  CT   -11.120000   -9.020000   12.270000    49  3197  3200  3202  3203
  3199  CT   -10.930000   -7.530000   10.230000    51  3197  3204  3205  3206
  3200  CT   -12.320000   -8.270000   12.850000    53  3198  3207  3208  3209
  3201  HC    -9.810000   -7.360000   12.030000    48  3197
  3202  HC   -11.490000   -9.850000   11.670000    50  3198
  3203  HC   -10.560000   -9.430000   13.110000    50  3198
  3204  HC   -11.780000   -6.930000   10.560000    52  3199
  3205  HC   -10.280000   -6.840000    9.680000    52  3199
  3206  HC   -11.280000   -8.300000    9.540000    52  3199
  3207  HC   -12.910000   -8.950000   13.460000    54  3200
  3208  HC   -11.980000   -7.450000   13.480000    54  3200
  3209  HC   -12.970000   -7.890000   12.070000    54  3200
  3210  N     -7.200000   -7.360000   10.370000   232  3193  3211  3214
  3211  CT    -6.360000   -6.620000    9.450000   233  3210  3212  3215  3216
  3212  C     -5.500000   -7.550000    8.600000   234  3211  3213  3225
  3213  O     -5.350000   -7.330000    7.400000   236  3212
  3214  H     -7.070000   -7.190000   11.360000   235  3210
  3215  H1    -6.990000   -6.050000    8.770000   237  3211
  3216  CT    -5.520000   -5.650000   10.250000   238  3211  3217  3221  3222
  3217  CT    -4.800000   -4.680000    9.370000   240  3216  3218  3223  3224
  3218  C     -3.900000   -3.750000   10.130000   242  3217  3219  3220
  3219  O2    -3.750000   -3.940000   11.380000   243  3218
  3220  O2    -3.360000   -2.850000    9.460000   243  3218
  3221  HC    -6.170000   -5.080000   10.920000   239  3216
  3222  HC    -4.800000   -6.220000   10.840000   239  3216
  3223  HC    -4.190000   -5.230000    8.660000   241  3217
  3224  HC    -5.540000   -4.100000    8.830000   241  3217
  3225  N     -4.900000   -8.580000    9.220000    65  3212  3226  3229
  3226  CT    -4.040000   -9.490000    8.460000    66  3225  3227  3230  3231
  3227  C     -4.880000  -10.280000    7.450000    67  3226  3228  3239
  3228  O     -4.450000  -10.490000    6.310000    69  3227
  3229  H     -4.980000   -8.690000   10.230000    68  3225
  3230  H1    -3.320000   -8.900000    7.890000    70  3226
  3231  CT    -3.250000  -10.420000    9.400000    71  3226  3232  3233  3234
  3232  OH    -2.440000   -9.610000   10.260000    73  3231  3235
  3233  CT    -2.350000  -11.380000    8.660000    75  3231  3236  3237  3238
  3234  H1    -3.950000  -10.990000   10.010000    72  3231
  3235  HO    -1.970000  -10.190000   10.860000    74  3232
  3236  HC    -1.800000  -12.010000    9.360000    76  3233
  3237  HC    -2.920000  -12.010000    7.990000    76  3233
  3238  HC    -1.630000  -10.820000    8.070000    76  3233
  3239  N     -6.070000  -10.710000    7.870000    27  3227  3240  3243
  3240  CT    -7.000000  -11.370000    6.950000    28  3239  3241  3244  3245
  3241  C     -7.270000  -10.480000    5.730000    29  3240  3242  3258
  3242  O     -7.170000  -10.920000    4.580000    31  3241
  3243  H     -6.340000  -10.540000    8.830000    30  3239
  3244  H1    -6.550000  -12.290000    6.580000    32  3240
  3245  CT    -8.320000  -11.700000    7.660000    33  3240  3246  3249  3250
  3246  CT    -9.510000  -12.060000    6.780000    35  3245  3247  3248  3251
  3247  CT    -9.220000  -13.310000    5.950000    37  3246  3252  3253  3254
  3248  CT   -10.740000  -12.240000    7.650000    39  3246  3255  3256  3257
  3249  HC    -8.130000  -12.520000    8.350000    34  3245
  3250  HC    -8.610000  -10.840000    8.260000    34  3245
  3251  HC    -9.730000  -11.240000    6.100000    36  3246
  3252  HC   -10.080000  -13.540000    5.330000    38  3247
  3253  HC    -8.370000  -13.150000    5.290000    38  3247
  3254  HC    -9.020000  -14.150000    6.610000    38  3247
  3255  HC   -11.600000  -12.490000    7.020000    40  3248
  3256  HC   -10.570000  -13.050000    8.370000    40  3248
  3257  HC   -10.960000  -11.310000    8.180000    40  3248
  3258  N     -7.640000   -9.220000    5.980000    27  3241  3259  3262
  3259  CT    -8.040000   -8.360000    4.880000    28  3258  3260  3263  3264
  3260  C     -6.860000   -7.960000    4.010000    29  3259  3261  3277
  3261  O     -7.030000   -7.920000    2.780000    31  3260
  3262  H     -7.660000   -8.880000    6.940000    30  3258
  3263  H1    -8.690000   -8.920000    4.210000    32  3259
  3264  CT    -8.790000   -7.150000    5.420000    33  3259  3265  3268  3269
  3265  CT   -10.160000   -7.450000    6.040000    35  3264  3266  3267  3270
  3266  CT   -10.810000   -6.170000    6.550000    37  3265  3271  3272  3273
  3267  CT   -11.080000   -8.170000    5.060000    39  3265  3274  3275  3276
  3268  HC    -8.170000   -6.660000    6.170000    34  3264
  3269  HC    -8.940000   -6.440000    4.600000    34  3264
  3270  HC   -10.030000   -8.110000    6.890000    36  3265
  3271  HC   -11.780000   -6.400000    6.990000    38  3266
  3272  HC   -10.170000   -5.720000    7.310000    38  3266
  3273  HC   -10.950000   -5.470000    5.730000    38  3266
  3274  HC   -12.040000   -8.360000    5.540000    40  3267
  3275  HC   -11.230000   -7.550000    4.170000    40  3267
  3276  HC   -10.680000   -9.140000    4.770000    40  3267
  3277  N     -5.660000   -7.760000    4.570000   107  3260  3278  3281
  3278  CT    -4.510000   -7.520000    3.710000   108  3277  3279  3282  3283
  3279  C     -4.200000   -8.760000    2.870000   109  3278  3280  3297
  3280  O     -3.740000   -8.640000    1.730000   111  3279
  3281  H     -5.550000   -7.760000    5.580000   110  3277
  3282  H1    -4.750000   -6.730000    3.000000   112  3278
  3283  CT    -3.253266   -7.110118    4.503386   113  3278  3284  3290  3291
  3284  CA    -3.098191   -5.618568    4.746763   115  3283  3285  3286
  3285  CA    -3.143813   -4.706332    3.670673   116  3284  3287  3292
  3286  CA    -2.887858   -5.135140    6.050655   116  3284  3288  3293
  3287  CA    -3.044488   -3.322842    3.910117   118  3285  3289  3294
  3288  CA    -2.765790   -3.753471    6.281537   118  3286  3289  3295
  3289  CA    -2.861993   -2.844266    5.216882   120  3287  3288  3296
  3290  HC    -3.231532   -7.651680    5.450757   114  3283
  3291  HC    -2.370285   -7.421049    3.941968   114  3283
  3292  HA    -3.284224   -5.058593    2.658458   117  3285
  3293  HA    -2.843604   -5.821807    6.884032   117  3286
  3294  HA    -3.134971   -2.619900    3.097805   119  3287
  3295  HA    -2.637344   -3.385229    7.288262   119  3288
  3296  HA    -2.818259   -1.781621    5.410191   121  3289
  3297  N     -4.440000   -9.960000    3.420000   258  3279  3298  3301
  3298  CT    -4.210000  -11.180000    2.670000   259  3297  3299  3302  3303
  3299  C     -5.180000  -11.270000    1.480000   260  3298  3300  3314
  3300  O     -4.780000  -11.600000    0.370000   262  3299
  3301  H     -4.770000  -10.000000    4.380000   261  3297
  3302  H1    -3.220000  -11.150000    2.230000   263  3298
  3303  CT    -4.300000  -12.410000    3.580000   264  3298  3304  3307  3308
  3304  CT    -4.030000  -13.700000    2.850000   266  3303  3305  3309  3310
  3305  S     -5.500000  -14.480000    2.170000   268  3304  3306
  3306  CT    -6.230000  -15.030000    3.720000   269  3305  3311  3312  3313
  3307  HC    -3.580000  -12.340000    4.390000   265  3303
  3308  HC    -5.280000  -12.440000    4.040000   265  3303
  3309  H1    -3.320000  -13.520000    2.040000   267  3304
  3310  H1    -3.560000  -14.400000    3.540000   267  3304
  3311  H1    -7.160000  -15.550000    3.510000   270  3306
  3312  H1    -5.540000  -15.710000    4.230000   270  3306
  3313  H1    -6.440000  -14.180000    4.370000   270  3306
  3314  N     -6.450000  -10.920000    1.710000    15  3299  3315  3318
  3315  CT    -7.400000  -10.920000    0.610000    16  3314  3316  3319  3320
  3316  C     -7.030000   -9.900000   -0.450000    17  3315  3317  3330
  3317  O     -7.060000  -10.190000   -1.650000    19  3316
  3318  H     -6.720000  -10.660000    2.650000    18  3314
  3319  H1    -7.370000  -11.900000    0.120000    20  3315
  3320  CT    -8.830000  -10.690000    1.090000    21  3315  3321  3322  3323
  3321  CT    -9.780000  -10.570000   -0.090000    23  3320  3324  3325  3326
  3322  CT    -9.290000  -11.810000    2.030000    25  3320  3327  3328  3329
  3323  HC    -8.870000   -9.750000    1.640000    22  3320
  3324  HC   -10.800000  -10.420000    0.280000    24  3321
  3325  HC    -9.540000   -9.710000   -0.720000    24  3321
  3326  HC    -9.750000  -11.480000   -0.690000    24  3321
  3327  HC   -10.310000  -11.620000    2.370000    26  3322
  3328  HC    -9.260000  -12.770000    1.510000    26  3322
  3329  HC    -8.650000  -11.870000    2.900000    26  3322
  3330  N     -6.670000   -8.700000   0.000000    27  3316  3331  3334
  3331  CT    -6.270000   -7.650000   -0.940000    28  3330  3332  3335  3336
  3332  C     -5.050000   -8.120000   -1.750000    29  3331  3333  3349
  3333  O     -4.990000   -7.960000   -2.970000    31  3332
  3334  H     -6.670000   -8.520000    1.000000    30  3330
  3335  H1    -7.070000   -7.490000   -1.660000    32  3331
  3336  CT    -5.940000   -6.350000   -0.210000    33  3331  3337  3340  3341
  3337  CT    -7.150000   -5.640000    0.410000    35  3336  3338  3339  3342
  3338  CT    -6.690000   -4.470000    1.250000    37  3337  3343  3344  3345
  3339  CT    -8.150000   -5.170000   -0.640000    39  3337  3346  3347  3348
  3340  HC    -5.210000   -6.560000    0.570000    34  3336
  3341  HC    -5.480000   -5.670000   -0.920000    34  3336
  3342  HC    -7.690000   -6.330000    1.060000    36  3337
  3343  HC    -7.550000   -3.970000    1.700000    38  3338
  3344  HC    -6.040000   -4.820000    2.050000    38  3338
  3345  HC    -6.140000   -3.760000    0.630000    38  3338
  3346  HC    -8.990000   -4.670000   -0.150000    40  3339
  3347  HC    -7.670000   -4.470000   -1.320000    40  3339
  3348  HC    -8.550000   -6.010000   -1.200000    40  3339
  3349  N     -4.050000   -8.670000   -1.050000   210  3332  3350  3353
  3350  CT    -2.810000   -9.110000   -1.690000   211  3349  3351  3354  3355
  3351  C     -3.100000  -10.190000   -2.730000   212  3350  3352  3361
  3352  O     -2.590000  -10.150000   -3.850000   214  3351
  3353  H     -4.130000   -8.740000   -0.040000   213  3349
  3354  H1    -2.370000   -8.270000   -2.230000   215  3350
  3355  CT    -1.825882   -9.618699   -0.626302   216  3350  3356  3359  3360
  3356  C     -1.184526   -8.521149    0.222998   218  3355  3357  3358
  3357  O2    -1.217316   -7.327449   -0.157866   219  3356
  3358  O2    -0.374368   -8.875712    1.103815   219  3356
  3359  HC    -2.320523  -10.343782    0.020789   217  3355
  3360  HC    -1.012892  -10.131851   -1.138562   217  3355
  3361  N     -3.890000  -11.200000   -2.360000    15  3351  3362  3365
  3362  CT    -4.150000  -12.280000   -3.300000    16  3361  3363  3366  3367
  3363  C     -4.920000  -11.750000   -4.510000    17  3362  3364  3377
  3364  O     -4.630000  -12.110000   -5.660000    19  3363
  3365  H     -4.280000  -11.210000   -1.420000    18  3361
  3366  H1    -3.200000  -12.650000   -3.680000    20  3362
  3367  CT    -4.860000  -13.450000   -2.610000    21  3362  3368  3369  3370
  3368  CT    -5.320000  -14.500000   -3.610000    23  3367  3371  3372  3373
  3369  CT    -3.940000  -14.070000   -1.570000    25  3367  3374  3375  3376
  3370  HC    -5.750000  -13.070000   -2.100000    22  3367
  3371  HC    -5.820000  -15.310000   -3.080000    24  3368
  3372  HC    -6.040000  -14.080000   -4.310000    24  3368
  3373  HC    -4.460000  -14.900000   -4.150000    24  3368
  3374  HC    -4.450000  -14.900000   -1.070000    26  3369
  3375  HC    -3.040000  -14.450000   -2.050000    26  3369
  3376  HC    -3.650000  -13.350000   -0.810000    26  3369
  3377  N     -5.890000  -10.860000   -4.280000    65  3363  3378  3381
  3378  CT    -6.680000  -10.300000   -5.360000    66  3377  3379  3382  3383
  3379  C     -5.840000   -9.420000   -6.290000    67  3378  3380  3391
  3380  O     -5.910000   -9.530000   -7.520000    69  3379
  3381  H     -6.110000  -10.600000   -3.320000    68  3377
  3382  H1    -7.080000  -11.120000   -5.960000    70  3378
  3383  CT    -7.870000   -9.490000   -4.840000    71  3378  3384  3385  3386
  3384  OH    -8.640000  -10.330000   -3.980000    73  3383  3387
  3385  CT    -8.760000   -8.960000   -5.950000    75  3383  3388  3389  3390
  3386  H1    -7.490000   -8.680000   -4.220000    72  3383
  3387  HO    -9.350000   -9.810000   -3.610000    74  3384
  3388  HC    -9.580000   -8.380000   -5.530000    76  3385
  3389  HC    -8.220000   -8.370000   -6.690000    76  3385
  3390  HC    -9.180000   -9.810000   -6.500000    76  3385
  3391  N     -5.000000   -8.580000   -5.700000     7  3379  3392  3395
  3392  CT    -4.200000   -7.600000   -6.440000     8  3391  3393  3396  3397
  3393  C     -3.010000   -8.250000   -7.150000     9  3392  3394  3401
  3394  O     -2.390000   -7.600000   -8.000000    11  3393
  3395  H     -4.940000   -8.590000   -4.680000    10  3391
  3396  H1    -4.820000   -7.140000   -7.210000    12  3392
  3397  CT    -3.665359   -6.553244   -5.447141    13  3392  3398  3399  3400
  3398  HC    -3.159284   -5.757064   -5.990108    14  3397
  3399  HC    -4.468746   -6.121714   -4.852799    14  3397
  3400  HC    -2.958832   -7.024182   -4.761594    14  3397
  3401  N     -2.660000   -9.500000   -6.780000   271  3393  3402  3405
  3402  CT    -1.530000  -10.180000   -7.370000   272  3401  3403  3406  3407
  3403  C     -2.010000  -11.340000   -8.230000   273  3402  3404  3421
  3404  O     -1.810000  -11.320000   -9.440000   275  3403
  3405  H     -3.200000   -9.950000   -6.040000   274  3401
  3406  H1    -0.990000   -9.520000   -8.050000   276  3402
  3407  CT    -0.553372  -10.565213   -6.258537   277  3402  3408  3412  3413
  3408  CT    -0.038037   -9.212154   -5.747876   279  3407  3409  3414  3415
  3409  CT     1.178720   -9.267692   -4.849589   281  3408  3410  3416  3417
  3410  CT     1.712674   -7.849925   -4.760180   283  3409  3411  3418  3419
  3411  N3     0.806848   -7.012924   -3.996326   285  3410  3420  3761
  3412  HC    -1.043592  -11.131240   -5.468249   278  3407
  3413  HC     0.244141  -11.182287   -6.662227   278  3407
  3414  HC     0.219239   -8.586906   -6.603766   280  3408
  3415  HC    -0.833842   -8.707969   -5.199497   280  3408
  3416  HC     0.890543   -9.657911   -3.870580   282  3409
  3417  HC     1.944664  -9.914911   -5.281869   282  3409
  3418  HP     2.666842   -7.875159   -4.249356   284  3410
  3419  HP     1.848597   -7.443327   -5.759547   284  3410
  3420  H      0.569540   -7.358917   -3.060074   286  3411
  3421  N     -2.620000  -12.360000   -7.610000    15  3403  3422  3425
  3422  CT    -3.060000  -13.500000   -8.390000    16  3421  3423  3426  3427
  3423  C     -4.260000  -13.110000   -9.270000    17  3422  3424  3437
  3424  O     -4.340000  -13.500000  -10.450000    19  3423
  3425  H     -2.810000  -12.300000   -6.620000    18  3421
  3426  H1    -2.260000  -13.800000   -9.070000    20  3422
  3427  CT    -3.360000  -14.710000   -7.480000    21  3422  3428  3429  3430
  3428  CT    -3.840000  -15.880000   -8.330000    23  3427  3431  3432  3433
  3429  CT    -2.150000  -15.120000   -6.640000    25  3427  3434  3435  3436
  3430  HC    -4.170000  -14.450000   -6.800000    22  3427
  3431  HC    -4.050000  -16.740000   -7.690000    24  3428
  3432  HC    -4.760000  -15.640000   -8.860000    24  3428
  3433  HC    -3.070000  -16.160000   -9.060000    24  3428
  3434  HC    -2.400000  -15.980000   -6.010000    26  3429
  3435  HC    -1.320000  -15.390000   -7.290000    26  3429
  3436  HC    -1.850000  -14.300000   -5.980000    26  3429
  3437  N     -5.210000  -12.350000   -8.740000     1  3423  3438  3441
  3438  CT    -6.360000  -11.930000   -9.520000     2  3437  3439  3442  3443
  3439  C     -5.970000  -11.070000  -10.720000     3  3438  3440  3444
  3440  O     -6.350000  -11.350000  -11.860000     5  3439
  3441  H     -5.110000  -12.060000   -7.770000     4  3437
  3442  H1    -6.900000  -12.810000   -9.890000     6  3438
  3443  H1    -7.040000  -11.360000   -8.890000     6  3438
  3444  N     -5.180000  -10.030000  -10.440000   107  3439  3445  3448
  3445  CT    -4.630000   -9.180000  -11.480000   108  3444  3446  3449  3450
  3446  C     -3.900000  -10.040000  -12.530000   109  3445  3447  3464
  3447  O     -4.100000   -9.870000  -13.730000   111  3446
  3448  H     -4.980000   -9.850000   -9.460000   110  3444
  3449  H1    -5.440000   -8.660000  -11.990000   112  3445
  3450  CT    -3.700000   -8.150000  -10.850000   113  3445  3451  3457  3458
  3451  CA    -2.980000   -7.200000  -11.780000   115  3450  3452  3453
  3452  CA    -1.900000   -7.630000  -12.520000   116  3451  3454  3459
  3453  CA    -3.360000   -5.870000  -11.880000   116  3451  3455  3460
  3454  CA    -1.190000   -6.760000  -13.330000   118  3452  3456  3461
  3455  CA    -2.650000   -4.990000  -12.690000   118  3453  3456  3462
  3456  CA    -1.580000   -5.450000  -13.420000   120  3454  3455  3463
  3457  HC    -4.280000   -7.560000  -10.130000   114  3450
  3458  HC    -2.940000   -8.680000  -10.280000   114  3450
  3459  HA    -1.560000   -8.650000  -12.460000   117  3452
  3460  HA    -4.210000   -5.500000  -11.330000   117  3453
  3461  HA    -0.340000   -7.120000  -13.900000   119  3454
  3462  HA    -2.940000   -3.950000  -12.760000   119  3455
  3463  HA    -1.030000   -4.770000  -14.060000   121  3456
  3464  N     -3.020000  -10.940000  -12.070000     1  3446  3465  3468
  3465  CT    -2.230000  -11.730000  -13.010000     2  3464  3466  3469  3470
  3466  C     -3.110000  -12.610000  -13.880000     3  3465  3467  3471
  3467  O     -2.830000  -12.780000  -15.070000     5  3466
  3468  H     -2.860000  -11.050000  -11.070000     4  3464
  3469  H1    -1.650000  -11.070000  -13.660000     6  3465
  3470  H1    -1.530000  -12.360000  -12.460000     6  3465
  3471  N     -4.140000  -13.210000  -13.270000   107  3466  3472  3475
  3472  CT    -5.020000  -14.070000  -14.030000   108  3471  3473  3476  3477
  3473  C     -5.680000  -13.300000  -15.180000   109  3472  3474  3491
  3474  O     -5.740000  -13.790000  -16.310000   111  3473
  3475  H     -4.290000  -13.070000  -12.270000   110  3471
  3476  H1    -4.420000  -14.870000  -14.480000   112  3472
  3477  CT    -6.020000  -14.700000  -13.080000   113  3472  3478  3484  3485
  3478  CA    -6.810000  -15.820000  -13.670000   115  3477  3479  3480
  3479  CA    -8.010000  -15.540000  -14.300000   116  3478  3481  3486
  3480  CA    -6.360000  -17.120000  -13.600000   116  3478  3482  3487
  3481  CA    -8.760000  -16.580000  -14.840000   118  3479  3483  3488
  3482  CA    -7.100000  -18.150000  -14.160000   118  3480  3483  3489
  3483  CA    -8.300000  -17.870000  -14.780000   120  3481  3482  3490
  3484  HC    -5.490000  -15.090000  -12.210000   114  3477
  3485  HC    -6.700000  -13.930000  -12.710000   114  3477
  3486  HA    -8.370000  -14.520000  -14.350000   117  3479
  3487  HA    -5.420000  -17.340000  -13.100000   117  3480
  3488  HA    -9.710000  -16.370000  -15.310000   119  3481
  3489  HA    -6.740000  -19.170000  -14.100000   119  3482
  3490  HA    -8.880000  -18.680000  -15.210000   121  3483
  3491  N     -6.170000  -12.100000  -14.880000    41  3473  3492  3495
  3492  CT    -6.850000  -11.250000  -15.830000    42  3491  3493  3496  3497
  3493  C     -5.890000  -10.830000  -16.950000    43  3492  3494  3510
  3494  O     -6.210000  -10.910000  -18.130000    45  3493
  3495  H     -6.050000  -11.780000  -13.920000    44  3491
  3496  H1    -7.640000  -11.830000  -16.310000    46  3492
  3497  CT    -7.500000  -10.050000  -15.120000    47  3492  3498  3499  3501
  3498  CT    -8.620000  -10.520000  -14.180000    49  3497  3500  3502  3503
  3499  CT    -8.010000   -9.040000  -16.140000    51  3497  3504  3505  3506
  3500  CT    -9.000000   -9.480000  -13.150000    53  3498  3507  3508  3509
  3501  HC    -6.730000   -9.560000  -14.520000    48  3497
  3502  HC    -9.500000  -10.780000  -14.770000    50  3498
  3503  HC    -8.320000  -11.420000  -13.640000    50  3498
  3504  HC    -8.460000   -8.190000  -15.630000    52  3499
  3505  HC    -7.200000   -8.640000  -16.750000    52  3499
  3506  HC    -8.750000   -9.500000  -16.790000    52  3499
  3507  HC    -9.790000   -9.870000  -12.510000    54  3500
  3508  HC    -8.140000   -9.240000  -12.530000    54  3500
  3509  HC    -9.370000   -8.570000  -13.630000    54  3500
  3510  N     -4.670000  -10.430000  -16.570000    27  3493  3511  3514
  3511  CT    -3.700000   -9.990000  -17.560000    28  3510  3512  3515  3516
  3512  C     -3.320000  -11.150000  -18.480000    29  3511  3513  3529
  3513  O     -3.300000  -11.000000  -19.710000    31  3512
  3514  H     -4.430000  -10.400000  -15.580000    30  3510
  3515  H1    -4.130000   -9.200000  -18.180000    32  3511
  3516  CT    -2.470000   -9.460000  -16.840000    33  3511  3517  3520  3521
  3517  CT    -1.260000   -9.140000  -17.730000    35  3516  3518  3519  3522
  3518  CT    -1.540000   -8.000000  -18.710000    37  3517  3523  3524  3525
  3519  CT    -0.040000   -8.810000  -16.860000    39  3517  3526  3527  3528
  3520  HC    -2.740000   -8.560000  -16.280000    34  3516
  3521  HC    -2.150000  -10.200000  -16.100000    34  3516
  3522  HC    -0.990000  -10.020000  -18.310000    36  3517
  3523  HC    -0.650000   -7.810000  -19.320000    38  3518
  3524  HC    -2.360000   -8.270000  -19.380000    38  3518
  3525  HC    -1.780000   -7.090000  -18.160000    38  3518
  3526  HC     0.820000   -8.600000  -17.490000    40  3519
  3527  HC    -0.250000   -7.940000  -16.240000    40  3519
  3528  HC     0.190000   -9.660000  -16.220000    40  3519
  3529  N     -2.930000  -12.280000  -17.880000    27  3512  3530  3533
  3530  CT    -2.240000  -13.320000  -18.650000    28  3529  3531  3534  3535
  3531  C     -3.170000  -14.110000  -19.550000    29  3530  3532  3548
  3532  O     -2.700000  -14.770000  -20.470000    31  3531
  3533  H     -3.020000  -12.370000  -16.870000    30  3529
  3534  H1    -1.550000  -12.840000  -19.340000    32  3530
  3535  CT    -1.440000  -14.230000  -17.710000    33  3530  3536  3539  3540
  3536  CT    -0.300000  -13.520000  -16.990000    35  3535  3537  3538  3541
  3537  CT     0.380000  -14.460000  -16.010000    37  3536  3542  3543  3544
  3538  CT     0.730000  -12.920000  -17.950000    39  3536  3545  3546  3547
  3539  HC    -2.120000  -14.660000  -16.970000    34  3535
  3540  HC    -1.020000  -15.050000  -18.290000    34  3535
  3541  HC    -0.700000  -12.690000  -16.410000    36  3536
  3542  HC     1.200000  -13.950000  -15.500000    38  3537
  3543  HC    -0.340000  -14.800000  -15.260000    38  3537
  3544  HC     0.790000  -15.320000  -16.540000    38  3537
  3545  HC     1.530000  -12.440000  -17.380000    40  3538
  3546  HC     1.170000  -13.700000  -18.570000    40  3538
  3547  HC     0.290000  -12.160000  -18.590000    40  3538
  3548  N     -4.490000  -14.010000  -19.330000   287  3531  3549  3552
  3549  CT    -5.400000  -14.670000  -20.240000   288  3548  3550  3553  3554
  3550  C     -5.760000  -13.800000  -21.440000   289  3549  3551  3572
  3551  O     -6.450000  -14.260000  -22.340000   291  3550
  3552  H     -4.800000  -13.470000  -18.530000   290  3548
  3553  H1    -4.940000  -15.570000  -20.650000   292  3549
  3554  CT    -6.650000  -15.100000  -19.470000   293  3549  3555  3561  3562
  3555  CT    -7.560000  -13.950000  -19.090000   295  3554  3556  3563  3564
  3556  CT    -8.700000  -14.430000  -18.210000   297  3555  3557  3565  3566
  3557  N2    -9.640000  -15.190000  -19.010000   299  3556  3558  3567
  3558  CA   -10.510000  -14.650000  -19.860000   301  3557  3559  3560
  3559  N2   -10.570000  -13.330000  -20.020000   302  3558  3568  3569
  3560  N2   -11.310000  -15.430000  -20.550000   302  3558  3570  3571
  3561  HC    -7.200000  -15.810000  -20.090000   294  3554
  3562  HC    -6.340000  -15.630000  -18.570000   294  3554
  3563  HC    -6.990000  -13.210000  -18.530000   296  3555
  3564  HC    -7.940000  -13.470000  -19.990000   296  3555
  3565  H1    -8.300000  -15.050000  -17.400000   298  3556
  3566  H1    -9.190000  -13.570000  -17.750000   298  3556
  3567  H     -9.620000  -16.190000  -18.920000   300  3557
  3568  H    -11.210000  -12.910000  -20.670000   303  3559
  3569  H     -9.930000  -12.750000  -19.500000   303  3559
  3570  H    -11.970000  -15.030000  -21.190000   303  3560
  3571  H    -11.270000  -16.430000  -20.430000   303  3560
  3572  N     -5.290000  -12.540000  -21.460000    55  3550  3573  3576
  3573  CT    -5.670000  -11.590000  -22.500000    56  3572  3574  3577  3578
  3574  C     -4.780000  -11.720000  -23.730000    57  3573  3575  3583
  3575  O     -3.590000  -11.940000  -23.630000    59  3574
  3576  H     -4.630000  -12.240000  -20.750000    58  3572
  3577  H1    -6.700000  -11.770000  -22.810000    60  3573
  3578  CT    -5.590000  -10.180000  -21.970000    61  3573  3579  3580  3581
  3579  OH    -5.810000   -9.250000  -23.020000    63  3578  3582
  3580  H1    -6.340000  -10.040000  -21.190000    62  3578
  3581  H1    -4.600000  -10.000000  -21.550000    62  3578
  3582  HO    -5.600000   -8.450000  -22.530000    64  3579
  3583  N     -5.380000  -11.490000  -24.900000   287  3574  3584  3587
  3584  CT    -4.660000  -11.400000  -26.150000   288  3583  3585  3588  3589
  3585  C     -3.710000  -10.180000  -26.160000   289  3584  3586  3607
  3586  O     -2.790000  -10.130000  -26.990000   291  3585
  3587  H     -6.370000  -11.290000  -24.900000   290  3583
  3588  H1    -3.990000  -12.260000  -26.260000   292  3584
  3589  CT    -5.680000  -11.410000  -27.310000   293  3584  3590  3596  3597
  3590  CT    -6.370000  -12.690000  -27.500000   295  3589  3591  3598  3599
  3591  CT    -7.300000  -12.720000  -28.700000   297  3590  3592  3600  3601
  3592  N2    -7.960000  -13.960000  -28.880000   299  3591  3593  3602
  3593  CA    -8.820000  -14.210000  -29.860000   301  3592  3594  3595
  3594  N2    -9.280000  -13.240000  -30.630000   302  3593  3603  3604
  3595  N2    -9.270000  -15.450000  -30.030000   302  3593  3605  3606
  3596  HC    -6.560000  -10.870000  -27.090000   294  3589
  3597  HC    -5.180000  -11.280000  -28.180000   294  3589
  3598  HC    -5.620000  -13.470000  -27.630000   296  3590
  3599  HC    -6.950000  -12.940000  -26.610000   296  3590
  3600  H1    -8.040000  -11.920000  -28.560000   298  3591
  3601  H1    -6.710000  -12.480000  -29.590000   298  3591
  3602  H     -7.700000  -14.710000  -28.260000   300  3592
  3603  H     -9.910000  -13.420000  -31.380000   303  3594
  3604  H     -8.920000  -12.310000  -30.480000   303  3594
  3605  H     -9.910000  -15.650000  -30.780000   303  3595
  3606  H     -8.920000  -16.190000  -29.450000   303  3595
  3607  N     -3.950000   -9.190000  -25.300000     7  3585  3608  3611
  3608  CT    -3.140000   -7.980000  -25.290000     8  3607  3609  3612  3613
  3609  C     -1.670000   -8.290000  -25.030000     9  3608  3610  3617
  3610  O     -0.800000   -7.530000  -25.460000    11  3609
  3611  H     -4.740000   -9.300000  -24.690000    10  3607
  3612  H1    -3.200000   -7.510000  -26.270000    12  3608
  3613  CT    -3.670000   -7.020000  -24.250000    13  3608  3614  3615  3616
  3614  HC    -3.050000   -6.120000  -24.240000    14  3613
  3615  HC    -4.700000   -6.750000  -24.480000    14  3613
  3616  HC    -3.620000   -7.480000  -23.260000    14  3613
  3617  N     -1.370000   -9.370000  -24.310000    41  3609  3618  3621
  3618  CT     0.020000   -9.670000  -23.980000    42  3617  3619  3622  3623
  3619  C      0.830000  -10.110000  -25.200000    43  3618  3620  3636
  3620  O      2.050000  -10.180000  -25.110000    45  3619
  3621  H     -2.100000  -10.000000  -24.010000    44  3617
  3622  H1     0.500000   -8.750000  -23.640000    46  3618
  3623  CT     0.150000  -10.680000  -22.830000    47  3618  3624  3625  3627
  3624  CT    -0.340000  -12.080000  -23.210000    49  3623  3626  3628  3629
  3625  CT    -0.530000  -10.130000  -21.590000    51  3623  3630  3631  3632
  3626  CT     0.020000  -13.130000  -22.170000    53  3624  3633  3634  3635
  3627  HC     1.210000  -10.770000  -22.600000    48  3623
  3628  HC    -1.400000  -12.070000  -23.330000    50  3624
  3629  HC     0.100000  -12.390000  -24.160000    50  3624
  3630  HC    -0.420000  -10.800000  -20.740000    52  3625
  3631  HC    -0.060000   -9.180000  -21.320000    52  3625
  3632  HC    -1.590000   -9.970000  -21.760000    52  3625
  3633  HC    -0.340000  -14.100000  -22.500000    54  3626
  3634  HC     1.100000  -13.180000  -22.040000    54  3626
  3635  HC    -0.440000  -12.920000  -21.210000    54  3626
  3636  N      0.170000  -10.410000  -26.320000    27  3619  3637  3640
  3637  CT     0.860000  -10.710000  -27.570000    28  3636  3638  3641  3642
  3638  C      1.310000   -9.480000  -28.330000    29  3637  3639  3655
  3639  O      2.150000   -9.590000  -29.220000    31  3638
  3640  H     -0.840000  -10.350000  -26.340000    30  3636
  3641  H1     1.780000  -11.270000  -27.370000    32  3637
  3642  CT    -0.050000  -11.550000  -28.460000    33  3637  3643  3646  3647
  3643  CT    -0.500000  -12.890000  -27.890000    35  3642  3644  3645  3648
  3644  CT    -1.590000  -13.500000  -28.750000    37  3643  3649  3650  3651
  3645  CT     0.660000  -13.840000  -27.740000    39  3643  3652  3653  3654
  3646  HC    -0.930000  -10.950000  -28.700000    34  3642
  3647  HC     0.470000  -11.730000  -29.400000    34  3642
  3648  HC    -0.940000  -12.740000  -26.900000    36  3643
  3649  HC    -1.900000  -14.450000  -28.330000    38  3644
  3650  HC    -2.440000  -12.820000  -28.780000    38  3644
  3651  HC    -1.210000  -13.650000  -29.760000    38  3644
  3652  HC     0.320000  -14.790000  -27.330000    40  3645
  3653  HC     1.130000  -14.000000  -28.710000    40  3645
  3654  HC     1.410000  -13.410000  -27.090000    40  3645
  3655  N      0.790000   -8.300000  -27.950000     1  3638  3656  3659
  3656  CT     1.120000   -7.060000  -28.610000     2  3655  3657  3660  3661
  3657  C      2.560000   -6.630000  -28.350000     3  3656  3658  3662
  3658  O      3.120000   -6.920000  -27.290000     5  3657
  3659  H      0.180000   -8.280000  -27.150000     4  3655
  3660  H1     0.980000   -7.190000  -29.680000     6  3656
  3661  H1     0.460000   -6.270000  -28.250000     6  3656
  3662  N      3.130000   -5.880000  -29.290000   210  3657  3663  3666
  3663  CT     4.500000   -5.420000  -29.150000   211  3662  3664  3667  3668
  3664  C      4.670000   -4.680000  -27.820000   212  3663  3665  3674
  3665  O      3.810000   -3.920000  -27.410000   214  3664
  3666  H      2.650000   -5.700000  -30.150000   213  3662
  3667  H1     5.180000   -6.280000  -29.150000   215  3663
  3668  CT     4.890000   -4.500000  -30.300000   216  3663  3669  3672  3673
  3669  C      6.320000   -4.020000  -30.210000   218  3668  3670  3671
  3670  O2     7.210000   -4.860000  -30.030000   219  3669
  3671  O2     6.540000   -2.790000  -30.260000   219  3669
  3672  HC     4.760000   -5.030000  -31.240000   217  3668
  3673  HC     4.220000   -3.640000  -30.310000   217  3668
  3674  N      5.840000   -4.880000  -27.200000    65  3664  3675  3678
  3675  CT     6.270000   -4.180000  -26.020000    66  3674  3676  3679  3680
  3676  C      7.620000   -3.550000  -26.280000    67  3675  3677  3688
  3677  O      8.370000   -3.970000  -27.160000    69  3676
  3678  H      6.480000   -5.590000  -27.570000    68  3674
  3679  H1     5.580000   -3.380000  -25.790000    70  3675
  3680  CT     6.340000   -5.120000  -24.810000    71  3675  3681  3682  3683
  3681  OH     7.230000   -6.210000  -25.090000    73  3680  3684
  3682  CT     4.990000   -5.660000  -24.420000    75  3680  3685  3686  3687
  3683  H1     6.740000   -4.560000  -23.960000    72  3680
  3684  HO     7.240000   -6.820000  -24.360000    74  3681
  3685  HC     5.100000   -6.320000  -23.560000    76  3682
  3686  HC     4.330000   -4.830000  -24.170000    76  3682
  3687  HC     4.570000   -6.220000  -25.250000    76  3682
  3688  N      7.900000   -2.540000  -25.460000   232  3676  3689  3692
  3689  CT     9.210000   -1.920000  -25.350000   233  3688  3690  3693  3694
  3690  C      9.520000   -1.790000  -23.860000   234  3689  3691  3703
  3691  O      8.980000   -0.930000  -23.180000   236  3690
  3692  H      7.170000   -2.190000  -24.850000   235  3688
  3693  H1     9.970000   -2.540000  -25.830000   237  3689
  3694  CT     9.230000   -0.540000  -26.010000   238  3689  3695  3699  3700
  3695  CT     8.900000   -0.450000  -27.490000   240  3694  3696  3701  3702
  3696  C      8.930000    0.910000  -28.100000   242  3695  3697  3698
  3697  O2     9.190000    1.930000  -27.470000   243  3696
  3698  O2     8.640000    0.900000  -29.310000   243  3696
  3699  HC     8.520000    0.100000  -25.490000   239  3694
  3700  HC    10.220000   -0.110000  -25.860000   239  3694
  3701  HC     9.620000   -1.080000  -28.020000   241  3695
  3702  HC     7.940000   -0.930000  -27.620000   241  3695
  3703  N     10.360000   -2.690000  -23.370000     7  3690  3704  3707
  3704  CT    10.830000   -2.600000  -22.000000     8  3703  3705  3708  3709
  3705  C     11.550000   -1.270000  -21.770000     9  3704  3706  3713
  3706  O     12.120000   -0.700000  -22.700000    11  3705
  3707  H     10.720000   -3.410000  -23.970000    10  3703
  3708  H1     9.960000   -2.660000  -21.340000    12  3704
  3709  CT    11.730000   -3.780000  -21.730000    13  3704  3710  3711  3712
  3710  HC    12.100000   -3.750000  -20.700000    14  3709
  3711  HC    11.180000   -4.710000  -21.870000    14  3709
  3712  HC    12.590000   -3.760000  -22.400000    14  3709
  3713  N     11.560000   -0.720000  -20.530000    96  3705  3714  3720
  3714  CT    12.280000    0.530000  -20.260000    97  3713  3715  3717  3718
  3715  C     13.770000    0.470000  -20.600000    98  3714  3716  3727
  3716  O     14.350000    1.480000  -20.990000    99  3715
  3717  H1    11.830000    1.320000  -20.860000   100  3714
  3718  CT    12.050000    0.830000  -18.770000   101  3714  3719  3721  3722
  3719  CT    11.230000   -0.340000  -18.220000   103  3718  3720  3723  3724
  3720  CT    10.790000   -1.210000  -19.380000   105  3713  3719  3725  3726
  3721  HC    11.490000    1.760000  -18.670000   102  3718
  3722  HC    13.000000    0.910000  -18.230000   102  3718
  3723  HC    10.360000    0.020000  -17.670000   104  3719
  3724  HC    11.860000   -0.930000  -17.550000   104  3719
  3725  H1     9.720000   -1.080000  -19.570000   106  3720
  3726  H1    11.020000   -2.260000  -19.170000   106  3720
  3727  N     14.380000   -0.720000  -20.470000   608  3715  3728  3731
  3728  CT    15.740000   -0.910000  -20.960000   609  3727  3729  3732  3733
  3729  C     15.710000   -1.950000  -22.090000   610  3728  3730  3742
  3730  O2    16.780000   -2.270000  -22.660000   612  3729
  3731  H     13.910000   -1.550000  -20.130000   611  3727
  3732  H1    16.160000   -0.010000  -21.400000   613  3728
  3733  CT    16.660000   -1.360000  -19.820000   238  3728  3734  3738  3739
  3734  CT    18.130000   -1.380000  -20.230000   240  3733  3735  3740  3741
  3735  C     19.070000   -1.850000  -19.140000   242  3734  3736  3737
  3736  O2    18.590000   -2.590000  -18.260000   243  3735
  3737  O2    20.290000   -1.480000  -19.190000   243  3735
  3738  HC    16.540000   -0.670000  -18.980000   239  3733
  3739  HC    16.350000   -2.350000  -19.480000   239  3733
  3740  HC    18.360000   -2.050000  -21.050000   241  3734
  3741  HC    18.410000   -0.370000  -20.540000   241  3734
  3742  O2    15.510000   -3.140000  -21.770000   612  3729
  3743  Cl-  -11.440000    7.400000  -23.300000  2015
  3744  Na+    4.190000   -8.230000   19.760000  2004
  3745  Na+    1.100000  -18.660000   15.890000  2004
  3746  Na+   -3.600000    1.440000   19.570000  2004
  3747  C3R    0.801042    1.896971    2.816184  2013  3748  3752  3762  3763
  3748  C3R    1.102254    2.721026    4.083183  2013  3747  3749  3767  3768
  3749  C3R    -0.072865    3.553688    4.557304  2013  3748  3750  3769  3770
  3750  C3R   -0.376376    4.592131    3.489561  2013  3749  3751  3771  3772
  3751  C2R   -0.386248    4.022672    2.093901  2012  3750  3752  3764
  3752  C2R   0.052970    2.756028    1.785562  2012  3747  3751  3753
  3753  C2R   -0.257046    2.266696    0.459907  2012  3752  3754  3773
  3754  C2R   0.040700    1.034840    -0.122036  2012  3753  3755  3774
  3755  C2R   -0.461355    0.614064   -1.373699  2012  3754  3756  3765
  3756  C2R   -0.138086   -0.720385   -1.754310  2012  3755  3757  3775
  3757  C2R   -0.671362   -1.432721   -2.798665  2012  3756  3758  3776
  3758  C2R   -0.299303   -2.823528   -2.941742  2012  3757  3759  3777
  3759  C2R   -0.991973   -3.780190   -3.621497  2012  3758  3760  3766
  3760  C2R    -0.542970   -5.179298   -3.450144  2012  3759  3761  3778
  3761  C2R    0.350639   -5.820607   -4.314935  2012  3411  3760  3779
  3762  C3R    2.183821    1.473491    2.271509  2013  3747  3780  3781  3782
  3763  C3R   -0.023076    0.658080    3.217115  2013  3747  3783  3784  3785
  3764  C3R   -0.934437    4.976951    1.058285  2013  3751  3786  3787  3788
  3765  C3R   -1.391296    1.456559   -2.221876  2013  3755  3789  3790  3791
  3766  C3R   -2.282775   -3.620319   -4.378433  2013  3759  3792  3793  3794
  3767  HR     1.930050    3.401593    3.861910  2014  3748
  3768  HR     1.448208    2.039929    4.866215  2014  3748
  3769  HR     0.158744    4.036680    5.514205  2014  3749
  3770  HR    -0.947737    2.918987    4.731610  2014  3749
  3771  HR     0.356946    5.405792    3.529514  2014  3750
  3772  HR    -1.347160    5.063907    3.668756  2014  3750
  3773  HR    -0.875716    2.942017   -0.147500  2014  3753
  3774  HR     0.656013    0.295870    0.411246  2014  3754
  3775  HR     0.570938   -1.245390   -1.099487  2014  3756
  3776  HR    -1.436370   -1.009709   -3.462404  2014  3757
  3777  HR     0.581241   -3.131639   -2.351458  2014  3758
  3778  HR     -0.934101   -5.761633   -2.606484  2014  3760
  3779  HR     0.668005   -5.387353   -5.261816  2014  3761
  3780  HR     2.144485    0.733160    1.476081  2014  3762
  3781  HR     2.723992    2.348067    1.898036  2014  3762
  3782  HR     2.763201    1.033681    3.088494  2014  3762
  3783  HR    -0.980236    0.947593    3.656269  2014  3763
  3784  HR    -0.231729    0.003406    2.372188  2014  3763
  3785  HR     0.526631    0.072767    3.958606  2014  3763
  3786  HR    -0.254707    5.093805    0.217791  2014  3764
  3787  HR    -1.905514    4.661247    0.672898  2014  3764
  3788  HR    -1.075046    5.955804    1.511124  2014  3764
  3789  HR    -2.443942    1.357303   -1.889607  2014  3765
  3790  HR    -1.127785    2.528021   -2.186955  2014  3765
  3791  HR    -1.335591    1.149218   -3.266335  2014  3765
  3792  HR    -3.054630   -4.289985   -3.961502  2014  3766
  3793  HR    -2.654936   -2.597231   -4.328590  2014  3766
  3794  HR    -2.148235   -3.878302   -5.441123  2014  3766
  3795  OT     1.240000   -9.020000    3.140000  2001  3796  3797
  3796  HT     2.070000   -8.710000    2.750000  2002  3795
  3797  HT     0.620000   -8.860000    2.390000  2002  3795
  3798  OT     1.850000   -5.170000  -25.440000  2001  3799  3800
  3799  HT     1.830000   -5.340000  -24.490000  2002  3798
  3800  HT     2.470000   -5.860000  -25.750000  2002  3798
  3801  OT     8.360000   -9.990000    8.360000  2001  3802  3803
  3802  HT     8.690000  -10.900000    8.390000  2002  3801
  3803  HT     8.170000   -9.830000    9.290000  2002  3801
  3804  OT    -1.740000   -6.800000    9.290000  2001  3805  3806
  3805  HT    -2.140000   -7.450000    9.880000  2002  3804
  3806  HT    -2.150000   -5.980000    9.570000  2002  3804
  3807  OT     2.150000   -2.500000    9.570000  2001  3808  3809
  3808  HT     2.010000   -3.410000    9.290000  2002  3807
  3809  HT     2.500000   -2.080000    8.770000  2002  3807
  3810  OT     1.720000   -5.730000   11.490000  2001  3811  3812
  3811  HT     0.890000   -5.970000   11.890000  2002  3810
  3812  HT     2.150000   -5.260000   12.230000  2002  3810
  3813  OT     0.560000   -3.380000    7.150000  2001  3814  3815
  3814  HT     0.890000   -2.690000    6.590000  2002  3813
  3815  HT    -0.360000   -3.130000    7.320000  2002  3813
  3816  OT     3.310000   -5.580000    9.420000  2001  3817  3818
  3817  HT     2.610000   -5.700000   10.100000  2002  3816
  3818  HT     3.240000   -4.660000    9.190000  2002  3816
  3819  OT    -2.690000   -4.840000   -8.510000  2001  3820  3821
  3820  HT    -2.990000   -5.090000   -9.380000  2002  3819
  3821  HT    -2.430000   -5.700000   -8.160000  2002  3819
  3822  OT    -1.820000  -10.970000    5.300000  2001  3823  3824
  3823  HT    -2.670000  -11.200000    4.920000  2002  3822
  3824  HT    -1.230000  -11.040000    4.540000  2002  3822
  3825  OT     1.060000   -9.910000    8.640000  2001  3826  3827
  3826  HT     1.290000  -10.830000    8.680000  2002  3825
  3827  HT     1.280000   -9.600000    9.520000  2002  3825
  3828  OT     5.940000   -1.510000  -23.830000  2001  3829  3830
  3829  HT     5.090000   -1.850000  -23.530000  2002  3828
  3830  HT     6.290000   -1.000000  -23.100000  2002  3828
  3831  OT     1.013555   -7.700241   -1.372495  2001  3832  3833
  3832  HT     1.400006   -8.457415   -0.896143  2002  3831
  3833  HT     0.223601   -7.540036   -0.806661  2002  3831
  3834  OT     3.110000   -7.690000    1.860000  2001  3835  3836
  3835  HT     2.840000   -7.760000    0.950000  2002  3834
  3836  HT     3.700000   -6.930000    1.830000  2002  3834
  3837  LAH    1.320850   -8.890307   -4.825789  2999  3409  3410
