# Supplementary material for: On the fluorescence enhancement of arch neuronal optogenetic reporters
Source: Nat Commun. 2022 Oct 28;13:6432. doi: 10.1038/s41467-022-33993-4 (PMC9616920; doi:10.1038/s41467-022-33993-4)
Supplement: Supplementary file 6 — Source Data [file 41467_2022_33993_MOESM6_ESM.xlsx]

## Sheet: Figure_3D
Arch3
QM/MM
TORS	TORS (normalized)	S1
(degrees)	(degrees)	(kcal/mol)
-153.983	-180	50.5147
-148.951	-171.694	50.5796
-138.899	-155.102	50.8683
-128.856	-138.524	50.9958
-118.824	-121.964	50.7859
-108.435	-104.815	49.6695
-99.4593	-90	47.1299
DIABATIC FIT
TORS	S0	S1	HCOV	HDIR	HCOUP
(degrees)	(kcal/mol)	(kcal/mol)	(kcal/mol)	(kcal/mol)	(kcal/mol)
-180	3.02782	50.51	3.02782	50.51	4.56909e-15
-174.706	3.11394	50.5505	3.36294	50.3015	3.4278
-169.412	3.4024	50.6658	4.3836	49.6846	6.73886
-164.118	3.94615	50.8388	6.1019	48.683	9.82045
-158.824	4.77414	51.0445	8.48532	47.3333	12.5676
-153.529	5.88738	51.2526	11.4561	45.6839	14.8868
-148.235	7.27126	51.4292	14.9064	43.794	16.699
-142.941	8.90363	51.5388	18.7102	41.7322	17.9426
-137.647	10.7572	51.5481	22.7302	39.5751	18.5751
-132.353	12.8001	51.4279	26.8234	37.4046	18.5751
-127.059	14.9957	51.1572	30.8457	35.3072	17.9426
-121.765	17.3032	50.7259	34.6575	33.3716	16.699
-116.471	19.6774	50.1395	38.1284	31.6885	14.8868
-111.176	22.0688	49.4239	41.1437	30.3491	12.5676
-105.882	24.4168	48.635	43.6103	29.4415	9.82045
-100.588	26.6191	47.8722	45.4621	29.0291	6.73886
-95.2941	28.4172	47.2984	46.6541	29.0615	3.4278
-90	29.1861	47.13	47.13	29.1861	-2.28455e-15
QuasAr1
QM/MM
TORS	TORS (normalized)	S1
(degrees)	(degrees)	(kcal/mol)
-156.078	-183.459	49.9991
-148.34	-170.685	50.557
-138.324	-154.153	51.3917
-127.819	-136.813	52.1473
-118.316	-121.126	52.3773
-108.34	-104.659	52.3435
-94.1995	-81.3179	49.5721
DIABATIC FIT
TORS	S0	S1	HCOV	HDIR	HCOUP
(degrees)	(kcal/mol)	(kcal/mol)	(kcal/mol)	(kcal/mol)	(kcal/mol)
-180	3.3478	50	3.3478	50	4.56909e-15
-174.706	3.44556	50.0521	3.69905	49.7986	3.4278
-169.412	3.76896	50.2023	4.76848	49.2028	6.73886
-164.118	4.36948	50.4343	6.56801	48.2358	9.82045
-158.824	5.27189	50.7245	9.06304	46.9333	12.5676
-153.529	6.47074	51.0437	12.172	45.3424	14.8868
-148.235	7.94387	51.359	15.782	43.5208	16.699
-142.941	9.66124	51.6358	19.7614	41.5356	17.9426
-137.647	11.5882	51.8401	23.967	39.4613	18.5751
-132.353	13.6863	51.9418	28.2496	37.3784	18.5751
-127.059	15.914	51.9171	32.4595	35.3717	17.9426
-121.765	18.2268	51.7526	36.4515	33.5279	16.699
-116.471	20.5778	51.4482	40.0908	31.9351	14.8868
-111.176	22.9152	51.0227	43.2588	30.6791	12.5676
-105.882	25.1736	50.5207	45.8583	29.8361	9.82045
-100.588	27.2388	50.0228	47.8159	29.4458	6.73886
-95.2941	28.8517	49.6552	49.0742	29.4327	3.4278
-90	29.5061	49.57	49.57	29.5061	-2.28455e-15
Arch7
QM/MM
TORS	TORS (normalized)	S1
(degrees)	(degrees)	(kcal/mol)
-160.427	-180	48.5638
-149.257	-162.88	49.9093
-139.225	-147.505	51.0841
-129.2	-132.139	52.6545
-119.178	-116.779	54.2365
-109.16	-101.425	54.8802
-101.706	-90	54.8306
DIABATIC FIT
TORS	S0	S1	HCOV	HDIR	HCOUP
(degrees)	(kcal/mol)	(kcal/mol)	(kcal/mol)	(kcal/mol)	(kcal/mol)
-180	3.79284	48.56	3.79284	48.56	4.56909e-15
-174.706	3.91604	48.639	4.18033	48.3747	3.4278
-169.412	4.31587	48.8705	5.35957	47.8268	6.73886
-164.118	5.04065	49.2404	7.34246	46.9386	9.82045
-158.824	6.10527	49.7284	10.0899	45.7438	12.5676
-153.529	7.48904	50.3092	13.5116	44.2866	14.8868
-148.235	9.15205	50.9532	17.4838	42.6215	16.699
-142.941	11.0463	51.6275	21.862	40.8118	17.9426
-137.647	13.1206	52.2978	26.49	38.9284	18.5751
-132.353	15.3231	52.93	31.2053	37.0478	18.5751
-127.059	17.6025	53.4927	35.8454	35.2498	17.9426
-121.765	19.9087	53.9599	40.2531	33.6155	16.699
-116.471	22.191	54.3142	44.2824	32.2228	14.8868
-111.176	24.3937	54.5502	47.8031	31.1407	12.5676
-105.882	26.4413	54.6791	50.7043	30.4162	9.82045
-100.588	28.2088	54.733	52.8933	30.0485	6.73886
-95.2941	29.4768	54.7646	54.2911	29.9503	3.4278
-90	29.9511	54.83	54.83	29.9511	-2.28455e-15

## Sheet: Figure 4A
Arch3
Torsion	full-model	vacuum	charges-off
-161.717	52.7109	47.6607	47.6608
-153.983	50.5147	47.94	47.6
-148.951	50.5796	48.5836	48.0458
-138.899	50.8683	51.0417	50.1402
-128.856	50.9958	52.03	50.7599
-118.824	50.7859	52.155	48.8441
-108.435	49.6695	48.2504	46.9282
-99.4593	47.7346	46.4391	45.3396
Arch7
Torsion	full-protein	vacuum	charges-off
-162.563	48.9179	46.4841	46.484
-160.427	48.5638	46.9645	45.8205
-149.257	49.9093	48.1883	46.5218
-139.225	51.0841	49.6499	47.3944
-129.2	52.6545	52.0684	49.0077
-119.178	54.2365	52.6441	48.9387
-109.16	54.8802	51.6338	47.4569
-101.706	54.8306	45.2117	42.1583

## Sheet: Figure 4C
Coords		ESP
X	Y	Vc
(Å)	(Å)	(a.u.)
-6.94565	2.96324	-0.041654
-6.94565	2.87235	-0.043627
-6.94565	2.78146	-0.045788
-6.94565	2.69057	-0.048159
-6.94565	2.59968	-0.050759
-6.94565	2.5088	-0.053607
-6.94565	2.41791	-0.05672
-6.94565	2.32702	-0.060113
-6.94565	2.23613	-0.063802
-6.94565	2.14525	-0.067804
-6.94565	2.05436	-0.072135
-6.94565	1.96347	-0.076817
-6.94565	1.87258	-0.081872
-6.94565	1.7817	-0.087329
-6.94565	1.69081	-0.09322
-6.94565	1.59992	-0.099582
-6.94565	1.50903	-0.10646
-6.94565	1.41815	-0.113903
-6.94565	1.32726	-0.121969
-6.94565	1.23637	-0.130723
-6.94565	1.14548	-0.140237
-6.94565	1.0546	-0.150593
-6.94565	0.963708	-0.161881
-6.94565	0.87282	-0.174197
-6.94565	0.781933	-0.187649
-6.94565	0.691045	-0.202345
-6.94565	0.600158	-0.218399
-6.94565	0.509271	-0.235924
-6.94565	0.418383	-0.255025
-6.94565	0.327496	-0.275795
-6.94565	0.236608	-0.298305
-6.94565	0.145721	-0.322592
-6.94565	0.054833	-0.348646
-6.94565	-0.036055	-0.376396
-6.94565	-0.126942	-0.405695
-6.94565	-0.21783	-0.436302
-6.94565	-0.308717	-0.467875
-6.94565	-0.399605	-0.499962
-6.94565	-0.490493	-0.532004
-6.94565	-0.58138	-0.563353
-6.94565	-0.672268	-0.593301
-6.94565	-0.763156	-0.621123
-6.94565	-0.854043	-0.646135
-6.94565	-0.944931	-0.667761
-6.94565	-1.03582	-0.685604
-6.94565	-1.12671	-0.6995
-6.94565	-1.21759	-0.709573
-6.94565	-1.30848	-0.716239
-6.94565	-1.39937	-0.720175
-6.94565	-1.49026	-0.722233
-6.94565	-1.58114	-0.723294
-6.94565	-1.67203	-0.724097
-6.94565	-1.76292	-0.725075
-6.94565	-1.85381	-0.726256
-6.94565	-1.94469	-0.727253
-6.94565	-2.03558	-0.727361
-6.94565	-2.12647	-0.725733
-6.94565	-2.21736	-0.721555
-6.94565	-2.30824	-0.71421
-6.94565	-2.39913	-0.703371
-6.94565	-2.49002	-0.689012
-6.94565	-2.58091	-0.671385
-6.94565	-2.67179	-0.650942
-6.94565	-2.76268	-0.628257
-6.94565	-2.85357	-0.603953
-6.94565	-2.94446	-0.57864
-6.94565	-3.03534	-0.552874
-6.94565	-3.12623	-0.527139
-6.94565	-3.21712	-0.501848
-6.72878	2.96324	-0.033808
-6.72878	2.87235	-0.035423
-6.72878	2.78146	-0.037181
-6.72878	2.69057	-0.039101
-6.72878	2.59969	-0.041199
-6.72878	2.5088	-0.04349
-6.72878	2.41791	-0.04599
-6.72878	2.32702	-0.048714
-6.72878	2.23613	-0.051677
-6.72878	2.14525	-0.054894
-6.72878	2.05436	-0.058381
-6.72878	1.96347	-0.062157
-6.72878	1.87258	-0.066239
-6.72878	1.7817	-0.07065
-6.72878	1.69081	-0.075416
-6.72878	1.59992	-0.080565
-6.72878	1.50903	-0.08613
-6.72878	1.41815	-0.09215
-6.72878	1.32726	-0.098669
-6.72878	1.23637	-0.105738
-6.72878	1.14548	-0.113414
-6.72878	1.0546	-0.121763
-6.72878	0.963708	-0.130857
-6.72878	0.872821	-0.140775
-6.72878	0.781933	-0.151606
-6.72878	0.691046	-0.163442
-6.72878	0.600158	-0.17638
-6.72878	0.50927	-0.190521
-6.72878	0.418383	-0.205964
-6.72878	0.327495	-0.222805
-6.72878	0.236608	-0.241129
-6.72878	0.14572	-0.26101
-6.72878	0.054832	-0.2825
-6.72878	-0.036055	-0.305626
-6.72878	-0.126942	-0.330383
-6.72878	-0.217829	-0.356726
-6.72878	-0.308717	-0.384568
-6.72878	-0.399605	-0.413779
-6.72878	-0.490492	-0.44418
-6.72878	-0.58138	-0.475553
-6.72878	-0.672268	-0.50764
-6.72878	-0.763155	-0.540151
-6.72878	-0.854043	-0.572773
-6.72878	-0.944931	-0.60517
-6.72878	-1.03582	-0.636991
-6.72878	-1.12671	-0.667857
-6.72878	-1.21759	-0.697368
-6.72878	-1.30848	-0.725077
-6.72878	-1.39937	-0.750491
-6.72878	-1.49026	-0.773061
-6.72878	-1.58114	-0.792191
-6.72878	-1.67203	-0.807262
-6.72878	-1.76292	-0.817676
-6.72878	-1.85381	-0.822917
-6.72878	-1.94469	-0.822631
-6.72878	-2.03558	-0.816676
-6.72878	-2.12647	-0.805173
-6.72878	-2.21736	-0.788507
-6.72878	-2.30824	-0.767299
-6.72878	-2.39913	-0.742349
-6.72878	-2.49002	-0.714553
-6.72878	-2.58091	-0.684838
-6.72878	-2.67179	-0.654079
-6.72878	-2.76268	-0.623058
-6.72878	-2.85357	-0.592429
-6.72878	-2.94446	-0.562701
-6.72878	-3.03534	-0.534245
-6.72878	-3.12623	-0.507308
-6.72878	-3.21712	-0.482036
-6.51191	2.96323	-0.025129
-6.51191	2.87235	-0.026317
-6.51191	2.78146	-0.027609
-6.51191	2.69057	-0.029017
-6.51191	2.59968	-0.030555
-6.51191	2.5088	-0.032235
-6.51191	2.41791	-0.03407
-6.51191	2.32702	-0.036071
-6.51191	2.23613	-0.03825
-6.51191	2.14525	-0.040618
-6.51191	2.05436	-0.043186
-6.51191	1.96347	-0.045966
-6.51191	1.87258	-0.048972
-6.51191	1.7817	-0.052217
-6.51191	1.69081	-0.055719
-6.51191	1.59992	-0.059496
-6.51191	1.50903	-0.063571
-6.51191	1.41815	-0.067969
-6.51191	1.32726	-0.072724
-6.51191	1.23637	-0.07787
-6.51191	1.14548	-0.083451
-6.51191	1.0546	-0.089517
-6.51191	0.963708	-0.096125
-6.51191	0.872821	-0.103339
-6.51191	0.781934	-0.111233
-6.51191	0.691046	-0.119887
-6.51191	0.600159	-0.129388
-6.51191	0.509271	-0.139833
-6.51191	0.418383	-0.151321
-6.51191	0.327496	-0.163962
-6.51191	0.236608	-0.177865
-6.51191	0.145721	-0.193144
-6.51191	0.054833	-0.209915
-6.51191	-0.036055	-0.228293
-6.51191	-0.126942	-0.248388
-6.51191	-0.21783	-0.27031
-6.51191	-0.308718	-0.294156
-6.51191	-0.399605	-0.320016
-6.51191	-0.490493	-0.347959
-6.51191	-0.581381	-0.378033
-6.51191	-0.672268	-0.410247
-6.51191	-0.763156	-0.444557
-6.51191	-0.854043	-0.480845
-6.51191	-0.94493	-0.518887
-6.51191	-1.03582	-0.558325
-6.51191	-1.12671	-0.598628
-6.51191	-1.21759	-0.639065
-6.51191	-1.30848	-0.678692
-6.51191	-1.39937	-0.716354
-6.51191	-1.49026	-0.750737
-6.51191	-1.58114	-0.780443
-6.51191	-1.67203	-0.804117
-6.51191	-1.76292	-0.82059
-6.51191	-1.85381	-0.829021
-6.51191	-1.94469	-0.829024
-6.51191	-2.03558	-0.820716
-6.51191	-2.12647	-0.804715
-6.51191	-2.21736	-0.782067
-6.51191	-2.30824	-0.754111
-6.51191	-2.39913	-0.72234
-6.51191	-2.49002	-0.688251
-6.51191	-2.58091	-0.653226
-6.51191	-2.67179	-0.618458
-6.51191	-2.76268	-0.584897
-6.51191	-2.85357	-0.553245
-6.51191	-2.94446	-0.523963
-6.51191	-3.03534	-0.497302
-6.51191	-3.12623	-0.473333
-6.51191	-3.21712	-0.45199
-6.29504	2.96324	-0.015838
-6.29504	2.87235	-0.016551
-6.29504	2.78146	-0.017327
-6.29504	2.69057	-0.018177
-6.29504	2.59969	-0.01911
-6.29504	2.5088	-0.020134
-6.29504	2.41791	-0.021258
-6.29504	2.32702	-0.022489
-6.29504	2.23613	-0.023832
-6.29504	2.14525	-0.025295
-6.29504	2.05436	-0.026881
-6.29504	1.96347	-0.028596
-6.29504	1.87258	-0.030446
-6.29504	1.7817	-0.032436
-6.29504	1.69081	-0.034573
-6.29505	1.59992	-0.036866
-6.29504	1.50903	-0.039325
-6.29504	1.41815	-0.041964
-6.29505	1.32726	-0.044801
-6.29504	1.23637	-0.047857
-6.29504	1.14548	-0.051163
-6.29505	1.0546	-0.05475
-6.29504	0.963708	-0.058661
-6.29504	0.872821	-0.062945
-6.29504	0.781933	-0.067659
-6.29504	0.691045	-0.07287
-6.29504	0.600158	-0.078656
-6.29504	0.50927	-0.085104
-6.29504	0.418383	-0.092313
-6.29504	0.327495	-0.100395
-6.29504	0.236608	-0.109472
-6.29504	0.145721	-0.119682
-6.29505	0.054833	-0.131179
-6.29504	-0.036054	-0.144128
-6.29504	-0.126942	-0.15871
-6.29505	-0.21783	-0.175122
-6.29504	-0.308717	-0.193567
-6.29504	-0.399605	-0.21426
-6.29505	-0.490492	-0.237409
-6.29504	-0.58138	-0.263207
-6.29504	-0.672268	-0.291812
-6.29505	-0.763155	-0.323318
-6.29504	-0.854043	-0.357723
-6.29504	-0.94493	-0.394886
-6.29505	-1.03582	-0.43448
-6.29504	-1.12671	-0.475942
-6.29504	-1.21759	-0.518444
-6.29504	-1.30848	-0.560871
-6.29504	-1.39937	-0.601838
-6.29504	-1.49026	-0.639756
-6.29504	-1.58114	-0.672941
-6.29504	-1.67203	-0.69977
-6.29505	-1.76292	-0.71887
-6.29504	-1.8538	-0.729292
-6.29504	-1.94469	-0.730646
-6.29505	-2.03558	-0.723165
-6.29504	-2.12647	-0.70767
-6.29504	-2.21736	-0.685476
-6.29504	-2.30824	-0.65821
-6.29504	-2.39913	-0.627637
-6.29504	-2.49002	-0.595483
-6.29504	-2.58091	-0.563302
-6.29504	-2.67179	-0.532386
-6.29504	-2.76268	-0.503724
-6.29504	-2.85357	-0.477999
-6.29504	-2.94446	-0.455607
-6.29504	-3.03534	-0.436695
-6.29504	-3.12623	-0.421201
-6.29504	-3.21712	-0.408892
-6.07818	2.96324	-0.006116
-6.07818	2.87235	-0.006317
-6.07818	2.78146	-0.006545
-6.07818	2.69057	-0.006803
-6.07818	2.59969	-0.007098
-6.07818	2.5088	-0.007434
-6.07818	2.41791	-0.007815
-6.07818	2.32702	-0.008241
-6.07818	2.23613	-0.008715
-6.07818	2.14525	-0.009235
-6.07818	2.05436	-0.009799
-6.07818	1.96347	-0.010407
-6.07818	1.87258	-0.011053
-6.07818	1.7817	-0.011735
-6.07818	1.69081	-0.012449
-6.07818	1.59992	-0.013194
-6.07818	1.50903	-0.013967
-6.07818	1.41815	-0.014769
-6.07818	1.32726	-0.015604
-6.07818	1.23637	-0.016479
-6.07818	1.14548	-0.017407
-6.07818	1.0546	-0.018405
-6.07818	0.963709	-0.019496
-6.07818	0.872821	-0.020712
-6.07818	0.781934	-0.022094
-6.07818	0.691046	-0.02369
-6.07818	0.600159	-0.02556
-6.07818	0.509271	-0.027777
-6.07818	0.418383	-0.030426
-6.07818	0.327496	-0.033607
-6.07818	0.236608	-0.037438
-6.07818	0.14572	-0.042053
-6.07818	0.054833	-0.047609
-6.07818	-0.036055	-0.054282
-6.07818	-0.126943	-0.062272
-6.07818	-0.21783	-0.071799
-6.07818	-0.308718	-0.083104
-6.07818	-0.399606	-0.096442
-6.07818	-0.490493	-0.112072
-6.07818	-0.58138	-0.130247
-6.07818	-0.672268	-0.151188
-6.07818	-0.763155	-0.175061
-6.07818	-0.854043	-0.201939
-6.07818	-0.94493	-0.231762
-6.07818	-1.03582	-0.264285
-6.07818	-1.12671	-0.299044
-6.07818	-1.21759	-0.335311
-6.07818	-1.30848	-0.372084
-6.07818	-1.39937	-0.408107
-6.07818	-1.49026	-0.441926
-6.07818	-1.58114	-0.472004
-6.07818	-1.67203	-0.496864
-6.07818	-1.76292	-0.515266
-6.07818	-1.85381	-0.526369
-6.07818	-1.94469	-0.529854
-6.07818	-2.03558	-0.525981
-6.07818	-2.12647	-0.515555
-6.07818	-2.21736	-0.499828
-6.07818	-2.30824	-0.48033
-6.07818	-2.39913	-0.458711
-6.07818	-2.49002	-0.43657
-6.07818	-2.58091	-0.415333
-6.07818	-2.67179	-0.396174
-6.07818	-2.76268	-0.379975
-6.07818	-2.85357	-0.367328
-6.07818	-2.94446	-0.358547
-6.07818	-3.03534	-0.353705
-6.07818	-3.12623	-0.352658
-6.07818	-3.21712	-0.355079
-5.86131	2.96324	0.003884
-5.86131	2.87235	0.004216
-5.86131	2.78146	0.004559
-5.86131	2.69057	0.004912
-5.86131	2.59968	0.005274
-5.86131	2.5088	0.005643
-5.86131	2.41791	0.006023
-5.86131	2.32702	0.006416
-5.86131	2.23613	0.006827
-5.86131	2.14525	0.007264
-5.86131	2.05436	0.007734
-5.86131	1.96347	0.008248
-5.86131	1.87258	0.008819
-5.86131	1.7817	0.009457
-5.86131	1.69081	0.010178
-5.86131	1.59992	0.010994
-5.86131	1.50903	0.011919
-5.86131	1.41815	0.012966
-5.86131	1.32726	0.014145
-5.86131	1.23637	0.015463
-5.86131	1.14548	0.016926
-5.86131	1.0546	0.018534
-5.86131	0.963708	0.02028
-5.86131	0.872821	0.022156
-5.86131	0.781933	0.02414
-5.86131	0.691046	0.026206
-5.86131	0.600158	0.028317
-5.86131	0.50927	0.030425
-5.86131	0.418383	0.032468
-5.86131	0.327496	0.034372
-5.86131	0.236608	0.036044
-5.86131	0.145721	0.037374
-5.86131	0.054833	0.038231
-5.86131	-0.036055	0.038463
-5.86131	-0.126942	0.037894
-5.86131	-0.21783	0.036324
-5.86131	-0.308718	0.033532
-5.86131	-0.399605	0.02928
-5.86131	-0.490493	0.023315
-5.86131	-0.58138	0.015388
-5.86131	-0.672268	0.005267
-5.86131	-0.763156	-0.007246
-5.86131	-0.854043	-0.022277
-5.86131	-0.944931	-0.039852
-5.86131	-1.03582	-0.059864
-5.86131	-1.12671	-0.082032
-5.86131	-1.21759	-0.105879
-5.86131	-1.30848	-0.130722
-5.86131	-1.39937	-0.155682
-5.86131	-1.49026	-0.17974
-5.86131	-1.58114	-0.201811
-5.86131	-1.67203	-0.220857
-5.86131	-1.76292	-0.236016
-5.86131	-1.85381	-0.246722
-5.86131	-1.94469	-0.252789
-5.86131	-2.03558	-0.254458
-5.86131	-2.12647	-0.252366
-5.86131	-2.21736	-0.247472
-5.86131	-2.30824	-0.240947
-5.86131	-2.39913	-0.234041
-5.86131	-2.49002	-0.227967
-5.86131	-2.58091	-0.223813
-5.86131	-2.67179	-0.222477
-5.86131	-2.76268	-0.224645
-5.86131	-2.85357	-0.230782
-5.86131	-2.94446	-0.241145
-5.86131	-3.03534	-0.255799
-5.86131	-3.12623	-0.274628
-5.86131	-3.21712	-0.297336
-5.64444	2.96324	0.014026
-5.64444	2.87235	0.014902
-5.64444	2.78146	0.015825
-5.64444	2.69057	0.016796
-5.64444	2.59969	0.017818
-5.64444	2.5088	0.018895
-5.64444	2.41791	0.020033
-5.64444	2.32702	0.021241
-5.64444	2.23613	0.02253
-5.64444	2.14525	0.023912
-5.64444	2.05436	0.025404
-5.64444	1.96347	0.027021
-5.64444	1.87258	0.028785
-5.64444	1.7817	0.030716
-5.64444	1.69081	0.032838
-5.64444	1.59992	0.035175
-5.64444	1.50903	0.037752
-5.64444	1.41815	0.040593
-5.64444	1.32726	0.043723
-5.64444	1.23637	0.047164
-5.64444	1.14548	0.050938
-5.64444	1.0546	0.055061
-5.64444	0.963709	0.059549
-5.64444	0.872821	0.06441
-5.64444	0.781934	0.069649
-5.64444	0.691046	0.075261
-5.64444	0.600158	0.081237
-5.64444	0.509271	0.087558
-5.64444	0.418383	0.094192
-5.64444	0.327495	0.101099
-5.64444	0.236608	0.108222
-5.64444	0.14572	0.11549
-5.64444	0.054832	0.122813
-5.64444	-0.036055	0.130084
-5.64444	-0.126943	0.137171
-5.64444	-0.21783	0.143923
-5.64444	-0.308717	0.150167
-5.64444	-0.399605	0.155707
-5.64444	-0.490492	0.160332
-5.64444	-0.58138	0.163823
-5.64444	-0.672268	0.165955
-5.64444	-0.763155	0.166521
-5.64444	-0.854043	0.165344
-5.64444	-0.94493	0.162294
-5.64444	-1.03582	0.157319
-5.64444	-1.12671	0.150462
-5.64444	-1.21759	0.141873
-5.64444	-1.30848	0.131824
-5.64444	-1.39937	0.120698
-5.64444	-1.49026	0.108959
-5.64444	-1.58114	0.097115
-5.64444	-1.67203	0.085646
-5.64444	-1.76292	0.074942
-5.64444	-1.85381	0.065237
-5.64444	-1.94469	0.056554
-5.64444	-2.03558	0.048691
-5.64444	-2.12647	0.041234
-5.64444	-2.21736	0.033589
-5.64444	-2.30824	0.025053
-5.64444	-2.39913	0.014875
-5.64444	-2.49002	0.00232
-5.64444	-2.58091	-0.013284
-5.64444	-2.67179	-0.032514
-5.64444	-2.76268	-0.05585
-5.64444	-2.85357	-0.083665
-5.64444	-2.94446	-0.116238
-5.64444	-3.03534	-0.153761
-5.64444	-3.12623	-0.196333
-5.64444	-3.21712	-0.243938
-5.42757	2.96324	0.024191
-5.42757	2.87235	0.025613
-5.42757	2.78146	0.027112
-5.42757	2.69057	0.028694
-5.42757	2.59968	0.030365
-5.42757	2.5088	0.032134
-5.42757	2.41791	0.034011
-5.42757	2.32702	0.036009
-5.42758	2.23613	0.038146
-5.42757	2.14525	0.040438
-5.42757	2.05436	0.042907
-5.42758	1.96347	0.045578
-5.42757	1.87258	0.048477
-5.42757	1.7817	0.051633
-5.42758	1.69081	0.055078
-5.42757	1.59992	0.058845
-5.42757	1.50903	0.062969
-5.42758	1.41815	0.067486
-5.42757	1.32726	0.072432
-5.42757	1.23637	0.077844
-5.42758	1.14548	0.083756
-5.42757	1.0546	0.090202
-5.42757	0.963708	0.097215
-5.42758	0.87282	0.104822
-5.42757	0.781933	0.11305
-5.42757	0.691045	0.121918
-5.42757	0.600159	0.131442
-5.42757	0.509271	0.141631
-5.42758	0.418383	0.152486
-5.42757	0.327496	0.164001
-5.42757	0.236608	0.176155
-5.42758	0.14572	0.188919
-5.42757	0.054833	0.202248
-5.42757	-0.036055	0.21608
-5.42758	-0.126943	0.230334
-5.42757	-0.21783	0.244911
-5.42757	-0.308718	0.259687
-5.42758	-0.399605	0.274515
-5.42757	-0.490493	0.289227
-5.42757	-0.581381	0.303628
-5.42758	-0.672268	0.317507
-5.42757	-0.763156	0.330639
-5.42757	-0.854043	0.342788
-5.42758	-0.944931	0.353723
-5.42757	-1.03582	0.363222
-5.42758	-1.12671	0.371083
-5.42758	-1.21759	0.377141
-5.42757	-1.30848	0.381267
-5.42758	-1.39937	0.383371
-5.42757	-1.49026	0.383402
-5.42757	-1.58114	0.381329
-5.42758	-1.67203	0.377133
-5.42757	-1.76292	0.370782
-5.42757	-1.85381	0.362205
-5.42758	-1.94469	0.351287
-5.42757	-2.03558	0.337858
-5.42757	-2.12647	0.32169
-5.42757	-2.21736	0.302518
-5.42757	-2.30824	0.280046
-5.42757	-2.39913	0.253962
-5.42757	-2.49002	0.223956
-5.42757	-2.58091	0.189716
-5.42757	-2.67179	0.150922
-5.42758	-2.76268	0.107243
-5.42757	-2.85357	0.058308
-5.42758	-2.94446	0.003692
-5.42758	-3.03534	-0.057107
-5.42757	-3.12623	-0.124674
-5.42758	-3.21712	-0.199683
-5.21071	2.96324	0.034282
-5.21071	2.87235	0.036236
-5.21071	2.78146	0.038295
-5.21071	2.69057	0.040466
-5.21071	2.59968	0.042759
-5.21071	2.5088	0.045188
-5.21071	2.41791	0.047765
-5.21071	2.32702	0.050509
-5.21071	2.23613	0.05344
-5.21071	2.14525	0.056582
-5.21071	2.05436	0.059959
-5.21071	1.96347	0.063603
-5.21071	1.87258	0.067546
-5.21071	1.7817	0.071822
-5.21071	1.69081	0.07647
-5.21071	1.59992	0.08153
-5.21071	1.50903	0.087047
-5.21071	1.41815	0.093063
-5.21071	1.32726	0.099626
-5.21071	1.23637	0.106782
-5.21071	1.14548	0.114577
-5.21071	1.0546	0.12306
-5.21071	0.963708	0.132275
-5.21071	0.872821	0.142268
-5.21071	0.781933	0.153082
-5.21071	0.691046	0.164756
-5.21071	0.600158	0.177327
-5.21071	0.509271	0.190829
-5.21071	0.418383	0.205288
-5.21071	0.327495	0.220725
-5.21071	0.236608	0.237152
-5.21071	0.14572	0.254573
-5.21071	0.054833	0.272978
-5.21071	-0.036055	0.292343
-5.21071	-0.126942	0.312627
-5.21071	-0.217829	0.333767
-5.21071	-0.308717	0.355679
-5.21071	-0.399605	0.378248
-5.21071	-0.490492	0.40133
-5.21071	-0.58138	0.424748
-5.21071	-0.672267	0.448285
-5.21071	-0.763155	0.471689
-5.21071	-0.854043	0.494665
-5.21071	-0.94493	0.516883
-5.21071	-1.03582	0.537975
-5.21071	-1.12671	0.557542
-5.21071	-1.21759	0.575163
-5.21071	-1.30848	0.590398
-5.21071	-1.39937	0.602808
-5.21071	-1.49026	0.61196
-5.21071	-1.58114	0.617441
-5.21071	-1.67203	0.618878
-5.21071	-1.76292	0.615936
-5.21071	-1.85381	0.608341
-5.21071	-1.94469	0.595878
-5.21071	-2.03558	0.578387
-5.21071	-2.12647	0.55577
-5.21071	-2.21736	0.527976
-5.21071	-2.30824	0.494979
-5.21071	-2.39913	0.456767
-5.21071	-2.49002	0.413312
-5.21071	-2.58091	0.364534
-5.21071	-2.67179	0.310277
-5.21071	-2.76268	0.250262
-5.21071	-2.85357	0.184046
-5.21071	-2.94446	0.110973
-5.21071	-3.03534	0.030108
-5.21071	-3.12623	-0.059838
-5.21071	-3.21712	-0.160607
-4.99384	2.96324	0.044215
-4.99384	2.87235	0.046678
-4.99384	2.78146	0.049266
-4.99384	2.69057	0.05199
-4.99384	2.59968	0.054864
-4.99384	2.5088	0.057902
-4.99384	2.41791	0.061124
-4.99384	2.32702	0.064549
-4.99384	2.23613	0.068202
-4.99384	2.14525	0.072109
-4.99384	2.05436	0.076301
-4.99384	1.96347	0.080811
-4.99384	1.87258	0.085675
-4.99384	1.7817	0.090934
-4.99384	1.69081	0.096631
-4.99384	1.59992	0.10281
-4.99384	1.50903	0.109521
-4.99384	1.41815	0.116814
-4.99384	1.32726	0.124741
-4.99384	1.23637	0.133358
-4.99384	1.14548	0.142718
-4.99384	1.05459	0.152878
-4.99384	0.963708	0.163894
-4.99384	0.872821	0.17582
-4.99384	0.781933	0.188713
-4.99384	0.691046	0.202626
-4.99384	0.600158	0.21761
-4.99384	0.509271	0.233713
-4.99384	0.418383	0.25098
-4.99384	0.327495	0.269449
-4.99384	0.236608	0.289154
-4.99384	0.14572	0.310117
-4.99384	0.054833	0.332351
-4.99384	-0.036055	0.355853
-4.99384	-0.126943	0.380602
-4.99384	-0.21783	0.406558
-4.99384	-0.308718	0.433651
-4.99384	-0.399605	0.461781
-4.99384	-0.490493	0.490809
-4.99384	-0.58138	0.520556
-4.99384	-0.672268	0.55079
-4.99384	-0.763156	0.581227
-4.99384	-0.854043	0.611522
-4.99384	-0.94493	0.641267
-4.99384	-1.03582	0.669995
-4.99384	-1.12671	0.697176
-4.99384	-1.21759	0.72223
-4.99384	-1.30848	0.744535
-4.99384	-1.39937	0.763449
-4.99384	-1.49026	0.778327
-4.99384	-1.58114	0.788552
-4.99384	-1.67203	0.793556
-4.99384	-1.76292	0.792856
-4.99384	-1.85381	0.786064
-4.99384	-1.94469	0.772911
-4.99384	-2.03558	0.753245
-4.99384	-2.12647	0.727027
-4.99384	-2.21736	0.694305
-4.99384	-2.30824	0.655192
-4.99384	-2.39913	0.609822
-4.99384	-2.49002	0.558306
-4.99384	-2.58091	0.500683
-4.99384	-2.67179	0.436872
-4.99384	-2.76268	0.366607
-4.99384	-2.85357	0.28938
-4.99384	-2.94446	0.204361
-4.99384	-3.03534	0.110289
-4.99384	-3.12623	0.005329
-4.99384	-3.21712	-0.113147
-4.77697	2.96324	0.053931
-4.77697	2.87235	0.056865
-4.77697	2.78146	0.059939
-4.77697	2.69057	0.063166
-4.77697	2.59968	0.066562
-4.77697	2.5088	0.070146
-4.77697	2.41791	0.073938
-4.77697	2.32702	0.077963
-4.77697	2.23613	0.082245
-4.77697	2.14525	0.086815
-4.77697	2.05436	0.091706
-4.77697	1.96347	0.096953
-4.77697	1.87258	0.102595
-4.77697	1.7817	0.108674
-4.77697	1.69081	0.115237
-4.77697	1.59992	0.122331
-4.77697	1.50903	0.130009
-4.77697	1.41815	0.138322
-4.77697	1.32726	0.147328
-4.77697	1.23637	0.157085
-4.77697	1.14548	0.167651
-4.77697	1.0546	0.179086
-4.77697	0.963708	0.191452
-4.77697	0.872821	0.20481
-4.77697	0.781933	0.219221
-4.77697	0.691045	0.234744
-4.77697	0.600158	0.251437
-4.77697	0.50927	0.269355
-4.77697	0.418383	0.288552
-4.77697	0.327495	0.309072
-4.77697	0.236607	0.330957
-4.77697	0.145721	0.354235
-4.77697	0.054833	0.378926
-4.77697	-0.036054	0.405034
-4.77697	-0.126942	0.432542
-4.77697	-0.21783	0.461412
-4.77697	-0.308717	0.491574
-4.77697	-0.399605	0.522925
-4.77697	-0.490492	0.555321
-4.77697	-0.58138	0.588567
-4.77697	-0.672268	0.622415
-4.77697	-0.763155	0.656556
-4.77697	-0.854043	0.690611
-4.77697	-0.944931	0.724133
-4.77697	-1.03582	0.756606
-4.77697	-1.12671	0.787443
-4.77697	-1.21759	0.816005
-4.77697	-1.30848	0.841604
-4.77697	-1.39937	0.863528
-4.77697	-1.49026	0.88107
-4.77697	-1.58114	0.893551
-4.77697	-1.67203	0.900352
-4.77697	-1.76292	0.900948
-4.77697	-1.85381	0.894924
-4.77697	-1.94469	0.881998
-4.77697	-2.03558	0.862019
-4.77697	-2.12647	0.834961
-4.77697	-2.21736	0.8009
-4.77697	-2.30824	0.759984
-4.77697	-2.39913	0.712385
-4.77697	-2.49002	0.65826
-4.77697	-2.58091	0.597693
-4.77697	-2.67179	0.53064
-4.77697	-2.76268	0.456875
-4.77697	-2.85357	0.375923
-4.77697	-2.94446	0.286984
-4.77697	-3.03534	0.188829
-4.77697	-3.12623	0.079665
-4.77697	-3.21712	-0.043076
-4.5601	2.96323	0.063387
-4.5601	2.87235	0.066742
-4.5601	2.78146	0.070246
-4.5601	2.69057	0.073913
-4.56011	2.59969	0.077762
-4.5601	2.5088	0.081813
-4.5601	2.41791	0.08609
-4.56011	2.32702	0.090617
-4.5601	2.23613	0.095423
-4.5601	2.14525	0.100538
-4.56011	2.05436	0.105996
-4.5601	1.96347	0.111834
-4.5601	1.87258	0.118092
-4.56011	1.7817	0.124813
-4.5601	1.69081	0.132043
-4.5601	1.59992	0.139832
-4.56011	1.50903	0.14823
-4.5601	1.41815	0.157293
-4.5601	1.32726	0.167075
-4.56011	1.23637	0.177636
-4.5601	1.14548	0.189034
-4.56011	1.0546	0.201331
-4.56011	0.963708	0.214587
-4.5601	0.872821	0.228864
-4.56011	0.781933	0.244224
-4.56011	0.691046	0.260724
-4.5601	0.600158	0.278425
-4.56011	0.509271	0.297379
-4.5601	0.418383	0.317639
-4.5601	0.327495	0.339248
-4.56011	0.236608	0.362245
-4.5601	0.14572	0.386655
-4.5601	0.054833	0.412493
-4.56011	-0.036055	0.439757
-4.5601	-0.126942	0.468425
-4.5601	-0.21783	0.498448
-4.56011	-0.308718	0.529747
-4.5601	-0.399605	0.562211
-4.5601	-0.490493	0.59568
-4.56011	-0.58138	0.629952
-4.5601	-0.672267	0.664765
-4.56011	-0.763155	0.699798
-4.56011	-0.854043	0.734667
-4.5601	-0.94493	0.768922
-4.56011	-1.03582	0.802045
-4.56011	-1.12671	0.83346
-4.5601	-1.21759	0.862537
-4.56011	-1.30848	0.888615
-4.56011	-1.39937	0.911009
-4.5601	-1.49026	0.929047
-4.56011	-1.58114	0.942086
-4.5601	-1.67203	0.949545
-4.5601	-1.76292	0.950931
-4.5601	-1.85381	0.945855
-4.5601	-1.94469	0.934053
-4.5601	-2.03558	0.915375
-4.5601	-2.12647	0.889792
-4.5601	-2.21736	0.857368
-4.56011	-2.30824	0.818232
-4.56011	-2.39913	0.772544
-4.5601	-2.49002	0.720456
-4.56011	-2.58091	0.66206
-4.56011	-2.67179	0.597353
-4.5601	-2.76268	0.526187
-4.56011	-2.85357	0.44822
-4.56011	-2.94446	0.362875
-4.5601	-3.03534	0.269286
-4.56011	-3.12623	0.166229
-4.56011	-3.21712	0.05206
-4.34324	2.96324	0.07256
-4.34324	2.87235	0.076277
-4.34324	2.78146	0.080144
-4.34324	2.69057	0.084178
-4.34324	2.59969	0.0884
-4.34324	2.5088	0.092831
-4.34324	2.41791	0.097496
-4.34324	2.32702	0.102419
-4.34324	2.23613	0.107631
-4.34324	2.14525	0.113162
-4.34324	2.05436	0.119047
-4.34324	1.96347	0.125321
-4.34324	1.87258	0.132025
-4.34324	1.7817	0.139201
-4.34324	1.69081	0.146894
-4.34324	1.59992	0.155151
-4.34324	1.50903	0.164022
-4.34324	1.41815	0.17356
-4.34324	1.32726	0.183819
-4.34324	1.23637	0.194854
-4.34324	1.14548	0.206722
-4.34324	1.0546	0.21948
-4.34324	0.963708	0.233187
-4.34324	0.87282	0.2479
-4.34324	0.781933	0.263676
-4.34324	0.691045	0.280569
-4.34324	0.600158	0.298632
-4.34324	0.50927	0.317915
-4.34324	0.418383	0.33846
-4.34324	0.327496	0.360304
-4.34324	0.236608	0.383476
-4.34324	0.145721	0.407993
-4.34324	0.054833	0.43386
-4.34324	-0.036055	0.461062
-4.34324	-0.126942	0.489564
-4.34324	-0.21783	0.519308
-4.34324	-0.308717	0.550203
-4.34324	-0.399605	0.582126
-4.34324	-0.490493	0.614913
-4.34324	-0.58138	0.648354
-4.34324	-0.672268	0.68219
-4.34324	-0.763156	0.716109
-4.34324	-0.854043	0.749743
-4.34324	-0.944931	0.782667
-4.34324	-1.03582	0.814402
-4.34324	-1.12671	0.844425
-4.34324	-1.21759	0.872168
-4.34324	-1.30848	0.897043
-4.34324	-1.39937	0.918451
-4.34324	-1.49026	0.935805
-4.34324	-1.58114	0.948552
-4.34324	-1.67203	0.956194
-4.34324	-1.76292	0.958308
-4.34324	-1.85381	0.95456
-4.34324	-1.94469	0.944716
-4.34324	-2.03558	0.928646
-4.34324	-2.12647	0.906309
-4.34324	-2.21736	0.87775
-4.34324	-2.30824	0.843066
-4.34324	-2.39913	0.802386
-4.34324	-2.49002	0.755837
-4.34324	-2.58091	0.703512
-4.34324	-2.67179	0.645437
-4.34324	-2.76268	0.581543
-4.34324	-2.85357	0.511643
-4.34324	-2.94446	0.435413
-4.34324	-3.03534	0.352382
-4.34324	-3.12623	0.261943
-4.34324	-3.21712	0.163381
-4.12637	2.96324	0.081445
-4.12637	2.87235	0.085457
-4.12637	2.78146	0.089614
-4.12637	2.69057	0.093936
-4.12637	2.59969	0.098445
-4.12637	2.5088	0.103161
-4.12637	2.41791	0.108111
-4.12637	2.32702	0.113319
-4.12637	2.23613	0.118816
-4.12637	2.14525	0.12463
-4.12637	2.05436	0.130797
-4.12637	1.96347	0.13735
-4.12637	1.87258	0.144329
-4.12637	1.7817	0.151774
-4.12637	1.69081	0.159726
-4.12637	1.59992	0.168232
-4.12637	1.50903	0.177337
-4.12637	1.41815	0.187091
-4.12637	1.32726	0.197543
-4.12637	1.23637	0.208745
-4.12637	1.14548	0.220749
-4.12637	1.0546	0.233606
-4.12637	0.963709	0.247369
-4.12637	0.872821	0.262089
-4.12637	0.781934	0.277816
-4.12637	0.691046	0.294596
-4.12637	0.600158	0.312475
-4.12637	0.509271	0.331491
-4.12637	0.418383	0.351679
-4.12637	0.327496	0.373064
-4.12637	0.236608	0.395665
-4.12637	0.14572	0.419486
-4.12637	0.054833	0.44452
-4.12637	-0.036055	0.470742
-4.12637	-0.126943	0.498104
-4.12637	-0.21783	0.526539
-4.12637	-0.308717	0.555949
-4.12637	-0.399605	0.586208
-4.12637	-0.490492	0.61715
-4.12637	-0.58138	0.648572
-4.12637	-0.672268	0.680233
-4.12637	-0.763155	0.711842
-4.12637	-0.854043	0.743067
-4.12637	-0.944931	0.773532
-4.12637	-1.03582	0.802819
-4.12637	-1.12671	0.830478
-4.12637	-1.21759	0.85603
-4.12637	-1.30848	0.878985
-4.12637	-1.39937	0.898849
-4.12637	-1.49026	0.915142
-4.12637	-1.58114	0.92742
-4.12637	-1.67203	0.93528
-4.12637	-1.76292	0.938386
-4.12637	-1.85381	0.936471
-4.12637	-1.94469	0.929345
-4.12637	-2.03558	0.916904
-4.12637	-2.12647	0.89911
-4.12637	-2.21736	0.875994
-4.12637	-2.30824	0.847632
-4.12637	-2.39913	0.814124
-4.12637	-2.49002	0.775575
-4.12637	-2.58091	0.732069
-4.12637	-2.67179	0.683644
-4.12637	-2.76268	0.630277
-4.12637	-2.85357	0.571865
-4.12637	-2.94446	0.508221
-4.12637	-3.03534	0.439082
-4.12637	-3.12623	0.364127
-4.12637	-3.21712	0.283024
-3.9095	2.96324	0.090055
-3.9095	2.87235	0.09429
-3.9095	2.78146	0.098662
-3.9095	2.69057	0.10319
-3.9095	2.59968	0.107896
-3.9095	2.5088	0.112802
-3.9095	2.41791	0.117933
-3.9095	2.32702	0.123314
-3.9095	2.23613	0.128973
-3.9095	2.14525	0.134941
-3.9095	2.05436	0.141247
-3.9095	1.96347	0.147927
-3.9095	1.87258	0.155016
-3.9095	1.7817	0.162551
-3.9095	1.69081	0.170572
-3.9095	1.59992	0.17912
-3.9095	1.50903	0.188239
-3.9095	1.41815	0.197971
-3.9095	1.32726	0.208363
-3.9095	1.23637	0.219459
-3.9095	1.14548	0.231306
-3.9095	1.0546	0.243949
-3.9095	0.963708	0.257433
-3.9095	0.87282	0.271802
-3.9095	0.781933	0.287097
-3.9095	0.691045	0.303357
-3.9095	0.600158	0.320616
-3.9095	0.509271	0.338905
-3.9095	0.418383	0.358246
-3.9095	0.327496	0.378657
-3.9095	0.236608	0.400143
-3.9095	0.14572	0.422699
-3.9095	0.054833	0.446307
-3.9095	-0.036055	0.470934
-3.9095	-0.126942	0.496526
-3.9095	-0.21783	0.523011
-3.9095	-0.308718	0.550289
-3.9095	-0.399605	0.578237
-3.9095	-0.490493	0.606701
-3.9095	-0.58138	0.635494
-3.9095	-0.672268	0.664401
-3.9095	-0.763156	0.693166
-3.9095	-0.854043	0.721505
-3.9095	-0.944931	0.7491
-3.9095	-1.03582	0.775605
-3.9095	-1.12671	0.800653
-3.9095	-1.21759	0.823861
-3.9095	-1.30848	0.844836
-3.9095	-1.39937	0.863196
-3.9095	-1.49026	0.87857
-3.9095	-1.58114	0.890617
-3.9095	-1.67203	0.899035
-3.9095	-1.76292	0.903572
-3.9095	-1.85381	0.904034
-3.9095	-1.94469	0.900288
-3.9095	-2.03558	0.892262
-3.9095	-2.12647	0.879943
-3.9095	-2.21736	0.863369
-3.9095	-2.30824	0.842613
-3.9095	-2.39913	0.817772
-3.9095	-2.49002	0.788945
-3.9095	-2.58091	0.756215
-3.9095	-2.67179	0.719626
-3.9095	-2.76268	0.679168
-3.9095	-2.85357	0.634751
-3.9095	-2.94446	0.586198
-3.9095	-3.03534	0.53323
-3.9095	-3.12623	0.475465
-3.9095	-3.21712	0.412426
-3.69264	2.96324	0.098419
-3.69264	2.87235	0.102808
-3.69263	2.78146	0.107318
-3.69264	2.69057	0.111971
-3.69263	2.59969	0.116788
-3.69263	2.5088	0.12179
-3.69264	2.41791	0.127001
-3.69263	2.32702	0.132446
-3.69263	2.23613	0.138152
-3.69264	2.14525	0.144146
-3.69263	2.05436	0.150458
-3.69263	1.96347	0.15712
-3.69264	1.87258	0.164165
-3.69263	1.7817	0.171627
-3.69263	1.69081	0.179542
-3.69264	1.59992	0.187948
-3.69263	1.50903	0.196883
-3.69264	1.41815	0.206385
-3.69264	1.32726	0.216496
-3.69263	1.23637	0.227254
-3.69264	1.14548	0.238699
-3.69264	1.0546	0.250871
-3.69263	0.963709	0.263806
-3.69264	0.872821	0.27754
-3.69264	0.781933	0.292108
-3.69263	0.691046	0.307538
-3.69264	0.600158	0.323858
-3.69264	0.50927	0.341088
-3.69263	0.418383	0.359242
-3.69264	0.327495	0.378328
-3.69263	0.236608	0.398345
-3.69263	0.14572	0.419278
-3.69264	0.054832	0.441105
-3.69263	-0.036055	0.463787
-3.69264	-0.126942	0.487268
-3.69264	-0.21783	0.511478
-3.69263	-0.308717	0.536323
-3.69264	-0.399605	0.56169
-3.69264	-0.490493	0.587442
-3.69263	-0.58138	0.613419
-3.69264	-0.672268	0.639434
-3.69264	-0.763156	0.665277
-3.69263	-0.854043	0.690714
-3.69264	-0.944931	0.71549
-3.69264	-1.03582	0.739332
-3.69263	-1.12671	0.761954
-3.69264	-1.21759	0.783061
-3.69264	-1.30848	0.802361
-3.69263	-1.39937	0.819566
-3.69263	-1.49026	0.834409
-3.69264	-1.58114	0.846647
-3.69263	-1.67203	0.856068
-3.69264	-1.76292	0.862507
-3.69263	-1.85381	0.865841
-3.69264	-1.94469	0.866
-3.69264	-2.03558	0.862967
-3.69263	-2.12647	0.856771
-3.69264	-2.21736	0.847484
-3.69264	-2.30824	0.835217
-3.69263	-2.39913	0.820097
-3.69264	-2.49002	0.802261
-3.69264	-2.58091	0.781831
-3.69263	-2.67179	0.758895
-3.69264	-2.76268	0.733478
-3.69264	-2.85357	0.705515
-3.69263	-2.94446	0.674812
-3.69264	-3.03534	0.641002
-3.69264	-3.12623	0.603499
-3.69263	-3.21712	0.561435
-3.47577	2.96323	0.106584
-3.47577	2.87235	0.111059
-3.47577	2.78146	0.115638
-3.47577	2.69057	0.12034
-3.47577	2.59968	0.125186
-3.47577	2.5088	0.130197
-3.47577	2.41791	0.135395
-3.47577	2.32702	0.140803
-3.47577	2.23613	0.146446
-3.47577	2.14525	0.152351
-3.47577	2.05436	0.158545
-3.47577	1.96347	0.165057
-3.47577	1.87258	0.171918
-3.47577	1.7817	0.17916
-3.47577	1.69081	0.186814
-3.47577	1.59992	0.194914
-3.47577	1.50903	0.203495
-3.47577	1.41815	0.212591
-3.47577	1.32726	0.222236
-3.47577	1.23637	0.232465
-3.47577	1.14548	0.243312
-3.47577	1.0546	0.254809
-3.47577	0.963708	0.266986
-3.47577	0.872821	0.279874
-3.47577	0.781934	0.293498
-3.47577	0.691046	0.307882
-3.47577	0.600158	0.323044
-3.47577	0.509271	0.338997
-3.47577	0.418383	0.35575
-3.47577	0.327496	0.373304
-3.47577	0.236608	0.391651
-3.47577	0.14572	0.410775
-3.47577	0.054833	0.430649
-3.47577	-0.036055	0.451236
-3.47577	-0.126943	0.472483
-3.47577	-0.21783	0.494324
-3.47577	-0.308718	0.516678
-3.47577	-0.399605	0.539447
-3.47577	-0.490493	0.562516
-3.47577	-0.581381	0.585753
-3.47577	-0.672268	0.609007
-3.47577	-0.763155	0.632112
-3.47577	-0.854042	0.654884
-3.47577	-0.94493	0.677131
-3.47577	-1.03582	0.698645
-3.47577	-1.12671	0.719216
-3.47577	-1.21759	0.738631
-3.47577	-1.30848	0.75668
-3.47577	-1.39937	0.773169
-3.47577	-1.49026	0.787914
-3.47577	-1.58114	0.800762
-3.47577	-1.67203	0.811586
-3.47577	-1.76292	0.8203
-3.47577	-1.85381	0.826858
-3.47577	-1.94469	0.831262
-3.47577	-2.03558	0.83356
-3.47577	-2.12647	0.833852
-3.47577	-2.21736	0.832281
-3.47577	-2.30824	0.829032
-3.47577	-2.39913	0.824323
-3.47577	-2.49002	0.818392
-3.47577	-2.58091	0.811483
-3.47577	-2.67179	0.80382
-3.47577	-2.76268	0.795583
-3.47577	-2.85357	0.786863
-3.47577	-2.94446	0.777608
-3.47577	-3.03534	0.76755
-3.47577	-3.12623	0.756094
-3.47577	-3.21712	0.742177
-3.2589	2.96324	0.114612
-3.2589	2.87235	0.119116
-3.2589	2.78146	0.123701
-3.2589	2.69057	0.128387
-3.2589	2.59968	0.13319
-3.2589	2.5088	0.138131
-3.2589	2.41791	0.143231
-3.2589	2.32702	0.14851
-3.2589	2.23613	0.153993
-3.2589	2.14525	0.159703
-3.2589	2.05436	0.165667
-3.2589	1.96347	0.171912
-3.2589	1.87258	0.178465
-3.2589	1.7817	0.185356
-3.2589	1.69081	0.192614
-3.2589	1.59992	0.200269
-3.2589	1.50903	0.208352
-3.2589	1.41815	0.216893
-3.2589	1.32726	0.225922
-3.2589	1.23637	0.235469
-3.2589	1.14548	0.245563
-3.2589	1.0546	0.256231
-3.2589	0.963708	0.267498
-3.2589	0.872821	0.279388
-3.2589	0.781933	0.291921
-3.2589	0.691045	0.305115
-3.2589	0.600158	0.318983
-3.2589	0.50927	0.333534
-3.2589	0.418383	0.348771
-3.2589	0.327495	0.364691
-3.2589	0.236607	0.381286
-3.2589	0.145721	0.398538
-3.2589	0.054833	0.416421
-3.2589	-0.036055	0.4349
-3.2589	-0.126942	0.45393
-3.2589	-0.21783	0.473455
-3.2589	-0.308717	0.493408
-3.2589	-0.399605	0.513708
-3.2589	-0.490493	0.534265
-3.2589	-0.58138	0.554976
-3.2589	-0.672268	0.575724
-3.2589	-0.763155	0.596387
-3.2589	-0.854043	0.616829
-3.2589	-0.94493	0.636908
-3.2589	-1.03582	0.656482
-3.2589	-1.12671	0.675402
-3.2589	-1.21759	0.693527
-3.2589	-1.30848	0.710723
-3.2589	-1.39937	0.726865
-3.2589	-1.49026	0.741853
-3.2589	-1.58114	0.755605
-3.2589	-1.67203	0.768074
-3.2589	-1.76292	0.779249
-3.2589	-1.85381	0.789158
-3.2589	-1.94469	0.797883
-3.2589	-2.03558	0.805553
-3.2589	-2.12647	0.812355
-3.2589	-2.21736	0.818537
-3.2589	-2.30824	0.824402
-3.2589	-2.39913	0.830316
-3.2589	-2.49002	0.836696
-3.2589	-2.58091	0.84401
-3.2589	-2.67179	0.852761
-3.2589	-2.76268	0.863468
-3.2589	-2.85357	0.876638
-3.2589	-2.94446	0.892712
-3.2589	-3.03534	0.91199
-3.2589	-3.12623	0.9345
-3.2589	-3.21712	0.959806
-3.04203	2.96323	0.122584
-3.04203	2.87235	0.127073
-3.04203	2.78146	0.131618
-3.04203	2.69057	0.136233
-3.04203	2.59969	0.140934
-3.04203	2.5088	0.145739
-3.04203	2.41791	0.150665
-3.04203	2.32702	0.155735
-3.04203	2.23613	0.160969
-3.04203	2.14525	0.16639
-3.04203	2.05436	0.172024
-3.04203	1.96347	0.177895
-3.04203	1.87258	0.18403
-3.04203	1.7817	0.190456
-3.04203	1.69081	0.1972
-3.04203	1.59992	0.20429
-3.04203	1.50903	0.211754
-3.04203	1.41815	0.219618
-3.04203	1.32726	0.227909
-3.04203	1.23637	0.236655
-3.04203	1.14548	0.245878
-3.04203	1.0546	0.255603
-3.04203	0.963709	0.265851
-3.04203	0.872821	0.276641
-3.04203	0.781933	0.287989
-3.04203	0.691046	0.299909
-3.04203	0.600158	0.31241
-3.04203	0.50927	0.325499
-3.04203	0.418383	0.339176
-3.04203	0.327495	0.353438
-3.04203	0.236608	0.368275
-3.04203	0.14572	0.383671
-3.04203	0.054832	0.399605
-3.04203	-0.036055	0.416047
-3.04203	-0.126943	0.43296
-3.04203	-0.21783	0.450299
-3.04203	-0.308718	0.468012
-3.04203	-0.399606	0.486039
-3.04203	-0.490493	0.504311
-3.04203	-0.58138	0.522753
-3.04203	-0.672267	0.541281
-3.04203	-0.763155	0.55981
-3.04203	-0.854043	0.578245
-3.04203	-0.94493	0.596495
-3.04203	-1.03582	0.614463
-3.04203	-1.12671	0.632061
-3.04203	-1.21759	0.649203
-3.04203	-1.30848	0.665816
-3.04203	-1.39937	0.68184
-3.04203	-1.49026	0.697237
-3.04203	-1.58114	0.711993
-3.04203	-1.67203	0.726127
-3.04203	-1.76292	0.739695
-3.04203	-1.85381	0.752799
-3.04203	-1.94469	0.765597
-3.04203	-2.03558	0.778304
-3.04203	-2.12647	0.791207
-3.04203	-2.21736	0.804671
-3.04203	-2.30824	0.819147
-3.04203	-2.39913	0.835184
-3.04203	-2.49002	0.853437
-3.04203	-2.58091	0.874678
-3.04203	-2.67179	0.899811
-3.04203	-2.76268	0.929878
-3.04203	-2.85357	0.966074
-3.04203	-2.94446	1.00974
-3.04203	-3.03534	1.06238
-3.04203	-3.12623	1.12557
-3.04203	-3.21712	1.2009
-2.82517	2.96323	0.130604
-2.82516	2.87235	0.135058
-2.82517	2.78146	0.139533
-2.82517	2.69057	0.14404
-2.82516	2.59968	0.148592
-2.82517	2.5088	0.153205
-2.82516	2.41791	0.157896
-2.82516	2.32702	0.162684
-2.82517	2.23613	0.16759
-2.82516	2.14525	0.172637
-2.82517	2.05436	0.177849
-2.82517	1.96347	0.183251
-2.82517	1.87258	0.188868
-2.82517	1.7817	0.194727
-2.82517	1.69081	0.200853
-2.82516	1.59992	0.207273
-2.82517	1.50903	0.214013
-2.82517	1.41815	0.221098
-2.82516	1.32726	0.228553
-2.82517	1.23637	0.236401
-2.82517	1.14548	0.244664
-2.82516	1.0546	0.253363
-2.82517	0.963708	0.262516
-2.82517	0.872821	0.272139
-2.82516	0.781933	0.282247
-2.82517	0.691045	0.29285
-2.82517	0.600158	0.303955
-2.82516	0.50927	0.315568
-2.82517	0.418383	0.327688
-2.82517	0.327496	0.340312
-2.82517	0.236608	0.353433
-2.82517	0.145721	0.367038
-2.82516	0.054833	0.381109
-2.82517	-0.036054	0.395623
-2.82517	-0.126942	0.410554
-2.82516	-0.21783	0.425867
-2.82517	-0.308717	0.441525
-2.82517	-0.399605	0.457485
-2.82516	-0.490492	0.473699
-2.82517	-0.58138	0.490117
-2.82517	-0.672268	0.506683
-2.82516	-0.763155	0.523342
-2.82517	-0.854043	0.540037
-2.82517	-0.944931	0.556713
-2.82516	-1.03582	0.573316
-2.82517	-1.12671	0.589802
-2.82517	-1.21759	0.606131
-2.82517	-1.30848	0.622279
-2.82517	-1.39937	0.638237
-2.82517	-1.49026	0.654018
-2.82517	-1.58114	0.66966
-2.82517	-1.67203	0.685239
-2.82517	-1.76292	0.700866
-2.82517	-1.85381	0.716706
-2.82517	-1.94469	0.732982
-2.82516	-2.03558	0.749986
-2.82517	-2.12647	0.768095
-2.82517	-2.21736	0.787782
-2.82516	-2.30824	0.809637
-2.82517	-2.39913	0.834386
-2.82517	-2.49002	0.862914
-2.82516	-2.58091	0.896303
-2.82517	-2.67179	0.935873
-2.82517	-2.76268	0.98323
-2.82516	-2.85357	1.04035
-2.82517	-2.94446	1.10966
-2.82517	-3.03534	1.19419
-2.82517	-3.12623	1.29769
-2.82517	-3.21712	1.42486
-2.6083	2.96324	0.138814
-2.6083	2.87235	0.14324
-2.6083	2.78146	0.147639
-2.6083	2.69057	0.152019
-2.6083	2.59969	0.15639
-2.6083	2.5088	0.160767
-2.6083	2.41791	0.165166
-2.6083	2.32702	0.169607
-2.6083	2.23613	0.174112
-2.6083	2.14525	0.178703
-2.6083	2.05436	0.183407
-2.6083	1.96347	0.188247
-2.6083	1.87258	0.193252
-2.6083	1.7817	0.198447
-2.6083	1.69081	0.203859
-2.6083	1.59992	0.209515
-2.6083	1.50903	0.215439
-2.6083	1.41815	0.221656
-2.6083	1.32726	0.228189
-2.6083	1.23637	0.235062
-2.6083	1.14548	0.242294
-2.6083	1.0546	0.249904
-2.6083	0.963708	0.25791
-2.6083	0.872821	0.266324
-2.6083	0.781933	0.275161
-2.6083	0.691045	0.28443
-2.6083	0.600158	0.294136
-2.6083	0.50927	0.304286
-2.6083	0.418383	0.314879
-2.6083	0.327495	0.325914
-2.6083	0.236607	0.337384
-2.6083	0.14572	0.349281
-2.6083	0.054832	0.361593
-2.6083	-0.036055	0.374303
-2.6083	-0.126943	0.387392
-2.6083	-0.21783	0.400839
-2.6083	-0.308717	0.414617
-2.6083	-0.399605	0.428699
-2.6083	-0.490492	0.443055
-2.6083	-0.58138	0.457654
-2.6083	-0.672268	0.472464
-2.6083	-0.763155	0.487454
-2.6083	-0.854043	0.502596
-2.6083	-0.94493	0.517862
-2.6083	-1.03582	0.533235
-2.6083	-1.12671	0.5487
-2.6083	-1.21759	0.564254
-2.6083	-1.30848	0.57991
-2.6083	-1.39937	0.595696
-2.6083	-1.49026	0.611662
-2.6083	-1.58114	0.627887
-2.6083	-1.67203	0.644483
-2.6083	-1.76292	0.661605
-2.6083	-1.85381	0.679459
-2.6083	-1.94469	0.698314
-2.6083	-2.03558	0.718514
-2.6083	-2.12647	0.740493
-2.6083	-2.21736	0.764798
-2.6083	-2.30824	0.792105
-2.6083	-2.39913	0.823251
-2.6083	-2.49002	0.859272
-2.6083	-2.58091	0.901447
-2.6083	-2.67179	0.951364
-2.6083	-2.76268	1.01101
-2.6083	-2.85357	1.08287
-2.6083	-2.94446	1.17014
-2.6083	-3.03534	1.27692
-2.6083	-3.12623	1.40856
-2.6083	-3.21712	1.57218
-2.39143	2.96323	0.147427
-2.39143	2.87235	0.151861
-2.39143	2.78146	0.156202
-2.39143	2.69057	0.160452
-2.39143	2.59968	0.164621
-2.39143	2.5088	0.168724
-2.39143	2.41791	0.172778
-2.39143	2.32702	0.176807
-2.39143	2.23613	0.180834
-2.39143	2.14525	0.184885
-2.39143	2.05436	0.188989
-2.39143	1.96347	0.193175
-2.39143	1.87258	0.19747
-2.39143	1.7817	0.201905
-2.39143	1.69081	0.206507
-2.39143	1.59992	0.211305
-2.39143	1.50903	0.216324
-2.39143	1.41815	0.22159
-2.39143	1.32726	0.227126
-2.39143	1.23637	0.232955
-2.39143	1.14548	0.239096
-2.39143	1.0546	0.245567
-2.39143	0.963708	0.252385
-2.39143	0.87282	0.259564
-2.39143	0.781933	0.267115
-2.39143	0.691045	0.275047
-2.39143	0.600159	0.283367
-2.39143	0.509271	0.292081
-2.39143	0.418383	0.301189
-2.39143	0.327496	0.310691
-2.39143	0.236608	0.320585
-2.39143	0.145721	0.330864
-2.39143	0.054833	0.341521
-2.39143	-0.036055	0.352546
-2.39143	-0.126942	0.363927
-2.39143	-0.21783	0.37565
-2.39143	-0.308717	0.387701
-2.39143	-0.399605	0.400065
-2.39143	-0.490493	0.412724
-2.39143	-0.58138	0.425663
-2.39143	-0.672268	0.438868
-2.39143	-0.763156	0.452327
-2.39143	-0.854043	0.466031
-2.39143	-0.944931	0.479975
-2.39143	-1.03582	0.494163
-2.39143	-1.12671	0.508605
-2.39143	-1.21759	0.523323
-2.39143	-1.30848	0.538353
-2.39143	-1.39937	0.553748
-2.39143	-1.49026	0.569581
-2.39143	-1.58114	0.585956
-2.39143	-1.67203	0.603007
-2.39143	-1.76292	0.62091
-2.39143	-1.85381	0.63989
-2.39143	-1.94469	0.660233
-2.39143	-2.03558	0.6823
-2.39143	-2.12647	0.706539
-2.39143	-2.21736	0.733506
-2.39143	-2.30824	0.763891
-2.39143	-2.39913	0.798537
-2.39143	-2.49002	0.83849
-2.39143	-2.58091	0.885034
-2.39143	-2.67179	0.939764
-2.39143	-2.76268	1.00466
-2.39143	-2.85357	1.08223
-2.39143	-2.94446	1.17563
-2.39143	-3.03534	1.28891
-2.39143	-3.12623	1.42734
-2.39143	-3.21712	1.59783
-2.17456	2.96324	0.156768
-2.17456	2.87235	0.16128
-2.17456	2.78146	0.165597
-2.17456	2.69057	0.169724
-2.17456	2.59969	0.173672
-2.17456	2.5088	0.177458
-2.17456	2.41791	0.181106
-2.17456	2.32702	0.184645
-2.17456	2.23613	0.188104
-2.17456	2.14525	0.191518
-2.17456	2.05436	0.194918
-2.17456	1.96347	0.198341
-2.17456	1.87258	0.20182
-2.17456	1.7817	0.205388
-2.17456	1.69081	0.209077
-2.17456	1.59992	0.212918
-2.17456	1.50903	0.216941
-2.17456	1.41815	0.221171
-2.17456	1.32726	0.225633
-2.17456	1.23637	0.230351
-2.17456	1.14548	0.235344
-2.17456	1.0546	0.240632
-2.17456	0.963708	0.246229
-2.17456	0.872821	0.252151
-2.17456	0.781933	0.258407
-2.17456	0.691046	0.265008
-2.17456	0.600158	0.27196
-2.17456	0.50927	0.279269
-2.17456	0.418383	0.286938
-2.17456	0.327495	0.294967
-2.17456	0.236608	0.303356
-2.17456	0.14572	0.312102
-2.17456	0.054833	0.321202
-2.17456	-0.036054	0.33065
-2.17456	-0.126942	0.340439
-2.17456	-0.21783	0.350564
-2.17456	-0.308717	0.361016
-2.17456	-0.399605	0.37179
-2.17456	-0.490492	0.382878
-2.17456	-0.58138	0.394277
-2.17456	-0.672268	0.405985
-2.17456	-0.763155	0.418
-2.17456	-0.854043	0.430329
-2.17456	-0.944931	0.442982
-2.17456	-1.03582	0.455976
-2.17456	-1.12671	0.469335
-2.17456	-1.21759	0.483097
-2.17456	-1.30848	0.49731
-2.17456	-1.39937	0.51204
-2.17456	-1.49026	0.527373
-2.17456	-1.58114	0.543419
-2.17456	-1.67203	0.560318
-2.17456	-1.76292	0.578247
-2.17456	-1.85381	0.597426
-2.17456	-1.94469	0.61813
-2.17456	-2.03558	0.640699
-2.17456	-2.12647	0.665547
-2.17456	-2.21736	0.693185
-2.17456	-2.30824	0.724228
-2.17456	-2.39913	0.759431
-2.17456	-2.49002	0.799704
-2.17456	-2.58091	0.846152
-2.17456	-2.67179	0.900119
-2.17456	-2.76268	0.963238
-2.17456	-2.85357	1.0375
-2.17456	-2.94446	1.12536
-2.17456	-3.03534	1.22981
-2.17456	-3.12623	1.35453
-2.17456	-3.21712	1.50402
-1.95769	2.96324	0.16735
-1.95769	2.87235	0.172026
-1.95769	2.78146	0.176362
-1.95769	2.69057	0.180364
-1.95769	2.59969	0.184054
-1.95769	2.5088	0.187458
-1.95769	2.41791	0.190612
-1.95769	2.32702	0.193554
-1.95769	2.23613	0.196327
-1.95769	2.14525	0.198974
-1.95769	2.05436	0.20154
-1.95769	1.96347	0.204067
-1.95769	1.87258	0.206599
-1.95769	1.7817	0.209174
-1.95769	1.69081	0.21183
-1.95769	1.59992	0.214603
-1.95769	1.50903	0.217526
-1.95769	1.41815	0.220627
-1.95769	1.32726	0.223934
-1.95769	1.23637	0.227471
-1.95769	1.14548	0.231259
-1.95769	1.05459	0.235317
-1.95769	0.963708	0.239661
-1.95769	0.872821	0.244304
-1.95769	0.781934	0.249259
-1.95769	0.691046	0.254535
-1.95769	0.600158	0.260138
-1.95769	0.509271	0.266074
-1.95769	0.418383	0.272347
-1.95769	0.327496	0.278959
-1.95769	0.236608	0.285911
-1.95769	0.14572	0.293202
-1.95769	0.054833	0.300831
-1.95769	-0.036055	0.308797
-1.95769	-0.126942	0.317096
-1.95769	-0.21783	0.325726
-1.95769	-0.308718	0.334686
-1.95769	-0.399605	0.343975
-1.95769	-0.490493	0.353593
-1.95769	-0.581381	0.363542
-1.95769	-0.672268	0.373828
-1.95769	-0.763155	0.384458
-1.95769	-0.854043	0.395447
-1.95769	-0.94493	0.40681
-1.95769	-1.03582	0.418574
-1.95769	-1.12671	0.43077
-1.95769	-1.21759	0.443441
-1.95769	-1.30848	0.45664
-1.95769	-1.39937	0.470435
-1.95769	-1.49026	0.484912
-1.95769	-1.58114	0.500176
-1.95769	-1.67203	0.51636
-1.95769	-1.76292	0.533623
-1.95769	-1.85381	0.552162
-1.95769	-1.94469	0.572217
-1.95769	-2.03558	0.594076
-1.95769	-2.12647	0.618088
-1.95769	-2.21736	0.644669
-1.95769	-2.30824	0.674316
-1.95769	-2.39913	0.707615
-1.95769	-2.49002	0.745262
-1.95769	-2.58091	0.788072
-1.95769	-2.67179	0.837002
-1.95769	-2.76268	0.893161
-1.95769	-2.85357	0.957839
-1.95769	-2.94446	1.03251
-1.95769	-3.03534	1.11882
-1.95769	-3.12623	1.2186
-1.95769	-3.21712	1.33377
-1.74083	2.96324	0.179968
-1.74083	2.87235	0.184885
-1.74083	2.78146	0.189251
-1.74083	2.69057	0.193089
-1.74083	2.59968	0.196436
-1.74083	2.5088	0.19934
-1.74083	2.41791	0.201856
-1.74083	2.32702	0.20404
-1.74083	2.23613	0.205955
-1.74083	2.14525	0.207661
-1.74083	2.05436	0.209215
-1.74083	1.96347	0.210675
-1.74083	1.87258	0.212093
-1.74083	1.7817	0.213518
-1.74083	1.69081	0.214997
-1.74083	1.59992	0.216569
-1.74083	1.50903	0.218272
-1.74083	1.41815	0.220139
-1.74083	1.32726	0.222198
-1.74083	1.23637	0.224477
-1.74083	1.14548	0.226996
-1.74083	1.0546	0.229775
-1.74083	0.963709	0.232829
-1.74083	0.872821	0.236173
-1.74083	0.781933	0.239818
-1.74083	0.691046	0.243772
-1.74083	0.600158	0.248042
-1.74083	0.50927	0.252635
-1.74083	0.418383	0.257553
-1.74083	0.327495	0.262799
-1.74083	0.236607	0.268374
-1.74083	0.145721	0.27428
-1.74083	0.054833	0.280516
-1.74083	-0.036054	0.287082
-1.74083	-0.126942	0.293978
-1.74083	-0.21783	0.301204
-1.74083	-0.308717	0.308763
-1.74083	-0.399605	0.316654
-1.74083	-0.490493	0.324884
-1.74083	-0.58138	0.333458
-1.74083	-0.672268	0.342383
-1.74083	-0.763156	0.351674
-1.74083	-0.854043	0.361344
-1.74083	-0.944931	0.371416
-1.74083	-1.03582	0.381915
-1.74083	-1.12671	0.392876
-1.74083	-1.21759	0.40434
-1.74083	-1.30848	0.416357
-1.74083	-1.39937	0.428992
-1.74083	-1.49026	0.44232
-1.74083	-1.58114	0.456435
-1.74083	-1.67203	0.471448
-1.74083	-1.76292	0.487493
-1.74083	-1.85381	0.50473
-1.74083	-1.94469	0.52335
-1.74083	-2.03558	0.543577
-1.74083	-2.12647	0.565675
-1.74083	-2.21736	0.589948
-1.74083	-2.30824	0.616753
-1.74083	-2.39913	0.646494
-1.74083	-2.49002	0.679632
-1.74083	-2.58091	0.716684
-1.74083	-2.67179	0.758219
-1.74083	-2.76268	0.804856
-1.74083	-2.85357	0.857249
-1.74083	-2.94446	0.916058
-1.74083	-3.03534	0.981909
-1.74083	-3.12623	1.05532
-1.74083	-3.21712	1.13658
-1.52396	2.96323	0.195814
-1.52396	2.87235	0.200979
-1.52396	2.78146	0.205304
-1.52396	2.69057	0.208844
-1.52396	2.59969	0.211668
-1.52396	2.5088	0.213856
-1.52396	2.41791	0.215496
-1.52396	2.32702	0.216675
-1.52396	2.23613	0.217479
-1.52396	2.14525	0.217993
-1.52396	2.05436	0.218296
-1.52396	1.96347	0.21846
-1.52396	1.87258	0.218552
-1.52396	1.7817	0.218632
-1.52396	1.69081	0.218754
-1.52396	1.59992	0.218966
-1.52396	1.50903	0.219309
-1.52396	1.41815	0.219819
-1.52396	1.32726	0.220527
-1.52396	1.23637	0.22146
-1.52396	1.14548	0.22264
-1.52396	1.0546	0.224085
-1.52396	0.963709	0.225811
-1.52396	0.872821	0.227831
-1.52396	0.781933	0.230155
-1.52396	0.691046	0.23279
-1.52396	0.600158	0.235743
-1.52396	0.509271	0.239018
-1.52396	0.418383	0.242617
-1.52396	0.327495	0.246544
-1.52396	0.236608	0.250798
-1.52396	0.14572	0.255381
-1.52396	0.054833	0.260294
-1.52396	-0.036055	0.265536
-1.52396	-0.126943	0.271108
-1.52396	-0.21783	0.277011
-1.52396	-0.308718	0.283248
-1.52396	-0.399605	0.289822
-1.52396	-0.490493	0.296737
-1.52396	-0.58138	0.304002
-1.52396	-0.672267	0.311625
-1.52396	-0.763155	0.319619
-1.52396	-0.854043	0.328
-1.52396	-0.94493	0.336787
-1.52396	-1.03582	0.346006
-1.52396	-1.12671	0.355687
-1.52396	-1.21759	0.365867
-1.52396	-1.30848	0.376589
-1.52396	-1.39937	0.387907
-1.52396	-1.49026	0.399884
-1.52396	-1.58114	0.412593
-1.52396	-1.67203	0.426122
-1.52396	-1.76292	0.440575
-1.52396	-1.85381	0.456069
-1.52396	-1.94469	0.472743
-1.52396	-2.03558	0.490754
-1.52396	-2.12647	0.510282
-1.52396	-2.21736	0.531528
-1.52396	-2.30824	0.554715
-1.52396	-2.39913	0.580087
-1.52396	-2.49002	0.607905
-1.52396	-2.58091	0.63844
-1.52396	-2.67179	0.671965
-1.52396	-2.76268	0.70874
-1.52396	-2.85357	0.748985
-1.52396	-2.94446	0.792858
-1.52396	-3.03534	0.840403
-1.52396	-3.12623	0.891491
-1.52396	-3.21712	0.945749
-1.30709	2.96324	0.216596
-1.30709	2.87235	0.22185
-1.30709	2.78146	0.22589
-1.30709	2.69057	0.228824
-1.30709	2.59968	0.230776
-1.30709	2.5088	0.231877
-1.30709	2.41791	0.232261
-1.30709	2.32702	0.232056
-1.30709	2.23613	0.231385
-1.30709	2.14525	0.230362
-1.30709	2.05436	0.229089
-1.30709	1.96347	0.22766
-1.30709	1.87258	0.226156
-1.30709	1.7817	0.224649
-1.30709	1.69081	0.223201
-1.30709	1.59992	0.221865
-1.30709	1.50903	0.220685
-1.30709	1.41815	0.2197
-1.30709	1.32726	0.218941
-1.30709	1.23637	0.218433
-1.30709	1.14548	0.218199
-1.30709	1.0546	0.218254
-1.30709	0.963708	0.218611
-1.30709	0.872821	0.219282
-1.30709	0.781933	0.220274
-1.30709	0.691045	0.221593
-1.30709	0.600158	0.223242
-1.30709	0.50927	0.225224
-1.30709	0.418383	0.227541
-1.30709	0.327496	0.230192
-1.30709	0.236608	0.233178
-1.30709	0.14572	0.236498
-1.30709	0.054833	0.240152
-1.30709	-0.036055	0.24414
-1.30709	-0.126942	0.248461
-1.30709	-0.21783	0.253117
-1.30709	-0.308718	0.258109
-1.30709	-0.399605	0.263439
-1.30709	-0.490493	0.269113
-1.30709	-0.581381	0.275136
-1.30709	-0.672268	0.281517
-1.30709	-0.763156	0.288267
-1.30709	-0.854043	0.295398
-1.30709	-0.944931	0.302928
-1.30709	-1.03582	0.310878
-1.30709	-1.12671	0.319271
-1.30709	-1.21759	0.328137
-1.30709	-1.30848	0.337511
-1.30709	-1.39937	0.347434
-1.30709	-1.49026	0.357951
-1.30709	-1.58114	0.369118
-1.30709	-1.67203	0.380998
-1.30709	-1.76292	0.393661
-1.30709	-1.85381	0.407187
-1.30709	-1.94469	0.421666
-1.30709	-2.03558	0.437197
-1.30709	-2.12647	0.453888
-1.30709	-2.21736	0.471854
-1.30709	-2.30824	0.491214
-1.30709	-2.39913	0.512089
-1.30709	-2.49002	0.534595
-1.30709	-2.58091	0.558837
-1.30709	-2.67179	0.584896
-1.30709	-2.76268	0.612813
-1.30709	-2.85357	0.642579
-1.30709	-2.94446	0.6741
-1.30709	-3.03534	0.707178
-1.30709	-3.12623	0.741472
-1.30709	-3.21712	0.776459
-1.09022	2.96324	0.244615
-1.09022	2.87235	0.249484
-1.09022	2.78146	0.252692
-1.09022	2.69057	0.254433
-1.09022	2.59968	0.254909
-1.09022	2.5088	0.254324
-1.09022	2.41791	0.252874
-1.09022	2.32702	0.250738
-1.09022	2.23613	0.248084
-1.09022	2.14525	0.245059
-1.09022	2.05436	0.241792
-1.09022	1.96347	0.238396
-1.09022	1.87258	0.234966
-1.09022	1.7817	0.231584
-1.09022	1.69081	0.228317
-1.09022	1.59992	0.22522
-1.09022	1.50903	0.222339
-1.09022	1.41815	0.21971
-1.09022	1.32726	0.217362
-1.09022	1.23637	0.215318
-1.09022	1.14548	0.213594
-1.09022	1.0546	0.212204
-1.09022	0.963709	0.211156
-1.09022	0.872821	0.210456
-1.09022	0.781933	0.21011
-1.09022	0.691046	0.210118
-1.09022	0.600158	0.21048
-1.09022	0.50927	0.211198
-1.09022	0.418383	0.212268
-1.09022	0.327495	0.213689
-1.09022	0.236608	0.215459
-1.09022	0.14572	0.217575
-1.09022	0.054832	0.220035
-1.09022	-0.036055	0.222837
-1.09022	-0.126943	0.225979
-1.09022	-0.21783	0.229461
-1.09022	-0.308717	0.233283
-1.09022	-0.399605	0.237446
-1.09022	-0.490492	0.241953
-1.09022	-0.58138	0.246806
-1.09022	-0.672267	0.252013
-1.09022	-0.763155	0.257581
-1.09022	-0.854043	0.26352
-1.09022	-0.94493	0.269841
-1.09022	-1.03582	0.276561
-1.09022	-1.12671	0.283695
-1.09022	-1.21759	0.291266
-1.09022	-1.30848	0.299298
-1.09022	-1.39937	0.307817
-1.09022	-1.49026	0.316857
-1.09022	-1.58114	0.326453
-1.09022	-1.67203	0.336643
-1.09022	-1.76292	0.347473
-1.09022	-1.85381	0.358988
-1.09022	-1.94469	0.371239
-1.09022	-2.03558	0.38428
-1.09023	-2.12647	0.398162
-1.09022	-2.21736	0.412938
-1.09022	-2.30824	0.428655
-1.09022	-2.39913	0.445351
-1.09022	-2.49002	0.463053
-1.09022	-2.58091	0.481765
-1.09022	-2.67179	0.501462
-1.09022	-2.76268	0.522082
-1.09022	-2.85357	0.543511
-1.09022	-2.94446	0.56557
-1.09022	-3.03534	0.588003
-1.09022	-3.12623	0.610454
-1.09022	-3.21712	0.632461
-0.873358	2.96323	0.282713
-0.873357	2.87235	0.286216
-0.873357	2.78146	0.287588
-0.873358	2.69057	0.287143
-0.873357	2.59968	0.285192
-0.873357	2.5088	0.282028
-0.873358	2.41791	0.277919
-0.873358	2.32702	0.273107
-0.873358	2.23613	0.267801
-0.873358	2.14525	0.262184
-0.873357	2.05436	0.256407
-0.873358	1.96347	0.250598
-0.873357	1.87258	0.244861
-0.873357	1.7817	0.23928
-0.873358	1.69081	0.233922
-0.873357	1.59992	0.228841
-0.873357	1.50903	0.224075
-0.873358	1.41815	0.219654
-0.873357	1.32726	0.215602
-0.873357	1.23637	0.211931
-0.873358	1.14548	0.208653
-0.873357	1.0546	0.205773
-0.873357	0.963708	0.203293
-0.873358	0.87282	0.201212
-0.873357	0.781933	0.19953
-0.873358	0.691046	0.198242
-0.873358	0.600158	0.197344
-0.873357	0.509271	0.19683
-0.873358	0.418383	0.196697
-0.873358	0.327495	0.196938
-0.873357	0.236608	0.197547
-0.873358	0.14572	0.19852
-0.873358	0.054833	0.199852
-0.873357	-0.036055	0.201538
-0.873358	-0.126942	0.203575
-0.873357	-0.21783	0.205959
-0.873357	-0.308718	0.208689
-0.873358	-0.399605	0.211762
-0.873357	-0.490493	0.215179
-0.873357	-0.58138	0.218942
-0.873358	-0.672268	0.223052
-0.873357	-0.763155	0.227513
-0.873357	-0.854043	0.232331
-0.873357	-0.944931	0.237513
-0.873357	-1.03582	0.243067
-0.873358	-1.12671	0.249005
-0.873358	-1.21759	0.255339
-0.873357	-1.30848	0.262082
-0.873358	-1.39937	0.269253
-0.873358	-1.49026	0.276867
-0.873357	-1.58114	0.284945
-0.873358	-1.67203	0.293507
-0.873358	-1.76292	0.302575
-0.873357	-1.85381	0.31217
-0.873358	-1.94469	0.322314
-0.873358	-2.03558	0.333026
-0.873357	-2.12647	0.34432
-0.873358	-2.21736	0.356207
-0.873358	-2.30824	0.368689
-0.873357	-2.39913	0.381756
-0.873358	-2.49002	0.395384
-0.873357	-2.58091	0.409526
-0.873358	-2.67179	0.424112
-0.873358	-2.76268	0.43904
-0.873357	-2.85357	0.454167
[truncated: 3,799 more rows]

## Sheet: Figure 4D
Resid	Arch3	Arch7
ref.	-3.38	6.26672
59	-4.13	6.30215
60	-4.55	5.8119
95	-2.81	8.86809
99	-1.09	7.81908
196	-1.13	5.3719
222	10.58	4.23506
225	-3.52	5.84372
all	7.04	7.02805

## Sheet: Figure 5A
ITER 0	ITER 1	GEOM. OPT. 0	GEOM. OPT. 1
(kcal/mol)	(kcal/mol)	(kcal/mol)	(kcal/mol)
-12.1	-1.61	-1.6	-2.28
3.94	-9.59
-0.71	-2.7
-2.73	-1.84
-2.45	-2.74
-2.64	-2.84
-2.71	-2.69
-3.25	-2.44
-3.63	-2.3
-3.48	-2.27
-2.63	-2.28
-2.3
-2.07
-2.11
-2.27
-2.36

## Sheet: Figure 5B
RESID	CENTER OF MASS			charge		Retinal atoms positions
	X	Y	Z			X	Y	Z
	(Å)	(Å)	(Å)	(e-)		(Å)	(Å)	(Å)
93	5.882	-2.227	4.512	-0.017861		2.81781	-8.39992	-4.28587
95	5.933	-7.873	-0.848	-0.046087		2.47248	-7.24668	-3.59108
96	3.134	-4.099	0.271	-0.040911		0.00294431	1.79692	2.88174
99	5.192	-6.427	-5.833	-0.085095		-0.0885657	2.62614	4.05461
100	4.044	-2.303	-6.36	-0.022927		-0.546419	3.81315	4.33002
103	1.847	-4.875	-10.586	-0.039599		-1.15008	4.56725	3.16186
128	3.386	4.301	-1.632	-0.016703		-1.12237	3.81221	1.85511
129	6.007	1.375	0.159	-0.015486		-0.608433	2.56291	1.70291
131	6.535	6.712	3.548	-0.018234		-0.657373	1.95906	0.352528
132	4.796	3.535	5.429	-0.014136		-0.248327	0.830573	-0.0219513
135	5.05	4.929	10.046	-0.020035		-0.326686	0.292769	-1.37395
148	2.346	7.644	5.85	-0.012733		0.175412	-0.925653	-1.51869
151	1.895	7.455	1.404	-0.043828		0.251781	-1.7269	-2.70375
152	2.072	8.455	0.663	-0.013446		0.802003	-2.92223	-2.59824
155	2.058	5.801	-3.57	-0.014067		1.00059	-3.91721	-3.62432
192	2.714	-0.561	-5.689	-0.015772		1.60119	-5.06274	-3.20846
195	3.61	-2.201	0.349	-0.021737		1.90312	-6.17669	-4.01542
196	4.72	3.21	2.633	-0.011552		0.376578	0.783192	2.57191
199	1.579	2.014	8.099	-0.014525		0.358408	1.21147	3.3026
218	3.571	-5.995	4.287	-0.021398		-1.73484	4.60055	0.713803
222	1.964	-9.049	-1.183	-0.440118		-0.942904	1.10729	-2.48193
225	3.63	-7.69	-6.522	-0.053749		0.573408	-3.70463	-5.05721
